# Supplementary material for: Growth of sulfate-reducing Desulfobacterota and Bacillota at periodic oxygen stress of 50% air-O2 saturation
Source: Microbiome. 2024 Oct 4;12:191. doi: 10.1186/s40168-024-01909-7 (PMC11451228; doi:10.1186/s40168-024-01909-7)
Supplement: Supplementary file 4 — Supplementary Material 3: Supplementary Table S1. Relative abundance of amplicon sequence variants (ASVs) that affiliated with known and putative sulfate-reducing bacteria. Supplementary Table S2. Basic genome characteristics of the metagenome assembled genomes (MAGs) that were assigned to sulfate-reducing bacteria. Supplementary Table S3. Annotations and global transcriptional activity (reads per kilobase million, RPKM) of Desulfosporosinus MAG BO167. Supplementary Table S4. Annotations and global transcriptional activity (reads per kilobase million, RPKM) of Desulfosporosinus MAG BO295. Supplementary Table S5. Annotations and global transcriptional activity (reads per kilobase million, RPKM) of Desulfosporosinus MAG CO4. Supplementary Table S6. Annotations and global transcriptional activity (reads per kilobase million, RPKM) of Humidesulfovibrio MAG BO58. Supplementary Table S7. Annotations and global transcriptional activity (reads per kilobase million, RPKM) of Syntrophobacteraceae SbD1 MAG BA69. Supplementary Table S8. Annotations and global transcriptional activity (reads per kilobase million, RPKM) of Syntrophobacteraceae SbD1 MAG BA129. Supplementary Table S9. Annotations and global transcriptional activity (reads per kilobase million, RPKM) of Desulfomonilaceae CAJBEZ01 MAG BA410. Supplementary Table S10. Annotations and global transcriptional activity (reads per kilobase million, RPKM) of Desulfocapsaceae CAIUQR01 MAG CA64. Supplementary Table S11. Transcription levels (RPKM) of ribosomal protein-encoding genes used to normalize transcriptional activity as presented in Figure 5 and Figure 6. Supplementary Table S12. Annotations and global transcriptional activity (reads per kilobase million, RPKM) of genes that encode proteins involved in oxygen reduction, reactive oxygen species (ROS) detoxification and protein repair. Genes were collected from five SRB-MAGs affiliating with the Desulfobacterota and three SRB-MAGs affiliating with the Bacillota. [file 40168_2024_1909_MOESM3_ESM.xlsx]

## Sheet: Table_S1
Supplementary Table S1. Relative abundance of amplicon sequence variants (ASVs) that affiliated with known and putative sulfate-reducing bacteria.
		Operation time (day)
Taxonomy (SILVA r138)	ASV no.	0	28	35	49	64	71	85	98	105	113	134	141	155	169	172	176	185	204	211
Bacteria;Desulfobacterota;Desulfovibrionia;Desulfovibrionales;Desulfovibrionaceae;Desulfovibrio;	30	0	0	0	0	0.0990133	0.0580423	0.9025	2.9226	0.573594	0.809178	2.30917	0.821696	0.70106	0.670331	0.503033	0.548556	0.645293	0.509861	0.559937
Bacteria;Firmicutes;Desulfitobacteriia;Desulfitobacteriales;Desulfitobacteriaceae;Desulfosporosinus;	32	0.0068285	0	0	0	0	0	0	1.46813	0.983304	1.83004	1.92905	0.9742	1.32928	0.842182	0.592942	0.40402	0.51669	0.483686	0.290211
Bacteria;Desulfobacterota;Desulfobulbia;Desulfobulbales;Desulfocapsaceae;uncultured;	36	0	0	0	0	0	0	0	0	0	0	0	0.0386948	0.275416	0.679436	0.480271	0.749997	1.1176	2.10773	2.36494
Bacteria;Firmicutes;Desulfitobacteriia;Desulfitobacteriales;Desulfitobacteriaceae;Desulfosporosinus;	41	0.0170713	0	0	0	0	0	0	0	0	0.150227	0.424505	0.319802	1.06297	0.722683	0.909329	0.413124	1.28603	1.91426	0.517828
Bacteria;Firmicutes;Desulfitobacteriia;Desulfitobacteriales;Desulfitobacteriaceae;Desulfosporosinus;	81	0.150227	0	0.00227617	0	0	0	0	0.368739	0.26745	0.488238	0.500757	0.322078	0.456372	0.277692	0.310697	0.19006	0.299316	0.276554	0.150227
Bacteria;Firmicutes;Desulfitobacteriia;Desulfitobacteriales;Desulfitobacteriaceae;Desulfosporosinus;	105	0	0.068285	0	0.713578	0.389225	0.467752	0.171851	0.211684	0.110394	0.198027	0.134294	0.095599	0.0625946	0.0591804	0.0569042	0.0910467	0.0660089	0.0785278	0.0990133
Bacteria;Firmicutes;Desulfitobacteriia;Desulfitobacteriales;Desulfitobacteriaceae;Desulfosporosinus;	139	0.013657	0	0	0	0	0	0	0	0	0	0.0204855	0	0.157056	0.113808	0.211684	0.0899086	0.200303	0.225341	0.128603
Bacteria;Firmicutes;Desulfitobacteriia;Desulfitobacteriales;Desulfitobacteriaceae;Desulfosporosinus;	140	0	0.11267	0.0386948	0.638465	0.587251	0.307283	0.261759	0.102428	0	0	0.0216236	0	0	0	0	0	0	0.0728374	0
Bacteria;Desulfobacterota;Desulfobaccia;Desulfobaccales;Desulfobaccaceae;Desulfobacca;	148	0.870634	0.054628	0.0170713	0.0204855	0.0443853	0.0614565	0.027314	0	0.0648708	0	0.0261759	0.0216236	0.013657	0.0068285	0.027314	0.00910467	0.0125189	0.0147951	0.0386948
Bacteria;Desulfobacterota;Desulfobaccia;Desulfobaccales;Desulfobaccaceae;Desulfobacca;	160	0.238998	0.143399	0	0.0443853	0.054628	0.11267	0.0466614	0.0477995	0.103566	0.081942	0.0432472	0.0238998	0.0489376	0.0375568	0.0284521	0.0398329	0.0307283	0.00227617	0.027314
Bacteria;Desulfobacterota;Desulfomonilia;Desulfomonilales;Desulfomonilaceae;Desulfomonile;	167	0.10698	0.0307283	0.00227617	0.0204855	0	0	0.00796659	0.0443853	0.0261759	0.0512138	0.0443853	0.0216236	0.068285	0.0386948	0.0398329	0.0534899	0.0887705	0.126327	0.103566
Bacteria;Desulfobacterota;Desulfobaccia;Desulfobaccales;Desulfobaccaceae;Desulfobacca;	189	0.507585	0.0443853	0.0147951	0	0	0.054628	0.00455233	0	0.0614565	0	0.00569042	0.0238998	0.0307283	0.0159332	0	0.013657	0	0.0068285	0.0352806
Bacteria;Desulfobacterota;Desulfobulbia;Desulfobulbales;Desulfocapsaceae;uncultured;	195	0	0	0	0	0	0	0	0	0	0.0170713	0.0125189	0.0227617	0.0842182	0.0728374	0.0147951	0.0648708	0.0773897	0.139984	0.143399
Bacteria;Desulfobacterota;Syntrophobacteria;Syntrophobacterales;Syntrophobacteraceae;Syntrophobacter;	228	0	0	0	0	0	0	0	0	0	0	0	0	0.013657	0.0102428	0.0443853	0.0250378	0.185508	0.0591804	0.0876324
Bacteria;Desulfobacterota;Syntrophobacteria;Syntrophobacterales;Syntrophobacteraceae;Syntrophobacter;	257	0.00113808	0	0	0	0	0	0	0.013657	0.0147951	0.0102428	0.0455233	0.054628	0	0.0147951	0.0648708	0.0512138	0.100151	0.0284521	0.0364187
Bacteria;Desulfobacterota;Desulfobaccia;Desulfobaccales;Desulfobaccaceae;Desulfobacca;	262	0.207131	0.0477995	0	0	0	0	0.0113808	0.0443853	0	0.0477995	0.00341425	0.00455233	0.0159332	0	0.0102428	0.0432472	0.013657	0.0295902	0.00910467
Bacteria;Nitrospirota;Thermodesulfovibrionia;uncultured;	266	0.147951	0.054628	0.00455233	0.0204855	0.0204855	0.0341425	0.0113808	0.0102428	0.00910467	0.0204855	0.0113808	0.00910467	0.0102428	0.00341425	0.0125189	0.00227617	0.0125189	0.00341425	0.0068285
Bacteria;Firmicutes;Desulfitobacteriia;Desulfitobacteriales;Desulfitobacteriaceae;Desulfosporosinus;	303	0	0	0	0	0	0	0.0557661	0.153641	0.0842182	0.0580423	0.0113808	0	0.013657	0	0	0	0	0.00910467	0
Bacteria;Desulfobacterota;Syntrophobacteria;Syntrophobacterales;Syntrophobacteraceae;Syntrophobacter;	307	0.183231	0.0887705	0.00455233	0.027314	0	0	0.00113808	0	0	0	0	0	0	0	0	0	0	0	0
Bacteria;Nitrospirota;Thermodesulfovibrionia;uncultured;	325	0.165022	0.040971	0.00455233	0.0238998	0	0.027314	0.00569042	0.027314	0.0227617	0.0307283	0.00910467	0.0102428	0.00227617	0.0125189	0	0	0.00910467	0	0.00341425
Bacteria;Desulfobacterota;Syntrophobacteria;Syntrophobacterales;uncultured;	336	0.129742	0.068285	0.00455233	0.0170713	0.0102428	0.0307283	0.00227617	0.00341425	0.00796659	0.00341425	0	0	0	0	0.00796659	0	0	0	0
Bacteria;Desulfobacterota;Syntrophobacteria;Syntrophobacterales;Syntrophobacteraceae;Syntrophobacter;	388	0.0204855	0	0	0	0	0	0	0.00341425	0	0.0102428	0	0	0.00227617	0.0113808	0.0159332	0.00227617	0.0739754	0.0238998	0.00569042
Bacteria;Desulfobacterota;Desulfobaccia;Desulfobaccales;Desulfobaccaceae;Desulfobacca;	395	0.0944609	0.040971	0.00341425	0	0	0	0	0	0	0	0	0	0	0.0125189	0	0	0	0	0
Bacteria;Desulfobacterota;Desulfovibrionia;Desulfovibrionales;Desulfovibrionaceae;Desulfovibrio;	417	0	0	0	0	0	0	0	0	0	0	0	0	0	0.00910467	0.00455233	0.0182093	0.0182093	0.0421091	0.0489376
Bacteria;Desulfobacterota;Desulfobaccia;Desulfobaccales;Desulfobaccaceae;Desulfobacca;	439	0.0660089	0.0341425	0.00796659	0	0	0	0.0261759	0	0	0	0	0	0	0	0	0.0102428	0.0204855	0.0102428	0.013657
Bacteria;Desulfobacterota;Syntrophobacteria;Syntrophobacterales;Syntrophobacteraceae;Syntrophobacter;	470	0.0295902	0	0	0	0.0307283	0	0	0.013657	0	0.0341425	0	0	0	0	0.00910467	0	0.0068285	0	0
Bacteria;Firmicutes;Desulfitobacteriia;Desulfitobacteriales;Desulfitobacteriaceae;Desulfosporosinus;	485	0.14226	0	0	0	0	0	0	0	0	0	0	0	0	0	0	0	0	0	0
Bacteria;Desulfobacterota;Desulfobaccia;Desulfobaccales;Desulfobaccaceae;Desulfobacca;	501	0.0648708	0.0307283	0.00113808	0	0	0	0.00341425	0	0	0.0102428	0.00569042	0	0	0	0.00569042	0	0.00227617	0.00227617	0
Bacteria;Nitrospirota;Thermodesulfovibrionia;uncultured;	543	0.0705612	0	0	0	0	0	0.00227617	0	0.00341425	0.00341425	0	0.00113808	0	0	0.00227617	0	0	0	0
Bacteria;Desulfobacterota;Desulfobaccia;Desulfobaccales;Desulfobaccaceae;Desulfobacca;	547	0.0386948	0	0.0068285	0	0	0	0	0	0	0	0	0	0	0	0	0	0	0	0
Bacteria;Desulfobacterota;Desulfomonilia;Desulfomonilales;Desulfomonilaceae;Desulfomonile;	563	0.0557661	0	0	0	0	0.027314	0	0	0	0	0	0	0	0	0	0	0	0	0
Bacteria;Desulfobacterota;Desulfobulbia;Desulfobulbales;Desulfocapsaceae;	567	0.0876324	0	0	0	0	0	0	0	0	0	0	0	0	0	0	0	0	0	0
Bacteria;Desulfobacterota;Desulfovibrionia;Desulfovibrionales;Desulfovibrionaceae;Desulfovibrio;	585	0	0	0	0	0	0	0	0	0.00455233	0.0102428	0.0170713	0.0204855	0.0238998	0	0.00796659	0.0102428	0	0	0
Bacteria;Nitrospirota;Thermodesulfovibrionia;uncultured;	587	0.0512138	0.040971	0	0	0	0	0	0	0	0	0	0	0	0	0	0	0	0	0
Bacteria;Desulfobacterota;Desulfobaccia;Desulfobaccales;Desulfobaccaceae;Desulfobacca;	634	0.0341425	0	0	0	0	0	0	0	0	0	0	0	0	0	0	0	0	0	0
Bacteria;Nitrospirota;Thermodesulfovibrionia;uncultured;	657	0.027314	0	0	0	0.0068285	0	0	0	0	0	0	0	0	0	0.00796659	0	0.00455233	0	0
Bacteria;Nitrospirota;Thermodesulfovibrionia;uncultured;	667	0.0421091	0	0	0	0	0	0	0	0.0068285	0	0	0	0	0	0	0	0.00227617	0	0
Bacteria;Desulfobacterota;Desulfobaccia;Desulfobaccales;Desulfobaccaceae;Desulfobacca;	741	0.0386948	0	0	0	0	0	0	0	0	0	0	0	0	0	0	0	0	0	0
Bacteria;Desulfobacterota;Desulfobulbia;Desulfobulbales;Desulfocapsaceae;	742	0.0534899	0	0	0	0	0	0	0	0	0	0	0	0	0	0	0	0	0	0
Bacteria;Firmicutes;Desulfitobacteriia;Desulfitobacteriales;Desulfitobacteriaceae;Desulfosporosinus;	750	0	0	0	0	0	0	0	0.0716993	0	0	0	0	0	0	0	0	0	0	0
Bacteria;Desulfobacterota;Desulfovibrionia;Desulfovibrionales;Desulfovibrionaceae;Desulfovibrio;	783	0	0	0	0	0	0	0	0	0	0	0.0284521	0	0	0	0	0	0	0	0
Bacteria;Desulfobacterota;Desulfobaccia;Desulfobaccales;Desulfobaccaceae;Desulfobacca;	815	0.0398329	0	0	0	0	0	0	0	0	0	0	0	0	0	0	0	0	0	0
Bacteria;Nitrospirota;Thermodesulfovibrionia;uncultured;	884	0.0216236	0	0	0	0	0	0	0	0	0	0	0	0	0	0	0	0	0	0
Bacteria;Desulfobacterota;Syntrophobacteria;Syntrophobacterales;uncultured;	927	0.0182093	0	0	0	0	0	0	0	0	0	0	0	0	0	0	0	0	0	0
Bacteria;Desulfobacterota;Syntrophobacteria;Syntrophobacterales;Syntrophobacteraceae;Syntrophobacter;	954	0.00910467	0	0	0	0	0	0	0	0	0	0	0	0	0	0	0	0	0	0
Bacteria;Nitrospirota;Thermodesulfovibrionia;uncultured;	957	0.0125189	0	0	0	0.0068285	0	0	0	0	0	0	0	0	0	0	0	0.00113808	0	0
Bacteria;Nitrospirota;Thermodesulfovibrionia;uncultured;	1011	0.0238998	0	0	0	0	0	0	0	0.00227617	0	0.00113808	0	0	0	0	0	0.00341425	0.00113808	0.00227617
Bacteria;Desulfobacterota;Desulfomonilia;Desulfomonilales;Desulfomonilaceae;Desulfomonile;	1059	0.0159332	0	0	0	0	0	0	0	0	0	0	0	0	0	0	0	0	0	0
Bacteria;Desulfobacterota;Syntrophobacteria;Syntrophobacterales;Syntrophobacteraceae;Syntrophobacter;	1064	0.00341425	0	0	0	0	0	0	0	0	0	0	0	0	0	0	0	0.00796659	0	0
Bacteria;Desulfobacterota;Desulfobaccia;Desulfobaccales;Desulfobaccaceae;Desulfobacca;	1066	0.0204855	0	0	0.0238998	0	0	0	0	0.0147951	0	0	0	0	0	0	0	0	0	0
Bacteria;Desulfobacterota;Desulfomonilia;Desulfomonilales;Desulfomonilaceae;Desulfomonile;	1169	0.0147951	0	0	0	0	0	0	0	0	0	0	0	0	0	0	0	0	0	0
Bacteria;Desulfobacterota;Desulfobaccia;Desulfobaccales;Desulfobaccaceae;Desulfobacca;	1217	0.00910467	0	0	0	0	0	0	0	0	0	0	0	0	0	0	0	0	0	0
Bacteria;Desulfobacterota;Desulfobaccia;Desulfobaccales;Desulfobaccaceae;Desulfobacca;	1254	0.0102428	0.0102428	0	0	0	0	0	0	0	0	0	0	0	0	0	0	0	0	0
Bacteria;Desulfobacterota;Desulfobaccia;Desulfobaccales;Desulfobaccaceae;Desulfobacca;	1263	0.0102428	0	0	0	0	0	0	0	0	0	0	0	0	0	0	0	0	0	0
Bacteria;Nitrospirota;Thermodesulfovibrionia;uncultured;	1273	0.0182093	0	0	0	0	0	0	0	0	0	0	0	0	0	0	0	0	0	0
Bacteria;Nitrospirota;Thermodesulfovibrionia;uncultured;	1274	0.013657	0	0	0	0	0	0	0	0	0	0	0	0	0	0	0	0	0	0
Bacteria;Desulfobacterota;Desulfobaccia;Desulfobaccales;Desulfobaccaceae;Desulfobacca;	1430	0.00341425	0	0	0	0	0	0	0	0	0	0	0	0	0	0	0	0	0.00227617	0
Bacteria;Desulfobacterota;Desulfovibrionia;Desulfovibrionales;Desulfovibrionaceae;Desulfovibrio;	1446	0.00341425	0	0	0	0	0	0	0	0	0	0	0	0	0	0.00113808	0.00341425	0.00227617	0	0.00227617
Bacteria;Nitrospirota;Thermodesulfovibrionia;uncultured;	1468	0	0	0	0	0	0	0	0	0	0.0068285	0	0	0	0	0	0	0	0	0.0113808
Bacteria;Desulfobacterota;Desulfobaccia;Desulfobaccales;Desulfobaccaceae;Desulfobacca;	1558	0.00569042	0	0	0	0	0	0	0	0	0	0	0	0	0	0	0	0	0	0
Bacteria;Nitrospirota;Thermodesulfovibrionia;uncultured;	1639	0.00455233	0	0	0	0	0	0	0	0	0	0	0	0	0	0	0	0	0	0
Bacteria;Desulfobacterota;Desulfobaccia;Desulfobaccales;Desulfobaccaceae;Desulfobacca;	1652	0	0	0	0	0	0	0	0	0	0	0	0.0182093	0	0	0	0	0	0	0
Bacteria;Desulfobacterota;Syntrophobacteria;Syntrophobacterales;Syntrophobacteraceae;Syntrophobacter;	1832	0	0	0	0	0	0	0	0	0	0	0	0	0.00341425	0	0	0	0	0	0.00569042
Bacteria;Desulfobacterota;Desulfovibrionia;Desulfovibrionales;Desulfovibrionaceae;Desulfovibrio;	1927	0	0	0	0	0	0	0	0	0	0	0	0	0	0	0	0	0.00113808	0	0
Bacteria;Desulfobacterota;Desulfovibrionia;Desulfovibrionales;Desulfovibrionaceae;Desulfovibrio;	1932	0	0	0	0	0	0	0	0	0	0	0	0	0	0	0	0	0	0.00455233	0
Bacteria;Desulfobacterota;Desulfomonilia;Desulfomonilales;Desulfomonilaceae;Desulfomonile;	1950	0.00341425	0	0	0	0	0	0	0	0	0	0	0	0	0	0	0	0	0	0
Bacteria;Nitrospirota;Thermodesulfovibrionia;uncultured;	2044	0.0159332	0	0	0	0	0	0	0	0	0	0	0	0	0	0	0	0	0	0
Bacteria;Desulfobacterota;Desulfobulbia;Desulfobulbales;Desulfocapsaceae;	2228	0.00227617	0	0	0	0	0	0	0	0	0	0	0	0	0	0	0	0	0	0
Bacteria;Nitrospirota;Thermodesulfovibrionia;uncultured;	2282	0.00113808	0	0	0	0	0	0	0	0	0	0	0	0	0	0	0	0	0	0
Bacteria;Desulfobacterota;Desulfobulbia;Desulfobulbales;	2296	0.00227617	0	0	0	0	0	0	0	0	0	0	0	0	0	0	0	0	0	0
Bacteria;Desulfobacterota;Desulfobaccia;Desulfobaccales;Desulfobaccaceae;Desulfobacca;	2319	0.0113808	0	0	0	0	0	0	0	0	0	0	0	0	0	0	0	0	0	0
Bacteria;Desulfobacterota;Desulfobaccia;Desulfobaccales;Desulfobaccaceae;Desulfobacca;	2509	0	0	0	0	0	0	0	0	0	0	0	0	0	0	0	0	0.00569042	0	0
Bacteria;Desulfobacterota;Desulfovibrionia;Desulfovibrionales;Desulfovibrionaceae;Desulfovibrio;	2594	0	0	0	0	0	0	0	0	0	0	0	0	0	0	0	0	0	0	0.00341425
Bacteria;Desulfobacterota;Desulfomonilia;Desulfomonilales;Desulfomonilaceae;Desulfomonile;	2657	0.00569042	0	0	0	0	0	0	0	0	0	0	0	0	0	0	0	0	0	0
Bacteria;Nitrospirota;Thermodesulfovibrionia;uncultured;	2668	0	0	0	0	0	0	0	0	0	0	0.00455233	0	0	0	0	0	0	0	0
Bacteria;Desulfobacterota;uncultured;	2794	0.00569042	0	0	0	0	0	0	0	0	0	0	0	0	0	0	0	0	0	0
Bacteria;Desulfobacterota;Desulfobacteria;Desulfobacterales;Desulfosarcinaceae;Desulfatirhabdium;	2825	0.00113808	0	0	0	0	0	0	0	0	0	0	0	0	0	0	0	0	0	0
Bacteria;Nitrospirota;Thermodesulfovibrionia;uncultured;	3031	0.00341425	0	0	0	0	0	0	0	0	0	0	0	0	0	0	0	0	0	0
Bacteria;Desulfobacterota;Desulfovibrionia;Desulfovibrionales;Desulfovibrionaceae;Desulfovibrio;	3109	0.00227617	0	0	0	0	0	0	0	0	0	0	0	0	0	0	0	0	0	0

## Sheet: Table_S2
Supplementary Table S2. Basic genome characteristics of the metagenome assembled genomes (MAGs) that were assigned to sulfate-reducing bacteria.
MAG	Total length (bp)	Completeness*	Contamination*	GC (%)	No. of contigs	Classification
BO167	4587387	92.94	0.03	42.62	248	d__Bacteria;p__Bacillota_B;c__Desulfitobacteriia;o__Desulfitobacteriales;f__Desulfitobacteriaceae;g__Desulfosporosinus;s__
BO295	4328074	91.4	2.76	42.48	179	d__Bacteria;p__Bacillota_B;c__Desulfitobacteriia;o__Desulfitobacteriales;f__Desulfitobacteriaceae;g__Desulfosporosinus;s__
CO4	5114995	95.15	3.94	43.45	340	d__Bacteria;p__Bacillota_B;c__Desulfitobacteriia;o__Desulfitobacteriales;f__Desulfitobacteriaceae;g__Desulfosporosinus;s__
CA64	4138390	99.34	1.79	53.63	114	d__Bacteria;p__Desulfobacterota;c__Desulfobulbia;o__Desulfobulbales;f__Desulfocapsaceae;g__CAIUQR01;s__
BA410	2982252	87.74	0.65	46.56	257	d__Bacteria;p__Desulfobacterota;c__Desulfomonilia;o__Desulfomonilales;f__Desulfomonilaceae;g__CAJBEZ01;s__
BA129	4885943	98.06	1.13	54.93	177	d__Bacteria;p__Desulfobacterota;c__Syntrophobacteria;o__Syntrophobacterales;f__Syntrophobacteraceae;g__SbD1;s__
BA69	5506744	91.88	3.73	55.8	311	d__Bacteria;p__Desulfobacterota;c__Syntrophobacteria;o__Syntrophobacterales;f__Syntrophobacteraceae;g__SbD1;s__
BO58	2600925	70.41	0	64.73	32	d__Bacteria;p__Desulfobacterota_I;c__Desulfovibrionia;o__Desulfovibrionales;f__Desulfovibrionaceae;g__Humidesulfovibrio;s__
* Completeness and potential contamination levels were estimated using CheckM. Classification of the MAGs was performed with GTDB-Tk. The contamination and completeness of all MAGs recovered from the bioreactor were published elsewhere (Dyksma and Pester, 2023).

## Sheet: Table_S3
Supplementary Table S3. Annotations and global transcriptional activity (reads per kilobase million, RPKM) of Desulfosporosinus MAG BO167.
					Oxic (RPKM)				Anoxic (RPKM)				From eggNOG
Gene ID	Annotation (from MetaERG)	Closest relative (from MetaERG)	Length	Contig	R1	R2	R3	R4	R1	R2	R3	R4	COG category	Description	Gene name
00001	CoA enzyme activase uncharacterised domain (DUF2229)	s__Desulfosporosinus_sp000224515	903	k141_1701975	0	0	0	0	0	0	0	0.396776	I	PFAM CoA enzyme activase uncharacterised domain (DUF2229)	-
00002	Stage V sporulation protein AF	s__Desulfosporosinus_sp004766055	1482	k141_1701975	0	0	0	0	0	0	0	0	EG	PFAM Bacillus Clostridium GerA spore germination protein	spoVAF
00003	Stage V sporulation protein AEB	s__Desulfosporosinus_sp000224515	363	k141_1701975	0	0	0	0	1.35186	0	0	0	S	TIGRFAM stage V sporulation protein AE	spoVAE
00004	Stage V sporulation protein AD	s__Desulfosporosinus_sp001707885	1008	k141_1701975	0	0	0	0	0.486811	0.0952049	0	0	I	Stage V sporulation protein AD	spoVAD
00005	Stage V sporulation protein AC	s__Desulfosporosinus_sp000224515	468	k141_1701975	0	0	0	0	0	0	0	0	S	stage V sporulation protein AC	spoVAC
00006	Anti-sigma F factor antagonist	s__Desulfosporosinus_sp003132105	396	k141_1701975	0	0	0	2.4742	1.85872	0.969521	1.58809	0.452401	T	Belongs to the anti-sigma-factor antagonist family	spoIIAA
00007	Anti-sigma F factor	s__Desulfosporosinus_sp000224515	438	k141_1701975	0	0	0	0	2.80088	1.53398	5.26444	3.27218	F	Binds to sigma F and blocks its ability to form an RNA polymerase holoenzyme (E-sigma F). Phosphorylates SpoIIAA on a serine residue. This phosphorylation may enable SpoIIAA to act as an anti-anti-sigma factor that counteracts SpoIIAB and thus releases sigma F from inhibition	spoIIAB
00008	RNA polymerase sigma-F factor	s__Desulfosporosinus_sp001707885	816	k141_1701975	0	0	0	4.8028	0.90204	2.94065	2.18356	2.63454	K	Sigma factors are initiation factors that promote the attachment of RNA polymerase to specific initiation sites and are then released	sigB
00009	D-alanyl-D-alanine carboxypeptidase DacF	s__Desulfosporosinus_sp001707885	1149	k141_1701975	0	0	0.8502	1.7054	1.49475	0.83536	0.821008	0.623645	M	Belongs to the peptidase S11 family	dacF
00010	hypothetical protein	UNKNOWN	264	k141_1701975	0	0	0	0	0	0	0	0
00011	diguanylate cyclase (GGDEF) domain	s__Desulfosporosinus_sp000224515	1653	k141_1701975	0	0.2236	0	0	1.03905	0.92905	1.71199	0.650299	T	Diguanylate cyclase	-
00012	Domain of unknown function (DUF1987)	s__Desulfosporosinus_sp000224515	378	k141_1701975	0	1.9558	0	0	0	1.0157	0	0	S	Domain of unknown function (DUF1987)	-
00013	hypothetical protein	s__Desulfosporosinus_sp000224515	546	k141_1701975	0	0	0	1.7945	0	1.23053	2.68749	1.31245	-	-	-
00014	Stage II sporulation protein E (SpoIIE)	s__Desulfosporosinus_sp000224515	1887	k141_1701975	0	0	1.0354	0	1.30024	0.508651	0.99983	1.32912	KT	stage ii sporulation protein e	-
00015	CoA binding domain	s__Desulfosporosinus_sp001707885	492	k141_1701975	1.7236	0	0	0	0	0	0	0	S	CoA binding domain	-
00016	Pyrimidine-nucleoside phosphorylase	s__Desulfosporosinus_sp001936615	1302	k141_1701975	0	0	0	0	0.565346	0.589771	0	0.137637	F	TIGRFAM Pyrimidine-nucleoside phosphorylase	pdp
00017	Purine nucleoside phosphorylase 1	s__Desulfosporosinus_sp003132105	831	k141_1701975	0	0	0	0	0	0.924058	0.504461	0.862371	F	The purine nucleoside phosphorylases catalyze the phosphorolytic breakdown of the N-glycosidic bond in the beta- (deoxy)ribonucleoside molecules, with the formation of the corresponding free purine bases and pentose-1-phosphate	-
00018	Tyrosine recombinase XerD	s__Desulfosporosinus_sp001707885	894	k141_1701975	0	0	0	0	0.411663	1.07364	1.75853	1.00197	D	Tyrosine recombinase XerD	xerD
00019	hypothetical protein	s__Desulfosporosinus_sp000224515	225	k141_1701975	0	0	0	0	0	0	0	0	-	-	-
00020	HTH-type transcriptional regulator CysL	s__Desulfosporosinus_sp000961805	951	k141_1701975	0	0	0	0	0	0.20182	0	0	K	Bacterial regulatory helix-turn-helix protein, lysR family	-
00021	Alanine dehydrogenase	s__Desulfosporosinus_sp000224515	1116	k141_1701975	0	0	0	0	1.09931	0.25798	1.87834	0.642098	C	Belongs to the AlaDH PNT family	ald
00022	Stage II sporulation protein M	s__Desulfosporosinus_sp001707885	600	k141_1701975	0	0	0	0	0.4089	0	0.349352	0.59717	S	Stage II sporulation protein M	spoIIM
00023	Methanol dehydrogenase activator	s__Desulfosporosinus_sp001707885	537	k141_1701975	0	0	0	0	0.228474	0	0.390358	0	L	pfam nudix	nudF
00024	Putative sigma L-dependent transcriptional regulator YqiR	s__Desulfosporosinus_sp000224515	1416	k141_1701975	0	0	0	0	0	0	0.740156	0.506066	KT	Bacterial regulatory protein, Fis family	-
00025	Stage 0 sporulation protein A homolog	s__Desulfosporosinus_fructosivorans	825	k141_1701975	2.0558	0	0	1.1876	7.43507	10.2381	4.70061	4.77736	K	May play the central regulatory role in sporulation. It may be an element of the effector pathway responsible for the activation of sporulation genes in response to nutritional stress. Spo0A may act in concert with spo0H (a sigma factor) to control the expression of some genes that are critical to the sporulation process	spo0A
00026	SpoIVB peptidase	s__Desulfosporosinus_sp000224515	1263	k141_1701975	0	0.5853	0.3867	2.3273	1.55412	0.303978	2.07463	1.41845	M	Stage IV sporulation protein	spoIVB
00027	DNA repair protein RecN	s__Desulfosporosinus_sp001707885	1674	k141_1701975	0	0	0	0.5853	0.146551	0.344003	1.25219	0.428065	L	May be involved in recombinational repair of damaged DNA	recN
00028	Arginine repressor	s__Desulfosporosinus_sp001707885	453	k141_1701975	0	0	0	0	0.270817	1.48316	1.85097	1.58193	K	Regulates arginine biosynthesis genes	argR
00029	NAD kinase	s__Desulfosporosinus_sp001707885	819	k141_1701975	0	0	1.1928	0	2.54646	0.234357	2.81541	0	F	Involved in the regulation of the intracellular balance of NAD and NADP, and is a key enzyme in the biosynthesis of NADP. Catalyzes specifically the phosphorylation on 2'-hydroxyl of the adenosine moiety of NAD to yield NADP	nadK
00030	Putative rRNA methyltransferase YqxC	s__Desulfosporosinus_sp001707885	831	k141_1701975	0	0	1.1756	1.179	2.36203	2.77208	1.63961	3.23376	J	TIGRFAM hemolysin TlyA family protein	rrmJ
00031	1-deoxy-D-xylulose-5-phosphate synthase	s__Desulfosporosinus_sp000224515	1887	k141_1701975	0	0	0	0	2.27547	1.37334	2.9994	1.89875	H	Catalyzes the acyloin condensation reaction between C atoms 2 and 3 of pyruvate and glyceraldehyde 3-phosphate to yield 1-deoxy-D-xylulose-5-phosphate (DXP)	dxs
00032	hypothetical protein	s__Desulfosporosinus_sp001707885	615	k141_1701975	0	0	0	0	1.19684	0	1.70424	2.33038	P	flavin adenine dinucleotide binding	-
00033	Uncharacterized membrane protein YuiD	s__Desulfosporosinus_sp000224515	441	k141_1701975	0	0	0	0	1.94724	0.217688	0.950623	2.43744	S	PFAM Divergent PAP2 family	-
00034	Farnesyl diphosphate synthase	s__Desulfosporosinus_sp002404215	867	k141_1701975	0	0	0	0	0.56597	0.664206	1.57159	2.68624	H	Belongs to the FPP GGPP synthase family	ispA
00035	Exodeoxyribonuclease 7 small subunit	s__Desulfosporosinus_sp000224515	306	k141_1701975	0	0	0	6.4038	2.00456	1.5683	0	1.1709	L	Bidirectionally degrades single-stranded DNA into large acid-insoluble oligonucleotides, which are then degraded further into small acid-soluble oligonucleotides	xseB
00036	Exodeoxyribonuclease 7 large subunit	s__Desulfosporosinus_sp000224515	1260	k141_1701975	1.3461	0	0.7753	0	2.14202	1.52355	2.07962	1.84838	L	Bidirectionally degrades single-stranded DNA into large acid-insoluble oligonucleotides, which are then degraded further into small acid-soluble oligonucleotides	xseA
00037	Formiminotransferase-cyclodeaminase	s__Desulfosporosinus_sp000224515	636	k141_1701975	2.6667	0	1.536	1.5405	16.0099	17.9589	20.4348	19.4361	E	Methenyl tetrahydrofolate cyclohydrolase	-
00038	Bifunctional protein FolD 2	s__Desulfosporosinus_sp000224515	852	k141_1701975	0	1.7354	0	0	24.6221	19.3766	24.8495	20.1859	F	Catalyzes the oxidation of 5,10- methylenetetrahydrofolate to 5,10-methenyltetrahydrofolate and then the hydrolysis of 5,10-methenyltetrahydrofolate to 10- formyltetrahydrofolate	folD
00039	Transcription antitermination protein NusB	s__Desulfosporosinus_sp001707885	423	k141_1701975	0	1.7477	0	2.3163	2.03015	4.31123	1.48664	0.847038	K	Involved in transcription antitermination. Required for transcription of ribosomal RNA (rRNA) genes. Binds specifically to the boxA antiterminator sequence of the ribosomal RNA (rrn) operons	nusB
00040	Small integral membrane protein (DUF2273)	s__Desulfosporosinus_sp000224515	249	k141_1701975	0	1.4845	3.9234	0	0.985388	1.92736	3.36738	0.719474	S	PFAM Small integral membrane protein (DUF2273)	-
00041	Asp23 family; cell envelope-related function	s__Desulfosporosinus_sp000224515	516	k141_1701975	0	1.4327	0	0	0.47549	2.60414	4.46866	1.73597	S	Protein conserved in bacteria	-
00042	hypothetical protein	s__Desulfosporosinus_sp000224515	396	k141_1701975	0	0	0	0	3.40776	4.36284	5.82283	3.61921	S	Asp23 family, cell envelope-related function	asp
00043	Biotin carboxylase 1	s__Desulfosporosinus_sp001707885	1347	k141_1701975	1.2591	0.5488	3.9889	2.1821	14.1167	16.674	23.1876	18.3539	I	TIGRFAM acetyl-CoA carboxylase, biotin carboxylase	accC
00044	acetyl-CoA carboxylase; biotin carboxyl carrier protein	s__Desulfosporosinus_sp001707885	1944	k141_1701975	4.3623	3.6128	2.2614	2.52	18.6163	22.218	23.7226	17.6938	CI	Acetyl-CoA carboxylase, biotin carboxyl carrier protein	pycB
00045	Chemotaxis protein CheY	s__Desulfosporosinus_sp000224515	372	k141_1701975	0	0	0	0	2.96802	6.19242	5.07153	3.37113	KT	Response regulator with CheY-like receiver, AAA-type ATPase, and DNA-binding domains	-
00046	SpoIIIAH-like protein	s__Desulfosporosinus_sp001707885	579	k141_1701975	0	0	0	0	1.27127	0.331523	0.90507	0	S	SpoIIIAH-like protein	spoIIIAH
00047	hypothetical protein	s__Desulfosporosinus_sp001707885	564	k141_1701975	0	0	0	0	0	0	0.371638	0.635323	S	Stage III sporulation protein	spoIIIAG
00048	Stage III sporulation protein AF (Spore III AF)	s__Desulfosporosinus_sp000224515	582	k141_1701975	0	0	0	0	0	0	0	0	S	PFAM Stage III sporulation protein AF (Spore_III_AF)	-
00049	Stage III sporulation protein AE	s__Desulfosporosinus_sp001707885	1173	k141_1701975	0	0.6303	0	0.8353	0.20913	0.491	0	0.610898	S	stage III sporulation protein AE	spoIIIAE
00050	Stage III sporulation protein AD	s__Desulfosporosinus_sp001707885	387	k141_1701975	0	0	0	2.5317	1.26797	0.495992	1.35417	0	S	Stage III sporulation protein AD	spoIIIAD
00051	Stage III sporulation protein AC	s__Desulfosporosinus_sp000224515	198	k141_1701975	0	0	0	0	0	0	0	0	S	stage III sporulation protein AC	spoIIIAC
00052	Stage III sporulation protein AB (spore III AB)	s__Desulfosporosinus_sp001707885	510	k141_1701975	3.3256	0	3.8311	0	0	0.752814	0	2.10761	S	Stage III sporulation protein AB	spoIIIAB
00053	Stage III sporulation protein AA	s__Desulfosporosinus_sp001707885	1065	k141_1701975	1.5925	0.6942	0	2.7599	1.15191	1.5321	1.57462	1.3457	S	stage III sporulation protein AA	spoIIIAA
00054	RNA polymerase sigma factor; sigma-70 family	s__Desulfosporosinus_sp000224515	795	k141_1701975	0	0	0	0	0	0	0	0	K	Belongs to the sigma-70 factor family. ECF subfamily	-
00055	OsmC-like protein	s__Desulfosporosinus_sp000224515	432	k141_1701975	0	0	0	0	0	0.222145	0	0	O	OsmC-like protein	-
00056	Protein of unknown function (DUF3795)	s__Desulfosporosinus_sp001516045	423	k141_1701975	0	0	0	0	2.03015	1.36148	0.247818	1.69408	O	Protein of unknown function (DUF3795)	-
00057	hypothetical protein	s__Desulfosporosinus_sp000960765	1194	k141_1701975	1.4205	0	0	0	0	0	0.351135	0.300056	S	Psort location Cytoplasmic, score	-
00058	PAS domain S-box protein;diguanylate cyclase (GGDEF) domain	s__Desulfosporosinus_sp001707885	1980	k141_1701975	0.8566	0.3734	0	0	1.36309	0.387773	0.635234	0.452401	T	Diguanylate cyclase	-
00059	Elongation factor P	s__Desulfosporosinus_sp001707885	558	k141_1701975	0	0	0	0	0	0.688007	0	0	J	Involved in peptide bond synthesis. Stimulates efficient translation and peptide-bond synthesis on native or reconstituted 70S ribosomes in vitro. Probably functions indirectly by altering the affinity of the ribosome for aminoacyl-tRNA, thus increasing their reactivity as acceptors for peptidyl transferase	efp
00060	Uncharacterized peptidase YqhT	s__Desulfosporosinus_sp002404215	1065	k141_1701975	0	1.3883	0.9173	0	3.11012	1.62223	1.86987	2.35498	E	PFAM peptidase M24	pepP
00061	3-dehydroquinate dehydratase	s__Desulfosporosinus_sp000224515	447	k141_1701975	0	1.6539	2.1855	0	2.47007	2.79143	1.6413	1.60315	E	Catalyzes a trans-dehydration via an enolate intermediate	aroQ
00062	hypothetical protein	s__Desulfosporosinus_sp001516045	672	k141_1701975	2.5239	0	0	0	1.0953	0.285704	3.11939	0.533165	M	PFAM LysM domain	-
00063	hypothetical protein	s__Desulfosporosinus_sp003132105	555	k141_1701975	0	0	0	0	1.1052	0.345875	0.755399	1.61394	-	-	-
00064	hypothetical protein	s__Desulfosporosinus_sp000770645	1413	k141_1701975	0	0	0	0	0.607778	0.679271	0.148334	0.760748	NU	PFAM Competence protein A	-
00065	Prepilin leader peptidase/N-methyltransferase	s__Desulfosporosinus_sp001936615	465	k141_1701975	0	0	0	0	0	0.825644	0	0	NOU	Cleaves type-4 fimbrial leader sequence and methylates the N-terminal (generally Phe) residue	pilD
00066	hypothetical protein	s__Desulfosporosinus_sp000961805	450	k141_1701975	0	0	0	0	0	0	0	0	U	PFAM Prokaryotic N-terminal methylation motif	-
00067	Type IV pilus assembly protein PilC	s__Desulfosporosinus_sp003132105	1203	k141_1701975	0	0	0	0	1.63168	0.957397	0.348461	0.297827	U	PFAM Bacterial type II secretion system protein F domain	pilC
00068	Type IV pilus retractation ATPase PilT	s__Desulfosporosinus_sp004766055	1047	k141_1701975	3.2398	0	0	0	0.468715	0.183367	2.70282	0	NU	secretion system protein	pilT
00069	Type IV pilus assembly ATPase PilB	s__Desulfosporosinus_sp003132105	1689	k141_1701975	0	0.4377	0	1.1602	1.45268	1.13658	1.73758	0.954634	NU	Type II secretory pathway, ATPase PulE Tfp pilus assembly pathway, ATPase PilB	-
00070	hypothetical protein	s__Desulfosporosinus_sp002413075	336	k141_1701975	0	0	0	0	0	1.71396	2.80747	0	-	-	-
00071	prepilin-type N-terminal cleavage/methylation domain	s__Desulfosporosinus_sp003132105	561	k141_1701975	0	0	0	0	0.437336	0.684352	2.24195	0	NU	TIGRFAM prepilin-type N-terminal cleavage methylation domain	-
00072	hypothetical protein	s__Desulfosporosinus_sp000770645	444	k141_1701975	0	0	0	0	2.21039	0	0.944204	0	NU	type IV pilus modification protein PilV	-
00073	Type II secretion system (T2SS); protein G	s__Desulfosporosinus_sp002404215	261	k141_1701975	0	0	0	0	0	0	0	1.3728	U	PFAM Bacterial type II secretion system protein G	-
00074	3-dehydroquinate synthase	s__Desulfosporosinus_sp001516045	1104	k141_1701975	0	0.6696	0	0	3.11145	3.0429	5.03169	3.89458	E	Catalyzes the conversion of 3-deoxy-D-arabino- heptulosonate 7-phosphate (DAHP) to dehydroquinate (DHQ)	aroB
00075	Shikimate kinase	s__Desulfosporosinus_sp001707885	534	k141_1701975	0	0	0	0.9174	3.21628	2.87585	5.88826	2.68392	F	Catalyzes the specific phosphorylation of the 3-hydroxyl group of shikimic acid using ATP as a cosubstrate	aroK
00076	Chorismate synthase	s__Desulfosporosinus_sp001516045	1146	k141_1701975	0	1.9353	0.8525	0.855	2.78332	1.59129	1.82913	2.34491	E	Catalyzes the anti-1,4-elimination of the C-3 phosphate and the C-6 proR hydrogen from 5-enolpyruvylshikimate-3-phosphate (EPSP) to yield chorismate, which is the branch point compound that serves as the starting substrate for the three terminal pathways of aromatic amino acid biosynthesis. This reaction introduces a second double bond into the aromatic ring system	aroC
00077	prepilin-type N-terminal cleavage/methylation domain	s__Desulfosporosinus_sp003132105	438	k141_1701975	0	0	0	0	0	0.876545	2.87157	1.63604	NU	TIGRFAM prepilin-type N-terminal cleavage methylation domain	-
00078	Shikimate dehydrogenase (NADP(+))	s__Desulfosporosinus_sp003132105	840	k141_1701975	0	0.8801	0	0	0.876277	0.228563	0	1.49288	E	Involved in the biosynthesis of the chorismate, which leads to the biosynthesis of aromatic amino acids. Catalyzes the reversible NADPH linked reduction of 3-dehydroshikimate (DHSA) to yield shikimate (SA)	aroE
00079	Probable phosphatase YqeG	s__Desulfosporosinus_sp000224515	531	k141_1701975	3.1941	2.0884	0	0	1.61724	3.61511	3.35553	4.72334	S	HAD phosphatase subfamily IIIA	yqeG
00080	RNA polymerase sigma-28 factor	s__Desulfosporosinus_fructosivorans	744	k141_1701975	0	0	0	0	0.989311	1.80613	0	0.481551	K	Sigma factors are initiation factors that promote the attachment of RNA polymerase to specific initiation sites and are then released	sigK
00081	hypothetical protein	s__Desulfosporosinus_sp000224515	201	k141_1701975	0	0	0	0	0	0	0	0	-	-	-
00082	Prepilin leader peptidase/N-methyltransferase	s__Desulfosporosinus_sp002413075	786	k141_1701975	0	0	0	0	0	0	0	0.455878	NOU	Cleaves type-4 fimbrial leader sequence and methylates the N-terminal (generally Phe) residue	-
00083	Carboxypeptidase regulatory-like domain;Domain of unknown function (DUF5057)	s__Desulfosporosinus_sp003513495	3690	k141_1701975	0	0.4007	0	0.2655	1.49609	1.32654	1.27822	1.01953
00084	prepilin-type N-terminal cleavage/methylation domain	s__GWC1-40-35_sp001775095	570	k141_1701975	2.9755	0	0	0	1.29133	0.336783	1.47104	0
00085	hypothetical protein	s__DTU073_sp001512665	2223	k141_1701975	1.5259	0.3326	0	0	0.607065	0.647625	0.990113	1.0477
00086	prepilin-type N-terminal cleavage/methylation domain	UNKNOWN	732	k141_1701975	0	0	0	0	3.18428	1.18008	0.572745	0.97897
00087	hypothetical protein	s__Tepidibacter_A_mesophilus	1197	k141_1701975	0	0	0	0	1.22982	0.721703	2.4517	0.598685
00088	Fimbrial assembly protein (PilN)	s__Clostridium_isatidis	540	k141_1701975	3.1408	0	0	0	1.36309	0.711006	0.388218	0.663492
00089	Type IV pilus assembly protein PilM;	s__Caminicella_sporogenes	1182	k141_1701975	0	0	0	0	1.24551	3.1669	3.54692	1.81879
00090	prepilin-type N-terminal cleavage/methylation domain	s__UBA2264_sp002347475	414	k141_1701975	0	0	0	0	5.9265	3.94129	3.7975	0
00091	Type IV pilus assembly protein PilC	s__Serpentinicella_alkaliphila	1200	k141_1701975	0	0	0	0	0.204494	0.319935	1.57213	0.746485	NU	Type II secretion system	tapC
00092	Type IV pilus retractation ATPase PilT	s__Natronincola_ferrireducens	1056	k141_1701975	0	0.7001	0	0	0.34855	0.545378	0.595476	0.508918	NU	twitching motility protein	pilT
00093	Type IV pilus assembly ATPase PilB	s__Caminicella_sporogenes	1959	k141_1701975	0	0	0.4987	0	1.18979	0.685957	2.19363	0.823059	NU	type II secretion system protein E	xcpR
00094	Domain of unknown function (DUF4911)	s__Desulfosporosinus_fructosivorans	255	k141_1701975	0	0	0	0	0	0.752814	0.822078	0	S	Domain of unknown function (DUF4911)	-
00095	tRNA hydroxylation protein P1	s__Desulfosporosinus_sp001936615	1281	k141_1701975	0	0	0	2.2946	0.383048	0.599399	0	1.81807	O	PFAM peptidase	yhbU_1
00096	Nucleotidyltransferase domain;Polymerase beta; Nucleotidyltransferase;Putative restriction endonuclease	s__Desulfosporosinus_sp001516045	768	k141_1701975	0	0	0	0	1.11812	1.49974	0	0.466575	S	Putative restriction endonuclease	-
00097	Tryptophan synthase beta chain	s__Desulfosporosinus_sp001936615	1179	k141_1701975	0	0.627	0	2.4931	5.51484	3.98907	7.55631	6.38194	E	The beta subunit is responsible for the synthesis of L- tryptophan from indole and L-serine	trpB
00098	Endolytic murein transglycosylase	s__Desulfosporosinus_sp001707885	1026	k141_1701975	0	0	0	0	2.8697	1.96454	1.2259	4.53988	S	Functions as a peptidoglycan terminase that cleaves nascent peptidoglycan strands endolytically to terminate their elongation	mltG
00099	G5 domain;Putative peptidoglycan binding domain;VanW like protein	s__Desulfosporosinus_sp003132105	1299	k141_1701975	0	0.5691	0	0	0.755488	0.738908	1.45232	0	V	VanW like protein	-
00100	hypothetical protein	s__Desulfosporosinus_sp003132105	321	k141_1701975	7.9255	0	0	3.0523	6.87918	8.67122	2.61207	27.3469	S	Belongs to the UPF0473 family	-
00101	Putative pre-16S rRNA nuclease	s__Desulfosporosinus_fructosivorans	423	k141_1701975	0	0	0	0	0	0.453828	0	0	J	Could be a nuclease involved in processing of the 5'-end of pre-16S rRNA	yrrK
00102	Cupin domain	s__Clostridium_J_sp002381695	465	k141_1701975	0	0	0	0	0	0	0	0	S	Cupin domain	-
00103	Aldo/keto reductase family;4Fe-4S binding domain;4Fe-4S dicluster domain;4Fe-4S binding domain;4Fe-4S binding domain;4Fe-4S dicluster domain	s__Desulfosporosinus_sp001707885	942	k141_1701975	0	0	0	0	0.260476	0.611344	0.667593	0	C	aldo keto reductase	-
00104	hypothetical protein	s__Desulfosporosinus_sp000224515	255	k141_1701975	0	0	0	0	1.44332	0.752814	0	4.21531	S	Belongs to the UPF0297 family	yrzL
00105	Alanine--tRNA ligase	s__Desulfosporosinus_sp000224515	2634	k141_1701975	0	0.2807	0	0	1.95616	2.40499	2.50688	2.85659	J	Catalyzes the attachment of alanine to tRNA(Ala) in a two-step reaction alanine is first activated by ATP to form Ala- AMP and then transferred to the acceptor end of tRNA(Ala). Also edits incorrectly charged Ser-tRNA(Ala) and Gly-tRNA(Ala) via its editing domain	alaS
00106	Putative transport protein YubA	s__Desulfosporosinus_sp001707885	1032	k141_1701975	0	0	0	0	0.356662	0.186042	0	0	S	permease	-
00107	hypothetical protein	s__Desulfosporosinus_sp002404215	204	k141_1701975	4.157	0	0	0	0	1.88199	5.13777	3.51277	-	-	-
00108	PRC-barrel domain	s__Desulfosporosinus_sp000224515	492	k141_1701975	0	0	0	0	0.498667	0.39018	2.55636	0.36415	S	PFAM PRC-barrel domain	-
00109	tRNA-specific 2-thiouridylase MnmA	s__Desulfosporosinus_sp000224515	1116	k141_1701975	1.5198	0	0	1.7559	0.65957	1.54806	4.13232	2.72903	J	Catalyzes the 2-thiolation of uridine at the wobble position (U34) of tRNA, leading to the formation of s(2)U34	mnmA
00110	Iron-sulfur cluster assembly scaffold protein IscU 1	s__Desulfosporosinus_sp000224515	378	k141_1701975	0	0	0	0	2.27181	1.52355	0	0.947859	C	FeS cluster assembly scaffold protein NifU	nifU
00111	Cysteine desulfurase IscS	s__Desulfosporosinus_sp000224515	1188	k141_1701975	4.2829	3.7338	4.1116	5.7731	17.142	17.6128	21.5268	23.5248	E	Master enzyme that delivers sulfur to a number of partners involved in Fe-S cluster assembly, tRNA modification or cofactor biosynthesis. Catalyzes the removal of elemental sulfur atoms from cysteine to produce alanine. Functions as a sulfur delivery protein for Fe-S cluster synthesis onto IscU, an Fe-S scaffold assembly protein, as well as other S acceptor proteins	iscS
00112	HTH-type transcriptional regulator CymR	s__Desulfosporosinus_sp000224515	456	k141_1701975	7.4388	0	0	0	7.53286	10.3139	11.4924	7.85743	K	transcriptional regulator	iscR
00113	Uncharacterized AAA domain-containing protein YrvN	s__Desulfosporosinus_sp000224515	1308	k141_1701975	0	0.5652	1.4938	0	1.96962	1.54102	3.12509	1.09575	L	AAA ATPase	rarA
00114	Thioredoxin 1	s__Desulfosporosinus_sp001707885	330	k141_1701975	28.2675	11.2013	5.9207	13.3606	58.737	49.4452	59.3928	64.6026	O	Belongs to the thioredoxin family	trxA
00115	Copper-sensing transcriptional repressor CsoR	s__Desulfosporosinus_sp000961805	282	k141_1701975	27.0646	38.0128	17.3212	13.8975	162.266	151.12	121.908	151.833	S	PFAM Uncharacterised BCR, COG1937	csoR
00116	Aspartate--tRNA(Asp/Asn) ligase	s__Desulfosporosinus_sp003132105	1785	k141_1701975	0.9502	0	0.5473	0.5489	0.687294	1.34428	1.82021	0.903288	J	Aspartyl-tRNA synthetase with relaxed tRNA specificity since it is able to aspartylate not only its cognate tRNA(Asp) but also tRNA(Asn). Reaction proceeds in two steps L-aspartate is first activated by ATP to form Asp-AMP and then transferred to the acceptor end of tRNA(Asp Asn)	aspS
00117	Histidine--tRNA ligase	s__Desulfosporosinus_sp001936615	1272	k141_1701975	1.3334	0.5812	0	1.5405	0.867987	1.20735	1.23597	0.845077	J	tRNA synthetase class II core domain (G, H, P, S and T)	hisS
00118	Peptidoglycan-N-acetylglucosamine deacetylase BC 3618	s__Desulfosporosinus_sp001936615	480	k141_2350743	0	0	0	0	0	0.199948	0	0	G	PFAM Polysaccharide deacetylase	-
00119	Protein of unknown function (DUF1657)	s__Desulfosporosinus_sp003132105	210	k141_2350743	0	3.5204	0	0	0	0	0.499112	0	S	Protein of unknown function (DUF1657)	-
00120	hypothetical protein	s__Desulfosporosinus_sp000224515	219	k141_2350743	0	0	0	0	0.560176	0	0	0	-	-	-
00121	hypothetical protein	s__Desulfosporosinus_sp003132105	222	k141_2350743	0	0	0	0	0	0	0	0
00122	DEAD-box ATP-dependent RNA helicase CshA	s__Desulfosporosinus_sp003132105	333	k141_2350743	0	0	0	0	0	0	0	0	L	Belongs to the DEAD box helicase family	cshA
00123	DEAD-box ATP-dependent RNA helicase CshA	s__Desulfosporosinus_sp000960765	999	k141_2350743	0	0	0	0	0	0.192193	0	0	L	Belongs to the DEAD box helicase family	cshA
00124	hypothetical protein	s__Desulfosporosinus_sp000960765	684	k141_2350743	0	0	0	0	0	0	0	0	S	Protein of unknown function (DUF421)	-
00125	CoA enzyme activase uncharacterised domain (DUF2229);2-hydroxyglutaryl-CoA dehydratase; D-component	s__Desulfosporosinus_sp000961805	1152	k141_2350743	0	0	0	0	0	0	0	0	I	PFAM CoA enzyme activase uncharacterised domain (DUF2229)	-
00126	Tryptophan RNA-binding attenuator protein inhibitory protein	s__Desulfosporosinus_sp000960765	291	k141_2350743	0	0	0	0	0	0	0	0
00127	Protein of unknown function (DUF1003)	UNKNOWN	498	k141_2350743	0	0	0	0	0	0	0	0	S	Protein of unknown function (DUF1003)	-
00128	hypothetical protein	s__Desulfosporosinus_sp000224515	261	k141_2350743	0	0	0	0	0	0	0	0
00129	hypothetical protein	s__Desulfosporosinus_sp002196705	240	k141_2350743	0	0	0	0	0	0	0	0
00130	hypothetical protein	s__Desulfosporosinus_sp002196705	201	k141_2350743	0	0	0	0	0	0	0	0
00131	Helix-turn-helix;Helix-turn-helix domain	s__Desulfosporosinus_sp003132105	432	k141_2350743	0	0	0	0	0.567931	0	0	0	K	Helix-turn-helix XRE-family like proteins	-
00132	hypothetical protein	s__Desulfotomaculum_hydrothermale	408	k141_2350743	0	0	0	0	0	0	0	0	K	sigma factor activity	-
00133	hypothetical protein	UNKNOWN	315	k141_2350743	0	0	0	0	0	0	0	0
00134	D-allose-binding periplasmic protein	s__Desulfosporosinus_lacus	993	k141_2350743	0	0	0	0	1.85311	0.869948	2.63873	2.16493	G	Periplasmic binding protein-like domain	-
00135	Cache domain;HAMP domain;Histidine kinase-; DNA gyrase B-; and HSP90-like ATPase;His Kinase A (phospho-acceptor) domain;Response regulator receiver domain	s__Desulfosporosinus_lacus	2757	k141_2350743	0	0.2681	0	0	1.42388	0.835539	0.874405	0.779735	T	Histidine kinase	-
00136	Signaling protein YkoW	s__Desulfosporosinus_meridiei	1674	k141_2350743	0	0	0.5836	0	1.90543	0.917372	0.626141	0.428065	T	Diguanylate cyclase	-
00137	hypothetical protein	s__Desulfosporosinus_acidiphilus	372	k141_2350743	0	0	0	0	0.65957	0.51605	0.563474	0.481551	-	-	-
00138	Methyltransferase domain;tRNA (adenine(22)-N(1))-methyltransferase	s__Desulfosporosinus_sp000224515	804	k141_2350743	0	0	0	0	1.22064	1.19381	0.260744	0	S	SAM-dependent methyltransferase	trmK
00139	GTP cyclohydrolase 1 type 2 homolog	s__Desulfosporosinus_sp000224515	849	k141_2350743	0	0	0	0	0.289002	0.67829	0	2.11011	S	Belongs to the GTP cyclohydrolase I type 2 NIF3 family	-
00140	PIN domain;PIN domain	s__Desulfosporosinus_youngiae	414	k141_2350743	4.0967	3.5714	0	4.7332	3.25961	3.01393	1.01267	0.865491	S	PIN domain	-
00141	prevent-host-death family protein	s__Desulfosporosinus_youngiae	249	k141_2350743	3.4057	0	0	0	0	0.77091	0	1.43895	D	Antitoxin component of a toxin-antitoxin (TA) module	-
00142	Chemotaxis phosphatase CheX;4Fe-4S binding domain;4Fe-4S binding domain;Iron only hydrogenase large subunit; C-terminal domain;Histidine kinase-; DNA gyrase B-; and HSP90-like ATPase;Hpt domain	s__Desulfosporosinus_sp004766055	3381	k141_2350743	0	0	0	0.2898	0.653152	0.312268	0.93003	0.7948	T	Signal transduction histidine kinase	-
00143	Uncharacterized protein conserved in bacteria (DUF2225);Response regulator receiver domain	s__Desulfosporosinus_sp004766055	1500	k141_2350743	0	0	0	0	0.327155	0.63987	1.53718	0.716622	T	cheY-homologous receiver domain	-
00144	EamA-like transporter family	s__Desulfosporosinus_sp001707885	384	k141_2350743	0	0	0	0	0	0	0	0	P	PFAM EamA-like transporter family	-
00145	hypothetical protein	s__Desulfosporosinus_sp002404215	252	k141_2350743	0	0	3.8767	0	1.94724	0	3.32736	2.13275	-	-	-
00146	hypothetical protein	UNKNOWN	285	k141_2350743	0	0	0	0	0.860945	0	0	0
00147	Chemotaxis protein methyltransferase	s__Desulfosporosinus_sp001707885	789	k141_2350743	0	0.937	0	1.2418	3.10976	2.18971	0.531382	2.27057	NT	PFAM CheR methyltransferase, SAM binding domain	cheR
00148	Protein of unknown function (DUF327)	s__Desulfosporosinus_sp001936615	438	k141_2350743	0	0	0	0	0.840263	2.84875	3.8287	4.49923	S	Protein of unknown function (DUF327)	-
00149	Motility protein B	s__Desulfosporosinus_sp000224515	891	k141_2350743	0	1.6594	0	0	4.13063	3.44717	6.58741	1.20637	N	Flagellar motor protein	motB
00150	Motility protein A	s__Desulfosporosinus_sp000224515	801	k141_2350743	0	0	0	0	2.14416	3.83449	1.43931	2.2366	N	PFAM MotA TolQ ExbB proton channel	motA
00151	flagellar biosynthesis anti-sigma factor FlgM	s__Desulfosporosinus_sp000961805	270	k141_2350743	0	2.7381	0	0	0.908725	0.711006	0.776348	1.32707	N	flagellar biosynthesis anti-sigma factor FlgM	-
00152	FlgN protein	s__Desulfosporosinus_sp001516045	483	k141_2350743	0	0	0	0	2.03193	0.794889	2.17001	0.741849	S	PFAM FlgN protein	-
00153	Flagellar hook-associated protein 1	s__Desulfosporosinus_sp001936615	1485	k141_2350743	0	0	0	0	1.23918	0.840263	1.41158	0.965153	N	TIGRFAM Flagellar hook-associated protein, FlgK	flgK
00154	Flagellar hook-associated protein 3	s__Desulfosporosinus_sp001936615	879	k141_2350743	0	0	0	0	0.558304	1.31032	3.69641	0.203781	N	Belongs to the bacterial flagellin family	flgL
00155	Flagellar assembly factor FliW	s__Desulfosporosinus_sp004766055	435	k141_2350743	0	0	0	0	3.38423	0.882606	1.44563	4.11841	N	Binds to the C-terminal region of flagellin, which is implicated in polymerization, and participates in the assembly of the flagellum	fliW
00156	Translational regulator CsrA	s__Desulfosporosinus_sp004766055	237	k141_2350743	0	1.5597	0	0	0	3.23991	2.65343	4.53543	J	Could accelerate the degradation of some genes transcripts potentially through selective RNA binding	csrA
00157	Fic/DOC family	s__Syntrophomonas_B_sp002840245	474	k141_2350743	14.3126	3.1193	0	0	4.91749	0.607511	6.19135	4.91339	E	Filamentation induced by cAMP protein fic	-
00158	Flagellin	s__Desulfosporosinus_sp000224515	1830	k141_2350743	1.8536	1.8179	1.6015	1.0708	14.4801	15.4725	21.3631	14.6845	N	Flagellin is the subunit protein which polymerizes to form the filaments of bacterial flagella	fliC
00159	Putative motility protein	s__Desulfosporosinus_sp004766055	198	k141_2350743	0	0	0	0	1.23918	0.969521	2.11742	2.71441	S	Putative motility protein	-
00160	Flagellar hook-associated protein 2	s__Desulfosporosinus_sp004766055	1671	k141_2350743	0	0.2212	0.5846	0.5863	2.42273	2.87201	2.0699	1.82262	N	Required for morphogenesis and for the elongation of the flagellar filament by facilitating polymerization of the flagellin monomers at the tip of growing filament. Forms a capping structure, which prevents flagellin subunits (transported through the central channel of the flagellum) from leaking out without polymerization at the distal end	fliD
00161	Flagellar secretion chaperone FliS	s__Desulfosporosinus_sp004766055	393	k141_2350743	0	0	0	0	0	0	0.533433	2.73509	N	PFAM flagellar protein FliS	fliS
00162	hypothetical protein	s__Desulfosporosinus_sp004766055	333	k141_2350743	0	0	0	0	0	0.576489	1.25897	0	-	-	-
00163	Anaphase-promoting complex; cyclosome; subunit 3;Glycosyl transferase family 2;Glycosyl transferase family 2;Tetratricopeptide repeat;Tetratricopeptide repeat	s__Desulfosporosinus_sp004766055	1047	k141_2350743	0	0	0	0	2.69498	1.46676	2.5026	0.855507	M	glycosyl transferase family 2	-
00164	FlaG protein	s__Desulfosporosinus_sp000224515	369	k141_2350743	4.5963	4.007	0	0	0	1.3006	1.13613	0	N	PFAM FlaG protein	-
00165	Chemotaxis protein CheA	s__Desulfosporosinus_sp000224515	2163	k141_2350743	0.7841	0.6836	0	0	0.850782	1.55314	3.34349	3.80998	NT	Signal transducing histidine kinase homodimeric	cheA
00166	Chemotaxis protein CheW	s__Desulfosporosinus_fructosivorans	426	k141_2350743	0	0	0	0	2.59184	1.35186	2.46035	1.68213	NT	Chemotaxis signal transduction protein	-
00167	Protein-glutamate methylesterase/protein-glutamine glutaminase	s__Desulfosporosinus_sp001516045	1152	k141_2350743	0	0	0	0	3.5142	1.33305	1.18275	1.86612	NT	catalyzes the demethylation of specific methylglutamate residues introduced into the chemoreceptors (methyl-accepting chemotaxis proteins) by CheR	cheB
00168	Flagellar basal-body rod protein FlgC	s__Desulfosporosinus_sp003132105	489	k141_2350743	0	0	1.9978	0	1.50527	3.5331	2.35775	5.49541	N	Belongs to the flagella basal body rod proteins family	flgC
00169	Flagellar hook-basal body complex protein FliE	s__Desulfosporosinus_sp000224515	336	k141_2350743	0	0	0	0	3.65113	1.99966	1.24774	3.73233	N	Flagellar hook-basal body complex protein FliE	fliE
00170	Flagellar M-ring protein	s__Desulfosporosinus_sp001936615	1593	k141_2350743	1.0647	0	0	0	1.54022	0.481997	0	0.562315	N	The M ring may be actively involved in energy transduction	fliF
00171	Flagellar motor switch protein FliG	s__Desulfosporosinus_sp000224515	1005	k141_2350743	0	0	0	0	0.976563	0.95508	1.87718	0.713056	N	flagellar motor switch protein FliG	fliG
00172	Flagellar assembly protein FliH	s__Desulfosporosinus_sp004766055	816	k141_2350743	0	0	0	0	0.30068	0.588166	0.513821	1.31727	N	Flagellar assembly protein FliH	fliH
00173	Flagellum-specific ATP synthase	s__Desulfosporosinus_fructosivorans	1305	k141_2350743	0	0	0	0	0.564009	1.32386	1.12445	0.686402	NU	TIGRFAM ATPase, FliI YscN family	fliI
00174	hypothetical protein	s__Desulfosporosinus_sp000224515	456	k141_2350743	0	0	0	0	0	0	0	0	N	Flagellar export protein FliJ	fliJ
00175	Flagellar and Swarming motility proteins	s__Desulfosporosinus_sp003132105	216	k141_2350743	0	0	0	0	0	0	0	0	N	protein possibly involved in motility	flbD
00176	Flagellar basal body-associated protein FliL	s__Desulfosporosinus_sp004766055	444	k141_2350743	0	0	0	0	0	2.16172	0	0	N	Controls the rotational direction of flagella during chemotaxis	-
00177	Flagellar motor switch protein FliM	s__Desulfosporosinus_sp000224515	1002	k141_2350743	0	0	1.9499	0	1.59165	2.39474	2.51045	2.50305	N	flagellar motor switch protein FliM	fliM
00178	Flagellar motor switch phosphatase FliY	s__Desulfosporosinus_sp000960765	1188	k141_2350743	0	0	0	0	2.06527	2.18142	2.11742	1.20637	N	PFAM surface presentation of antigens (SPOA)	fliN
00179	Chemotaxis protein CheY	s__Desulfosporosinus_sp001516045	363	k141_2350743	0	0	0	0	2.02774	0	3.17608	4.44174	KT	Response regulator with CheY-like receiver, AAA-type ATPase, and DNA-binding domains	cheY
00180	Flagellar biosynthesis protein; FliO	s__Desulfosporosinus_sp004766055	471	k141_2350743	0	0	0	0	3.90697	0.815125	0.890094	0	N	PFAM Flagellar biosynthesis protein, FliO	-
00181	Flagellar biosynthetic protein FliP	s__Desulfosporosinus_sp001707885	768	k141_2350743	4.4168	0	1.272	1.2757	1.59736	3.37434	2.18356	0.933061	N	Plays a role in the flagellum-specific transport system	fliP
00182	Flagellar biosynthetic protein FliQ	s__Desulfosporosinus_sp002404215	273	k141_2350743	0	0	0	0	1.79748	0.703161	4.6071	2.62491	N	Role in flagellar biosynthesis	fliQ
00183	Flagellar biosynthetic protein FliR	s__Desulfosporosinus_sp000224515	780	k141_2350743	0	0	2.5049	0	0.629083	1.72278	0.806211	0.459355	N	Role in flagellar biosynthesis	fliR
00184	Flagellar biosynthetic protein FlhB	s__Desulfosporosinus_sp003132105	1056	k141_2350743	0	0	0	0	0.929406	0.363526	1.29026	0.339279	N	Required for formation of the rod structure in the basal body of the flagellar apparatus. Together with FliI and FliH, may constitute the export apparatus of flagellin	flhB
00185	Flagellar biosynthesis protein FlhA	s__Desulfosporosinus_sp004766055	2070	k141_2350743	0	0	0	0	0.770464	0.695495	0.405066	0.519259	N	Required for formation of the rod structure of the flagellar apparatus. Together with FliI and FliH, may constitute the export apparatus of flagellin	flhA
00186	Flagellar biosynthesis protein FlhF	s__Desulfosporosinus_sp001707885	1290	k141_2350743	0	0.5731	0	0	0.380374	0.297649	1.13747	0.416655	N	Flagellar biosynthetic protein FlhF	flhF
00187	Antiactivator FleN	s__Desulfosporosinus_sp004766055	864	k141_2350743	0	0	0	0	0.709936	0.666523	0	1.65878	D	Belongs to the ParA family	flhG
00188	PilZ domain;Flagellar protein YcgR	s__Desulfosporosinus_sp000224515	630	k141_2350743	0	0	0	0	3.11564	1.82824	2.6619	2.27493	M	PFAM PilZ domain	pilZ
00189	CheY-P phosphatase CheC	s__Desulfosporosinus_sp004766055	597	k141_2350743	0	0	0	0	2.05493	1.76851	0.351135	0	NT	CheC inhibitor of MCP methylation	cheC
00190	Probable chemoreceptor glutamine deamidase CheD	s__Desulfosporosinus_sp004766055	483	k141_2350743	0	0	0	0	1.52399	0	2.17001	2.96731	NT	Probably deamidates glutamine residues to glutamate on methyl-accepting chemotaxis receptors (MCPs), playing an important role in chemotaxis	cheD
00191	hypothetical protein	s__Desulfosporosinus_sp001707885	393	k141_2350743	0	0	0	0	0.624359	0.488415	2.93361	0	-	-	-
00192	RNA polymerase sigma factor WhiG	s__Desulfosporosinus_sp001516045	753	k141_2350743	0	0	0	0	0	1.14718	0.278394	1.42745	K	TIGRFAM RNA polymerase sigma factor, FliA WhiG	fliA
00193	Flagellar hook-length control protein FliK	s__Desulfosporosinus_sp004766055	1461	k141_2350743	0	0.506	0	0	0.839728	1.05118	2.43913	0.613127	N	PFAM Flagellar hook-length control protein FliK	-
00194	FlaA locus uncharacterized protein YlxG	s__Desulfosporosinus_sp002196705	495	k141_2350743	0	0	0	0	1.98272	0.775635	0.423519	0.723842	N	Flagellar hook capping protein	flgD
00195	Flagellar hook protein FlgE	s__Desulfosporosinus_sp000765145	1473	k141_2350743	0	0.2509	0	0	0.582996	1.10769	2.70389	2.18918	N	basal body rod protein	flgE
00196	Flagellar basal-body rod protein FlgG	s__Desulfosporosinus_sp001936615	783	k141_2350743	0	0.9442	0	0	0.940104	0.73552	2.67715	1.83038	N	Flagella basal body rod protein	-
00197	Flagellar basal body rod protein FlgB	s__Desulfosporosinus_sp001516045	399	k141_2350743	0	0	0	0	0	0	0.52541	2.24498	N	Structural component of flagellum, the bacterial motility apparatus. Part of the rod structure of flagellar basal body	flgB
00198	Flagellar basal-body rod protein FlgG	s__Desulfosporosinus_sp003132105	756	k141_2350743	0	0.9779	0	0	1.94724	1.52355	1.66368	0.710917	N	basal body rod protein	flgG
00199	Chemotaxis protein CheW	s__Desulfosporosinus_sp003132105	441	k141_2350743	0	0	0	2.2217	1.11277	1.95883	0.712967	0.812451	NT	Chemotaxis signal transduction protein	-
00200	Transglycosylase SLT domain	s__Desulfosporosinus_sp000961805	669	k141_2350743	0	2.2101	0	0	2.01713	0.573904	0.940015	1.07114	M	PFAM Transglycosylase SLT domain	yjbJ
00201	Bacterial Ig-like domain (group 4);ell wall binding domain 2 (CWB2)	s__CEB3_sp001029295	1875	k141_2350743	0	0	0	0	1.17767	0.716622	1.95642	0.191123	M	Cell wall-binding protein	-
00202	hypothetical protein	s__Desulfosporosinus_sp000224515	453	k141_2350743	0	0	0	2.1629	3.2498	6.35644	0.694069	4.35019	-	-	-
00203	Adapter protein MecA	s__Desulfosporosinus_sp001707885	594	k141_2350743	0	0	0	1.6495	6.40244	6.30189	3.88192	6.93676	NOT	PFAM Negative regulator of genetic competence (MecA)	-
00204	hypothetical protein	s__Desulfosporosinus_lacus	204	k141_2350743	0	0	0	0	0	0.470498	0	0.878149
00205	L-seryl-tRNA(Sec) selenium transferase	s__Desulfosporosinus_sp000224515	1416	k141_2350743	0	0	0	0	0.779735	0.542258	0.222056	0.759143	J	Converts seryl-tRNA(Sec) to selenocysteinyl-tRNA(Sec) required for selenoprotein biosynthesis	selA
00206	Putative cysteine ligase BshC	s__Desulfosporosinus_sp000960765	777	k141_2350743	0	0	0	0	1.73678	0.247016	0.269747	0.461138	S	Involved in bacillithiol (BSH) biosynthesis. May catalyze the last step of the pathway, the addition of cysteine to glucosamine malate (GlcN-Mal) to generate BSH	bshC
00207	Acetolactate synthase large subunit	s__Desulfosporosinus_sp000224515	1692	k141_413641	0	0	0	0.8686	3.40776	2.32583	4.15033	3.81167	H	TIGRFAM Acetolactate synthase, large subunit, biosynthetic	-
00208	Probable acetolactate synthase small subunit	s__Desulfosporosinus_sp002404215	498	k141_413641	0	0.7423	0	0	2.95608	3.46918	3.99878	1.43895	E	TIGRFAM Acetolactate synthase, small subunit	-
00209	Histidine kinase-; DNA gyrase B-; and HSP90-like ATPase;GHKL domain;His Kinase A (phospho-acceptor) domain;Response regulator receiver domain	s__Desulfosporosinus_sp001707885	1089	k141_413641	0	0	0	2.6991	0.563296	1.05768	2.69489	0.493496	T	PFAM Histidine kinase-, DNA gyrase B-, and HSP90-like ATPase	-
00210	Histidine kinase-; DNA gyrase B-; and HSP90-like ATPase;His Kinase A (phospho-acceptor) domain;Hpt domain;Response regulator receiver domain	s__Desulfosporosinus_sp001936615	2751	k141_413641	0	0	0	0	0	0	0	0	T	His Kinase A (phosphoacceptor) domain	-
00211	Uncharacterized transcriptional regulatory protein YesN	s__Desulfosporosinus_sp001936615	1083	k141_413641	0	0	0	0	0	0	0	0	K	helix_turn_helix, arabinose operon control protein	-
00212	prevent-host-death family protein	s__UBA9862_sp003605065	267	k141_413641	0	0	0	0	5.05415	0.359514	3.53292	0.67098	D	Antitoxin component of a toxin-antitoxin (TA) module	-
00213	ParE toxin of type II toxin-antitoxin system; parDE	s__UBA9862_sp003605065	234	k141_413641	0	0	0	0	0	0.410148	0	0	S	addiction module toxin, RelE StbE family	-
00214	hypothetical protein	s__Paenibacillus_riograndensis	786	k141_413641	0	0	0	0	0	0	0	0	S	TIR domain	-
00215	Chitobiase/beta-hexosaminidase C-terminal domain;Protein of unknown function (DUF499);Fn3 associated	s__Aneurinibacillus_A_tyrosinisolvens	3078	k141_413641	0	0	0	0	0.199324	0.374223	0.340527	0.232842	S	Protein of unknown function (DUF499)	-
00216	Protein of unknown function (DUF3780)	s__Paenibacillus_sabinae	588	k141_413641	0	0	0	0	0.417279	0.652974	0.356483	0	S	Protein of unknown function (DUF3780)	-
00217	Protein of unknown function (DUF1156)	s__Desulfosporosinus_hippei	2874	k141_413641	0	0	0	0	0.341507	0.467556	0.291766	0.748	L	Protein of unknown function (DUF1156)	-
00218	DEAD/DEAH box helicase;Helicase conserved C-terminal domain;PLD-like domain;Type III restriction enzyme; res subunit;SNF2 family N-terminal domain	s__Desulfosporosinus_hippei	2718	k141_413641	0.624	0	0	0	0.270817	0.459087	2.12089	0.395439	L	SNF2 family N-terminal domain	-
00219	hypothetical protein	UNKNOWN	369	k141_413641	0	0	0	0	0	0.520239	0	0
00220	hypothetical protein	s__Desulfosporosinus_sp003513495	924	k141_413641	0	0	0	0	0	0	0	0.193886	-	-	-
00221	hypothetical protein	s__Desulfosporosinus_sp000770645	399	k141_413641	0	0	0	0	0	0	0	0	S	PFAM Uncharacterised protein family UPF0047	-
00222	hypothetical protein	s__Desulfitobacterium_A_metallireducens	204	k141_413641	0	0	0	0	0	0	0	0
00223	hypothetical protein	UNKNOWN	1878	k141_413641	0	0	0	0	0.91452	0.4089	0.78134	0.953921
00224	hypothetical protein	UNKNOWN	564	k141_413641	0	0	0	0	0	0.510523	0	0.317617
00225	AAA ATPase domain;AAA domain;RecF/RecN/SMC N terminal domain	UNKNOWN	3072	k141_413641	0	0	0	0	1.03825	0.437425	0.341151	0.699774
00226	hypothetical protein	s__Acetivibrio_cellulolyticus	234	k141_413641	0	0	0	0	0	0	0	0	-	-	-
00227	Aliphatic amidase expression-regulating protein	s__Desulfosporosinus_sp001707885	1251	k141_413641	0	0	0	0	0	0	0	0	E	Receptor family ligand binding region	-
00228	High-affinity branched-chain amino acid transport system permease protein BraD	s__Desulfosporosinus_sp001936615	909	k141_413641	0	0	0	0	0.269925	0	0	0	U	Belongs to the binding-protein-dependent transport system permease family	-
00229	High-affinity branched-chain amino acid transport system permease protein LivM	s__Desulfosporosinus_sp001936615	1107	k141_413641	0	0	0	0	0	0	0.18934	0	U	TIGRFAM ABC transporter, urea, permease protein, UrtC	-
00230	Probable branched-chain amino acid transport ATP-binding protein LivG	s__Desulfosporosinus_sp001936615	753	k141_413641	0	0	0	0	0	0	0	0	S	TIGRFAM ABC transporter, urea, ATP-binding protein, UrtD	-
00231	High-affinity branched-chain amino acid transport ATP-binding protein BraG	s__Desulfosporosinus_sp000224515	693	k141_413641	0	0	0	0	0	0	0	0	E	PFAM ABC transporter	-
00232	Urease subunit gamma	s__Desulfosporosinus_sp001936615	315	k141_413641	0	0	0	0	0	0	0	0	E	TIGRFAM Urease, alpha gamma subunit	ureA
00233	Urease subunit beta	s__Desulfosporosinus_sp001936615	351	k141_413641	0	0	0	0	0	0	0	0	E	PFAM Urease beta subunit	ureB
00234	Urease subunit alpha	s__Desulfosporosinus_sp001936615	1707	k141_413641	0	0	0	0	0.431185	1.12454	0.982447	0.419775	E	Belongs to the metallo-dependent hydrolases superfamily. Urease alpha subunit family	ureC
00235	Urease accessory protein UreE	s__Desulfosporosinus_sp001936615	432	k141_413641	0	0	0	0	0	0.444379	1.45571	0	O	Involved in urease metallocenter assembly. Binds nickel. Probably functions as a nickel donor during metallocenter assembly	ureE
00236	Urease accessory protein UreF	s__Desulfosporosinus_sp000224515	675	k141_413641	2.5127	0	0	0	0	0.284367	0.931635	0.265379	J	Required for maturation of urease via the functional incorporation of the urease nickel metallocenter	ureF
00237	Urease accessory protein UreG	s__Desulfosporosinus_sp001936615	612	k141_413641	0	0	0	0	0	0	0	0.292746	KO	Facilitates the functional incorporation of the urease nickel metallocenter. This process requires GTP hydrolysis, probably effectuated by UreG	ureG
00238	Urease accessory protein UreD	s__Desulfosporosinus_sp001936615	879	k141_413641	0	0	0	0	0.837411	0	1.19238	1.22287	J	Required for maturation of urease via the functional incorporation of the urease nickel metallocenter	ureD
00239	N-acetylmuramoyl-L-alanine amidase;ell wall binding domain 2 (CWB2);Bacterial SH3 domain	s__Desulfosporosinus_sp004766055	2043	k141_413641	0	0	0	0	2.10173	1.5034	1.84687	1.49074	M	Cell Wall	-
00240	Putative agmatine deiminase	s__Desulfosporosinus_sp000224515	1044	k141_413641	0	0	0	0	1.05759	0.183902	0.80318	1.3728	E	Belongs to the agmatine deiminase family	aguA
00241	N-carbamoylputrescine amidase	s__Desulfosporosinus_fructosivorans	918	k141_413641	0	0	1.0642	0	0.534502	0.41826	0.228385	0.390269	S	TIGRFAM N-carbamoylputrescine amidase	aguB
00242	Bifunctional chorismate mutase/prephenate dehydratase	s__Desulfosporosinus_sp000224515	834	k141_413641	0	0	0	0	1.47095	0	1.25674	1.7185	E	PFAM Prephenate dehydratase	pheA
00243	hypothetical protein	s__Desulfosporosinus_sp001936615	189	k141_413641	0	0	0	0	0	0	0	0	-	-	-
00244	PAS domain S-box protein;diguanylate cyclase (GGDEF) domain	s__Desulfosporosinus_sp001516045	978	k141_413641	0	0	0	0	1.50527	0.392586	0.2143	0.366378	T	diguanylate cyclase	-
00245	CheC-like family;Chemotaxis phosphatase CheX	s__Desulfosporosinus_sp001516045	636	k141_413641	0	0	0	0	0.385812	0.301839	0.164826	0	NT	Chemotaxis protein CheC, inhibitor of MCP methylation	-
00246	Chemotaxis protein CheY	s__Desulfosporosinus_sp000224515	372	k141_413641	0	0	0	0	0	1.29008	1.12704	1.92638	KT	cheY-homologous receiver domain	-
00247	hypothetical protein	s__Desulfosporosinus_sp001936615	1536	k141_413641	0	0	0	0	0	0	0.136478	0
00248	Amino acid permease;Amino acid permease	s__Desulfosporosinus_acidiphilus	1503	k141_413641	0	0	0	1.3038	0.652974	0.574706	1.25522	0.953564	E	amino acid	yeeF
00249	hypothetical protein	s__Desulfosporosinus_acidiphilus	795	k141_413641	0	0	0	0	0	0.482888	0.659214	0.225354	T	PFAM Protein phosphatase 2C	-
00250	DNA-directed RNA polymerase subunit alpha	s__Desulfosporosinus_youngiae	948	k141_413641	0	0.7798	2.061	1.0335	2.07053	0.809955	0.773941	1.3228	K	DNA-dependent RNA polymerase catalyzes the transcription of DNA into RNA using the four ribonucleoside triphosphates as substrates	rpoA
00251	Uncharacterized ATP-binding protein MJ0685	s__Desulfosporosinus_sp000224515	774	k141_413641	0	0	0	0	2.37745	0.992074	0.541634	0.46292	D	PFAM CobQ CobB MinD ParA nucleotide binding domain	cooC1
00252	Nitrogen regulatory protein P-II	s__UBA8529_sp003531155	339	k141_413641	15.0093	2.1808	0	0	13.7516	7.36144	7.42028	7.39852	K	Belongs to the P(II) protein family	-
00253	Amino acid permease;Amino acid permease	s__CEB3_sp001029295	1503	k141_413641	0	0	0	0	0.326531	0	0.139509	0	E	amino acid	yeeF
00254	Serine/threonine-protein kinase PknB	s__Desulfosporosinus_acidiphilus	978	k141_413641	0	0	0.9989	0	0.501787	0.58888	0.2143	0.366378	KLT	PFAM Protein kinase domain	-
00255	Nitrogen regulatory protein P-II	s__Desulfosporosinus_acidiphilus	339	k141_413641	5.0031	0	0	0	3.25693	1.98192	3.09175	2.11385	K	Belongs to the P(II) protein family	glnB
00256	Sodium Bile acid symporter family	s__CEB3_sp001029295	954	k141_413641	0	0	0	0	0.771534	0.402481	0	0	S	bile acid:sodium symporter activity	ybaS
00257	Methenyltetrahydromethanopterin cyclohydrolase	s__Desulfosporosinus_sp000224515	978	k141_413641	0	0	0	0	0.501787	0	2.14336	0	H	Catalyzes the hydrolysis of methenyl-H(4)MPT( ) to 5- formyl-H(4)MPT	mch
00258	Probable low-affinity inorganic phosphate transporter	s__Desulfosporosinus_sp000224515	1035	k141_413641	0	0.7143	0	0	0	0.927356	0.202533	0.692375	P	PFAM phosphate transporter	-
00259	Protein of unknown function DUF47	s__Desulfosporosinus_sp001707885	624	k141_413641	0	1.7771	0	0	0.39321	1.23053	0.335891	0.574171	P	Phosphate transport regulator related to PhoU	-
00260	Polyphosphate:AMP/ADP phosphotransferase	s__Desulfosporosinus_sp000224515	816	k141_413641	0	0.906	0	1.2007	1.05242	0.705746	1.28446	0.878149	S	Polyphosphate kinase 2 (PPK2)	-
00261	hypothetical protein	s__Desulfosporosinus_sp002413075	477	k141_413641	0	1.5499	0	2.054	5.91527	8.45122	10.3272	12.7696
00262	Polyphosphate kinase	s__Desulfosporosinus_sp000224515	2130	k141_413641	0	0	0	0.46	1.49752	1.44198	0.787312	0.925217	H	Catalyzes the reversible transfer of the terminal phosphate of ATP to form a long-chain polyphosphate (polyP)	ppk
00263	HD domain;Ppx/GppA phosphatase family	s__Desulfosporosinus_sp001707885	1530	k141_413641	0	0.4832	0.6385	0	0.801843	0.439119	0.959091	1.63925	FP	Ppx/GppA phosphatase family	ppx
00264	exopolyphosphatase	s__Desulfosporosinus_sp000224515	1500	k141_413641	0	0	0	0	0	0.703874	0	0.238904	FP	PFAM Ppx GppA phosphatase	-
00265	Helicase conserved C-terminal domain;Type III restriction enzyme; res subunit;Bacterial SNF2 helicase associated;SNF2 family N-terminal domain	s__Desulfosporosinus_sp000224515	3246	k141_413641	0	0	0	0	0.34017	0.768771	0.226067	0.386346	KL	DNA RNA helicase, superfamily II, SNF2 family	-
00266	Potassium transporter KimA	s__Desulfosporosinus_sp001707885	1953	k141_413641	0	0	0	1.0034	2.63828	1.3761	2.84429	1.37592	E	Amino acid permease	-
00267	hypothetical protein	s__Desulfosporosinus_sp003132105	582	k141_413641	0	0	0	0	2.95099	3.95804	3.78181	5.23288	-	-	-
00268	Aspartate kinase Ask Ect	s__Desulfosporosinus_sp002404215	1440	k141_413641	0	1.0268	0.6784	0	0.340794	1.79962	1.45571	0.497597	E	PFAM Amino acid kinase family	-
00269	hypothetical protein	s__Desulfosporosinus_sp002404215	459	k141_413641	0	0	0	0	0	0.41826	0.685065	0.780627	S	PFAM YbaK prolyl-tRNA synthetases associated domain	EbsC
00270	EamA-like transporter family	s__Desulfosporosinus_sp002404215	975	k141_413641	0	0	0	0	0.377432	0.098414	0	0.918709	EG	Psort location CytoplasmicMembrane, score	-
00271	DNA topoisomerase 3	s__Desulfosporosinus_sp002404215	2175	k141_413641	0	0	0	0	0.451243	0.485384	0.481908	0	L	Releases the supercoiling and torsional tension of DNA, which is introduced during the DNA replication and transcription, by transiently cleaving and rejoining one strand of the DNA duplex. Introduces a single-strand break via transesterification at a target site in duplex DNA. The scissile phosphodiester is attacked by the catalytic tyrosine of the enzyme, resulting in the formation of a DNA-(5'…	topB
00272	hypothetical protein	s__UBA6116_sp002423425	213	k141_130583	0	0	0	0	0	0	0	0
00273	tRNA pseudouridine synthase A 1	s__Desulfosporosinus_sp004766055	738	k141_130583	0	0	0	0	0.664919	0	0.568109	0	J	Formation of pseudouridine at positions 38, 39 and 40 in the anticodon stem and loop of transfer RNAs	truA1
00274	Domain of unknown function (DUF362) ;4Fe-4S binding domain;4Fe-4S binding domain;4Fe-4S dicluster domain;4Fe-4S dicluster domain	s__Desulfosporosinus_sp002413075	1107	k141_130583	0	0	0	0	1.77315	2.1676	0.757449	0.485474	C	Fe-S center protein	-
00275	SEC-C motif	s__Desulfosporosinus_sp001936615	1092	k141_130583	0	0	0	0	2.24685	2.63685	1.53567	0.164023	S	SEC-C motif	-
00276	hypothetical protein	s__Desulfosporosinus_sp000224515	195	k141_130583	0	0	0	0	1.25826	0	0	0
00277	YtxH-like protein	s__Desulfosporosinus_sp000960765	372	k141_130583	0	0	0	0	0	0	0	0	D	gas vesicle protein	CP_0214
00278	hypothetical protein	s__Desulfosporosinus_sp001516045	213	k141_130583	0	0	0	0	0.575954	1.80247	0.98414	0.841066	-	-	-
00279	Citrate synthase	s__Desulfosporosinus_sp004766055	1374	k141_130583	0	0.5381	0	0	0	0.139687	0.610274	0.260744	C	Belongs to the citrate synthase family	gltA2
00280	Uncharacterised conserved protein (DUF2156)	s__Desulfosporosinus_sp004766055	903	k141_130583	0	0	0	0	0.679271	0.212606	0.580322	0	S	conserved protein (DUF2156)	-
00281	Acetyltransferase (GNAT) family;Acetyltransferase (GNAT) domain;Acetyltransferase (GNAT) domain	s__Desulfosporosinus_sp004766055	888	k141_130583	0	0.8325	0	0	0.276344	0.648516	1.29837	0.807013	S	PFAM Acetyltransferase (GNAT) family	-
00282	Domain of unknown function (DUF4901);Peptidase propeptide and YPEB domain;S-layer homology domain	s__CEB3_sp001029295	2232	k141_130583	2.2796	0.6624	0.4377	1.0974	5.44139	6.10639	9.53252	5.69874	S	Peptidase propeptide and YPEB domain	-
00283	Rubrerythrin-1	s__Desulfosporosinus_sp001707885	495	k141_130583	0	0	0	0	16.3571	9.69512	23.503	20.2675	C	PFAM Rubrerythrin	-
00284	CC-adding tRNA nucleotidyltransferase	s__Desulfosporosinus_sp001936615	630	k141_130583	0	0	0	0	0.778933	2.74231	0.831795	0.284367	O	PFAM HD domain	-
00285	Xanthine phosphoribosyltransferase	s__Desulfosporosinus_sp000960765	573	k141_130583	0	0	0	0	0.856398	0.335	2.01205	0.625339	F	Converts the preformed base xanthine, a product of nucleic acid breakdown, to xanthosine 5'-monophosphate (XMP), so it can be reused for RNA or DNA synthesis	xpt
00286	Cysteine-rich domain;4Fe-4S dicluster domain;4Fe-4S dicluster domain	s__Desulfosporosinus_sp002404215	1620	k141_130583	1.0469	2.2817	0.9046	2.7216	4.99799	4.79911	5.88755	4.64463	C	PFAM Cysteine-rich domain	-
00287	YtxH-like protein	s__Desulfosporosinus_sp001707885	333	k141_130583	0	0	0	0	0	0	0	0	S	Gas vesicle protein	-
00288	Arginase	s__Desulfosporosinus_sp000961805	909	k141_130583	0	0	0	0	0.269925	0	1.6142	0.394191	E	Belongs to the arginase family	rocF
00289	hypothetical protein	s__DTU083_sp001512915	1086	k141_130583	0	0	0	1.8044	0.451867	0	0.965153	0.329919	S	PFAM LOR SDH bifunctional enzyme conserved region	-
00290	Sulfide-quinone reductase	s__Desulfosporosinus_sp001516045	1203	k141_130583	0	0	0	0	0	0.0797831	0	0	S	Pyridine nucleotide-disulphide oxidoreductase	-
00291	hypothetical protein	s__Brevibacillus_invocatus	252	k141_130583	0	0	0	0	0	0	0	0	-	-	-
00292	ParE toxin of type II toxin-antitoxin system; parDE	s__Desulfosporosinus_acidiphilus	261	k141_130583	0	0	0	0	0.470052	0	5.62208	0	DJ	PFAM plasmid	-
00293	Uncharacterized ABC transporter ATP-binding protein YwjA	s__Desulfosporosinus_sp000960765	1737	k141_130583	0	0	0	0	0	0	0.72411	0	P	ABC-type multidrug transport system ATPase and permease	-
00294	Uncharacterized MFS-type transporter YybF	s__Desulfosporosinus_sp003132105	1221	k141_130583	0	0	0	0	0.200929	0.314408	0.17169	1.46721	EGP	PFAM Major Facilitator Superfamily	-
00295	D-alanyl-D-alanine carboxypeptidase	s__Desulfosporosinus_sp003132105	1248	k141_130583	1.359	0	0	0	2.85071	2.38413	3.52731	4.1629	M	D-alanyl-D-alanine carboxypeptidase	-
00296	4Fe-4S binding domain;4Fe-4S single cluster domain of Ferredoxin I;4Fe-4S single cluster domain;4Fe-4S binding domain	s__Desulfosporosinus_youngiae	186	k141_130583	0	0	0	0	0	0	0	0	C	4Fe-4S single cluster domain of Ferredoxin I	-
00297	hypothetical protein	s__Desulfosporosinus_lacus	318	k141_130583	0	2.3248	0	3.0811	1.54316	1.20735	0.659214	1.12677
00298	hypothetical protein	s__Desulfosporosinus_sp001707885	276	k141_130583	0	0	0	0	0	1.39108	0	1.29819	-	-	-
00299	Fructose-bisphosphate aldolase class 1	s__Desulfosporosinus_sp001707885	1059	k141_130583	0	0	0	0.9252	4.28618	7.25073	5.74037	7.27426	G	DeoC/LacD family aldolase	-
00300	Cytochrome C oxidase; cbb3-type; subunit III ;Cytochrome c	UNKNOWN	327	k141_130583	2.5933	0	0	0	0.750318	0.587008	0.961587	1.64362
00301	hypothetical protein	s__Desulfosporosinus_sp000770645	384	k141_130583	0	0	0	0	0	0	0	0	S	Belongs to the UPF0251 family	-
00302	Low specificity L-threonine aldolase	s__Desulfosporosinus_sp001707885	1026	k141_130583	0	0	0	0.9549	1.55439	2.05805	2.34955	0.873068	E	PFAM Beta-eliminating lyase	ltaE
00303	Methyltransferase domain;O-methyltransferase domain	s__Desulfosporosinus_sp004766055	933	k141_130583	0	0	0	0	2.36675	2.77761	2.35908	1.72813	H	PFAM O-methyltransferase family 2	-
00304	Probable dual-specificity RNA methyltransferase RlmN	s__Desulfosporosinus_sp000224515	1086	k141_130583	0	0	0	0	2.03336	0	0.579074	2.47444	J	Specifically methylates position 2 of adenine 2503 in 23S rRNA and position 2 of adenine 37 in tRNAs	rlmN
00305	hypothetical protein	s__Desulfosporosinus_sp001707885	285	k141_130583	0	0	0	0	0	0	0	0
00306	NlpC/P60 family	s__Desulfosporosinus_sp000224515	1230	k141_130583	0	0	0	0	1.39634	0.624269	1.02256	1.16519	M	NlpC p60 family	-
00307	XdhC Rossmann domain;XdhC and CoxI family	s__Desulfosporosinus_sp002404215	1029	k141_130583	0	0	0.9494	0.9522	1.90757	1.11928	1.22224	2.61154	O	XdhC and CoxI family	-
00308	4Fe-4S binding domain;4Fe-4S dicluster domain;4Fe-4S binding domain;4Fe-4S binding domain;4Fe-4S dicluster domain;4Fe-4S dicluster domain	s__Desulfosporosinus_sp000960765	1125	k141_130583	0	0	0	0	0.218133	0	0.279464	0	C	4Fe-4S binding domain	-
00309	Putative sensory transducer protein YvaQ	s__Desulfosporosinus_sp001936615	1749	k141_130583	0.9697	0	0	0	0.701378	0.329295	1.31834	1.02434	NT	Methyl-accepting chemotaxis protein (MCP) signaling domain	-
00310	Protein of unknown function (DUF2680)	s__Desulfosporosinus_sp001936615	444	k141_130583	7.6399	0.8325	1.1001	2.2067	0.552598	0.864689	0	0.807013	-	-	-
00311	Transcriptional regulatory protein SrrA	s__Desulfosporosinus_fructosivorans	693	k141_130583	0	0	0	0	0.354077	0.276968	0.756201	0	K	PFAM response regulator receiver	-
00312	HAMP domain;Histidine kinase-; DNA gyrase B-; and HSP90-like ATPase;His Kinase A (phospho-acceptor) domain	s__Desulfosporosinus_sp001516045	1893	k141_130583	0	0	0	0	0.518457	0.405601	0.0553579	0.189251	T	Histidine kinase-, DNA gyrase B-, and HSP90-like ATPase	-
00313	oligoendopeptidase; M3 family	s__Desulfosporosinus_sp000224515	1695	k141_130583	0	0	0	0	0.144768	0.339725	0.494655	0	E	oligoendopeptidase, M3 family	pz-A
00314	Putative DNA-binding domain;Putative ATP-dependent DNA helicase recG C-terminal	s__CEB3_sp001029295	1209	k141_130583	0	0.6115	0	0	0.710293	0	0.346767	0.296401	K	Putative ATP-dependent DNA helicase recG C-terminal	-
00315	hypothetical protein	s__Desulfosporosinus_sp001936615	342	k141_130583	0	0	0	0	0	0	0	1.0477	L	Small primase-like protein with Toprim domain	-
00316	Uncharacterized transporter YoaV	s__Desulfosporosinus_sp004766055	969	k141_130583	0	0	0	0	0	0.594317	0	1.1093	EG	EamA-like transporter family	-
00317	hypothetical protein	s__Desulfosporosinus_sp000224515	1353	k141_130583	0	0	0	0	0	0.141916	0	0	S	pfam abc1	-
00318	Multidrug efflux system ATP-binding protein Rv1218c	s__Desulfosporosinus_sp000224515	954	k141_130583	0	0	0	0	0	0	0	0	V	ABC-type multidrug transport system ATPase	-
00319	ABC-2 family transporter protein	s__Desulfosporosinus_sp001707885	780	k141_130583	0	0.9478	1.2525	0	0	0	0	0	S	ABC-2 family transporter protein	-
00320	ABC-2 family transporter protein	s__Desulfosporosinus_sp001707885	810	k141_130583	0	0	0	0	0	0	0	0.442328	S	ABC-2 family transporter protein	-
00321	NLPA lipoprotein;NMT1/THI5 like;NMT1-like family	s__Desulfosporosinus_sp001516045	981	k141_130583	0	0	0	0	0.125068	0.978435	0.854705	4.01759	P	ABC-type nitrate sulfonate bicarbonate transport system, periplasmic component	-
00322	Taurine import ATP-binding protein TauB	s__Desulfosporosinus_sp001516045	756	k141_130583	0	0	0	0	1.46043	1.52355	4.29777	1.18489	P	ABC-type nitrate sulfonate bicarbonate transport system ATPase component	-
00323	Taurine transport system permease protein TauC	s__Desulfosporosinus_sp000224515	774	k141_130583	0	0	0	0	0	0.371994	0.270817	0.694336	P	PFAM Binding-protein-dependent transport system inner membrane component	-
00324	Nicotinate dehydrogenase FAD-subunit	s__Desulfosporosinus_sp001516045	888	k141_130583	0	0	0	0	0.828942	1.29703	0.118026	1.61394	C	FAD binding domain in molybdopterin dehydrogenase	-
00325	Arginine utilization regulatory protein RocR	s__Desulfosporosinus_sp001516045	1401	k141_130583	0	0	0	0	0.788115	0.274026	1.19701	0.255752	KT	PFAM Bacterial regulatory protein, Fis family	-
00326	Carnitine transport permease protein OpuCB	s__Desulfosporosinus_sp004766055	657	k141_130583	0	0	0	0	1.68053	1.46088	0.957219	0	P	ABC-type proline glycine betaine transport system, permease component	-
00327	Osmoprotectant import ATP-binding protein OsmV	s__Desulfosporosinus_sp001707885	1116	k141_130583	0	1.3249	1.7507	0	1.20923	0.860053	1.12704	1.2842	E	TIGRFAM glycine betaine L-proline transport ATP binding subunit	-
00328	Glycine betaine/carnitine/choline transport system permease protein OpuCB	s__Desulfosporosinus_sp001707885	636	k141_130583	0	0	0	0	0.771534	0.905516	2.30711	1.12677	E	PFAM Binding-protein-dependent transport system inner membrane component	-
00329	Glycine betaine-binding protein YehZ	s__Desulfosporosinus_sp000224515	945	k141_130583	0	0	0	1.0368	6.75054	7.71917	7.43106	7.77266	M	of ABC-type glycine betaine transport system	-
00330	ell wall binding domain 2 (CWB2)	s__Desulfitobacterium_A_metallireducens	978	k141_130583	0	0	0	0	1.37985	1.27582	0.2143	0	M	Putative cell wall binding repeat 2	-
00331	Phosphocarrier protein HPr	s__Desulfosporosinus_sp002196705	264	k141_130583	0	0	0	0	0	0	0	0	G	phosphoenolpyruvate-dependent sugar phosphotransferase system	ptsH
00332	Lichenan-specific phosphotransferase enzyme IIA component	s__Desulfosporosinus_acidiphilus	345	k141_130583	0	0	0	0	0	0	0	0	G	PFAM phosphotransferase system PTS, lactose cellobiose-specific IIA subunit	-
00333	Lichenan permease IIC component	s__Desulfosporosinus_acidiphilus	1344	k141_130583	0	0.5501	0	0	0.182565	0	0.156001	0	U	TIGRFAM PTS system, lactose cellobiose family IIC	-
00334	PTS system; Lactose/Cellobiose specific IIB subunit	s__Desulfosporosinus_sp002196705	321	k141_130583	0	0	0	0	0	0	0	0	G	PFAM Phosphotransferase system, lactose cellobiose-specific IIB subunit	-
00335	hypothetical protein	s__Desulfosporosinus_sp002196705	255	k141_130583	0	0	0	0	0	0.752814	0	0	-	-	-
00336	Phosphoenolpyruvate-protein phosphotransferase	s__Desulfosporosinus_fructosivorans	1707	k141_130583	0	0	0	0	0	0.337407	0	0.419775	G	General (non sugar-specific) component of the phosphoenolpyruvate-dependent sugar phosphotransferase system (sugar PTS). This major carbohydrate active-transport system catalyzes the phosphorylation of incoming sugar substrates concomitantly with their translocation across the cell membrane. Enzyme I transfers the phosphoryl group from phosphoenolpyruvate (PEP) to the phosphoryl carrier protein (…	ptsI
00337	Transcriptional regulatory protein ResD	s__Desulfosporosinus_sp000770645	729	k141_130583	0	0	0	0	0.504818	3.29152	3.73813	0.245768	K	PFAM response regulator receiver	-
00338	hypothetical protein	s__Desulfosporosinus_sp002413075	396	k141_130583	0	0	0	0	0	0	1.05866	0.904803
00339	Histidine kinase-; DNA gyrase B-; and HSP90-like ATPase;His Kinase A (phospho-acceptor) domain;Hpt domain;Response regulator receiver domain	s__Desulfosporosinus_acidiphilus	2553	k141_130583	0	0	0.3827	0	0.192193	0.526301	0.615801	0.421023	T	PFAM Histidine kinase-, DNA gyrase B-, and HSP90-like ATPase	-
00340	hypothetical protein	s__Desulfosporosinus_sp000770645	324	k141_130583	0	0	0	0	0.757271	0	0	0
00341	Circadian clock protein kinase KaiC	s__Desulfosporosinus_lacus	1374	k141_130583	0	0	0	0	0.178554	0.139687	0.610274	0.130416	T	KaiC	-
00342	hypothetical protein	s__Desulfosporosinus_sp002404215	198	k141_130583	0	0	0	0	0	0	0	0
00343	hypothetical protein	s__Pelosinus_fermentans_A	288	k141_130583	0	0	0	0	0	1.33305	0	0	-	-	-
00344	Probable superoxide dismutase [Fe]	s__Desulfosporosinus_sp003513495	618	k141_130583	0	0	0	0	3.57312	1.86372	0.33919	1.15957	P	Destroys radicals which are normally produced within the cells and which are toxic to biological systems	sodA
00345	AP-4-A phosphorylase	s__Desulfotomaculum_putei	501	k141_130583	0	0	0	0	1.22429	0.957932	1.25522	1.78794	FG	PFAM Histidine triad (HIT) protein	-
00346	Histidine kinase-; DNA gyrase B-; and HSP90-like ATPase;His Kinase A (phospho-acceptor) domain;Membrane-associated sensor domain;Response regulator receiver domain	s__Desulfosporosinus_sp000224515	2712	k141_130583	0	0.2726	0	0	0.226156	0.566237	1.50723	0.13211	T	Membrane-associated sensor domain	-
00347	Sensor histidine kinase GacS	s__Desulfosporosinus_sp003513495	423	k141_130583	0	0	0	0	0	0	0	0	T	cheY-homologous receiver domain	-
00348	Catalase-peroxidase 1	s__Sporobacter_termitidis	669	k141_130583	0	0	0	0	0.366735	0.573904	0.940015	1.07114	P	Bifunctional enzyme with both catalase and broad- spectrum peroxidase activity	katG
00349	YD repeat (two copies)	s__Ruminiclostridium_hungatei	2337	k141_1892318	0	0	0	0	0.209932	0.410682	0.179356	0.919868	DZ	guanyl-nucleotide exchange factor activity	-
00350	thiamine biosynthesis protein ThiS	s__Desulfosporosinus_sp001707885	201	k141_1892318	0	0	0	0	1.22064	0	0	1.7826	H	thiamine biosynthesis protein ThiS	thiS
00351	Thiazole synthase	s__Desulfosporosinus_sp003132105	801	k141_1892318	0	0	0	0	0	0.239617	0	1.34196	H	Catalyzes the rearrangement of 1-deoxy-D-xylulose 5- phosphate (DXP) to produce the thiazole phosphate moiety of thiamine. Sulfur is provided by the thiocarboxylate moiety of the carrier protein ThiS. In vitro, sulfur can be provided by H(2)S	thiG
00352	thiazole biosynthesis protein ThiH	s__Desulfosporosinus_sp001936615	1131	k141_1892318	1.4996	0.6537	0	0	0.650834	0.254593	0	0.63363	H	TIGRFAM thiazole biosynthesis protein ThiH	thiH
00353	thiamine biosynthesis protein ThiF	s__Desulfosporosinus_sp001707885	621	k141_1892318	0	1.1905	1.5731	0	0.790165	0.309148	0	0.576934	H	TIGRFAM thiamine biosynthesis protein ThiF	thiF
00354	Thiamine-phosphate synthase	s__Desulfosporosinus_sp001936615	657	k141_1892318	0	1.1252	0	0	1.86728	0	0	1.09076	H	Condenses 4-methyl-5-(beta-hydroxyethyl)thiazole monophosphate (THZ-P) and 2-methyl-4-amino-5-hydroxymethyl pyrimidine pyrophosphate (HMP-PP) to form thiamine monophosphate (TMP)	thiE
00355	Phosphomethylpyrimidine synthase	s__Desulfosporosinus_sp000224515	1278	k141_1892318	1.3271	0	0	1.5333	1.0559	0.751031	0	0.280355	H	Catalyzes the synthesis of the hydroxymethylpyrimidine phosphate (HMP-P) moiety of thiamine from aminoimidazole ribotide (AIR) in a radical S-adenosyl-L-methionine (SAM)-dependent reaction	thiC
00356	Spo0E like sporulation regulatory protein	UNKNOWN	231	k141_1892318	0	0	0	0	0	0	0	0
00357	Deoxyribose-phosphate aldolase	s__Desulfosporosinus_fructosivorans	666	k141_1892318	0	0	0	0	0	0	0	0	F	Catalyzes a reversible aldol reaction between acetaldehyde and D-glyceraldehyde 3-phosphate to generate 2-deoxy- D-ribose 5-phosphate	deoC
00358	Ribokinase	s__Desulfosporosinus_fructosivorans	933	k141_1892318	0	0	0.5235	1.0501	0.657431	1.23445	0.33705	0.384029	G	pfkB family carbohydrate kinase	rbsK
00359	Ribose import binding protein RbsB	s__Desulfosporosinus_fructosivorans	963	k141_1892318	0	3.0708	2.5361	1.0174	3.3122	1.59468	3.26514	1.86033	G	Periplasmic binding proteins and sugar binding domain of LacI family	-
00360	Ribose import permease protein RbsC	s__Desulfosporosinus_fructosivorans	975	k141_1892318	0	0	0	0	0.251651	0.984408	0.644951	0.367448	G	Belongs to the binding-protein-dependent transport system permease family	rbsC
00361	Ribose import ATP-binding protein RbsA 1	s__Desulfosporosinus_fructosivorans	1500	k141_1892318	1.1307	0	0	0	0	0.51186	0.41924	0.477718	G	import. Responsible for energy coupling to the transport system	rbsA
00362	D-ribose pyranase	s__Desulfosporosinus_fructosivorans	399	k141_1892318	0	0	0	0	0	0	2.62687	0.898028	G	Catalyzes the interconversion of beta-pyran and beta- furan forms of D-ribose	rbsD
00363	HTH-type transcriptional repressor PurR	s__Desulfosporosinus_fructosivorans	1026	k141_1892318	1.6531	0	0	0.9549	0.717424	0.748357	0.408632	0.698437	K	Psort location Cytoplasmic, score	-
00364	Putative aminopeptidase	s__Desulfosporosinus_sp000224515	1002	k141_1892318	1.6927	0	0	0.9778	3.55057	1.4369	1.35979	0.178821	G	PFAM M42 glutamyl aminopeptidase	celM
00365	Tetrahedral aminopeptidase	s__Desulfosporosinus_sp001707885	1044	k141_1892318	1.6246	0	0	0	0.234981	0.827427	1.10431	1.3728	G	PFAM M42 glutamyl aminopeptidase	-
00366	Putative aminopeptidase MJ0555	s__Desulfosporosinus_sp000224515	1068	k141_1892318	0.794	0	0	1.3761	2.06759	1.16831	1.37396	0.335446	G	PFAM M42 glutamyl aminopeptidase	-
00367	hypothetical protein	s__Desulfosporosinus_sp003132105	1191	k141_1892318	2.8481	4.0347	2.8709	3.7019	17.4078	11.6048	16.8085	17.1478	V	Cell wall-binding protein	-
00368	Thiamine-phosphate synthase	s__Desulfosporosinus_sp000224515	645	k141_1892318	0	0	0	0	0.190231	1.19051	0.325016	0.833221	H	Condenses 4-methyl-5-(beta-hydroxyethyl)thiazole monophosphate (THZ-P) and 2-methyl-4-amino-5-hydroxymethyl pyrimidine pyrophosphate (HMP-PP) to form thiamine monophosphate (TMP)	thiE
00369	Hydroxyethylthiazole kinase	s__Desulfosporosinus_sp003132105	813	k141_1892318	0	1.8187	0	0	2.11251	0.472191	1.54699	3.30534	H	Catalyzes the phosphorylation of the hydroxyl group of 4-methyl-5-beta-hydroxyethylthiazole (THZ)	thiM
00370	Hydantoin permease	s__Desulfosporosinus_sp003132105	1230	k141_1892318	0	1.2021	0	0	0.398916	0.15609	0.93734	0.58264	F	PFAM Permease for cytosine purines, uracil, thiamine, allantoin	cytX
00371	Hydroxymethylpyrimidine/phosphomethylpyrimidine kinase	s__Desulfosporosinus_sp000224515	804	k141_1892318	0	0	0	0	1.22064	0.238725	1.17321	0	H	TIGRFAM phosphomethylpyrimidine kinase	thiD
00372	DNA recombination protein RmuC homolog	s__Desulfosporosinus_sp002404215	1329	k141_1892318	0	0	0	0	0.184615	0.577737	0.39428	0.404442	S	PFAM RmuC family	rmuC
00373	ATP-binding/permease protein CydC	s__Desulfosporosinus_sp003132105	1728	k141_1892318	0	0	0	0	0.638978	0.666523	0.121324	0.829388	CO	Cysteine export CydDC family ABC transporter permease subunit ATP-binding protein CydC	-
00374	Transport ATP-binding protein AarD	s__Desulfosporosinus_fructosivorans	1743	k141_1892318	0	0	0	1.1242	0.703874	0.715909	2.0445	0.51391	CO	Cysteine export CydDC family ABC transporter permease subunit ATP-binding protein CydD	cydD
00375	Cytochrome bd ubiquinol oxidase subunit 2	s__Desulfosporosinus_sp002404215	1005	k141_1892318	3.3752	3.3102	1.4581	0.9749	16.4792	11.5561	19.0849	13.1911	C	oxidase, subunit II	cydB
00376	Cytochrome bd ubiquinol oxidase subunit 1	s__Desulfosporosinus_sp001516045	1389	k141_1892318	1.2211	4.7902	2.11	1.4108	20.4023	18.7956	27.693	18.3148	C	oxidase, subunit	cydA
00377	+B492	s__Desulfosporosinus_sp000224515	423	k141_1892318	16.0383	5.2431	13.857	2.3163	37.7026	34.0361	27.7513	45.7404	T	PFAM Universal stress protein family	-
00378	hypothetical protein	s__Desulfosporosinus_sp000224515	312	k141_1892318	0	0	0	0	0	0.615266	0	2.29677
00379	Lipoteichoic acid synthase-like YqgS	s__Desulfosporosinus_sp001936615	1941	k141_1892318	0	0.7618	0	0.5048	1.39045	1.0879	0.755934	1.84598	M	Phosphoglycerol transferase family protein, alkaline phosphatase superfamily	-
00380	hypothetical protein	s__Desulfosporosinus_sp002404215	273	k141_1892318	0	0	0	0	0	0	0	0.656183
00381	Acyltransferase family	s__Desulfosporosinus_sp002404215	1101	k141_1892318	0	0.6715	0	0	0	0.348728	0.0952049	0
00382	DNA gyrase subunit A	s__Desulfosporosinus_sp003132105	2421	k141_1892318	0	0	0	0	0.608045	0.594674	0.346321	1.11001	L	PFAM DNA gyrase topoisomerase IV, subunit A	-
00383	DNA gyrase subunit B	s__Desulfosporosinus_sp002404215	1914	k141_1892318	0	0	0	0	0.769127	0.100286	0.547606	0	L	PFAM Histidine kinase-, DNA gyrase B-, and HSP90-like ATPase	-
00384	hypothetical protein	s__Desulfosporosinus_sp002413075	183	k141_1892318	0	0	0	0	0	0	0	0
00385	spore germination protein (amino acid permease)	s__Desulfosporosinus_sp000961805	1095	k141_1892318	0	0	0	0	0	0	0.191479	0	E	TIGRFAM spore germination protein (amino acid permease)	-
00386	hypothetical protein	s__Desulfosporosinus_sp002404215	213	k141_1892318	0	0	0	0	0	0.450619	0	0	-	-	-
00387	germination protein; Ger(x)C family	s__Desulfosporosinus_sp000224515	1248	k141_1892318	0	0	0	0	0.196561	0	0	0	S	Spore germination B3/ GerAC like, C-terminal	-
00388	Spore germination protein KA	s__Desulfosporosinus_sp000224515	1602	k141_1892318	0	1.6152	0	1.2232	0.076574	0.119808	0.261724	0	EG	PFAM Bacillus Clostridium GerA spore germination protein	-
00389	hypothetical protein	s__Desulfosporosinus_sp001936615	1125	k141_1892318	1.5076	0.6571	0	0	0.654311	1.53567	1.77012	1.27394	P	Belongs to the TelA family	-
00390	Putative component of 'biosynthetic module'	s__Desulfosporosinus_sp001516045	2487	k141_1892318	0	0	0	0	0.493318	0.617495	0.463544	0.864421	O	Putative component of 'biosynthetic module'	-
00391	ArsC family	s__Desulfosporosinus_sp001707885	348	k141_1892318	0	0	0	0	0.352561	0	0	0	P	Belongs to the ArsC family	-
00392	Tellurite resistance protein TerB;TerD domain	s__Desulfosporosinus_fructosivorans	1386	k141_1892318	0	0	0	0	0.265557	0.554025	1.36122	1.29258	PT	PFAM Tellurite resistance protein TerB	-
00393	Universal stress protein family	s__Desulfosporosinus_sp001707885	564	k141_1892318	0	3.9324	0	2.6058	6.52546	5.61593	12.0793	10.1645	T	PFAM Universal stress protein family	-
00394	Universal stress protein family	s__Desulfosporosinus_sp001707885	585	k141_1892318	1.4496	0	0	5.0245	3.56501	6.23476	2.86667	7.04347	T	PFAM Universal stress protein family	-
00395	hypothetical protein	s__Desulfosporosinus_sp000224515	621	k141_1892318	0	0	0	2.3666	0.790165	0	0.337585	3.46187
00396	Sulfate transporter 4.1; chloroplastic	s__Desulfosporosinus_sp001707885	1809	k141_1892318	0	3.2694	1.0801	1.6248	0.135587	0.4245	0	0.198076	U	PFAM Sulfate transporter	sulP
00397	Lipoate-protein ligase A	s__Desulfosporosinus_sp001707885	789	k141_1892318	0	0	0	0	5.13108	4.01447	3.32103	2.27057	H	biotin lipoate A B protein ligase	lplA
00398	Universal stress protein family	s__Desulfosporosinus_sp001707885	549	k141_1892318	0	0	1.7795	0.8923	0.446875	3.49664	0.954545	2.2842	T	PFAM Universal stress protein family	-
00399	hypothetical protein	s__Desulfosporosinus_sp002413075	495	k141_1892318	0	1.4935	1.9736	0.9897	5.94808	8.53171	13.5513	6.51458	-	-	-
00400	Sulfite exporter TauE/SafE	s__Desulfosporosinus_sp001707885	930	k141_1892318	3.6474	2.3848	4.727	5.2676	12.5317	11.6623	11.9462	11.9433	S	Sulfite exporter TauE/SafE	-
00401	hypothetical protein	s__Desulfosporosinus_sp000224515	621	k141_1892318	0	0	0	0	0	1.08193	3.71308	1.15396
00402	Universal stress protein family	s__Desulfosporosinus_sp000224515	513	k141_1892318	9.9184	0	0	0	0.956595	2.05805	2.4517	0.349263	T	PFAM Universal stress protein family	-
00403	Probable sulfate transporter 4.2	s__Desulfosporosinus_sp000224515	1812	k141_1892318	1.872	1.632	1.0783	1.6221	7.17656	7.99846	9.25484	9.19476	U	PFAM Sulfate transporter	sulP
00404	hypothetical protein	s__Desulfosporosinus_sp001707885	657	k141_1892318	0	0	4.4608	2.9826	3.92123	3.06795	1.91435	4.63553
00405	hypothetical protein	s__Desulfosporosinus_sp000224515	690	k141_1892318	2.458	0.5357	0	0	2.13355	3.75578	0.4557	1.03852	T	AMP binding	-
00406	Universal stress protein family	s__Desulfosporosinus_sp001707885	630	k141_1892318	0	0	0	0	11.4889	15.54	16.6366	17.0619	T	PFAM Universal stress protein family	-
00407	Chromate transporter	s__Desulfosporosinus_sp001707885	540	k141_1892318	0	0	0	0	6.36108	5.68778	5.04648	9.62104	P	Chromate	chrA2
00408	Chromate transport protein	s__Desulfosporosinus_sp000224515	612	k141_1892318	5.5426	0	0	1.6009	8.21864	6.11647	15.4134	8.4891	P	chromate transporter	-
00409	Fructose-1;6-bisphosphatase class 3	s__Desulfosporosinus_fructosivorans	1497	k141_721683	0	0	0.6526	0	1.80292	0.961765	0	0	G	D-fructose-1,6-bisphosphate 1-phosphohydrolase class 3	fbp
00410	Sporulation kinase E	s__Desulfosporosinus_sp000224515	2289	k141_721683	0	0	0	0	0.214389	0.670891	0.457928	0.704409	T	Histidine kinase-, DNA gyrase B-, and HSP90-like ATPase	-
00411	Domain of unknown function (DUF3786)	s__Desulfosporosinus_sp002404215	651	k141_721683	0	0	0	0	3.39208	1.17954	0.321985	2.47675	S	Domain of unknown function (DUF3786)	-
00412	hypothetical protein	s__Desulfosporosinus_sp004766055	1005	k141_721683	0	0	0	0	0	1.14602	0	0.356483	-	-	-
00413	Bifunctional protein Aas	s__Brevibacillus_thermoruber	2079	k141_721683	0.8158	0	0	0	0.236051	0.184705	0.100821	0	IQ	Phosphate acyltransferases	aas
00414	hypothetical protein	s__Desulfosporosinus_sp000224515	237	k141_721683	0	0	0	0	0	0	0.884478	0	-	-	-
00415	Putative sigma L-dependent transcriptional regulator YqiR	s__Desulfosporosinus_sp002404215	1734	k141_721683	0	0.8527	0	0.565	1.98094	0.774921	1.20887	1.96302	KT	PFAM Bacterial regulatory protein, Fis family	-
00416	4Fe-4S binding domain;4Fe-4S dicluster domain;4Fe-4S double cluster binding domain;4Fe-4S dicluster domain;4Fe-4S dicluster domain;4Fe-4S binding domain;4Fe-4S binding domain;4Fe-4S dicluster domain;4Fe-4S dicluster domain	s__Desulfosporosinus_fructosivorans	834	k141_721683	0	0	0	0	0	0.460335	0.251384	0	C	4Fe-4S binding domain	-
00417	Probable 3-hydroxybutyryl-CoA dehydrogenase	s__Desulfosporosinus_lacus	846	k141_721683	2.0048	0.4369	0	0	1.45009	1.13452	2.72555	1.05884	I	PFAM 3-hydroxyacyl-CoA dehydrogenase, C-terminal domain	-
00418	Short-chain-enoyl-CoA hydratase	s__Desulfosporosinus_sp001707885	783	k141_721683	0	0	0	0	0.940104	0.490287	3.48033	1.3728	I	Belongs to the enoyl-CoA hydratase isomerase family	-
00419	Acyl-CoA dehydrogenase	s__Desulfosporosinus_sp000961805	1143	k141_721683	0	0.6468	0	0.4286	1.5026	0.335891	1.10038	2.19435	I	PFAM Acyl-CoA dehydrogenase, C-terminal domain	bcd2
00420	Acetyl-CoA acetyltransferase	s__Desulfosporosinus_sp001707885	1179	k141_721683	0	0	0	0	0.416209	0.814055	0.177841	1.36755	I	Thiolase, C-terminal domain	-
00421	Butyryl-CoA:acetate CoA-transferase	s__Desulfosporosinus_sp001707885	1332	k141_721683	0	0	0.3667	0.7356	0.736768	0	0.314764	0	C	PFAM Acetyl-CoA hydrolase transferase N-terminal domain	cat
00422	Nitroreductase family;Putative TM nitroreductase	s__Desulfosporosinus_sp001707885	528	k141_721683	0	0	0	0	0	1.81781	0	1.01793	C	PFAM Nitroreductase family	noxC
00423	Radical SAM superfamily	s__Desulfosporosinus_sp001707885	876	k141_721683	0	1.6879	0	1.1185	2.2407	5.25927	2.39296	3.68117	C	PFAM Radical SAM	-
00424	hemerythrin-like metal-binding domain	s__Fen-1258_sp003155655	393	k141_721683	0	0	0	0	1.24863	0	0.266716	0	NT	histidine kinase HAMP region domain protein	-
00425	DinB family	s__Desulfosporosinus_lacus	216	k141_721683	0	0	0	0	0	0	0	1.65878	S	DinB family	dinB
00426	Probable inactive nicotinamidase At3g16190	s__Acetomicrobium_thermoterrenum	624	k141_721683	0	0	0	0	0.39321	0.307633	0.503926	1.14843	Q	Isochorismatase family	-
00427	hypothetical protein	s__Desulfosporosinus_sp001936615	585	k141_721683	0	3.7912	0	0	3.35535	2.46106	4.65826	3.06242	T	Stress protein	-
00428	Nitrogen regulatory protein P-II	s__Desulfosporosinus_sp002404215	342	k141_721683	0	0	0	0	0	0	0	0	K	Belongs to the P(II) protein family	glnB
00429	hypothetical protein	s__Desulfosporosinus_sp004766055	1473	k141_721683	1.1514	0	0	0	0.499736	0.521309	1.13845	0	S	Belongs to the UPF0061 (SELO) family	M1-1044
00430	hypothetical protein	UNKNOWN	252	k141_721683	0	0	0	5.832	1.46043	0.761728	3.74321	1.42183
00431	Four helix bundle sensory module for signal transduction;HAMP domain;Methyl-accepting chemotaxis protein (MCP) signalling domain;Tar ligand binding domain homologue	s__Desulfosporosinus_sp000224515	1719	k141_721683	0	0	0	0	0.856398	0.558393	0.609739	0.521131	NT	Methyl-accepting chemotaxis protein (MCP) signaling domain	-
00432	PAS domain S-box protein	s__Desulfosporosinus_sp003513495	2244	k141_721683	0.7558	0.3294	0	0	0.765383	0.855418	1.40124	0.319311	T	Histidine kinase-, DNA gyrase B-, and HSP90-like ATPase	-
00433	hypothetical protein	s__Desulfosporosinus_sp001516045	222	k141_721683	0	0	0	0	0	1.29703	0.472102	0
00434	Coat F domain;Protein of unknown function (DUF3231)	s__Bacillus_AK_sp003586445	1008	k141_721683	0	0	0	0	0	0	0	0	S	Protein of unknown function (DUF3231)	-
00435	hypothetical protein	s__Desulfosporosinus_sp004766055	372	k141_721683	0	0	0	0	0	0	0.563474	0
00436	Phosphoenolpyruvate carboxykinase (ATP) 1	s__Desulfosporosinus_sp001516045	1578	k141_721683	2.1496	0	0	4.3463	2.72101	2.06803	1.66047	1.93004	F	Involved in the gluconeogenesis. Catalyzes the conversion of oxaloacetate (OAA) to phosphoenolpyruvate (PEP) through direct phosphoryl transfer between the nucleoside triphosphate and OAA	pckA
00437	Glucose-1-phosphate adenylyltransferase	s__Desulfosporosinus_sp000224515	1191	k141_721683	0	0	0	0	0.20601	0.967114	0.880021	0.300858	H	Catalyzes the synthesis of ADP-glucose, a sugar donor used in elongation reactions on alpha-glucans	glgC
00438	Glycogen biosynthesis protein GlgD	s__Desulfosporosinus_sp002413075	1122	k141_721683	0	0	0	0	0.656004	0	0.560443	0	G	TIGRFAM Glucose-1-phosphate adenylyltransferase, GlgD subunit	glgD
00439	CobW/HypB/UreG; nucleotide-binding domain	s__Desulfosporosinus_sp001707885	903	k141_721683	0	0	1.0819	0	1.08683	1.91328	1.62499	2.57909	S	Cobalamin synthesis protein cobW C-terminal domain	-
00440	Corrinoid protein DSY3155	s__Desulfosporosinus_sp001936615	633	k141_721683	2.6794	1.1679	0	5.4174	2.71325	2.88102	7.94774	1.69809	S	TIGRFAM methyltransferase cognate corrinoid proteins, Methanosarcina family	-
00441	Methanol--corrinoid protein co-methyltransferase	s__Desulfosporosinus_sp001707885	1374	k141_721683	11.7267	3.2283	4.266	1.4262	9.91067	8.17309	12.2813	8.47511	H	PFAM Methanol-cobalamin methyltransferase B subunit	-
00442	Helix-turn-helix domain;Bacterial regulatory helix-turn-helix proteins; AraC family;Sensory domain found in PocR	s__Desulfosporosinus_sp000224515	1320	k141_721683	1.2849	0	0	0	3.34581	1.23615	1.27047	0.949999	K	histidine kinase sensor domain	-
00443	Corrinoid protein DSY3155	s__Desulfosporosinus_sp001707885	681	k141_721683	0	0	0	0	0.720544	0.845612	2.00082	2.36764	S	TIGRFAM methylmalonyl-CoA mutase C-terminal domain	-
00444	Pterin binding enzyme	s__Desulfosporosinus_fructosivorans	798	k141_721683	0	6.4849	2.4484	4.9112	7.07173	5.89361	12.7402	5.61245	E	PFAM Pterin binding enzyme	-
00445	Protein of unknown function (DUF1638)	s__Desulfosporosinus_sp001707885	591	k141_721683	1.4349	0	0	0.8289	2.49093	1.78643	0.886707	2.72814	EQ	Protein of unknown function (DUF1638)	-
00446	2Fe-2S iron-sulfur cluster binding domain;C-terminal domain of RACo the ASKHA domain;RACo linker region;RACo middle region	s__Desulfosporosinus_sp000224515	1836	k141_721683	0	0	0.7981	1.6009	2.00456	2.66618	1.54137	3.02489	C	PFAM 2Fe-2S iron-sulfur cluster binding domain	-
00447	hypothetical protein	s__Desulfosporosinus_sp000224515	315	k141_721683	0	0	0	0	0.778933	0	1.99636	1.13747	-	-	-
00448	Acetyltransferase (GNAT) family;Acetyltransferase (GNAT) domain;Acetyltransferase (GNAT) domain;Acetyltransferase (GNAT) domain	s__Clostridium_AK_peptidivorans	501	k141_721683	0	0	0	0	0.489752	0	0	2.86069	K	Acetyltransferase (GNAT) domain	-
00449	hypothetical protein	s__Desulfosporosinus_sp000224515	669	k141_721683	0	0	0	0	0.366735	0.717335	0.783301	1.07114	S	BCR, YitT family COG1284	-
00450	Thioredoxin	s__Desulfosporosinus_sp001707885	534	k141_721683	0	0	0	0	0.459444	0	0	0	CO	cell redox homeostasis	bta
00451	hypothetical protein	UNKNOWN	339	k141_721683	0	0	0	0	0	1.13256	0	0
00452	hypothetical protein	s__Desulfosporosinus_sp001707885	189	k141_721683	0	0	0	0	0	0	0	0
00453	Protein of unknown function (DUF3343)	s__Desulfosporosinus_sp002196705	252	k141_721683	0	0	0	3.888	0.973621	0	2.49547	0	S	Protein of unknown function (DUF3343)	-
00454	selenium metabolism protein YedF	s__Desulfosporosinus_youngiae	594	k141_721683	0	0	0	0	1.65227	1.13114	0	0.603232	O	Belongs to the sulfur carrier protein TusA family	yedF
00455	Selenide; water dikinase	s__Desulfosporosinus_lacus	1023	k141_721683	0	0.7227	0	0	1.91872	0.375293	0.20494	1.05073	F	Synthesizes selenophosphate from selenide and ATP	selD
00456	Probable cysteine desulfurase	s__Desulfosporosinus_lacus	1107	k141_721683	0	0	0	1.7701	0.22161	1.82084	1.32556	0	E	PFAM Aminotransferase class-V	-
00457	Processive diacylglycerol beta-glucosyltransferase	s__Desulfosporosinus_acidiphilus	1290	k141_721683	0	0.5731	0	0.7595	2.47256	1.41372	2.68125	2.36087	M	PFAM Glycosyltransferase family 28 C-terminal domain	ugtP
00458	PAS domain S-box protein;diguanylate cyclase (GGDEF) domain	s__Desulfosporosinus_sp000961805	2454	k141_721683	0	0	0	0	0.649854	0.508473	0.939658	0.584066	T	diguanylate cyclase (GGDEF) domain	-
00459	Phosphoglycolate phosphatase	s__Desulfosporosinus_fructosivorans	651	k141_721683	0	0	0	0	0.753794	1.3269	1.932	2.75194	S	TIGRFAM haloacid dehalogenase superfamily, subfamily IA, variant 1 with third motif having Dx(3-4)D or Dx(3-4)E	-
00460	Glycosyl transferases group 1;Glycosyltransferase Family 4;Glycosyl transferases group 1	s__UBA1254_sp900313355	1167	k141_721683	0	0	0	0	0.630777	0	0	0	M	Glycosyl transferases group 1	-
00461	Glycosyl transferases group 1;Glycosyltransferase Family 4;Glycosyl transferases group 1	s__UBA1254_sp900313355	1185	k141_721683	0	0	0	0	0	0	0	0
00462	hypothetical protein	s__Thiomargarita_nelsonii_A	1659	k141_721683	1.0223	0	0	0	0	0.578539	0.126316	0
00463	hypothetical protein	s__Bacillus_G_horikoshii	1770	k141_721683	0	0	0	0	0	0.216885	0.118471	0.202444	V	COG1132 ABC-type multidrug transport system, ATPase and permease components	-
00464	Pectate lyase superfamily protein	UNKNOWN	1692	k141_721683	0	0	0.5774	0	0.362545	0.680697	0.495547	0.423519
00465	LysR substrate binding domain	s__Desulfosporosinus_sp001707885	471	k141_1970800	0	0	0	0	0	0	0	0	K	Transcriptional regulator	-
00466	AefR-like transcriptional repressor; C-terminal domain;Bacterial regulatory proteins; tetR family	s__Paenibacillus_G_tyrfis	615	k141_1970800	0	0	0	0	0	0.624269	0	0	K	Bacterial regulatory proteins, tetR family	-
00467	HicB family;HicB like antitoxin of bacterial toxin-antitoxin system	s__Desulfosporosinus_sp000224515	357	k141_1970800	0	0	0	0	2.06179	3.22627	1.46792	0.501787	S	HicB family	-
00468	hypothetical protein	s__Desulfosporosinus_hippei	255	k141_1970800	0	0	0	0	0	3.01117	2.46615	1.40507	-	-	-
00469	Putative transposase y4qJ	s__Desulfosporosinus_sp000224515	1167	k141_1970800	0	0	0	0	0.840976	0	0	0	S	Transposase	-
00470	Putative integrase/recombinase y4eF	s__Desulfosporosinus_meridiei	606	k141_1970800	0	0	0	0	0	0	0	0	L	PFAM Phage integrase, N-terminal SAM-like domain	-
00471	Phage integrase; N-terminal SAM-like domain;Phage integrase; N-terminal SAM-like domain	s__Desulfosporosinus_sp001516045	189	k141_1970800	0	0	0	0	0	0	0	0	L	PFAM Phage integrase, N-terminal SAM-like domain	-
00472	Endolysin	UNKNOWN	438	k141_1970800	0	0	0	0	0	0.876545	0	0	S	Phage lysozyme	-
00473	Pseudomonalisin	s__Paenibacillus_E_sp001429545	1152	k141_1970800	0	0	0	0	0	0	0	0	O	Peptidase S53	-
00474	Peptidase A4 family	s__Desulfosporosinus_acidiphilus	942	k141_1970800	0	0	0	0	0	0	0	0	S	PFAM Peptidase A4 family	-
00475	NlpC/P60 family;Putative peptidoglycan binding domain;Putative phage tail protein	s__Desulfosporosinus_acidiphilus	681	k141_1970800	0	0	0	0	0.360317	0.281871	0	0	M	Cell wall-associated hydrolase (invasion-associated protein)	spr
00476	Spo0E like sporulation regulatory protein	s__Desulfosporosinus_sp001516045	228	k141_1970800	0	0	0	0	0	0	0	0
00477	Bacterial extracellular solute-binding proteins; family 3	s__Desulforhopalus_sp001799365	321	k141_1970800	0	0	0	0	0	0	0	0	T	Diguanylate cyclase	-
00478	Histidine kinase-; DNA gyrase B-; and HSP90-like ATPase	UNKNOWN	1542	k141_1970800	0	0	0	0	0.159121	0	0.543773	0.116154	T	Histidine kinase	-
00479	Stage 0 sporulation protein A homolog	s__Dichloromethanomonas_elyunquensis	393	k141_1970800	0	0	0	0	0	0	0	0	K	May play the central regulatory role in sporulation. It may be an element of the effector pathway responsible for the activation of sporulation genes in response to nutritional stress. Spo0A may act in concert with spo0H (a sigma factor) to control the expression of some genes that are critical to the sporulation process	spo0A
00480	hypothetical protein	s__Fen731_sp003155275	312	k141_1970800	0	0	0	0	0	0	0	0	-	-	-
00481	Probable fatty acid methyltransferase	s__Clostridium_B_kluyveri	1191	k141_1970800	1.4241	0.6207	1.6405	0	3.81114	4.43238	3.34412	2.70754	M	cyclopropane-fatty-acyl-phospholipid synthase	-
00482	Pyridoxamine 5'-phosphate oxidase	s__Clostridium_I_pasteurianum_A	411	k141_1970800	0	0.8994	0	4.7678	1.49243	3.26941	1.2751	0.43591
00483	Protein of unknown function (DUF1254)	s__Desulfosporosinus_sp001707885	582	k141_1970800	0	0	0	0	1.26476	0.659659	0.360138	0	S	Protein of unknown function (DUF1254)	-
00484	Protein of unknown function (DUF1214)	s__Desulfitobacterium_A_metallireducens	666	k141_1970800	2.5466	0	0	5.8845	1.1052	0.864689	0.944204	0	S	Protein of unknown function (DUF1214)	-
00485	SdpI/YfhL protein family	s__Desulfosporosinus_sp001707885	483	k141_1970800	0	1.5306	0	0	0.253969	1.19229	0.651012	0.370925	S	integral membrane protein	sdpI
00486	Transcriptional repressor SdpR	s__CEB3_sp001029295	282	k141_1970800	0	0	0	0	0	0	0	0	K	transcriptional regulator	-
00487	Bacterial PH domain;Bacterial PH domain	s__Desulfosporosinus_acididurans	873	k141_1970800	0	0	0	0	0.562137	0	0.240152	0.82083	S	Bacterial PH domain	-
00488	hypothetical protein	s__Desulfosporosinus_fructosivorans	1176	k141_1970800	4.3267	3.1432	0.8307	0	2.71227	0.163221	1.69336	1.37102	E	Belongs to the DegT DnrJ EryC1 family	spsC
00489	HTH-type transcriptional regulator GolR	s__Desulfosporosinus_fructosivorans	771	k141_1970800	0	0	1.2671	0	0.318241	0.995907	0	0.232396	K	transcriptional regulator	-
00490	hypothetical protein	s__CEB3_sp001029295	585	k141_1970800	0	0	0	0	0.419419	0.492248	0.358355	0
00491	DinB family;DinB superfamily;Protein of unknown function (DUF664)	s__Desulfosporosinus_fructosivorans	495	k141_1970800	0	0	0	0	0.495636	0	0	0.723842	S	DinB family	dinB
00492	hypothetical protein	s__Desulfosporosinus_acidiphilus	327	k141_1970800	0	0	0	0	0	0	0	0
00493	hypothetical protein	s__Desulfosporosinus_sp001516045	699	k141_1970800	2.4264	0	0	0	0	0	0	0
00494	Winged helix DNA-binding domain;Bacterial regulatory protein; arsR family;HxlR-like helix-turn-helix;Transcriptional regulator PadR-like family	s__Desulfosporosinus_sp001516045	291	k141_1970800	0	0	0	0	0	0	0	0	K	Winged helix DNA-binding domain	-
00495	3-isopropylmalate dehydrogenase	s__Desulfosporosinus_sp000224515	1068	k141_1970800	7.1463	2.0766	2.2868	2.7522	13.2098	13.1212	22.4735	22.6454	CE	Catalyzes the oxidation of 3-carboxy-2-hydroxy-4- methylpentanoate (3-isopropylmalate) to 3-carboxy-4-methyl-2- oxopentanoate. The product decarboxylates to 4-methyl-2 oxopentanoate	leuB
00496	Ketol-acid reductoisomerase (NADP(+))	s__Desulfosporosinus_sp000224515	999	k141_1970800	6.791	0.74	1.9558	2.4519	13.0169	11.4333	23.7109	13.9877	H	Involved in the biosynthesis of branched-chain amino acids (BCAA). Catalyzes an alkyl-migration followed by a ketol- acid reduction of (S)-2-acetolactate (S2AL) to yield (R)-2,3- dihydroxy-isovalerate. In the isomerase reaction, S2AL is rearranged via a Mg-dependent methyl migration to produce 3- hydroxy-3-methyl-2-ketobutyrate (HMKB). In the reductase reaction, this 2-ketoacid undergoes a metal-…	ilvC
00497	Probable acetolactate synthase small subunit	s__Desulfosporosinus_sp000224515	480	k141_1970800	3.5334	0	0	0	13.0346	15.1971	24.6742	11.1969	E	TIGRFAM Acetolactate synthase, small subunit	ilvH
00498	Acetolactate synthase large subunit	s__Desulfosporosinus_sp002404215	1692	k141_1970800	3.0072	1.7477	0	1.1581	7.10551	9.47342	12.4509	8.89399	H	TIGRFAM Acetolactate synthase, large subunit, biosynthetic	-
00499	Probable acetolactate synthase small subunit	s__Desulfosporosinus_sp001707885	480	k141_1970800	3.5334	3.0804	2.0352	4.0824	9.71206	8.79834	5.67726	2.61261	E	TIGRFAM Acetolactate synthase, small subunit	ilvH
00500	Acetolactate synthase large subunit	s__Desulfosporosinus_sp002404215	1692	k141_1970800	2.0048	1.3108	0	2.0267	3.26273	2.77966	5.38924	4.02348	H	TIGRFAM Acetolactate synthase, large subunit, biosynthetic	-
00501	Putative branched-chain-amino-acid aminotransferase	s__Desulfosporosinus_sp001707885	900	k141_1970800	0	0	0	0	1.77199	4.58579	5.00762	2.38868	E	Belongs to the class-IV pyridoxal-phosphate-dependent aminotransferase family	ilvE
00502	Homoserine dehydrogenase	s__Desulfosporosinus_sp001707885	1305	k141_1970800	0	0.5665	0.3743	1.877	6.76846	6.98722	9.15589	4.25569	E	PFAM Homoserine dehydrogenase	hom
00503	Homoserine kinase	s__Desulfosporosinus_sp001707885	897	k141_1970800	0.9454	1.6483	0	0	7.9324	8.0252	10.0488	8.78773	E	Catalyzes the ATP-dependent phosphorylation of L- homoserine to L-homoserine phosphate	thrB
00504	hypothetical protein	UNKNOWN	336	k141_1970800	0	1.1001	11.63	2.916	2.19069	2.28527	0	1.06633	-	-	-
00505	Putative arsenical pump membrane protein	s__Desulfosporosinus_sp001936615	1443	k141_1970800	0	0	0	0.679	0.340081	0.199502	0.435821	0	P	Involved in arsenical resistance. Thought to form the channel of an arsenite pump	-
00506	Putative arsenical pump membrane protein	s__Desulfosporosinus_sp001936615	1530	k141_1970800	0	0	0	0	0	0.0627568	0	0.234179	P	arsenite transmembrane transporter activity	-
00507	SET domain	s__Desulfosporosinus_sp001936615	372	k141_1970800	0	0	0	0	0	0	0	0	S	Lysine methyltransferase	-
00508	Inner spore coat protein H	s__Desulfosporosinus_sp001936615	1086	k141_1970800	0	0	0	0	0	0	0.192995	0	M	Spore coat protein CotH	cotH
00509	hypothetical protein	s__Desulfitobacterium_A_metallireducens	255	k141_1970800	6.6512	0	0	0	2.40544	2.25844	2.46615	0
00510	Thioredoxin reductase	s__Desulfosporosinus_sp000224515	906	k141_1970800	1.872	1.632	1.0783	1.0814	16.1134	11.8653	19.5508	18.5873	C	Pyridine nucleotide-disulphide oxidoreductase	trxB
00511	FAD dependent oxidoreductase;DsrE/DsrF-like family;DsrE/DsrF/DrsH-like family;NAD(P)-binding Rossmann-like domain;FAD-NAD(P)-binding;Pyridine nucleotide-disulphide oxidoreductase;Pyridine nucleotide-disulphide oxidoreductase;Pyridine nucleotide-disulphide oxidoreductase;Pyridine nucleotide-disulphide oxidoreductase; dimerisation domain;Rhodanese-like domain;Sulfurtransferase TusA	s__Desulfosporosinus_fructosivorans	2478	k141_1970800	2.7378	1.4917	1.1827	1.3839	8.26767	8.25029	11.7162	10.2661	P	pyridine nucleotide-disulphide oxidoreductase dimerisation	cdr
00512	4Fe-4S binding domain;4Fe-4S dicluster domain;4Fe-4S double cluster binding domain;4Fe-4S binding domain;4Fe-4S binding domain;4Fe-4S dicluster domain;4Fe-4S dicluster domain	s__Desulfosporosinus_sp001516045	201	k141_1970800	0	0	0	0	2.44136	8.59536	11.9933	9.80423	S	4Fe-4S dicluster domain	-
00513	Glutamate decarboxylase	s__Clostridium_I_pasteurianum_A	1386	k141_1970800	0	0	0.7048	0	0	0.415496	0.907477	0.51703	E	Belongs to the group II decarboxylase family	-
00514	Bacterial regulatory proteins; tetR family	s__Alkaliphilus_A_metalliredigens	585	k141_1970800	0	0	0	0	0	0.492248	1.07498	0.612503	K	Bacterial regulatory proteins, tetR family	-
00515	Uncharacterized MFS-type transporter YhcA	s__CEB3_sp001029295	1527	k141_1970800	0	0	0	0	0.481997	0.251384	0.0686402	0.821276	P	major facilitator superfamily	-
00516	Lipopolysaccharide assembly protein A domain	s__Desulfosporosinus_fructosivorans	345	k141_1970800	0	0	0	0	0	0	0	0	S	Lipopolysaccharide assembly protein A domain	-
00517	hypothetical protein	s__Desulfosporosinus_sp003132105	375	k141_1970800	0	0	0	0	0	0.51186	0	0
00518	Sodium:solute symporter family	s__Desulfosporosinus_sp003132105	1458	k141_1970800	0	0	0	0.672	0	0.789987	0.934488	0.245768	E	Belongs to the sodium solute symporter (SSF) (TC 2.A.21) family	-
00519	hypothetical protein	s__Desulfosporosinus_youngiae	213	k141_1970800	0	0	0	0	0	0	0	0
00520	hypothetical protein	s__Desulfosporosinus_fructosivorans	474	k141_1970800	3.5782	0	0	0	0.258783	0.202533	0.884478	1.1339	E	G-D-S-L family lipolytic protein	-
00521	YCII-related domain	s__Hungatella_amygdalina	267	k141_2422136	0	0	0	0	2.75684	0	0	0	S	YCII-related domain	-
00522	hypothetical protein	s__Desulfosporosinus_acidiphilus	213	k141_2422136	0	0	0	0	0	0	0	0	S	PFAM Metallo-beta-lactamase superfamily	-
00523	Auxin-induced protein PCNT115	s__VATK01_sp006546985	744	k141_2422136	0	0	0	0	0	0.25798	0.563474	0	C	aldo keto reductase	-
00524	Uncharacterized methyltransferase-like C25B8.10	s__Pseudobacteroides_cellulosolvens	783	k141_2422136	0	0	0	1.2513	0	0	0.267697	0.457572	Q	Methyltransferase domain	-
00525	Prolyl-tRNA editing protein ProX	s__Desulfosporosinus_fructosivorans	489	k141_2422136	0	0	0	0	0	0	0	0	S	Aminoacyl-tRNA editing domain	-
00526	ell wall binding domain 2 (CWB2);Cyclophilin type peptidyl-prolyl cis-trans isomerase/CLD	UNKNOWN	1536	k141_2422136	0	0	0.636	0	0.479234	0.499915	0.136478	0.233288	M	Cyclophilin type peptidyl-prolyl cis-trans isomerase/CLD	ppi
00527	Est1 DNA/RNA binding domain;Tetratricopeptide repeat;TPR repeat;Tetratricopeptide repeat;Tetratricopeptide repeat;Tetratricopeptide repeat;Tetratricopeptide repeat;Tetratricopeptide repeat;Tetratricopeptide repeat;Tetratricopeptide repeat;Tetratricopeptide repeat;Tetratricopeptide repeat	s__Desulfosporosinus_sp004766055	426	k141_2422136	0	1.7354	0	0	3.74374	0.901237	0	0.420577
00528	Probable metallo-hydrolase YflN	s__Desulfosporosinus_sp004766055	741	k141_2422136	0	0	0	0	0.662244	0.77715	0.14147	0	S	domain protein	-
00529	LysM domain	s__Desulfosporosinus_sp001516045	249	k141_2422136	0	0	0	0	0	0	1.68374	0	M	LysM domain	-
00530	hypothetical protein	UNKNOWN	288	k141_2422136	0	0	0	0	0	0	0	0
00531	Spo0E like sporulation regulatory protein	s__Desulfosporosinus_sp003132105	216	k141_2422136	0	0	0	0	0	0	0	0
00532	hypothetical protein	UNKNOWN	762	k141_2422136	0	0	0	1.2858	0	0	0	0
00533	hypothetical protein	s__Desulfitobacterium_A_metallireducens	342	k141_2422136	0	0	0	0	0	0	0	0	M	Carboxypeptidase regulatory-like domain	-
00534	hypothetical protein	s__Desulfosporosinus_sp001707885	828	k141_2422136	0	0	0	0	0.296312	0.695495	0.126583	0.865491	-	-	-
00535	Sporulation kinase C	s__Desulfosporosinus_fructosivorans	837	k141_2422136	0	0	0	0	0.586294	0	1.25219	5.13687	T	PFAM Histidine kinase-, DNA gyrase B-, and HSP90-like ATPase	-
00536	hypothetical protein	s__Desulfosporosinus_sp000224515	183	k141_2422136	0	0	0	0	0	0	0	0
00537	L-aspartate semialdehyde sulfurtransferase	s__Desulfosporosinus_sp001516045	1197	k141_2422136	1.4169	0.9264	0.8161	0	1.94724	2.08479	4.99104	2.694	S	Homocysteine biosynthesis enzyme, sulfur-incorporation	-
00538	4Fe-4S binding domain;4Fe-4S dicluster domain;4Fe-4S double cluster binding domain;4Fe-4S binding domain;4Fe-4S dicluster domain;4Fe-4S binding domain;4Fe-4S binding domain;4Fe-4S dicluster domain;4Fe-4S dicluster domain;4Fe-4S dicluster domain;NIL domain	s__Desulfosporosinus_fructosivorans	402	k141_2422136	0	0	0	0	1.22064	0.47754	1.82503	0.891253	C	NIL domain	-
00539	hypothetical protein	s__Desulfosporosinus_sp001516045	747	k141_2422136	2.2705	0	0	1.3116	5.58375	3.98318	5.05112	5.03632	S	PFAM ApbE family	-
00540	hypothetical protein	s__Desulfosporosinus_sp000224515	1062	k141_2422136	0	0	0	0	0	0	0	0	O	Xanthine and CO dehydrogenases maturation factor, XdhC CoxF family	-
00541	hypothetical protein	s__Desulfosporosinus_sp001516045	1014	k141_2422136	0	0	0.9634	0	0	0	0	0.353363	O	Xanthine and CO dehydrogenases maturation factor, XdhC CoxF family	-
00542	hypothetical protein	s__Desulfosporosinus_sp002404215	291	k141_2422136	0	0	0	0	0	0.659659	0	0	-	-	-
00543	hypothetical protein	s__Desulfosporosinus_sp001516045	468	k141_2422136	0	0	0	0	0	0	0	0	M	PFAM Glycosyl transferase family 2	-
00544	Anp1	s__Desulfosporosinus_sp001516045	408	k141_2422136	0	0	0	0	0	0	0	0	M	PFAM Glycosyl transferase family 2	-
00545	SPbeta prophage-derived glycosyltransferase SunS	s__Desulfosporosinus_sp001516045	1110	k141_2422136	0	0	0	0	0	0	0.188805	0	M	glycosyl transferase family 2	-
00546	Glycosyl transferase family 2;Glycosyl transferase family 2;Tetratricopeptide repeat;TPR repeat;Tetratricopeptide repeat;Tetratricopeptide repeat	s__Desulfosporosinus_sp001936615	1752	k141_2422136	0.9681	0.422	0	0	0.420132	0.109557	0.11963	0.204494	M	glycosyl transferase family 2	-
00547	Glycosyl transferase family 2;Glycosyl transferase family 2;Tetratricopeptide repeat;TPR repeat;Tetratricopeptide repeat;Tetratricopeptide repeat;Tetratricopeptide repeat;Tetratricopeptide repeat;Tetratricopeptide repeat;Tetratricopeptide repeat;Tetratricopeptide repeat	s__Desulfosporosinus_sp001516045	1998	k141_2422136	0	0	0.9779	0.4904	0.736768	0.192193	0.314764	0.358623	M	glycosyl transferase family 2	-
00548	hypothetical protein	UNKNOWN	351	k141_2422136	0	0	0	0	0.34953	0.546893	0	0
00549	methyltransferase; FkbM family	s__Caldanaerobius_polysaccharolyticus	759	k141_2422136	0	0	0	0	0	0	0	0	J	Methyltransferase FkbM domain	-
00550	hypothetical protein	s__Desulfosporosinus_sp001707885	450	k141_2422136	0	0	0	0	0.545199	0	0	0
00551	Gas vesicle structural protein A	s__Desulfosporosinus_sp000224515	207	k141_2422136	0	0	0	4.7332	1.77796	4.63678	1.01267	0.865491	S	Gas vesicles are small, hollow, gas filled protein structures that are found in several microbial planktonic microorganisms. They allow the positioning of the organism at the favorable depth for growth. GvpA type proteins form the essential core of the structure	gvpA
00552	hypothetical protein	s__Desulfosporosinus_sp000224515	417	k141_2422136	0	0	0	4.6992	0	0	0	0
00553	Gas vesicle protein GvpN	s__Desulfosporosinus_fructosivorans	885	k141_2422136	0	2.9237	0	0	0.831706	0	0	0.404888	S	ATPase associated with various cellular activities, AAA_5	-
00554	hypothetical protein	s__Desulfosporosinus_fructosivorans	243	k141_2422136	0	0	8.0405	0	0	0	0	0
00555	Gas vesicle structural protein	s__Desulfosporosinus_sp000224515	225	k141_2422136	0	0	0	0	0	0	0	0	S	Gas vesicles are small, hollow, gas filled protein structures that are found in several microbial planktonic microorganisms. They allow the positioning of the organism at the favorable depth for growth. GvpA type proteins form the essential core of the structure	-
00556	Gas vesicle synthesis protein GvpO	s__Desulfosporosinus_sp000224515	276	k141_2422136	15.3628	0	7.0791	0	2.6669	3.47756	0.37975	5.19277	S	Gas vesicle synthesis protein GvpO	-
00557	Gas vesicle synthesis protein GvpL/GvpF	s__Desulfosporosinus_sp001516045	723	k141_2422136	0	1.0225	2.7024	2.7103	1.52711	2.52231	1.15975	2.47791	J	Gas vesicle synthesis	-
00558	Gas vesicle protein G	s__Desulfosporosinus_sp001516045	210	k141_2422136	0	0	0	0	0	0	0	1.7062
00559	Gas vesicle synthesis protein GvpL/GvpF	s__Desulfosporosinus_sp001516045	1089	k141_2422136	3.8936	0	1.7942	1.7994	0.450619	0.705122	1.15494	1.15155	S	Gas vesicle synthesis protein GvpL/GvpF	-
00560	Gas vesicle protein GvpS	s__Desulfosporosinus_fructosivorans	201	k141_2422136	0	0	0	2.4373	1.22064	0.95508	0	0	S	Gas vesicles are small, hollow, gas filled protein structures that are found in several microbial planktonic microorganisms. They allow the positioning of the organism at the favorable depth for growth	-
00561	Gas vesicle synthesis protein GvpL/GvpF	s__Desulfosporosinus_sp001516045	738	k141_2422136	0	0	0	2.6552	1.32984	1.17054	1.13613	0
00562	hypothetical protein	s__Desulfosporosinus_sp000961805	333	k141_2422136	0	0	0	0	0	0	0	1.07596	S	Gas vesicle protein K	-
00563	Gas vesicle protein	s__Desulfosporosinus_sp000224515	348	k141_2422136	0	0	0	0	0.705033	0	0	0	S	Gas vesicles are small, hollow, gas filled protein structures that are found in several microbial planktonic microorganisms. They allow the positioning of the organism at the favorable depth for growth	-
00564	Gas vesicle structural protein A	s__Desulfosporosinus_fructosivorans	213	k141_2422136	0	1.7354	0	0	0	0	0	0	S	Gas vesicles are small, hollow, gas filled protein structures that are found in several microbial planktonic microorganisms. They allow the positioning of the organism at the favorable depth for growth. GvpA type proteins form the essential core of the structure	-
00565	Gas vesicle structural protein A	s__Desulfosporosinus_sp000224515	213	k141_2422136	0	0	13.7594	0	0	0	0	5.04648	S	Gas vesicles are small, hollow, gas filled protein structures that are found in several microbial planktonic microorganisms. They allow the positioning of the organism at the favorable depth for growth. GvpA type proteins form the essential core of the structure	-
00566	Glycosyl transferases group 1;Glycosyl transferases group 1	s__Desulfosporosinus_sp002404215	987	k141_2422136	0	0	0	0	0	0	0	0	M	PFAM Glycosyl transferases group 1	-
00567	Glycosyl transferases group 1	s__Desulfosporosinus_sp001516045	951	k141_2422136	1.7834	0	0	0	0	0	0	0	S	Glycosyl transferases group 1	-
00568	hypothetical protein	s__Desulfosporosinus_sp001707885	2172	k141_2422136	0	0	0	0	0	0	0	0	-	-	-
00569	40-residue YVTN family beta-propeller repeat	s__Desulfosporosinus_sp001707885	1554	k141_2422136	1.6371	0.4757	2.5146	1.5762	2.36836	2.4706	1.61866	0.807013	S	TIGRFAM 40-residue YVTN family beta-propeller repeat	-
00570	hypothetical protein	s__Desulfosporosinus_sp001516045	1131	k141_2422136	0	0.6537	0	0	0	0.339457	0	0.63363	M	Glycosyl transferases group 1	-
00571	hypothetical protein	s__Desulfosporosinus_sp000961805	255	k141_2422136	0	0	0	0	0	0	0	0
00572	Glycosyl transferase family 2;Glycosyl transferase family 2	s__UBA12532_sp003445475	696	k141_2422136	0	0	0	0	0	0	0	0	M	glycosyl transferase family 2	-
00573	UDP-glucose 4-epimerase	s__Desulfosporosinus_lacus	1059	k141_2422136	0	0	0	0	0	0.0906586	0	0	GM	Polysaccharide biosynthesis protein	-
00574	Glycosyl transferase family 2;Glycosyl transferase family 2	s__Acetonema_longum	2184	k141_2422136	0	0.3385	0	0	0	0.0878951	0	0	M	transferase activity, transferring glycosyl groups	alg8
00575	Spore protein YkvP	s__Tepidibacter_A_mesophilus	987	k141_2422136	0	0	0	0	0.745772	0.19451	0	0.362991	H	Glycosyl transferases group 1	-
00576	UDP-N-acetylglucosamine 2-epimerase	s__Paenibacillus_AB_sp005938385	1131	k141_2422136	0	1.3073	0	0	0	0.509186	0	0.316815	G	Belongs to the UDP-N-acetylglucosamine 2-epimerase family	capG
00577	UDP-2-acetamido-2;6-beta-L-arabino-hexul-4-ose reductase	s__NPL-UPA2_sp003574845	1161	k141_2422136	0	0	0	0	0	0	0.541634	0.308614	GM	Capsular biosynthesis protein	capF
00578	Glycosyl transferases group 1	s__Oscillibacter_valericigenes	987	k141_2422136	0	0.749	0	0	0.24862	0.19451	0	0	M	glycosyl transferase group 1	-
00579	Glycosyl transferases group 1;Glycosyl transferases group 1;Glycosyl transferases group 1	s__Moorella_sp002383405	1110	k141_2422136	0	0	0	0	0.110538	0.259407	0.188805	0	M	Glycosyl transferases group 1	-
00580	Glycosyl transferases group 1;Glycosyltransferase Family 4;Glycosyl transferases group 1;Glycosyl transferases group 1;Glycosyl transferase 4-like domain	s__Desulfosporosinus_sp003132105	1134	k141_2422136	0	0	0	0	0	0	0	0	M	PFAM Glycosyl transferase, group 1	-
00581	Trifunctional UDP-glucose 4;6-dehydratase/UDP-4-keto-6-deoxy-D-glucose 3;5-epimerase/UDP-4-keto-L-rhamnose-reductase RHM1	s__Desulfosporosinus_sp001936615	1053	k141_2422136	0	0	0.9277	0	0.46604	0	0	0	M	PFAM NAD dependent epimerase dehydratase family	-
00582	Mannose-1-phosphate guanyltransferase	s__Desulfosporosinus_sp001936615	693	k141_2422136	0	0	0	2.8276	0	0	0	0	JM	Nucleoside-diphosphate-sugar pyrophosphorylase family protein	-
00583	hypothetical protein	s__Desulfosporosinus_sp001516045	318	k141_2422136	0	0	0	0	0	0.301839	3.9551	1.69006	-	-	-
00584	hypothetical protein	s__Desulfosporosinus_sp000770645	348	k141_2422136	0	0	0	0	0	0	0	0	CO	amine dehydrogenase activity	-
00585	hypothetical protein	s__Desulfosporosinus_sp001707885	345	k141_2422136	0	0	0	0	0	0	0	0	CO	amine dehydrogenase activity	-
00586	Collagen triple helix repeat (20 copies)	s__Desulfosporosinus_acidiphilus	729	k141_2422136	0	0	0	0	0	0.263329	0	0	Q	PFAM Collagen triple helix repeat (20 copies)	-
00587	hypothetical protein	s__Desulfosporosinus_sp002196705	864	k141_1770724	0	0	0	0	0	0	0	0
00588	hypothetical protein	s__Desulfosporosinus_sp002196705	366	k141_1770724	0	0	0	0	0	0	0	0
00589	hypothetical protein	s__Desulfosporosinus_acididurans	2823	k141_1770724	0	0	0	0	0	0	0	0
00590	hypothetical protein	s__Desulfosporosinus_acididurans	402	k141_1770724	0	0	0	0	0	0	0	0
00591	hypothetical protein	s__Desulfosporosinus_acididurans	381	k141_1770724	0	0	0	0	0	0	0	0
00592	Lambda phage tail tube protein; TTP	s__Desulfosporosinus_acididurans	723	k141_1770724	0	0	0	0	0	0	0	0
00593	hypothetical protein	s__Desulfosporosinus_acididurans	411	k141_1770724	0	0	0	0	0	0	0	0
00594	hypothetical protein	s__Desulfosporosinus_acididurans	462	k141_1770724	0	0	0	0	0	0	0	0
00595	putative phage head-tail adaptor	s__Desulfosporosinus_acididurans	315	k141_1770724	0	0	0	0	0	0	0	0
00596	hypothetical protein	s__Desulfosporosinus_acididurans	297	k141_1770724	0	0	0	0	0	0	0	0	-	-	-
00597	hypothetical protein	s__Desulfosporosinus_acididurans	591	k141_1770724	0	0	0	0	0	0	0	0	-	-	-
00598	phage major capsid protein; HK97 family	s__Desulfosporosinus_acididurans	1296	k141_1770724	0	0	0	0	0	0	0	0
00599	phage prohead protease; HK97 family	s__Desulfosporosinus_acididurans	729	k141_1770724	0	0	0	0	0	0	0	0	S	Caudovirus prohead serine protease	-
00600	phage portal protein; HK97 family	s__Desulfosporosinus_acididurans	1260	k141_1770724	0	0	0	0	0	0	0	0	N	Portal protein	-
00601	Putative terminase large subunit	s__Desulfosporosinus_acididurans	1638	k141_1770724	0	0	0	0	0	0	0	0	L	Phage Terminase	-
00602	hypothetical protein	s__Desulfosporosinus_acididurans	336	k141_1770724	0	0	0	0	0	0	0	0	-	-	-
00603	HNH endonuclease	s__Desulfosporosinus_acididurans	291	k141_1770724	0	0	0	0	0	0	0	0	L	HNH nucleases	-
00604	hypothetical protein	s__Desulfosporosinus_sp003513495	228	k141_1770724	0	0	0	0	0	0	0	0	-	-	-
00605	PemK-like; MazF-like toxin of type II toxin-antitoxin system	UNKNOWN	933	k141_1770724	0	0	0	0	0.525945	0.308614	0.224641	0.192014	L	Toxic component of a toxin-antitoxin (TA) module	ndoA
00606	DNA methylase;ParB-like nuclease domain	s__Desulfosporosinus_lacus	1260	k141_1770724	0	0	0	0	0.194689	0.0762174	0	0.284367	KL	Belongs to the N(4) N(6)-methyltransferase family	-
00607	hypothetical protein	s__Desulfosporosinus_acididurans	465	k141_1770724	0	0	0	0	0	0	0	0	L	HNH endonuclease	-
00608	hypothetical protein	s__Desulfosporosinus_sp004766055	189	k141_1770724	0	0	0	0	0	0	0	0
00609	hypothetical protein	s__Desulfosporosinus_sp000960765	480	k141_1770724	0	0	0	0	0	0	0	0
00610	hypothetical protein	s__Desulfosporosinus_sp004766055	648	k141_1770724	0	0	0	0	0	0	0	0.552955	S	Psort location Cytoplasmic, score	-
00611	hypothetical protein	s__Desulfosporosinus_sp004766055	228	k141_1770724	0	0	0	0	0	0	0	0
00612	Nucleotide modification associated domain 1	s__Desulfosporosinus_sp004766055	399	k141_1770724	0	0	0	0	0	0	0	0	S	Domain of Unknown Function (DUF1599)	-
00613	Putative protein p41	s__Desulfosporosinus_sp004766055	1335	k141_1770724	0	0	0	0	0	0	0	0	L	helicase	-
00614	VRR-NUC domain	s__Desulfosporosinus_sp001516045	273	k141_1770724	0	0	0	0	0	0	0	0	S	VRR-NUC domain protein	-
00615	Virulence-associated protein E	s__Desulfosporosinus_sp004766055	2346	k141_1770724	0	0	0	0	0	0	0	0	S	virulence-associated E family protein	-
00616	phage regulatory protein; Rha family	s__Jeotgalibacillus_soli	504	k141_1770724	0	0	0	0	0	0	0	0	L	Phage regulatory protein	-
00617	DNA polymerase	s__Desulfosporosinus_sp004766055	1947	k141_1770724	0	0	0	0	0	0	0	0	L	DNA polymerase	-
00618	hypothetical protein	s__Desulfosporosinus_sp004766055	306	k141_1770724	0	0	0	0	0	0	0	0
00619	Protein of unknown function (DUF2815)	s__Desulfosporosinus_sp004766055	534	k141_1770724	0	0	0	0	0	0	0	0	S	Protein of unknown function (DUF2815)	-
00620	Protein of unknown function (DUF2800);PD-(D/E)XK nuclease superfamily	s__Desulfosporosinus_sp004766055	1146	k141_1770724	0	0	0	0	0	0	0	0	L	Protein of unknown function (DUF2800)	-
00621	hypothetical protein	s__Desulfosporosinus_sp004766055	294	k141_1770724	0	0	0	0	0	0	0	0
00622	Vitamin B12-dependent ribonucleoside-diphosphate reductase	s__Desulfosporosinus_sp004766055	2235	k141_1770724	0	0	0	0	0	0	0.0937786	0.160279	F	Catalyzes the reduction of ribonucleotides to deoxyribonucleotides. May function to provide a pool of deoxyribonucleotide precursors for DNA repair during oxygen limitation and or for immediate growth after restoration of oxygen	nrdJ
00623	Helix-turn-helix domain;Cro/C1-type HTH DNA-binding domain;Helix-turn-helix	s__Alicyclobacillus_acidoterrestris	183	k141_1770724	0	0	0	0	0	0	0	0
00624	Helix-turn-helix;Helix-turn-helix domain	s__Desulfosporosinus_sp001936615	453	k141_1770724	0	0	0	0	0	0	0	0
00625	hypothetical protein	UNKNOWN	423	k141_1770724	0	0	0	0	0	0	0	0
00626	DNA polymerase IV	s__Desulfosporosinus_sp004766055	1254	k141_1770724	0	0	0	0	0	0.841957	0.835806	0.571408	L	Poorly processive, error-prone DNA polymerase involved in untargeted mutagenesis. Copies undamaged DNA at stalled replication forks, which arise in vivo from mismatched or misaligned primer ends. These misaligned primers can be extended by PolIV. Exhibits no 3'-5' exonuclease (proofreading) activity. May be involved in translesional synthesis, in conjunction with the beta clamp from PolIII	dinB
00627	Abasic site processing protein YoqW	s__Desulfosporosinus_sp000960765	369	k141_1770724	0	0	0	0	0	2.08087	0	0	S	Belongs to the SOS response-associated peptidase family	-
00628	hypothetical protein	s__Thermoanaerobacter_wiegelii	1713	k141_1770724	0	0	0	0	0.501341	0.112053	0.734183	0.627479	L	PFAM RecF RecN SMC protein, N-terminal	-
00629	hypothetical protein	s__Desulfosporosinus_sp000960765	339	k141_1770724	0	0	0	0	4.34261	0	0.618386	0.528441	-	-	-
00630	hypothetical protein	s__Hydrogenispora_ethanolica	504	k141_1770724	0	0	0	0	0	0	0	0	-	-	-
00631	AAA ATPase domain;AAA domain	s__Hydrogenispora_ethanolica	2001	k141_1770724	0	0	0	0	0.367894	0.191836	0.890451	0	L	DNA sulfur modification protein DndD	-
00632	DEAD/DEAH box helicase;Helicase conserved C-terminal domain;PLD-like domain;Type III restriction enzyme; res subunit;SNF2 family N-terminal domain;SWI2/SNF2 ATPase	s__Hydrogenispora_ethanolica	2154	k141_1770724	0	0	0	0	0.683461	0.445627	0.291944	0.332682	L	helicase superfamily c-terminal domain	-
00633	cysteine desulfurase family protein	s__Desulfosporosinus_sp000961805	1161	k141_1770724	0	0	0	0	0.633986	0	0	0	E	Aminotransferase class-V	-
00634	DGQHR domain	s__Eubacterium_R_sp003526845	1275	k141_1770724	0	0	0	0	0.19246	0.301126	0	0	S	DNA-sulfur modification-associated	-
00635	hypothetical protein	s__Eubacterium_R_sp003526845	510	k141_1770724	0	0	0	0	0	0	0	0
00636	hypothetical protein	s__Desulfosporosinus_sp000961805	3639	k141_1770724	0	0	0	0	0	0.316547	0.489663	0	P	ATPase activity	-
00637	Protein of unknown function (DUF4007)	s__Desulfosporosinus_sp000961805	879	k141_1770724	0	0	0	0	0.279107	0	0.238458	0.407652	S	Protein of unknown function (DUF4007)	-
00638	Phosphoadenosine phosphosulfate reductase family	s__Desulfosporosinus_sp000961805	1716	k141_1770724	0	0	0	0	0.285971	0.391517	0.122126	0.417636	EH	Phosphoadenosine phosphosulfate reductase family	-
00639	hypothetical protein	s__Blautia_A_sp900541985	414	k141_1770724	0	0	0	0	0	0	1.519	1.73089	-	-	-
00640	hypothetical protein	UNKNOWN	246	k141_1770724	0	0	0	0	0	0	0	0
00641	hypothetical protein	s__Trichococcus_palustris	864	k141_1770724	0	0	0	0	0	0	0.485206	0.829388
00642	Coat F domain;Protein of unknown function (DUF3231)	s__Desulfosporosinus_sp002404215	1056	k141_1770724	0	0	0	0	0.232307	0.090926	0	1.3572	S	Protein of unknown function (DUF3231)	-
00643	Protein of unknown function (DUF3231)	s__Desulfosporosinus_sp002404215	1074	k141_1770724	0	0.6883	0	0	0	0	0	0	S	Protein of unknown function (DUF3231)	-
00644	Phosphodiester glycosidase	s__Desulfosporosinus_sp000224515	360	k141_1713464	0	0	0	0	0	0	0	0	G	exopolysaccharide biosynthesis protein	-
00645	hypothetical protein	s__Desulfosporosinus_acidiphilus	1275	k141_1713464	0	0	0	0	0	0	0	0.562048	-	-	-
00646	Uncharacterized transcriptional regulatory protein YkoG	s__Desulfosporosinus_sp001936615	699	k141_1713464	0	0	0	0	0	0	0	0	K	PFAM response regulator receiver	-
00647	HAMP domain;Histidine kinase-; DNA gyrase B-; and HSP90-like ATPase;His Kinase A (phospho-acceptor) domain	s__Desulfosporosinus_sp001936615	1407	k141_1713464	0	0	0	0.6964	0	0	0	0	T	Histidine kinase-, DNA gyrase B-, and HSP90-like ATPase	-
00648	Bacitracin transport ATP-binding protein BcrA	s__Parasporobacterium_paucivorans	693	k141_1713464	0	0	0	0	0	0	0	0	V	Psort location CytoplasmicMembrane, score	-
00649	hypothetical protein	UNKNOWN	360	k141_1713464	0	0	0	0	0	0	0	0	S	ABC-2 family transporter protein	-
00650	hypothetical protein	UNKNOWN	201	k141_1713464	0	0	0	0	0	0	0	2.67385
00651	Undecaprenyl-diphosphatase	s__Desulfosporosinus_sp000960765	264	k141_1713464	0	0	0	0	0	0	0	0	V	Catalyzes the dephosphorylation of undecaprenyl diphosphate (UPP). Confers resistance to bacitracin	uppP
00652	hypothetical protein	s__Desulfosporosinus_sp001936615	660	k141_1713464	0	0	0	0	0	0	0	0	S	PFAM SNARE associated Golgi protein	dedA
00653	hypothetical protein	s__Desulfosporosinus_sp001936615	420	k141_1713464	0	0	0	0	0	0	0	0
00654	hypothetical protein	s__Desulfosporosinus_sp003132105	348	k141_1713464	0	0	0	0	0	0	0	0	N	domain, Protein	-
00655	hypothetical protein	UNKNOWN	498	k141_1713464	0	0	0	0	0	0	0	0	O	PDZ domain (Also known as DHR or GLGF)	-
00656	hypothetical protein	UNKNOWN	213	k141_1713464	0	0	0	0	0	0	0	0	V	ABC transporter	-
00657	Putative mannosyltransferase YkcB	s__Clostridium_I_pasteurianum_A	2037	k141_1713464	0.8326	0	0	0	0.843116	0.235605	0.102871	0.527727	M	PFAM glycosyl transferase family 39	-
00658	Uncharacterized transcriptional regulatory protein YkoG	s__Desulfosporosinus_sp000960765	699	k141_1713464	0	0	0	0	0	0	0.299878	0.512573	K	Response regulators consisting of a CheY-like receiver domain and a winged-helix DNA-binding domain	-
00659	ArlS sensor domain;HAMP domain;Histidine kinase-; DNA gyrase B-; and HSP90-like ATPase;His Kinase A (phospho-acceptor) domain	s__Desulfosporosinus_sp000960765	1383	k141_1713464	0	0	0	0	0.443487	0	0	0	T	His Kinase A (phosphoacceptor) domain	arlS
00660	hypothetical protein	s__Desulfosporosinus_sp001707885	477	k141_1713464	0	0	0	0	0	0	1.09869	0	S	PFAM CBS domain	-
00661	hypothetical protein	s__Fen-1467_sp003142955	708	k141_1713464	0	0	0	0	1.03968	1.08452	0.296044	0
00662	hypothetical protein	s__Fen-1467_sp003157575	756	k141_1713464	4.4869	0	0	0	0.32457	0.761728	0.277235	0.473974
00663	PucR C-terminal helix-turn-helix domain;Purine catabolism regulatory protein-like family	s__Desulfosporosinus_sp000224515	1158	k141_1713464	0	0	0	0	0.953475	0.331523	0.54306	0.618832	QT	PucR C-terminal helix-turn-helix domain	-
00664	Cache domain;HAMP domain;Histidine kinase-; DNA gyrase B-; and HSP90-like ATPase;Histidine kinase-; DNA gyrase B-; and HSP90-like ATPase;His Kinase A (phospho-acceptor) domain	s__Desulfosporosinus_sp000224515	2133	k141_1713464	0	0	0	0.4593	0.690146	0.53994	0.393121	0.167946	T	Histidine kinase-, DNA gyrase B-, and HSP90-like ATPase	-
00665	Regulatory protein AtoC	s__Desulfosporosinus_sp000960765	1392	k141_1713464	0	0	0.7018	0	0.176236	0.344806	0	0	T	Response regulator with CheY-like receiver, AAA-type ATPase, and DNA-binding domains	-
00666	hypothetical protein	s__Desulfosporosinus_sp000224515	1353	k141_1713464	0	0	0	0	0.725358	0.141916	0.619723	0.132378	S	integral membrane protein	-
00667	hypothetical protein	s__Desulfosporosinus_sp000224515	1353	k141_1713464	0	0	0	0	0.906675	0.283743	0.232396	0.264844	S	PFAM Uncharacterised protein family UPF0324	-
00668	hypothetical protein	s__Desulfosporosinus_sp001936615	366	k141_1713464	0	0	0	0	0	0	0	0	-	-	-
00669	Taurine--pyruvate aminotransferase	s__Desulfosporosinus_sp000224515	1338	k141_1713464	0	0.5525	0	0	0	0	0.313338	0	H	Aminotransferase class-III	bioA
00670	Probable alcohol dehydrogenase	s__Desulfosporosinus_sp000224515	1134	k141_1713464	0	0	0	0	0	0	0	0.157962	C	PFAM Iron-containing alcohol dehydrogenase	-
00671	Peptidase dimerisation domain;Peptidase family M20/M25/M40	s__Desulfosporosinus_sp001707885	1317	k141_1713464	0	0	0	0	0.186309	0.145749	0.31833	0.272065	E	Peptidase dimerisation domain	-
00672	Peptidase dimerisation domain;Peptidase family M20/M25/M40	s__Desulfosporosinus_sp000224515	1329	k141_1713464	0	0	0	0	0.184615	0.433325	0	0	E	PFAM Peptidase family M20 M25 M40	-
00673	D-hydantoinase	s__Desulfosporosinus_sp000224515	1377	k141_1713464	0	0	0	0	0.890897	0.13942	0.45668	0.260209	F	PFAM Amidohydrolase family	hydA_1
00674	NAD-dependent dihydropyrimidine dehydrogenase subunit PreA	s__Desulfosporosinus_sp002404215	1512	k141_1713464	0	0.4889	0	0	0.32457	0.25388	0	0.236942	C	Dihydroorotate dehydrogenase	preA
00675	Uncharacterized ABC transporter ATP-binding protein MJ0412	s__Desulfosporosinus_sp000224515	771	k141_1713464	0	0	0	0	0	0	0	0	P	ABC-type nitrate sulfonate bicarbonate transport system ATPase component	-
00676	Putative aliphatic sulfonates transport permease protein SsuC	s__UBA8524_sp003531115	798	k141_1713464	0	0	0	0	0	0	0	0	U	transport system inner membrane component	-
00677	Binding-protein-dependent transport system inner membrane component	s__Desulfosporosinus_sp000224515	768	k141_1713464	0	0	0	0	0	0	0	0	U	transport system inner membrane component	-
00678	NMT1/THI5 like	s__Desulfosporosinus_sp001707885	1065	k141_1713464	0	0	0	0	0.345608	0.180247	0.196828	0	P	ABC-type nitrate sulfonate bicarbonate transport system, periplasmic component	-
00679	Bacterial Ig-like domain (group 1);ell wall binding domain 2 (CWB2);Invasin; domain 3;Macroglobulin domain MG4	s__CEB3_sp001029295	1896	k141_1713464	0	0.3899	0	0	0.388218	0.101267	0.221164	0	M	Cell wall-binding	-
00680	efflux transporter; RND family; MFP subunit	s__Desulfosporosinus_sp001936615	1473	k141_1713464	0	0	0.6632	0	0	0.390982	0	0.243272	M	Secretion protein	-
00681	Uncharacterized ABC transporter ATP-binding protein TM 0352	s__Desulfosporosinus_sp004766055	729	k141_1713464	0	0	0	0	0.336605	0.263329	0	0	P	ABC transporter	macB
00682	Macrolide export ATP-binding/permease protein MacB	s__Desulfosporosinus_sp004766055	1221	k141_1713464	0	0	0	0	0	0	0	0	V	ABC-type antimicrobial peptide transport system, permease component	-
00683	ell wall binding domain 2 (CWB2);Trypsin;Trypsin-like peptidase domain	s__Desulfosporosinus_sp000224515	2073	k141_1713464	0	0	0	0	1.00607	0.27777	1.41568	1.55555	O	Trypsin	-
00684	Calcineurin-like phosphoesterase;Calcineurin-like phosphoesterase superfamily domain	s__Desulfosporosinus_sp004766055	903	k141_1713464	0	0	0	0	0.271708	0.212606	0.116064	0.198433	S	Calcineurin-like phosphoesterase superfamily domain	-
00685	hypothetical protein	s__Desulfosporosinus_sp001707885	663	k141_1713464	97.2094	56.868	55.9923	59.8505	36.637	32.8626	38.8891	59.1763	-	-	-
00686	Hypoxanthine-guanine phosphoribosyltransferase	s__Desulfosporosinus_sp001707885	537	k141_1713464	0	1.3767	0	0	4.56903	1.78741	3.12286	2.00171	F	Belongs to the purine pyrimidine phosphoribosyltransferase family	hpt
00687	GMP synthase [glutamine-hydrolyzing]	s__Desulfosporosinus_sp001516045	1515	k141_1713464	0	0.488	1.9345	0.6467	2.02444	2.09067	2.76727	1.77377	F	Catalyzes the synthesis of GMP from XMP	guaA
00688	3-demethylubiquinone-9 3-methyltransferase	s__Desulfosporosinus_fructosivorans	432	k141_1713464	0	0	0	0	0	0	0.485206	0	S	3-demethylubiquinone-9 3-methyltransferase	-
00689	PAS domain S-box protein	s__Desulfosporosinus_sp004766055	1683	k141_1713464	0	0	0	0	0.728924	0.570338	0.311377	0.212874	T	PFAM Histidine kinase-, DNA gyrase B-, and HSP90-like ATPase	-
00690	SsrA-binding protein	s__Desulfosporosinus_sp001707885	471	k141_858789	0	0	2.0741	0	0.520953	1.63025	0	0	J	Required for rescue of stalled ribosomes mediated by trans-translation. Binds to transfer-messenger RNA (tmRNA), required for stable association of tmRNA with ribosomes. tmRNA and SmpB together mimic tRNA shape, replacing the anticodon stem-loop with SmpB. tmRNA is encoded by the ssrA gene	smpB
00691	Probable protein-export membrane protein SecG	s__Desulfosporosinus_sp000961805	228	k141_858789	0	0	0	0	1.07614	5.05165	4.13731	0	U	PFAM Preprotein translocase SecG subunit	secG
00692	Enolase 2	s__Desulfosporosinus_sp000224515	1278	k141_858789	1.3271	0	0.7644	1.5333	1.53585	2.4033	4.59266	2.5232	G	Catalyzes the reversible conversion of 2- phosphoglycerate into phosphoenolpyruvate. It is essential for the degradation of carbohydrates via glycolysis	eno
00693	2;3-bisphosphoglycerate-independent phosphoglycerate mutase	s__Desulfosporosinus_sp000960765	1545	k141_858789	0	0.4785	0	0.6342	3.73198	2.79562	4.07037	2.20317	G	Catalyzes the interconversion of 2-phosphoglycerate and 3-phosphoglycerate	gpmI
00694	Triosephosphate isomerase	s__Desulfosporosinus_sp000224515	786	k141_858789	0	0	1.2429	0	3.4337	0.732668	1.33349	3.19097	G	Involved in the gluconeogenesis. Catalyzes stereospecifically the conversion of dihydroxyacetone phosphate (DHAP) to D-glyceraldehyde-3-phosphate (G3P)	tpiA
00695	Phosphoglycerate kinase	s__Desulfosporosinus_sp003132105	1254	k141_858789	0	0	0.779	0.7813	2.34794	1.83697	2.92532	1.00001	F	Belongs to the phosphoglycerate kinase family	pgk
00696	Pyruvate kinase	s__Desulfosporosinus_sp001936615	720	k141_858789	0	0	0	0	0	0	0	0	G	Belongs to the pyruvate kinase family	pyk
00697	Glycerol-3-phosphate responsive antiterminator	s__Desulfosporosinus_sp000224515	573	k141_858789	0	0	0	0	0	0	0	0	K	PFAM Glycerol-3-phosphate responsive antiterminator	glpP
00698	glycerol-3-phosphate dehydrogenase; anaerobic; C subunit	s__Desulfosporosinus_sp000961805	1242	k141_858789	1.3656	0	0	0	0.197541	0	0.675081	0.576934	C	TIGRFAM glycerol-3-phosphate dehydrogenase, anaerobic, C subunit	glpC
00699	Anaerobic glycerol-3-phosphate dehydrogenase subunit B	s__Desulfosporosinus_sp000961805	1239	k141_858789	0	0	0	0	0	0	0.0845968	0	C	TIGRFAM Glycerol-3-phosphate dehydrogenase, anaerobic B subunit	glpB
00700	Anaerobic glycerol-3-phosphate dehydrogenase subunit A1	s__Desulfosporosinus_sp001936615	1620	k141_858789	0	0	0	0	0.151454	0.118471	0.388218	0	C	TIGRFAM Glycerol-3-phosphate dehydrogenase, anaerobic A subunit	glpA
00701	Glycerol kinase	s__Desulfosporosinus_sp000224515	1497	k141_858789	0	0	0.3263	0	0.163934	0.128188	0.140044	0.957397	F	Key enzyme in the regulation of glycerol uptake and metabolism. Catalyzes the phosphorylation of glycerol to yield sn- glycerol 3-phosphate	glpK
00702	Probable glycerol uptake facilitator protein	s__Desulfosporosinus_sp001936615	720	k141_858789	2.3556	0	0	0	0.340794	0	0	0	G	Major intrinsic protein	glpF
00703	RNA polymerase sigma-54 factor	s__Desulfosporosinus_sp000224515	1401	k141_858789	0	0	0	0	0.262705	0.137013	0.598507	0.767255	K	TIGRFAM RNA polymerase sigma-54 factor	rpoN
00704	Probable cell division protein WhiA	s__Desulfosporosinus_sp000224515	1158	k141_858789	0	0.6384	0.8436	0	0.423787	0.663047	0.36201	0.928248	K	May be required for sporulation	whiA
00705	Putative gluconeogenesis factor	s__Desulfosporosinus_sp001707885	1374	k141_858789	0	0	0	0	0.0893214	0.419151	1.06793	0.78232	S	Required for morphogenesis under gluconeogenic growth conditions	-
00706	Nucleotide-binding protein Dhaf 4722	s__Desulfosporosinus_sp000224515	894	k141_858789	0	0	0	0	0	0.214746	3.63437	2.40473	S	Displays ATPase and GTPase activities	yvcJ
00707	Bacterial extracellular solute-binding protein	s__Desulfosporosinus_sp000224515	1203	k141_858789	0	0	0	0	0.20396	0.478699	2.70086	0.595655	G	Extracellular solute-binding protein	-
00708	B12 binding domain;Protein of unknown function (DUF4080);Radical SAM superfamily	s__Desulfosporosinus_sp000224515	1866	k141_858789	0	0	0	0	0.131486	0.514356	0.842492	0.768057	C	PFAM Radical SAM superfamily	-
00709	Macrolide efflux protein A	s__Desulfosporosinus_sp003132105	1251	k141_858789	0	0	0	0	0.39223	0.30692	0.167589	1.14567
00710	Polysaccharide deacetylase	s__Desulfosporosinus_sp000224515	1131	k141_858789	2.2494	1.3073	0	0.4331	2.27787	1.69729	3.33618	0.950355	G	Polysaccharide deacetylase	-
00711	Sugar phosphatase YidA	s__Desulfosporosinus_sp000224515	828	k141_858789	0	0	0	0	1.92612	3.24579	2.53167	1.73089	S	TIGRFAM Cof subfamily of IIB subfamily of haloacid dehalogenase superfamily	-
00712	UvrABC system protein A	s__Desulfosporosinus_sp001707885	2817	k141_858789	0	0	0	0	1.95972	2.24881	4.76247	2.48023	L	The UvrABC repair system catalyzes the recognition and processing of DNA lesions. UvrA is an ATPase and a DNA-binding protein. A damage recognition complex composed of 2 UvrA and 2 UvrB subunits scans DNA for abnormalities. When the presence of a lesion has been verified by UvrB, the UvrA molecules dissociate	uvrA
00713	UvrABC system protein B	s__Desulfosporosinus_sp000224515	2034	k141_858789	0.4169	1.4539	0.9606	0.4817	4.52357	3.492	4.07081	6.51779	L	damaged site, the DNA wraps around one UvrB monomer. DNA wrap is dependent on ATP binding by UvrB and probably causes local melting of the DNA helix, facilitating insertion of UvrB beta-hairpin between the DNA strands. Then UvrB probes one DNA strand for the presence of a lesion. If a lesion is found the UvrA subunits dissociate and the UvrB-DNA preincision complex is formed. This complex is subs…	uvrB
00714	Periplasmic binding proteins and sugar binding domain of LacI family;Periplasmic binding protein domain	s__Desulfosporosinus_sp001516045	1365	k141_858789	0	0	0	0	0.179713	0.421915	0	0	G	ABC-type sugar transport system periplasmic component	-
00715	Mycobacterial 4 TMS phage holin; superfamily IV	s__Desulfosporosinus_sp002404215	339	k141_858789	0	0	0	0	0	0.566237	0.618386	0	S	PFAM membrane protein of	-
00716	hypothetical protein	s__Desulfosporosinus_sp000224515	1041	k141_858789	0	0	0	0	0	0	0.805497	0.344182	LO	Belongs to the peptidase S16 family	-
00717	Carboxy-terminal processing protease CtpA	s__Desulfosporosinus_sp001936615	1182	k141_858789	2.8698	0.9382	0	0.8289	2.90607	1.6241	1.24141	1.06098	M	Belongs to the peptidase S41A family	ctpA
00718	Peptidase family M23	s__Desulfosporosinus_sp001936615	1149	k141_858789	0	0	0	0	1.17446	0.668306	2.18927	0.779557	D	PFAM peptidase	-
00719	Cell division protein FtsX	s__Desulfosporosinus_sp001707885	891	k141_858789	0	0	0	1.0996	6.05817	2.1545	2.94083	1.20637	D	Part of the ABC transporter FtsEX involved in asymmetric cellular division facilitating the initiation of sporulation	ftsX
00720	Cell division ATP-binding protein FtsE	s__Desulfosporosinus_sp001707885	687	k141_858789	0	0	0	1.4262	1.60716	1.39714	0.915411	1.04306	D	TIGRFAM Cell division ATP-binding protein FtsE	ftsE
00721	Putative transketolase C-terminal section	s__Desulfosporosinus_fructosivorans	945	k141_858789	0	0.7823	0	0	2.98585	1.82824	2.6619	4.73938	G	PFAM Transketolase, C-terminal domain	-
00722	Putative transketolase N-terminal section	s__Desulfosporosinus_sp001707885	831	k141_858789	0	0.8896	0	0	3.83833	3.92702	3.53149	3.01821	G	PFAM Transketolase, thiamine diphosphate binding domain	-
00723	Peptide chain release factor 2	s__Desulfosporosinus_sp000961805	942	k141_858789	0	0.3924	1.0371	0	2.73491	2.75105	4.11681	3.23304	J	Peptide chain release factor 2 directs the termination of translation in response to the peptide chain termination codons UGA and UAA	prfB
00724	hypothetical protein	s__Desulfosporosinus_sp002404215	2505	k141_858789	0	0.8854	0.39	0.3911	3.28118	3.41017	5.27193	2.57463	U	Part of the Sec protein translocase complex. Interacts with the SecYEG preprotein conducting channel. Has a central role in coupling the hydrolysis of ATP to the transfer of proteins into and across the cell membrane, serving as an ATP-driven molecular motor driving the stepwise translocation of polypeptide chains across the membrane	secA
00725	Ribosome hibernation promotion factor	s__Desulfosporosinus_sp001936615	531	k141_858789	4.7911	1.3922	0	1.8452	13.1688	10.3032	17.5672	23.2794	J	Required for dimerization of active 70S ribosomes into 100S ribosomes in stationary phase	hpf
00726	Cold shock protein CspB	s__Desulfosporosinus_sp002196705	198	k141_858789	0	0	0	0	0	0	0	0	K	PFAM Cold-shock	-
00727	Glutamine transport ATP-binding protein GlnQ	s__Desulfosporosinus_sp000224515	720	k141_858789	0	0	1.3568	0	0	1.19978	0.582283	0.248799	E	Amino acid ABC transporter ATP-binding protein, PAAT family	glnQ
00728	L-cystine transport system permease protein TcyL	s__Desulfosporosinus_sp002404215	678	k141_858789	2.5015	0	0	0	0.723753	0	0.618386	0	P	TIGRFAM amine acid ABC transporter, permease protein, 3-TM region, His Glu Gln Arg opine family	glnP
00729	Putative ABC transporter arginine-binding protein 2	s__Desulfosporosinus_sp004766055	840	k141_858789	4.0382	0.8801	0	4.6656	9.34693	8.11274	8.11033	8.31768	ET	PFAM Bacterial extracellular solute-binding proteins, family 3	glnH
00730	CxxC-x17-CxxC domain	s__Desulfosporosinus_sp000224515	303	k141_858789	8.3963	2.4399	3.2242	17.7847	12.5513	12.0374	7.2641	18.9201	K	Probable zinc-ribbon domain	-
00731	Competence protein F	s__Desulfosporosinus_sp000224515	873	k141_858789	0	0	0	0	0	0	0	0	S	PFAM Phosphoribosyl transferase domain	comF
00734	RNA polymerase sigma-H factor	s__Desulfosporosinus_meridiei	651	k141_132581	0	5.6781	0	0	20.5406	11.6475	13.846	14.31	K	RNA polymerase sigma factor, sigma-70 family	sigH
00735	Putative TrmH family tRNA/rRNA methyltransferase YacO	s__Desulfosporosinus_sp003132105	753	k141_132581	0	0	3.8921	0	1.46632	0.509899	1.80952	0	J	Belongs to the class IV-like SAM-binding methyltransferase superfamily. RNA methyltransferase TrmH family	yacO
00736	Flavin-dependent thymidylate synthase	s__Desulfosporosinus_sp000224515	678	k141_132581	0	0	0	0	0.361921	2.83136	0	0.528441	F	Catalyzes the reductive methylation of 2'-deoxyuridine- 5'-monophosphate (dUMP) to 2'-deoxythymidine-5'-monophosphate (dTMP) while utilizing 5,10-methylenetetrahydrofolate (mTHF) as the methyl donor, and NADPH and FADH(2) as the reductant	thyX
00737	Mini-ribonuclease 3	s__Desulfosporosinus_sp000224515	390	k141_132581	0	0	0	0	2.51651	3.44547	0.268767	0.459355	J	Involved in correct processing of both the 5' and 3' ends of 23S rRNA precursor. Processes 30S rRNA precursor transcript even in absence of ribonuclease 3 (Rnc)	mrnC
00738	Cysteine--tRNA ligase	s__Desulfosporosinus_sp001707885	1320	k141_132581	0	0	1.4802	0	1.487	1.96329	1.27047	1.08576	J	Belongs to the class-I aminoacyl-tRNA synthetase family	cysS
00739	Serine acetyltransferase	s__Desulfosporosinus_sp001707885	747	k141_132581	0	0	0	0	1.80649	0.77091	2.38529	1.91863	E	TIGRFAM Serine O-acetyltransferase	cysE
00740	Glutamate--tRNA ligase	s__Desulfosporosinus_sp001707885	1449	k141_132581	0	0.5102	0	0	0.761996	0.3974	1.30202	1.11277	J	Catalyzes the attachment of glutamate to tRNA(Glu) in a two-step reaction glutamate is first activated by ATP to form Glu-AMP and then transferred to the acceptor end of tRNA(Glu)	gltX
00741	2-C-methyl-D-erythritol 2;4-cyclodiphosphate synthase	s__Desulfosporosinus_sp001707885	489	k141_132581	0	0	0	0	1.50527	0	4.28672	0.732757	I	Involved in the biosynthesis of isopentenyl diphosphate (IPP) and dimethylallyl diphosphate (DMAPP), two major building blocks of isoprenoid compounds. Catalyzes the conversion of 4- diphosphocytidyl-2-C-methyl-D-erythritol 2-phosphate (CDP-ME2P) to 2-C-methyl-D-erythritol 2,4-cyclodiphosphate (ME-CPP) with a corresponding release of cytidine 5-monophosphate (CMP)	ispF
00742	2-C-methyl-D-erythritol 4-phosphate cytidylyltransferase	s__Desulfosporosinus_sp001707885	645	k141_132581	0	0	0	0	0.380374	0.595209	0.974959	2.49975	I	Catalyzes the formation of 4-diphosphocytidyl-2-C- methyl-D-erythritol from CTP and 2-C-methyl-D-erythritol 4- phosphate (MEP)	ispD
00743	Uncharacterized PIN and TRAM-domain containing protein YacL	s__Desulfosporosinus_sp000224515	1173	k141_132581	2.8918	0	0	1.6705	4.81088	4.33681	4.11021	4.58187	S	Integral membrane protein (PIN domain superfamily)	yacL
00744	RNA polymerase-binding transcription factor CarD	s__Desulfosporosinus_sp000224515	483	k141_132581	0	0	0	0	2.2859	1.39108	3.90599	1.85453	K	transcriptional regulator	carD
00745	hypothetical protein	s__Desulfosporosinus_sp004766055	393	k141_132581	10.7891	9.4056	4.9716	7.4792	12.1742	8.05952	11.7345	10.0288	S	Mazg nucleotide pyrophosphohydrolase	-
00746	DNA repair protein RadA	s__Desulfosporosinus_sp000224515	1278	k141_132581	2.6542	0	0	0	0.38394	0.0751477	0	0	O	DNA-dependent ATPase involved in processing of recombination intermediates, plays a role in repairing DNA breaks. Stimulates the branch migration of RecA-mediated strand transfer reactions, allowing the 3' invading strand to extend heteroduplex DNA faster. Binds ssDNA in the presence of ADP but not other nucleotides, has ATPase activity that is stimulated by ssDNA and various branched DNA structu…	radA
00747	Chaperone protein ClpB	s__Desulfosporosinus_sp001707885	2529	k141_132581	2.6826	3.8002	4.6354	5.2301	3.58962	2.42897	2.77672	4.60451	O	Belongs to the ClpA ClpB family	clpC
00748	Protein-arginine kinase	s__Desulfosporosinus_sp003132105	1092	k141_132581	1.5532	4.062	0.8946	6.2806	4.26907	4.65844	3.55128	9.02316	E	Catalyzes the specific phosphorylation of arginine residues in proteins	mcsB
00749	Protein-arginine kinase activator protein	s__Desulfosporosinus_sp000224515	516	k141_132581	0	2.8654	1.8933	2.8482	1.42647	3.16217	1.82806	2.77752	S	PFAM UvrB uvrC	mcsA
00750	Transcriptional regulator CtsR	s__Desulfosporosinus_sp000224515	471	k141_132581	0	0	0	0	0.520953	1.22269	1.11268	1.52141	K	PFAM Firmicute transcriptional repressor of class III stress genes (CtsR)	ctsR
00751	hypothetical protein	s__Desulfosporosinus_sp000961805	303	k141_132581	0	0	0	0	2.42924	1.26708	1.38368	4.13874
00752	Universal stress protein YxiE	s__Desulfosporosinus_sp001707885	429	k141_132581	0	0	0	0	3.71754	6.71203	2.44315	6.264	T	PFAM Universal stress protein family	-
00753	Xaa-Pro dipeptidase	s__Desulfosporosinus_sp001707885	1188	k141_132581	2.8553	0	0	0	1.85872	2.10066	3.26433	2.71441	E	PFAM Metallopeptidase family M24	-
00754	Rubrerythrin	s__Desulfosporosinus_sp000224515	588	k141_132581	0	1.2573	0	0	3.75542	4.24411	4.99104	12.4917	C	Rubrerythrin	rbr
00755	Uncharacterized MFS-type transporter YttB	s__Desulfosporosinus_sp001707885	1218	k141_132581	1.3925	0	0	0.8044	0.906497	3.46731	0.946611	1.0296	EGP	Arabinose efflux permease family protein	-
00756	hypothetical protein	UNKNOWN	285	k141_132581	0	0	0	0	2.15227	0.673566	0	2.51437
00757	NUDIX domain	s__Desulfosporosinus_sp001707885	345	k141_132581	0	0	0	0	0.711184	0.834647	2.7342	2.59638	F	Belongs to the Nudix hydrolase family	-
00758	hypothetical protein	s__Desulfosporosinus_sp002413075	735	k141_132581	0	0	1.3291	0	1.00143	0.783568	0.285169	0.487524	-	-	-
00759	hypothetical protein	s__Desulfosporosinus_sp000224515	315	k141_132581	0	0	0	0	0.778933	0.609383	1.33091	0	S	PFAM Nitrous oxide-stimulated promoter	-
00760	Uncharacterized RNA pseudouridine synthase YlyB	s__Desulfosporosinus_sp000224515	915	k141_132581	0	0	0	0	1.20664	0.629351	0.916392	0.391606	J	Responsible for synthesis of pseudouridine from uracil	-
00761	Putative sensory transducer protein YfmS	s__Desulfosporosinus_sp000224515	825	k141_132581	0	1.7922	0	1.1876	0.594763	0.232664	0.762263	0	NT	Chemotaxis	-
00762	tRNA-uridine aminocarboxypropyltransferase	s__Desulfosporosinus_sp002404215	636	k141_132581	0	0	0	0	0	0	0	0	S	DTW domain	-
00763	hypothetical protein	s__Desulfosporosinus_youngiae	405	k141_132581	0	0	0	0	0	0	1.03513	0	-	-	-
00764	Protein of unknown function (DUF2680)	s__Desulfosporosinus_sp000960765	780	k141_132581	7.6105	2.3695	0	1.8842	2.98835	1.8458	1.07498	2.06714	-	-	-
00765	Protein of unknown function (DUF2786)	s__Desulfosporosinus_youngiae	702	k141_132581	0	0	0	0	0	0	0.29863	0	S	Protein of unknown function (DUF2786)	-
00766	Uracil-DNA glycosylase	s__Desulfosporosinus_sp004766055	666	k141_132581	0	0	0	0	0.736768	0.720544	0.629529	0	L	Excises uracil residues from the DNA which can arise as a result of misincorporation of dUMP residues by DNA polymerase or due to deamination of cytosine	ung
00767	Acyltransferase	s__Desulfosporosinus_sp001707885	789	k141_132581	0	0	0	0	0.621952	0.729904	1.32841	0.454095	I	Acyltransferase	-
00768	hypothetical protein	s__Desulfosporosinus_sp002404215	504	k141_132581	0	0	0	1.944	0.730261	4.76105	3.53533	2.13275	S	PFAM DinB family	-
00769	Putative nitroreductase MJ1384	s__Desulfosporosinus_fructosivorans	741	k141_132581	0	0	0	0.6611	1.32449	0.77715	0.565792	0	C	Nitroreductase family	-
00770	Inner membrane protein YjdF	s__Desulfosporosinus_sp002413075	633	k141_132581	0	0	0	0	0.775189	0.151632	0.496706	0	S	membrane protein (DUF2238)	-
00771	Uncharacterized peptidase C1-like protein L477	s__Desulfosporosinus_sp001707885	747	k141_132581	2.2705	0	0	1.3116	0	0	0.280623	1.43895	O	Papain family cysteine protease	-
00772	hypothetical protein	UNKNOWN	273	k141_132581	0	0	0	0	0	0	0	0
00773	Chromate transporter	s__Desulfosporosinus_sp000224515	552	k141_132581	0	0	0	0	3.77815	1.73883	1.70887	1.62276	P	Chromate	-
00774	Uncharacterized transporter MJ0718	s__Desulfosporosinus_sp004766055	564	k141_132581	0	0	0	0	2.17518	3.06323	3.53087	2.54111	P	Chromate	-
00775	23S rRNA (uracil(1939)-C(5))-methyltransferase RlmD	s__Desulfosporosinus_acidiphilus	576	k141_132581	0	0	0	0	0.851941	0.333306	0	0.622041	Q	Mycolic acid cyclopropane synthetase	-
00776	Regulator of chromosome condensation (RCC1) repeat;Regulator of chromosome condensation (RCC1) repeat	s__Ruminiclostridium_hungatei	1284	k141_132581	0	0.5758	0	0	0.191123	0.448479	1.79579	0.279018	DZ	Evidence 5 No homology to any previously reported sequences	-
00777	Methyltransferase domain;Methyltransferase domain;Methyltransferase domain;Methyltransferase domain;Methyltransferase domain;ubiE/COQ5 methyltransferase family	s__Clostridium_AD_estertheticum	807	k141_132581	0	0	0	0	0.608045	0.475757	0	0	Q	Methylase involved in ubiquinone menaquinone biosynthesis	-
00778	Domain of unknown function (DUF4275)	s__Desulfosporosinus_sp000765145	417	k141_132581	0	0	0	0	1.17678	0	0	0	S	Domain of unknown function (DUF4275)	-
00779	hypothetical protein	s__Desulfosporosinus_sp003132105	828	k141_132581	0	0	0	0	0	0	0.506333	0.865491
00780	transposase; IS605 OrfB family	s__Peptoclostridium_A_acidaminophilum	1098	k141_132581	0	0	0	0	0	0.699328	1.05002	0.326353	L	Transposase, IS605 OrfB family	-
00781	Transposase IS200 like	s__Desulfosporosinus_sp003132105	321	k141_132581	0	0	0	0	0.764313	0	0	0	L	Transposase IS200 like	-
00782	SMODS-associated and fused to various effectors sensor domain	s__Clostridium_F_sporogenes	1077	k141_132581	0	0	0	0	0	0	0	0
00783	Prokaryotic homologs of the JAB domain	s__Clostridium_F_sporogenes	516	k141_132581	0	0	0	0	0	0	0.812451	0	S	proteolysis	-
00784	Ketopantoate reductase PanE/ApbA;ThiF family	s__Clostridium_AM_magnum	1656	k141_132581	0	0	0	0	0	0.115886	0.253167	0.432701	H	ThiF family	-
00785	Second Messenger Oligonucleotide or Dinucleotide Synthetase domain	s__Clostridium_AM_magnum	1044	k141_132581	0	0	0	0	0.234981	0	0.40159	0	-	-	-
00786	ribonucleoside-diphosphate reductase; adenosylcobalamin-dependent	s__Desulfosporosinus_sp001707885	2478	k141_132581	0.6844	0.7458	0	0.3954	3.06947	1.7817	2.03024	2.60262	F	Catalyzes the reduction of ribonucleotides to deoxyribonucleotides. May function to provide a pool of deoxyribonucleotide precursors for DNA repair during oxygen limitation and or for immediate growth after restoration of oxygen	nrdJ
00787	Transcriptional repressor NrdR	s__Desulfosporosinus_sp001516045	552	k141_132581	0	0	0	0	1.33349	0	0	0	K	Negatively regulates transcription of bacterial ribonucleotide reductase nrd genes and operons by binding to NrdR- boxes	nrdR
00788	Domain of unknown function (DUF4309)	s__Desulfosporosinus_sp002404215	1089	k141_132581	0	0	0	0	1.1265	1.14576	0.962479	2.63213	KT	Antirepressor regulating drug resistance protein	-
00789	methylated-DNA--[protein]-cysteine S-methyltransferase	s__Desulfosporosinus_sp002413075	1620	k141_145445	0	0	0	0.6048	0.757271	2.2514	3.04085	2.21173	L	Involved in the cellular defense against the biological effects of O6-methylguanine (O6-MeG) and O4-methylthymine (O4-MeT) in DNA. Repairs the methylated nucleobase in DNA by stoichiometrically transferring the methyl group to a cysteine residue in the enzyme. This is a suicide reaction the enzyme is irreversibly inactivated	ogt
00790	CheW-like domain	s__Desulfosporosinus_sp004766055	432	k141_145445	0	0	0	0	0	0.444379	0	0.414694	NT	Two component signalling adaptor domain	-
00791	CheR methyltransferase; SAM binding domain;Tellurite resistance protein TehB;Tetratricopeptide repeat;Tetratricopeptide repeat;Tetratricopeptide repeat;Tetratricopeptide repeat;Tetratricopeptide repeat;Tetratricopeptide repeat;Tetratricopeptide repeat	s__Desulfosporosinus_sp004766055	1536	k141_145445	0	0	0	0	0.71885	1.37477	1.43298	0.933061	H	Methylation of the membrane-bound methyl-accepting chemotaxis proteins (MCP) to form gamma-glutamyl methyl ester residues in MCP	cheR40H-1
00792	CheW-like domain	s__Desulfosporosinus_sp004766055	534	k141_145445	0	0	0	0	0	0.359514	0.785084	0	NT	Two component signalling adaptor domain	-
00793	Four helix bundle sensory module for signal transduction;Methyl-accepting chemotaxis protein (MCP) signalling domain;Tar ligand binding domain homologue	s__Desulfosporosinus_sp004766055	1683	k141_145445	0	0	0	0	1.02051	0.798455	2.36648	0.958021	NT	Methyl-accepting chemotaxis-like domains (chemotaxis sensory transducer).	mcp40H-21
00794	Sensor histidine kinase CheAY	s__Desulfosporosinus_sp004766055	2370	k141_145445	0	0.3119	0.4122	0	0.517654	0.323946	0.265379	0.529154	T	response regulator receiver	-
00795	Protein-glutamate methylesterase/protein-glutamine glutaminase	s__Desulfosporosinus_sp004766055	1047	k141_145445	0	0	0	0	0.117134	0.916748	0.600647	1.02666	NT	catalyzes the demethylation of specific methylglutamate residues introduced into the chemoreceptors (methyl-accepting chemotaxis proteins) by CheR	-
00796	Response regulator PleD	s__Desulfosporosinus_sp004766055	1377	k141_145445	0	0	0	0	0.890897	0.69701	0.304424	1.04084	T	TIGRFAM diguanylate cyclase	-
00797	hypothetical protein	s__Desulfosporosinus_sp001707885	918	k141_145445	0	0.8053	0	0	1.6036	0	0.45668	0.390269	S	PFAM Radical SAM	ytqA
00798	hypothetical protein	s__Desulfosporosinus_sp001707885	186	k141_145445	0	7.9493	0	10.5352	5.93604	2.58016	0	9.63174
00799	Bacterial regulatory proteins; gntR family;HTH domain;TrkA-C domain	s__Desulfosporosinus_sp001707885	603	k141_145445	0	1.226	0	0	2.44136	0.47754	1.04289	1.18837	K	PFAM Bacterial regulatory proteins, gntR family	-
00800	Holo-[acyl-carrier-protein] synthase	s__Desulfosporosinus_sp001707885	357	k141_145445	0	0	0	1.3722	0	0.537711	0.880734	1.00366	I	Transfers the 4'-phosphopantetheine moiety from coenzyme A to a Ser of acyl-carrier-protein	acpS
00801	Bifunctional NAD(P)H-hydrate repair enzyme Nnr	s__Desulfosporosinus_sp000224515	1614	k141_145445	0	0	0	0	1.52016	2.14086	2.46766	2.66395	H	Bifunctional enzyme that catalyzes the epimerization of the S- and R-forms of NAD(P)HX and the dehydration of the S-form of NAD(P)HX at the expense of ADP, which is converted to AMP. This allows the repair of both epimers of NAD(P)HX, a damaged form of NAD(P)H that is a result of enzymatic or heat-dependent hydration	nnrD
00802	Alanine racemase	s__Desulfosporosinus_fructosivorans	1119	k141_145445	0	0	0.873	0	2.5215	1.54396	1.49867	0.640404	M	Catalyzes the interconversion of L-alanine and D- alanine. May also act on other amino acids	alr
00803	Lipoteichoic acid synthase-like YqgS	s__Desulfosporosinus_sp003132105	1809	k141_145445	0	0.8173	0	0.5416	0.813788	0.31833	0.811114	1.7826	M	Phosphoglycerol transferase family protein, alkaline phosphatase superfamily	-
00804	Ferredoxin-dependent glutamate synthase 1	s__Desulfosporosinus_fructosivorans	4554	k141_145445	2.4208	2.5974	2.896	1.7212	11.853	9.31573	16.0646	14.1227	E	glutamate synthase	gltB
00805	Glutamate synthase [NADPH] small chain	s__Desulfosporosinus_fructosivorans	1482	k141_145445	1.1444	4.4896	3.9551	1.9834	17.3836	14.1188	19.1658	21.0338	C	TIGRFAM glutamate synthases, NADH NADPH, small subunit	gltD
00806	hypothetical protein	s__Desulfosporosinus_sp001707885	252	k141_145445	0	0	3.8767	0	8.27596	4.57055	14.1411	10.6637
00807	hypothetical protein	s__CEB3_sp001029295	753	k141_145445	0	0	0	0	0	0.254949	0.835182	0	S	Fic/DOC family	-
00808	Lipid II isoglutaminyl synthase (glutamine-hydrolyzing) subunit MurT	s__Desulfosporosinus_sp001707885	1440	k141_145445	0	0	0	0	0.937162	0.533254	2.03799	0.248799	M	Mur ligase, middle domain	murE2
00809	Lipid II isoglutaminyl synthase (glutamine-hydrolyzing) subunit GatD	s__Desulfosporosinus_sp001707885	750	k141_145445	0	0	0	0	0.327155	0.25593	0.559017	0.477718	H	PFAM CobB CobQ-like glutamine amidotransferase	-
00810	Antitoxin EndoAI	s__Desulfosporosinus_sp000224515	279	k141_145445	0	0	0	0	0.879397	0	0.751298	6.42116	K	transcriptional regulator with CopG Arc MetJ DNA-binding domain and metal-binding domain	-
00811	Endoribonuclease EndoA	s__Desulfosporosinus_meridiei	351	k141_145445	4.832	0	2.7832	0	2.44662	0.546893	2.68749	4.59355	L	Toxic component of a toxin-antitoxin (TA) module	ndoA
00812	Putative glutamine amidotransferase PB2B2.05	s__Desulfosporosinus_sp000224515	720	k141_145445	0	0	0	0	2.38538	1.59967	0.873425	0.497597	S	PFAM Peptidase C26	-
00813	hypothetical protein	s__Desulfosporosinus_sp001936615	183	k141_145445	4.634	0	0	0	0	0	0	0
00814	RsbT co-antagonist protein rsbRD N-terminal domain	s__Desulfosporosinus_sp001707885	546	k141_145445	0	0	0	0	0.449371	1.05474	0	0	S	RsbT co-antagonist protein rsbRD N-terminal domain	-
00815	Ribbon-helix-helix protein; copG family	s__Desulfosporosinus_sp000224515	198	k141_145445	0	0	4.9339	0	0	0	0	0
00816	Calcineurin-like phosphoesterase;Calcineurin-like phosphoesterase superfamily domain	s__Desulfosporosinus_sp001936615	1161	k141_145445	0	0	0	0	0.211358	0.165361	0.541634	0.308614	S	PFAM Calcineurin-like phosphoesterase	-
00817	Anaerobic nitric oxide reductase flavorubredoxin	s__Desulfosporosinus_sp001936615	1206	k141_145445	7.0317	1.839	6.0754	2.8435	15.6654	13.5298	15.8172	8.91298	C	flavodoxin	norV
00818	Cache 3/Cache 2 fusion domain;FaeA-like protein;Single cache domain 3;Single cache domain 3	s__Desulfosporosinus_sp000224515	1170	k141_145445	0	0	0	0	0.419419	0.328136	1.07498	0	KT	Response regulator of citrate malate metabolism	-
00819	NADP-reducing hydrogenase subunit HndA	s__Desulfosporosinus_fructosivorans	489	k141_145445	0	0	0	0	1.50527	3.5331	1.71467	2.19818	C	PFAM Respiratory-chain NADH dehydrogenase 24 Kd subunit	-
00820	NADP-reducing hydrogenase subunit HndC	s__Desulfosporosinus_sp000224515	1887	k141_145445	0	0.3918	0	0.5192	2.01535	2.18722	4.49905	1.42406	C	NADH dehydrogenase	-
00821	NADP-reducing hydrogenase subunit HndD	s__Desulfosporosinus_sp000224515	1743	k141_145445	0	0	0	0	1.12615	1.26655	2.76611	1.1306	C	iron hydrogenase, small subunit	-
00822	putative iron-only hydrogenase system regulator	s__Desulfosporosinus_sp000224515	255	k141_145445	0	0	0	0	0	0	0	0	K	Iron-only hydrogenase system regulator	-
00823	[FeFe] hydrogenase H-cluster radical SAM maturase HydG	s__Desulfosporosinus_sp001707885	1416	k141_145445	0	0	0	0	0	0	0.148067	0	C	Biotin and Thiamin Synthesis associated	hydG
00824	Aspartate ammonia-lyase	s__Desulfosporosinus_sp002404215	1407	k141_145445	0	0	0	0	0.174364	0.136478	0	0	E	Aspartate ammonia-lyase	ansB
00825	small GTP-binding protein domain;[FeFe] hydrogenase H-cluster maturation GTPase HydF	s__Desulfosporosinus_sp001707885	1245	k141_145445	1.3623	0	0	0	0	0.308346	0.168391	0	S	small GTP-binding protein	hydF
00826	[FeFe] hydrogenase maturase subunit HydE	s__Desulfosporosinus_sp000224515	1074	k141_145445	0	0	0	0	0	0.357464	0.195134	0	C	PFAM Radical SAM	hydE
00827	NADP-reducing hydrogenase subunit HndA	s__Desulfosporosinus_sp000224515	489	k141_145445	3.4684	0	1.9978	2.0036	3.01054	2.94422	4.07242	1.09905	C	PFAM Respiratory-chain NADH dehydrogenase 24 Kd subunit	-
00828	NADP-reducing hydrogenase subunit HndC	s__Desulfosporosinus_sp000224515	1890	k141_145445	7.179	5.085	4.3935	4.1472	7.72416	5.28155	6.65463	4.73938	C	NADH dehydrogenase	-
00829	NADP-reducing hydrogenase subunit HndD	s__Desulfosporosinus_sp000224515	1743	k141_145445	6.3249	1.9087	10.9294	6.1833	5.34912	7.43409	9.01986	6.57805	C	iron hydrogenase, small subunit	-
00830	Methyl-accepting chemotaxis protein (MCP) signalling domain	s__Desulfosporosinus_fructosivorans	816	k141_145445	0	0.906	0	1.2007	1.5034	0.352918	0	0	NT	Chemotaxis	-
00831	Dihydroorotase	s__Desulfosporosinus_sp000224515	1311	k141_508897	0	0	0	0.7473	0.561424	0.805319	1.59896	0.683282	F	Belongs to the metallo-dependent hydrolases superfamily. DHOase family. Class I DHOase subfamily	pyrC
00832	Aspartate carbamoyltransferase	s__Desulfosporosinus_sp002404215	936	k141_508897	1.812	0	0	2.6169	1.0485	1.43565	1.7916	1.14843	F	Belongs to the ATCase OTCase family	pyrB
00833	Bifunctional protein PyrR	s__Desulfosporosinus_fructosivorans	561	k141_508897	0	0	0	0	0	0	0	0.638711	F	Also displays a weak uracil phosphoribosyltransferase activity which is not physiologically significant	pyrR
00834	hypothetical protein	UNKNOWN	198	k141_508897	0	0	0	0	0	0	0	0
00835	Ribonuclease J	s__Alkaliphilus_A_metalliredigens	1263	k141_508897	0	0	0	0	0.582818	0.303978	0.497954	0.283653	S	Metallo-beta-lactamase superfamily	-
00836	hypothetical protein	s__Alkaliphilus_A_metalliredigens	891	k141_508897	0	0	0	0	0	0	0	0	-	-	-
00837	WG containing repeat	s__Clostridium_W_aceticum	912	k141_508897	0	0	0	0	0	0	0.459711	0
00838	hypothetical protein	s__Synechocystis_sp000478825	189	k141_508897	0	0	0	0	0	0	0	0
00839	hypothetical protein	UNKNOWN	708	k141_508897	0	0	0	0	0	0	0	1.01213
00840	Phosphate acetyltransferase	s__Desulfosporosinus_sp000224515	972	k141_508897	0	3.8029	8.543	6.048	31.4269	24.983	34.5056	22.3016	C	PFAM Phosphate acetyl butaryl transferase	pta
00841	Uncharacterized RNA pseudouridine synthase YlyB	s__Desulfosporosinus_sp004766055	1002	k141_508897	0	0	0	0	0	0.766364	0	0.357553	J	Responsible for synthesis of pseudouridine from uracil	rluD
00842	Lipoprotein signal peptidase	s__Desulfosporosinus_sp000224515	465	k141_508897	0	0	0	0	0	1.23847	0	0	MU	This protein specifically catalyzes the removal of signal peptides from prolipoproteins	lspA
00843	regulatory protein; yteA family	s__Desulfosporosinus_sp000224515	675	k141_508897	0	0	0	0	0	0.284367	0	1.06161	T	PFAM Prokaryotic dksA traR C4-type zinc finger	-
00844	Domain of unknown function (DUF5665)	s__Desulfosporosinus_sp000224515	348	k141_508897	0	0	0	0	0	1.10324	0	0	-	-	-
00845	Probable 2-phosphosulfolactate phosphatase	s__Desulfosporosinus_sp001707885	741	k141_508897	0	0.9977	0	0	0	0.25905	0.424321	1.20887	H	Belongs to the ComB family	comB
00846	Probable glycine dehydrogenase (decarboxylating) subunit 2	s__Desulfosporosinus_sp000224515	1464	k141_508897	0	0.505	0	2.0077	0.335178	1.18008	0.859073	1.34606	E	The glycine cleavage system catalyzes the degradation of glycine. The P protein binds the alpha-amino group of glycine through its pyridoxal phosphate cofactor	gcvPB
00847	Probable glycine dehydrogenase (decarboxylating) subunit 1	s__Desulfosporosinus_sp000224515	1341	k141_508897	0	1.1026	0.3642	0	0.365933	0.572566	0.312625	0.66795	E	The glycine cleavage system catalyzes the degradation of glycine. The P protein binds the alpha-amino group of glycine through its pyridoxal phosphate cofactor	gcvPA
00848	Glycine cleavage system H protein	s__Desulfosporosinus_sp001516045	387	k141_508897	0	1.9103	0	0	0.950979	0.495992	0.541634	0.925841	E	The glycine cleavage system catalyzes the degradation of glycine. The H protein shuttles the methylamine group of glycine from the P protein to the T protein	gcvH
00849	Aminomethyltransferase	s__Desulfosporosinus_sp000224515	1098	k141_508897	0	0.6733	0	0	1.4525	0.874138	0.286328	0.652617	E	The glycine cleavage system catalyzes the degradation of glycine	gcvT
00850	hypothetical protein	UNKNOWN	189	k141_508897	0	0	0	0	0	0	0	0
00851	hypothetical protein	s__Desulfosporosinus_sp000224515	474	k141_508897	0	0	0	0	2.07053	3.23991	1.10564	6.04729	-	-	-
00852	Septum site-determining protein DivIVA	s__Desulfosporosinus_sp000224515	462	k141_508897	0	0	0	0	11.4182	4.15505	6.57903	6.20436	D	PFAM DivIVA	divIVA
00853	Putative RNA-binding protein YlmH	s__Desulfosporosinus_sp000224515	798	k141_508897	0	0	0	1.2278	5.53436	3.36783	7.2238	4.48996	S	PFAM S4 domain	-
00854	YGGT family	s__Desulfosporosinus_sp001936615	264	k141_508897	0	0	0	0	7.89978	7.63493	10.3222	5.42882	S	PFAM YGGT family	-
00855	Cell division protein SepF	s__Desulfosporosinus_sp004766055	438	k141_508897	3.8723	0	0	0	7.00219	1.9722	5.74305	4.90822	D	Cell division protein that is part of the divisome complex and is recruited early to the Z-ring. Probably stimulates Z-ring formation, perhaps through the cross-linking of FtsZ protofilaments. Its function overlaps with FtsA	sepF
00856	Pyridoxal phosphate homeostasis protein	s__Desulfosporosinus_sp001707885	696	k141_508897	0	0	0	0	1.76263	4.68875	5.87302	7.46458	S	Pyridoxal 5'-phosphate (PLP)-binding protein, which is involved in PLP homeostasis	ylmE
00857	HlyD family secretion protein	s__Desulfosporosinus_sp000224515	936	k141_508897	0.906	0	1.0437	1.5702	0.917461	1.8458	2.23954	1.14843	M	membrane fusion protein	-
00858	Alkaline phosphatase synthesis sensor protein PhoR	s__Desulfosporosinus_sp000224515	1377	k141_508897	0	0	0.7095	0	0.98004	1.11527	0.608937	0.910686	T	Histidine kinase-, DNA gyrase B-, and HSP90-like ATPase	phoR
00859	Alkaline phosphatase synthesis transcriptional regulatory protein PhoP	s__Desulfosporosinus_fructosivorans	690	k141_508897	0	0	0	0	1.06678	0.834647	1.6709	0.519259	K	PFAM response regulator receiver	phoB
00860	Purine nucleoside phosphorylase YlmD	s__Desulfosporosinus_sp000224515	804	k141_508897	0	0	0	0	0.305137	0.95508	2.60726	1.55974	S	Belongs to the multicopper oxidase YfiH RL5 family	yfiH
00861	Probable sporulation protein YlmC	s__Desulfosporosinus_sp001516045	276	k141_508897	12.2902	9.375	0	0	5.33388	0.695495	7.595	3.89458	S	sporulation protein, YlmC YmxH family	-
00862	RNA polymerase sigma-G factor	s__Desulfosporosinus_sp000224515	774	k141_508897	0	0.9551	0	0	1.26797	0.247996	1.62499	0	K	Sigma factors are initiation factors that promote the attachment of RNA polymerase to specific initiation sites and are then released	sigG
00863	RNA polymerase sigma-E factor	s__Desulfosporosinus_sp000224515	726	k141_508897	0	0	0	0	0	1.05768	0.866204	0.987082	K	Sigma factors are initiation factors that promote the attachment of RNA polymerase to specific initiation sites and are then released	sigE
00864	Sporulation sigma-E factor-processing peptidase	s__Desulfosporosinus_sp003132105	915	k141_508897	0	0	0	2.677	1.34071	1.25879	0.687294	0.391606	O	aspartic protease that is responsible for the proteolytic cleavage of the RNA polymerase sigma E factor (SigE spoIIGB) to yield the active peptide in the mother cell during sporulation. Responds to a signal from the forespore that is triggered by the extracellular signal protein SpoIIR	spoIIGA
00865	Cell division protein FtsZ	s__Desulfosporosinus_sp000224515	1062	k141_508897	0.7985	0	0	0	4.15862	2.4402	5.92151	2.86774	D	Essential cell division protein that forms a contractile ring structure (Z ring) at the future cell division site. The regulation of the ring assembly controls the timing and the location of cell division. One of the functions of the FtsZ ring is to recruit other cell division proteins to the septum to produce a new cell wall between the dividing cells. Binds GTP and shows GTPase activity	ftsZ
00866	Small basic protein	s__Desulfosporosinus_sp004766055	330	k141_508897	0	0	0	0	1.11527	0	0.635234	4.34305	S	Protein of unknown function (DUF1290)	sbp
00867	Cell division protein FtsQ;POTRA domain; FtsQ-type	s__Desulfosporosinus_sp000224515	726	k141_508897	0	0	0	0	1.6898	0.528797	0.721881	2.22082	D	Cell division protein FtsQ	-
00868	UDP-N-acetylglucosamine 1-carboxyvinyltransferase 2	s__Desulfosporosinus_sp001707885	1281	k141_508897	0	0	0.7626	0	0.383048	0.14985	0.163667	0.839104	M	Cell wall formation. Adds enolpyruvyl to UDP-N- acetylglucosamine	murA2
00869	UDP-N-acetylenolpyruvoylglucosamine reductase 2	s__Desulfosporosinus_sp000224515	909	k141_508897	0	0	2.1494	0	0	0	0	0.394191	M	Cell wall formation	murB
00870	hypothetical protein	s__Desulfosporosinus_sp001707885	864	k141_508897	0	0	0	0	0	0	0.727854	0.829388	-	-	-
00871	UDP-N-acetylglucosamine--N-acetylmuramyl-(pentapeptide) pyrophosphoryl-undecaprenol N-acetylglucosamine transferase	s__Desulfosporosinus_sp001516045	1113	k141_508897	0	0	0	0	0.110181	0.689879	0.376719	0.482888	M	Cell wall formation. Catalyzes the transfer of a GlcNAc subunit on undecaprenyl-pyrophosphoryl-MurNAc-pentapeptide (lipid intermediate I) to form undecaprenyl-pyrophosphoryl-MurNAc- (pentapeptide)GlcNAc (lipid intermediate II)	murG
00872	Stage V sporulation protein E	s__Desulfosporosinus_sp001707885	1098	k141_508897	0	0.6733	0	0	2.01116	2.4476	0.954545	0	D	Belongs to the SEDS family	ftsW
00873	UDP-N-acetylmuramoylalanine--D-glutamate ligase	s__Desulfosporosinus_fructosivorans	1371	k141_508897	0	0	0	0	1.70014	2.03024	0.611611	1.04538	M	Cell wall formation. Catalyzes the addition of glutamate to the nucleotide precursor UDP-N-acetylmuramoyl-L-alanine (UMA)	murD
00874	Acetyltransferase (GNAT) family;Acetyltransferase (GNAT) domain;Acetyltransferase (GNAT) domain;FR47-like protein	s__Desulfosporosinus_fructosivorans	564	k141_508897	3.0072	0	0	0	0	0.340349	0	0	J	COG1670 acetyltransferases, including N-acetylases of ribosomal proteins	-
00875	Phospho-N-acetylmuramoyl-pentapeptide-transferase	s__Desulfosporosinus_sp004766055	1008	k141_508897	1.6826	0	0	0	0	1.33305	1.87165	2.13275	M	First step of the lipid cycle reactions in the biosynthesis of the cell wall peptidoglycan	mraY
00876	UDP-N-acetylmuramoyl-tripeptide--D-alanyl-D-alanine ligase	s__Desulfosporosinus_fructosivorans	1416	k141_508897	0	0	0.6899	0.346	1.21288	1.08452	0.444111	0.253077	M	Involved in cell wall formation. Catalyzes the final step in the synthesis of UDP-N-acetylmuramoyl-pentapeptide, the precursor of murein	murF
00877	UDP-N-acetylmuramoyl-L-alanyl-D-glutamate--2;6-diaminopimelate ligase	s__Desulfosporosinus_sp000224515	1488	k141_508897	0	0.4968	0.6565	0	1.73134	1.80613	2.25398	2.16716	M	Catalyzes the addition of meso-diaminopimelic acid to the nucleotide precursor UDP-N-acetylmuramoyl-L-alanyl-D-glutamate (UMAG) in the biosynthesis of bacterial cell-wall peptidoglycan	murE
00878	Stage V sporulation protein D	s__Desulfosporosinus_sp001707885	2055	k141_508897	0.4127	0.3597	0	0	0.895443	1.40115	2.44814	2.52819	M	TIGRFAM stage V sporulation protein D	spoVD
00879	hypothetical protein	s__Desulfosporosinus_sp000224515	483	k141_508897	10.5345	2.2959	2.0226	3.0428	0.508027	6.55782	5.85902	11.4982	D	Septum formation initiator	-
00880	Ribosomal RNA small subunit methyltransferase H	s__Desulfosporosinus_sp000224515	933	k141_508897	1.8178	0	2.0941	2.1003	5.52251	3.80632	8.20063	4.60834	J	Specifically methylates the N4 position of cytidine in position 1402 (C1402) of 16S rRNA	rsmH
00881	Transcriptional regulator MraZ	s__Desulfosporosinus_sp003132105	441	k141_508897	0	0	3.3229	2.2217	3.89458	5.00583	9.03136	3.65612	K	Belongs to the MraZ family	mraZ
00882	Dihydrolipoyl dehydrogenase 1; mitochondrial	s__Desulfosporosinus_sp001936615	1383	k141_508897	0	0	0	0	0.177395	0	0	0.25905	C	pyridine nucleotide-disulphide oxidoreductase dimerisation	-
00883	LysM domain	s__Desulfosporosinus_sp004766055	609	k141_508897	0	0	0	0	0.805765	0.31521	0	1.17669	M	LysM domain	-
00884	hybrid cluster protein-associated redox disulfide domain	s__Desulfosporosinus_sp001936615	198	k141_508897	12.8488	3.7338	0	0	8.05462	2.90856	7.41083	11.7623	C	Belongs to the nitrite and sulfite reductase 4Fe-4S domain family	hcp
00885	hypothetical protein	s__Desulfosporosinus_fructosivorans	1086	k141_1139053	0	0.3404	0	0	0.338922	1.67928	1.73722	0.659838	M	Membrane	-
00886	Cytochrome C oxidase; cbb3-type; subunit III ;Cytochrome c	s__Desulfosporosinus_sp002404215	345	k141_1139053	0	0	0	0	3.91151	1.11286	0.3038	2.07712
00887	Global nitrogen regulator	s__Desulfosporosinus_sp000960765	720	k141_1139053	0	0	0	0	0	0	0	0	K	PFAM Bacterial regulatory proteins, crp family	-
00888	CxxC-x17-CxxC domain	s__Desulfosporosinus_sp000224515	312	k141_1139053	0	0	0	0	0	0.307633	0	0	K	Probable zinc-ribbon domain	-
00889	Transcriptional regulator PadR-like family	s__Desulfosporosinus_sp000960765	345	k141_1139053	0	0	0	0	0.355592	0	0	0	K	PFAM Transcriptional regulator PadR-like family	-
00890	hypothetical protein	UNKNOWN	1107	k141_1139053	0	0	0	0	0.22161	0	0.568109	0.647358	D	Belongs to the SEDS family	rodA2
00891	Domain of unknown function (DUF4830)	UNKNOWN	489	k141_1139053	0	0	0	0	0	0	0	0
00892	Protein of unknown function (DUF3888)	s__Desulfosporosinus_sp001707885	492	k141_1139053	0	0	0	0	0	0	0	0	S	Protein of unknown function (DUF3888)	-
00893	Domain of unknown function (DUF4179);Family of unknown function (DUF5643)	s__Desulfosporosinus_sp000224515	1392	k141_1139053	0	0	0	0	0	0.0689968	0	0	S	Domain of unknown function (DUF4179)	-
00894	RNA polymerase sigma factor SigY	s__Desulfosporosinus_sp000224515	567	k141_1139053	0	0	0	0	0	0	0	0	K	Sigma-70, region 4	-
00895	hypothetical protein	s__Desulfosporosinus_acidiphilus	474	k141_1139053	0	0	0	0	0	0	0	0
00896	Sporulation initiation phosphotransferase F	s__Desulfosporosinus_sp001516045	390	k141_1139053	0	0	0	0	0	0	0.268767	0	KT	Response regulator with CheY-like receiver, AAA-type ATPase, and DNA-binding domains	-
00897	hypothetical protein	s__Desulfosporosinus_fructosivorans	195	k141_1139053	0	0	0	0	0	0	0	0
00898	hypothetical protein	s__Desulfosporosinus_fructosivorans	204	k141_1139053	0	0	0	0	1.20272	0	0	1.75639
00899	hypothetical protein	s__Desulfosporosinus_sp001516045	201	k141_1139053	0	0	0	0	0	0	0	0
00900	Ammonium transporter	s__Desulfosporosinus_sp002404215	1266	k141_1139053	0	0	0	0	0.387594	0.60653	0.165539	0.283029	U	TIGRFAM Ammonium transporter	nrgA
00901	Penicillin-binding protein 1F	s__Desulfosporosinus_sp001516045	2079	k141_1139053	0.4079	0	0	0	1.06214	0.646377	0.252097	0.344717	M	penicillin-binding protein 1A	-
00902	Long-chain-fatty-acid--CoA ligase FadD13	s__Desulfallas_B_gibsoniae	1038	k141_1139053	0	0	0	0	0.945541	0.184972	1.11072	0.345162	IQ	Acyl-CoA synthetase (AMP-forming) AMP-acid ligase II	lcfB
00903	Long-chain-fatty-acid--CoA ligase FadD13	s__Desulfosporosinus_sp001936615	453	k141_1139053	0	0	0	0	1.6249	1.69506	1.85097	2.37281	IQ	Acyl-CoA synthetase (AMP-forming) AMP-acid ligase II	lcfB
00904	Bacterial regulatory proteins; gntR family	s__Desulfosporosinus_sp001707885	381	k141_1139053	0	0	0	0	0.64397	0	0	0	K	PFAM Bacterial regulatory proteins, gntR family	-
00905	Uncharacterized ABC transporter ATP-binding protein YhcG	s__Desulfosporosinus_sp001707885	903	k141_1139053	0	0	0.5409	0	0.271708	0.212606	0	0	V	ABC-type multidrug transport system ATPase	-
00906	hypothetical protein	s__Desulfosporosinus_sp001707885	735	k141_1139053	0	0	0	0	0	0.130595	0.285169	1.21868	-	-	-
00907	hypothetical protein	s__Desulfosporosinus_sp001707885	720	k141_1139053	0	0	0	0	0	0.266627	0	0	-	-	-
00908	HTH-type transcriptional repressor NagR	s__Desulfosporosinus_sp001936615	762	k141_1139053	0	0	0	0	0.965955	1.25959	1.10038	0.94046	K	PFAM Bacterial regulatory proteins, gntR family	-
00909	Corrinoid protein DSY3155	s__Desulfosporosinus_lacus	648	k141_1139053	0	0	0	0	1.89322	0.296223	0	1.38234	S	TIGRFAM methylmalonyl-CoA mutase C-terminal domain	-
00910	Predicted metal-binding protein (DUF2284)	s__Desulfosporosinus_lacus	561	k141_1139053	0	0	0	0	0	0	0.747287	0	S	metal-binding protein	-
00911	Methionine synthase	s__Desulfosporosinus_sp001936615	798	k141_1139053	2.1254	0	1.2242	3.6834	2.30595	3.36783	4.72833	2.46944	E	PFAM Pterin binding enzyme	-
00912	Uroporphyrinogen decarboxylase (URO-D)	s__Desulfosporosinus_sp000960765	1173	k141_1139053	4.3377	0.6303	3.3313	4.1764	4.81088	3.51848	3.66343	3.66548	H	PFAM Uroporphyrinogen decarboxylase (URO-D)	-
00913	Trimethylamine corrinoid protein 1	s__Desulfosporosinus_sp000765145	624	k141_1139053	0	2.3695	0	1.5702	1.57284	2.46106	3.02338	1.7226	S	B12 binding domain	-
00914	2Fe-2S iron-sulfur cluster binding domain;C-terminal domain of RACo the ASKHA domain;RACo linker region;RACo middle region	s__Desulfosporosinus_sp001936615	1836	k141_1139053	0.4619	0.4027	0.5321	0	0.334109	0.993233	1.02755	0.975761	C	PFAM 2Fe-2S iron-sulfur cluster binding domain	-
00915	Uncharacterized MFS-type transporter YdgK	s__Desulfosporosinus_sp001707885	1236	k141_1139053	0	0	0	0	0	0.310664	1.10234	0.579787	EGP	TIGRFAM Drug resistance transporter Bcr CflA subfamily	-
00916	Domain of unknown function (DUF3786)	s__Desulfosporosinus_sp000960765	624	k141_1139053	0	0	0	0	0	0.615266	0	0	S	Domain of unknown function (DUF3786)	-
00917	Silicon efflux transporter LSI2	s__Desulfosporosinus_sp001707885	1212	k141_1139053	1.3994	0	0	0	0.202444	0.158407	0.172938	0	P	Citrate transporter	-
00918	Sporulation initiation inhibitor protein Soj	s__Desulfosporosinus_sp002413075	813	k141_1139053	4.1723	0	0	0	2.11251	1.0625	1.03139	0	D	PFAM CobQ CobB MinD ParA nucleotide binding domain	-
00919	Chromate transport protein	s__Desulfosporosinus_sp002413075	1263	k141_1139053	0	0.5853	0.7735	0	0.388575	0	0	0.425569	P	TIGRFAM chromate transporter, chromate ion transporter (CHR) family	-
00920	Uncharacterized HTH-type transcriptional regulator MT0088	s__Desulfosporosinus_sp001707885	333	k141_1139053	0	0	0	0	0	0	0	0	K	regulatory protein, arsR	-
00921	Probable NAD-dependent malic enzyme 4	s__Desulfosporosinus_sp001516045	1230	k141_1139053	0	0	0	0	0.199502	0	0.170442	0	C	PFAM Malic enzyme, NAD binding domain	maeB
00922	Ferritin-like domain;Rubrerythrin	s__Desulfosporosinus_sp001936615	486	k141_1139053	0	0	0	0	1.51454	1.57997	0	2.21173	S	PFAM Rubrerythrin	-
00923	2-oxoacid:ferredoxin oxidoreductase subunit alpha	s__Desulfosporosinus_sp001936615	1692	k141_1139053	0	0	0.2887	0	3.11769	2.21235	2.53978	0.741136	C	ferredoxin oxidoreductase	korA
00924	2-oxoacid:ferredoxin oxidoreductase 1; subunit beta	s__Desulfosporosinus_sp001936615	870	k141_1139053	0	0.8498	0	1.1262	2.25612	1.76521	1.92754	0.205921	C	PFAM Thiamine pyrophosphate enzyme, C-terminal	korB
00925	Stomatin homolog PH1511	s__CEB3_sp001029295	990	k141_1139053	0	0	0.9868	0	1.73481	3.49022	2.96437	1.80961	O	SPFH Band 7 PHB domain protein	-
00926	Alkyl hydroperoxide reductase E	s__Desulfosporosinus_sp002404215	459	k141_1139053	0	0	2.1284	0	1.06909	2.92755	1.82681	0	O	PFAM alkyl hydroperoxide reductase Thiol specific antioxidant Mal allergen	-
00927	PAS domain S-box protein	s__Desulfosporosinus_sp000224515	2751	k141_1139053	0	0	0	0	0.267608	0.0697991	0.152435	0.781429	T	Histidine kinase-, DNA gyrase B-, and HSP90-like ATPase	-
00928	Domain of unknown function (DUF1906)	s__CEB3_sp001029295	840	k141_1139053	0	0	0	0	0	0	0	0	M	Peptidoglycan-binding domain 1 protein	-
00929	hypothetical protein	s__Desulfosporosinus_fructosivorans	1107	k141_1139053	0	0	0	0	0	0.693623	0.09467	0.323679	L	DNA alkylation repair	yhaZ
00930	Uncharacterized MFS-type transporter YwoG	s__Desulfosporosinus_acidiphilus	1188	k141_1139053	0	0	0	0	0.206545	0.646377	0.793998	0.603232	EGP	PFAM Major Facilitator Superfamily	-
00931	PAS domain S-box protein;diguanylate cyclase (GGDEF) domain;HDIG domain	s__Desulfosporosinus_lacus	1869	k141_1139053	0	0	0	0	0.131308	0.410861	0.336515	0	T	diguanylate cyclase (GGDEF) domain	-
00932	hypothetical protein	s__Desulfosporosinus_sp001516045	204	k141_466385	0	0	0	0	0	0	0	0
00933	hypothetical protein	s__Desulfosporosinus_fructosivorans	762	k141_466385	0	0	0	0	0.64397	0.755756	0	0	S	Belongs to the UPF0246 family	-
00934	Peptidase S46;Trypsin;Trypsin-like peptidase domain	s__Desulfosporosinus_youngiae	777	k141_466385	0	0	0	0	0.315745	0.123552	0	1.1528	O	COG0265 Trypsin-like serine proteases, typically periplasmic, contain C-terminal PDZ domain	mucD
00935	hypothetical protein	s__MVQL01_sp002067205	276	k141_466385	0	0	0	0	0	1.39108	1.13925	0.649051	S	Psort location Cytoplasmic, score	-
00936	IrrE N-terminal-like domain	s__UBA5745_sp002435905	531	k141_466385	0	0	0	0	0	1.08452	1.57908	1.34954	E	Toxin-antitoxin system, toxin component	-
00937	Helix-turn-helix;Helix-turn-helix domain	s__Sporobacter_termitidis	438	k141_466385	3.8723	0	0	0	1.12035	0.438317	0.957219	0	K	DNA-binding helix-turn-helix protein	-
00938	DNA polymerase IV	s__UBA5745_sp002435905	1245	k141_466385	1.3623	0.5938	0	0	0.394191	0.848019	0.336783	2.01455	L	Poorly processive, error-prone DNA polymerase involved in untargeted mutagenesis. Copies undamaged DNA at stalled replication forks, which arise in vivo from mismatched or misaligned primer ends. These misaligned primers can be extended by PolIV. Exhibits no 3'-5' exonuclease (proofreading) activity. May be involved in translesional synthesis, in conjunction with the beta clamp from PolIII	dinB
00939	hypothetical protein	s__Desulfosporosinus_acididurans	261	k141_466385	0	0	0	0	0.940104	0	0	0
00940	hypothetical protein	UNKNOWN	246	k141_466385	0	0	0	0	0	0.780359	0	0
00941	Phage integrase family;Phage integrase; N-terminal SAM-like domain;Phage integrase; N-terminal SAM-like domain	s__JN-9_sp004103695	993	k141_466385	0	0	0	0	0	0	0	0	L	Belongs to the 'phage' integrase family	-
00942	hypothetical protein	s__Desulfosporosinus_sp001516045	600	k141_466385	0	1.2321	0	0	0.4089	0	0.873425	1.19434	-	-	-
00943	Protein of unknown function (DUF3231)	s__Desulfosporosinus_sp001516045	1065	k141_466385	0	0.6942	0	0	0.230346	0.360495	0	0	S	Protein of unknown function (DUF3231)	-
00944	hypothetical protein	UNKNOWN	510	k141_466385	0	0	0	0	0	0.376362	0	0
00945	hypothetical protein	UNKNOWN	336	k141_466385	0	0	0	0	0	0	0	0
00946	hypothetical protein	UNKNOWN	315	k141_466385	0	0	0	0	0	0	0	0
00947	hypothetical protein	UNKNOWN	318	k141_466385	0	0	0	0	0	0	1.31834	0
00949	Uncharacterized transporter AF 0510	s__Desulfosporosinus_sp000224515	927	k141_466385	0	0	1.0538	0	0.793998	0.310664	0.226156	0.386525	EG	EamA-like transporter family	-
00950	Flavin prenyltransferase UbiX	s__Desulfosporosinus_acidiphilus	561	k141_466385	0	0	0	0	0	1.02657	0	0	H	Flavin prenyltransferase that catalyzes the synthesis of the prenylated FMN cofactor (prenyl-FMN) for 4-hydroxy-3- polyprenylbenzoic acid decarboxylase UbiD. The prenyltransferase is metal-independent and links a dimethylallyl moiety from dimethylallyl monophosphate (DMAP) to the flavin N5 and C6 atoms of FMN	ubiX
00951	Protein of unknown function (DUF1294)	s__Desulfosporosinus_fructosivorans	297	k141_466385	0	0	0	0	0	0	0	0.603232	S	membrane	-
00952	Putative uric acid sigma-54-dependent transcriptional regulator UacR	s__Desulfosporosinus_fructosivorans	1770	k141_466385	0	0	0	0.5535	0.138618	0.108487	0.0591911	0.404888	KT	Transcriptional regulator containing PAS, AAA-type ATPase, and DNA-binding	-
00953	Xanthine dehydrogenase molybdenum-binding subunit	s__Desulfosporosinus_sp001516045	273	k141_466385	0	0	0	0	0.449371	0	0	1.31245	C	COG1529 Aerobic-type carbon monoxide dehydrogenase, large subunit CoxL CutL homologs	-
00954	Putative xanthine dehydrogenase molybdenum-binding subunit XdhA	s__Desulfosporosinus_sp001516045	2082	k141_466385	0	0	0	0	0.589236	0.73757	0.503391	0.516317	C	aldehyde oxidase and xanthine dehydrogenase a b hammerhead	-
00955	Putative xanthine dehydrogenase FAD-binding subunit XdhB	s__Desulfosporosinus_sp003132105	882	k141_466385	0	0	1.1076	0	0.278216	0	0	0	C	Aerobic-type carbon monoxide dehydrogenase, middle subunit CoxM CutM-like protein	-
00956	Putative xanthine dehydrogenase iron-sulfur-binding subunit XdhC	s__Desulfosporosinus_sp001516045	492	k141_466385	0	0	0	0	0.997423	0	0	0	C	aerobic-type carbon monoxide dehydrogenase, small subunit CoxS	-
00957	Putative oxidoreductase YgfK	s__Desulfosporosinus_sp002404215	2640	k141_466385	0.6424	0	0.37	0	0.371727	0.509007	0.516139	0.542882	C	selenate reductase, YgfK subunit	-
00958	Uric acid transporter UacT	s__Desulfosporosinus_sp001936615	1353	k141_466385	0	0.2732	0.722	0	0.181317	0.425659	0.697189	0.529599	F	Psort location CytoplasmicMembrane, score 10.00	-
00959	Putative aminohydrolase SsnA	s__Desulfosporosinus_fructosivorans	1329	k141_466385	0	0	0	0	0.369231	0	0.157694	0.404442	F	Catalyzes the deamination of 5-methylthioadenosine and S-adenosyl-L-homocysteine into 5-methylthioinosine and S-inosyl-L- homocysteine, respectively. Is also able to deaminate adenosine	ssnA
00960	Threonine synthase	s__Desulfosporosinus_fructosivorans	1242	k141_466385	0	0	0	1.5777	0.592624	0.154574	0.928248	0.576934	E	Catalyzes the gamma-elimination of phosphate from L- phosphohomoserine and the beta-addition of water to produce L- threonine	-
00961	Pyridoxal-phosphate dependent enzyme	s__Desulfosporosinus_sp001936615	1485	k141_466385	0	0	0	0	0.165182	0.646377	1.41158	1.20637	E	Pyridoxal-phosphate dependent	-
00962	PAS domain S-box protein;diguanylate cyclase (GGDEF) domain	s__Desulfosporosinus_sp000224515	2010	k141_466385	0	0	0	0	0.610363	0.381978	0.573636	0.445627	T	Diguanylate cyclase	-
00963	Putative uric acid sigma-54-dependent transcriptional regulator UacR	s__Desulfosporosinus_sp001707885	1755	k141_466385	1.9328	0.4212	0.5566	0	0.139776	0	1.07498	0.102069	KT	Transcriptional regulator containing PAS, AAA-type ATPase, and DNA-binding	-
00964	hypothetical protein	s__Desulfosporosinus_sp001707885	1251	k141_466385	0	0.8864	2.3427	2.7412	2.84384	3.68277	2.1783	2.72092	E	PFAM Peptidase family M20 M25 M40	-
00965	Putative carbamoyltransferase YgeW	s__Desulfosporosinus_sp001516045	1194	k141_466385	1.4205	0	0	0	1.33572	3.05467	2.10672	1.35034	E	Belongs to the ATCase OTCase family	ygeW
00966	Carbamate kinase-like protein YqeA	s__Desulfosporosinus_fructosivorans	936	k141_466385	0	0	2.0874	1.0468	0.786421	2.25595	3.58329	1.53121	E	carbamate kinase	arcC
00967	Probable xanthine dehydrogenase subunit D	s__Desulfosporosinus_fructosivorans	2553	k141_466385	0.6643	0.2896	0.3827	0	1.97015	2.10538	4.8444	1.40347	C	aldehyde oxidase and xanthine dehydrogenase, a b hammerhead	-
00968	putative selenium-dependent hydroxylase accessory protein YqeC	s__Desulfosporosinus_sp002404215	921	k141_466385	0	0.8027	1.0607	0	0.26636	1.45901	1.93458	1.94519	M	selenium-dependent hydroxylase accessory protein YqeC	-
00969	MobA-like NTP transferase domain	s__Desulfosporosinus_sp001516045	678	k141_466385	0	0	0	0	1.08567	1.55724	0.927534	0	S	MobA-like NTP transferase domain	-
00970	hypothetical protein	s__Desulfosporosinus_sp000224515	846	k141_466385	0	0	0	0	0	0.453828	0	0	I	TIGRFAM selenium-dependent molybdenum hydroxylase system protein, YqeB family	-
00971	5'-deoxyadenosine deaminase	s__Desulfosporosinus_sp001516045	1332	k141_466385	0	0.555	0	0	0.736768	0.432344	0.629529	0.269034	F	Cytosine deaminase-like metal-dependent hydrolase	mtaD
00972	Uncharacterized sodium-dependent transporter YhdH	s__Desulfosporosinus_sp001936615	1368	k141_466385	0	0	0	0	0.358712	0.280623	0	0	U	Belongs to the sodium neurotransmitter symporter (SNF) (TC 2.A.22) family	-
00973	HD domain;HD domain	s__Desulfosporosinus_sp000224515	1074	k141_466385	0	0	0	0	3.99789	3.75346	2.63489	2.83573	T	PFAM Metal-dependent phosphohydrolase, HD	-
00974	hypothetical protein	s__Desulfosporosinus_sp001707885	1956	k141_466385	0	0.189	0.4994	0.5009	1.25442	1.17767	2.14336	1.55706	O	Protein of unknown function, DUF255	-
00975	Arsenical resistance operon repressor	s__Desulfosporosinus_sp004766055	297	k141_466385	5.7106	0	3.2893	0	2.89145	0.646377	0	0	K	Bacterial regulatory protein, arsR family	-
00976	hypothetical protein	s__Desulfosporosinus_lacus	1098	k141_466385	0	0	0	0	0.893838	0.17481	0.668217	0	S	Beta-lactamase superfamily domain	-
00977	NAD(P)H-dependent FMN reductase PA1204	s__Desulfosporosinus_sp002404215	438	k141_466385	0	0	0	0	1.12035	0.876545	0.47861	2.45411	S	NADPH-dependent FMN reductase	-
00978	Leucine-specific-binding protein	s__Desulfosporosinus_sp000224515	1158	k141_1268711	0	0.6384	2.5309	0.8461	8.5811	14.0906	11.9473	11.9124	E	PFAM Extracellular ligand-binding receptor	-
00979	High-affinity branched-chain amino acid transport system permease protein BraD	s__Desulfosporosinus_sp000224515	921	k141_1268711	0	0	0	0	1.06562	1.04217	3.07259	0.972552	U	Belongs to the binding-protein-dependent transport system permease family	-
00980	High-affinity branched-chain amino acid transport system permease protein BraE	s__Desulfosporosinus_sp000224515	957	k141_1268711	0	0	1.0208	0	1.79463	1.70504	0.547606	0.748802	E	Belongs to the binding-protein-dependent transport system permease family	-
00981	High-affinity branched-chain amino acid transport ATP-binding protein LivG	s__Desulfosporosinus_sp000224515	771	k141_1268711	0	0	0	0	0	1.36942	1.35943	1.3942	E	Abc transporter	-
00982	High-affinity branched-chain amino acid transport ATP-binding protein BraG	s__Desulfosporosinus_sp001707885	717	k141_1268711	0	0	0	0	1.36879	1.33866	0.29239	1.49912	E	PFAM ABC transporter	-
00983	hypothetical protein	s__N075bin58_sp004356825	1221	k141_1268711	0	0.9082	0	0	3.11466	2.59407	2.40357	0.880378	T	signal transduction protein containing EAL and modified HD-GYP	-
00984	Choline trimethylamine-lyase	s__Desulfosporosinus_sp000224515	2388	k141_1268711	1.0654	0	0	0	0.41095	0.763689	1.0534	0.900257	C	Glycine radical enzyme that catalyzes the cleavage of a C-N bond in choline, producing trimethylamine (TMA) and acetaldehyde	-
00985	Isethionate sulfite-lyase activating enzyme	s__Desulfosporosinus_sp000224515	729	k141_1268711	0	0	0	0	1.51454	0	0.71885	0.491535	C	TIGRFAM glycyl-radical enzyme activating protein family	act
00986	hypothetical protein	UNKNOWN	1047	k141_1268711	0	0	0	0	0	0.0916392	0	0	KT	Peptidase M56	-
00987	Glycine radical	UNKNOWN	252	k141_1268711	0	0	0	0	0	0	0	0	C	Pyruvate formate lyase-like	-
00988	Polysaccharide deacetylase	s__Desulfosporosinus_sp000960765	1029	k141_1268711	0	0	0	0	0	0.27982	0.407384	0	G	xylanase chitin deacetylase	-
00989	Transcriptional regulatory protein WalR	s__Desulfosporosinus_sp000960765	717	k141_1268711	0	0	0	0	0	0.267697	0	0	K	PFAM response regulator receiver	-
00990	HAMP domain;Histidine kinase-; DNA gyrase B-; and HSP90-like ATPase;GHKL domain;His Kinase A (phospho-acceptor) domain	s__Desulfosporosinus_sp000960765	1374	k141_1268711	0	0	0	0	0.357107	0.48895	0.457661	0.260744	T	Histidine kinase-, DNA gyrase B-, and HSP90-like ATPase	phoR2
00991	hypothetical protein	s__Desulfosporosinus_sp001707885	1494	k141_1268711	0	0	0.6539	0	0.164202	0.128455	0	0	-	-	-
00992	Predicted membrane protein (DUF2157)	s__Desulfosporosinus_sp001707885	1071	k141_1268711	0	0	0	0	0	0.179267	0.195758	1.67277	S	membrane protein (DUF2157)	-
00993	GDYXXLXY protein	s__Desulfosporosinus_sp001516045	513	k141_1268711	0	0	0	0	0.239171	0	0.612948	0	S	GDYXXLXY protein	-
00994	Putative dehydratase subunit MJ0007	s__Desulfosporosinus_youngiae	1269	k141_1268711	0	0.5826	0	1.5442	1.16011	3.40357	2.47782	0.847038	E	Benzoyl-CoA reductase 2-hydroxyglutaryl-CoA dehydratase subunit BcrC BadD HgdB	-
00995	2-hydroxyisocaproyl-CoA dehydratase activator	s__Desulfosporosinus_sp000960765	741	k141_1268711	0	0	0	1.3222	0.496706	0.77715	2.68749	0.483512	I	activase	-
00996	hypothetical protein	UNKNOWN	189	k141_1268711	0	0	0	0	0	0	0	0
00997	CxxC-x17-CxxC domain	s__Desulfosporosinus_fructosivorans	312	k141_1268711	21.7442	21.3255	10.959	9.4209	18.8737	37.2238	11.7576	26.4131	K	Probable zinc-ribbon domain	-
00998	Uncharacterized ABC transporter ATP-binding protein YkpA	s__Desulfosporosinus_sp004766055	1614	k141_1268711	2.1017	0.9161	0	1.2141	3.95243	4.22227	4.80544	3.88495	S	ATPase component of ABC transporters with duplicated ATPase domain	ykpA
00999	Carboxymuconolactone decarboxylase family	s__Desulfosporosinus_sp003132105	357	k141_1268711	0	0	0	0	2.06179	1.88199	0	0	S	protein, gamma-carboxymuconolactone decarboxylase subunit like protein	-
01000	Uncharacterized conserved protein (DUF2164)	s__Desulfosporosinus_sp001516045	240	k141_1268711	0	0	0	0	0	0	0	0	S	conserved protein (DUF2164)	-
01001	Hypoxanthine DNA glycosylase	s__Desulfosporosinus_sp002404215	498	k141_1268711	0	0	0	0	1.23169	1.92736	0.210467	1.43895	L	COG3663 G T U mismatch-specific DNA glycosylase	-
01002	ATPase family associated with various cellular activities (AAA);Protein of unknown function (DUF815)	s__Desulfosporosinus_sp003132105	1353	k141_1268711	0	0	0	0	1.2694	0.496616	0.464792	0.662066	S	ATPase (AAA superfamily)	-
01003	MutS domain V	s__Desulfosporosinus_sp004766055	1809	k141_1268711	0	0	0.54	0	0.813788	0.53058	1.04289	1.18837	L	Mismatch repair ATPase (MutS family)	mutS4
01004	Protein of unknown function (DUF2730)	s__Desulfosporosinus_sp002413075	351	k141_1268711	0	1.0531	5.5665	0	7.68922	2.46106	5.37489	9.18718
01005	Protein of unknown function (DUF523)	s__Desulfosporosinus_sp000960765	483	k141_1268711	3.5115	0	0	0	1.52399	1.39108	0.434038	2.59638	S	Protein of unknown function (DUF523)	-
01006	4Fe-4S binding domain;4Fe-4S dicluster domain;4Fe-4S binding domain;4Fe-4S binding domain;4Fe-4S dicluster domain;4Fe-4S dicluster domain	s__Desulfosporosinus_sp001516045	240	k141_1268711	0	0	0	0	1.02229	0	0.873425	0	C	4Fe-4S binding domain	-
01007	Asparagine--tRNA ligase	s__Desulfosporosinus_sp000224515	1392	k141_1268711	1.2184	0	0	0.7039	3.70149	2.82709	4.96946	2.70273	J	class II (D K and N)	asnS
01008	ATP-dependent DNA helicase PcrA	s__Desulfosporosinus_sp001516045	3003	k141_1268711	1.1296	0	0	0.3263	1.26637	2.07757	3.00154	4.11636	L	PFAM UvrD REP helicase	pcrA
01009	Probable manganese-dependent inorganic pyrophosphatase	s__Desulfosporosinus_sp000224515	933	k141_1268711	19.9963	10.3008	17.8002	16.2771	140.955	129.622	157.272	116.169	C	DHHA2 domain	ppaC
01010	DNA ligase	s__Desulfosporosinus_fructosivorans	1998	k141_1268711	0.8489	1.11	0.4889	0.9808	3.68402	3.07446	2.93762	4.93158	L	DNA ligase that catalyzes the formation of phosphodiester linkages between 5'-phosphoryl and 3'-hydroxyl groups in double-stranded DNA using NAD as a coenzyme and as the energy source for the reaction. It is essential for DNA replication and repair of damaged DNA	ligA
01011	hypothetical protein	UNKNOWN	186	k141_1268711	0	0	0	0	0	0	0	0
01012	hypothetical protein	s__Desulfosporosinus_hippei	201	k141_1268711	0	0	0	0	0	0	0	0
01013	Aspartyl/glutamyl-tRNA(Asn/Gln) amidotransferase subunit C	s__Desulfosporosinus_sp004766055	291	k141_1268711	0	0	0	0	0	3.29839	0.360138	1.23125	J	Allows the formation of correctly charged Asn-tRNA(Asn) or Gln-tRNA(Gln) through the transamidation of misacylated Asp- tRNA(Asn) or Glu-tRNA(Gln) in organisms which lack either or both of asparaginyl-tRNA or glutaminyl-tRNA synthetases. The reaction takes place in the presence of glutamine and ATP through an activated phospho-Asp-tRNA(Asn) or phospho-Glu-tRNA(Gln)	gatC
01014	Glutamyl-tRNA(Gln) amidotransferase subunit A	s__Desulfosporosinus_sp004766055	1482	k141_1268711	0	0	0	1.3222	1.65557	2.6554	3.39466	2.78037	J	Allows the formation of correctly charged Gln-tRNA(Gln) through the transamidation of misacylated Glu-tRNA(Gln) in organisms which lack glutaminyl-tRNA synthetase. The reaction takes place in the presence of glutamine and ATP through an activated gamma-phospho-Glu-tRNA(Gln)	gatA
01015	Aspartyl/glutamyl-tRNA(Asn/Gln) amidotransferase subunit B	s__Desulfosporosinus_sp001707885	1449	k141_1268711	0	0.5102	0.6742	0.6762	4.31792	3.44449	4.4847	3.95635	J	Allows the formation of correctly charged Asn-tRNA(Asn) or Gln-tRNA(Gln) through the transamidation of misacylated Asp- tRNA(Asn) or Glu-tRNA(Gln) in organisms which lack either or both of asparaginyl-tRNA or glutaminyl-tRNA synthetases. The reaction takes place in the presence of glutamine and ATP through an activated phospho-Asp-tRNA(Asn) or phospho-Glu-tRNA(Gln)	gatB
01016	Uncharacterized HTH-type transcriptional regulator HI 0186	s__UBA8346_sp003501335	450	k141_1268711	0	0	0	0	0	0	0	0	K	Transcriptional regulator	-
01017	Alcohol dehydrogenase patD	s__UBA8346_sp003501335	951	k141_1268711	0	0	0	0	0	0	0.220451	0	C	TIGRFAM zinc-binding alcohol dehydrogenase family protein	-
01018	Aldo/keto reductase family;4Fe-4S binding domain;4Fe-4S dicluster domain;4Fe-4S dicluster domain;4Fe-4S dicluster domain;4Fe-4S dicluster domain	s__Clostridium_sp000230835	1119	k141_1268711	0	0	0	0	1.53487	1.02934	1.12401	1.44091	C	aldo keto reductase	-
01019	Major Facilitator Superfamily	s__Sporomusa_C_silvacetica	507	k141_1268711	0	0	0	0	0	0	0	0	P	PFAM Major Facilitator Superfamily	-
01020	Phosphodiester glycosidase	s__Desulfosporosinus_sp002196705	1047	k141_1268711	0	0	0	0	0.703072	0.183367	0.300323	0	G	Exopolysaccharide biosynthesis protein	-
01021	Protein of unknown function (DUF1385)	s__Desulfosporosinus_acidiphilus	726	k141_1268711	0	0	0	0	0.337942	0.793196	0	3.94824	S	Protein of unknown function (DUF1385)	-
01022	Calcineurin-like phosphoesterase;Calcineurin-like phosphoesterase superfamily domain	s__T1SED10-28_sp003553525	729	k141_1268711	0	0	0	0	0	0.263329	0.431364	0.982981	T	Calcineurin-like phosphoesterase superfamily domain	-
01023	Putative peroxiredoxin bcp	s__Desulfosporosinus_sp002196705	246	k141_1268711	0	0	0	0	0	0	0	1.45651	O	Antioxidant, AhpC TSA family	bcp
01024	Hydroxylamine reductase	s__Desulfosporosinus_sp001516045	735	k141_2485525	0	0	0	0	6.00878	6.92116	30.0886	5.1186	C	Catalyzes the reduction of hydroxylamine to form NH(3) and H(2)O	hcp
01025	EcsC protein family	s__Desulfitobacterium_chlororespirans	567	k141_2485525	0	0	0	0	0	0	0	0
01026	hypothetical protein	s__Ruminiclostridium_cellulolyticum	825	k141_2485525	0	0	0	0	0	0	0	0
01027	hypothetical protein	UNKNOWN	315	k141_2485525	0	0	0	0	0	0	0	1.13747
01028	hypothetical protein	s__Desulfosporosinus_sp002196705	525	k141_2485525	0	0	0	0	0	0	0.399272	0.34124
01029	hypothetical protein	UNKNOWN	228	k141_2485525	0	0	0	0	0	0	0	0
01030	Recombinase;Resolvase; N terminal domain;Recombinase zinc beta ribbon domain	s__Bacillus_AW_sp003053645	1386	k141_2485525	0	0	0	0	0.354077	0	0	0
01031	Recombinase;Resolvase; N terminal domain	s__Ureibacillus_xyleni	1422	k141_2485525	0	0	0	0	0	0	0	0	L	Resolvase, N terminal domain	-
01033	hypothetical protein	s__Desulfosporosinus_sp001707885	498	k141_2485525	0	0	3.9234	0	0	0.385455	1.8942	0	S	Belongs to the UPF0735 family	pheB
01034	Stage IV sporulation protein A	s__Desulfosporosinus_sp001707885	1485	k141_2485525	3.4264	0.4978	2.9604	6.2679	3.30445	4.71835	3.81132	4.22235	F	ATPase. Has a role at an early stage in the morphogenesis of the spore coat	-
01035	Glycerol-3-phosphate dehydrogenase [NAD(P)+]	s__Desulfosporosinus_sp000224515	1116	k141_2485525	0	0.6624	0	0.8779	2.41836	1.20406	1.50269	1.76584	I	PFAM NAD-dependent glycerol-3-phosphate dehydrogenase	gpsA
01036	Glycerol-3-phosphate acyltransferase 2	s__Desulfosporosinus_sp000224515	594	k141_2485525	0	0	0	0	1.23918	1.29266	1.7645	0.301571	I	Catalyzes the transfer of an acyl group from acyl- phosphate (acyl-PO(4)) to glycerol-3-phosphate (G3P) to form lysophosphatidic acid (LPA). This enzyme utilizes acyl-phosphate as fatty acyl donor, but not acyl-CoA or acyl-ACP	plsY
01037	GTPase Der	s__Desulfosporosinus_sp000224515	1332	k141_2485525	0	0.555	0	0	2.48674	2.37789	2.28189	2.15192	S	GTPase that plays an essential role in the late steps of ribosome biogenesis	der
01038	Protein of unknown function (DUF512);PDZ domain;Radical SAM superfamily	s__Desulfosporosinus_sp000224515	1332	k141_2485525	0	0	0	0	1.74988	2.88235	2.20326	1.74845	C	Fe-S oxidoreductase	-
01039	hypothetical protein	s__Desulfosporosinus_sp001707885	633	k141_2485525	0	0	0	0	1.74426	2.12285	4.96732	1.13203	-	-	-
01040	Probable peptidoglycan glycosyltransferase FtsW	s__Desulfosporosinus_sp000224515	1170	k141_2485525	0	0	0	0	2.93593	1.8868	3.4937	3.06242	D	Belongs to the SEDS family	-
01041	4-hydroxy-3-methylbut-2-enyl diphosphate reductase	s__Desulfosporosinus_sp001707885	1911	k141_2485525	0.8875	0	0.2556	0	1.34811	1.05474	0.932348	1.68748	IJM	Catalyzes the conversion of 1-hydroxy-2-methyl-2-(E)- butenyl 4-diphosphate (HMBPP) into a mixture of isopentenyl diphosphate (IPP) and dimethylallyl diphosphate (DMAPP). Acts in the terminal step of the DOXP MEP pathway for isoprenoid precursor biosynthesis	ispH
01042	Acyltransferase	s__Desulfosporosinus_lacus	597	k141_2485525	0	1.2383	0	0	0	0	0	1.80051	I	TIGRFAM 1-acyl-sn-glycerol-3-phosphate acyltransferases	plsC
01043	Cytidylate kinase	s__Desulfosporosinus_sp003132105	684	k141_2485525	0	0	0	0	0.358712	0.280623	3.06465	0.261903	F	Belongs to the cytidylate kinase family. Type 1 subfamily	cmk
01044	CPBP intramembrane metalloprotease	s__Desulfosporosinus_sp000224515	723	k141_2485525	0	0	0	0	0.678736	1.06205	0.289894	3.22119	S	PFAM CAAX amino terminal protease family	-
01045	hypothetical protein	s__Desulfosporosinus_sp003132105	243	k141_2485525	0	0	0	0	1.00972	0	0	0	-	-	-
01046	5'-nucleotidase	s__Desulfosporosinus_sp001707885	654	k141_2485525	0	0	0	0	0.562761	0	0.961587	1.64362	S	PFAM Haloacid dehalogenase-like hydrolase	nt5e
01047	hypothetical protein	s__Desulfosporosinus_sp000224515	198	k141_2485525	0	0	0	0	0	0	0	0
01048	Branched-chain amino acid transport protein (AzlD)	s__Desulfosporosinus_sp001936615	321	k141_2485525	0	0	0	0	0	0	0	0	E	branched-chain amino acid	-
01049	AzlC protein	s__Desulfosporosinus_sp000224515	747	k141_2485525	0	0	0	0	0	0.257	2.24498	0.479679	E	PFAM AzlC	-
01050	3-phosphoshikimate 1-carboxyvinyltransferase	s__Desulfosporosinus_sp000224515	1287	k141_2485525	0.6589	0	0.7591	3.0451	5.81463	7.9053	8.71392	5.15042	E	Catalyzes the transfer of the enolpyruvyl moiety of phosphoenolpyruvate (PEP) to the 5-hydroxyl of shikimate-3- phosphate (S3P) to produce enolpyruvyl shikimate-3-phosphate and inorganic phosphate	aroA
01051	Prephenate dehydrogenase	s__Desulfosporosinus_sp002413075	903	k141_2485525	1.8782	0	0	0	3.26059	3.18874	7.08028	5.75339	E	PFAM Prephenate dehydrogenase	tyrA
01052	Phospho-2-dehydro-3-deoxyheptonate aldolase	s__Desulfosporosinus_sp002404215	1026	k141_2485525	0	0.7205	0	0.9549	3.10878	4.49041	7.1508	4.01608	E	PFAM DAHP synthetase I	aroF1
01053	Chorismate mutase AroH	s__Desulfosporosinus_sp001707885	369	k141_2485525	0	0	0	0	2.32726	4.16183	3.40848	0	E	Catalyzes the Claisen rearrangement of chorismate to prephenate. Probably involved in the aromatic amino acid biosynthesis	aroH
01054	HutP	s__Desulfosporosinus_sp000224515	420	k141_2485525	4.0382	0	0	0	0.584155	0.914074	0	0	S	PFAM HutP	hutP
01055	hypothetical protein	s__Desulfosporosinus_sp001936615	480	k141_2485525	7.0669	0	0	0	0	0.399896	0	1.11973	-	-	-
01056	hypothetical protein	s__Desulfosporosinus_sp002404215	1254	k141_2485525	0	0	0	0	0.195669	0	0.835806	0.285704	S	HI0933 family	-
01057	Carboxymuconolactone decarboxylase family	s__Desulfosporosinus_sp000224515	270	k141_2485525	0	5.4762	0	0	2.72618	1.42192	0.776348	0	-	-	-
01058	PAP2 superfamily;PAP2 superfamily	s__Desulfosporosinus_sp001707885	906	k141_2485525	0	0	0	0	1.6249	1.27127	1.38823	2.57062	I	Psort location CytoplasmicMembrane, score	-
01059	4Fe-4S binding domain;4Fe-4S dicluster domain;4Fe-4S double cluster binding domain;4Fe-4S dicluster domain;4Fe-4S binding domain;4Fe-4S dicluster domain;4Fe-4S binding domain;4Fe-4S binding domain;4Fe-4S dicluster domain;4Fe-4S dicluster domain;4Fe-4S dicluster domain	s__Desulfosporosinus_sp001936615	1074	k141_2485525	0	1.3767	0	0	2.05609	1.51927	2.14692	1.16769	C	4Fe-4S binding domain	-
01060	HTH-type transcriptional regulator LutR	s__Desulfosporosinus_sp003132105	735	k141_2485525	0	0	1.3291	0	0.333841	0.261189	0	1.46248	K	PFAM Bacterial regulatory proteins, gntR family	-
01061	Fumarate reductase (CoM/CoB) subunit B	s__Desulfosporosinus_fructosivorans	1305	k141_2485525	1.2997	0	0	0	1.41007	1.76521	1.76691	2.60833	C	PFAM Cysteine-rich domain	-
01062	Glycolate oxidase subunit GlcD	s__Desulfosporosinus_sp003132105	1389	k141_2485525	0	1.0645	0	0	1.50144	1.10564	2.03737	0.644862	C	FAD linked oxidases, C-terminal domain	glcD
01063	L-lactate permease	s__Desulfosporosinus_sp000224515	1662	k141_2485525	0	0	0	0	0.590484	0.577469	1.13515	0.323411	C	PFAM L-lactate permease	glcA
01064	hypothetical protein	s__Desulfosporosinus_sp000224515	465	k141_2485525	0	0	0	2.107	0.263864	1.23847	0	0.385277	-	-	-
01065	hypothetical protein	s__Desulfosporosinus_sp000224515	513	k141_2485525	0	2.8822	0	0	0.478253	0	0	0.349263	-	-	-
01066	Ribosomal large subunit pseudouridine synthase B	s__Desulfosporosinus_sp001707885	786	k141_2485525	0	0	0	0	0.936449	1.22117	0.80006	1.13961	J	Belongs to the pseudouridine synthase RsuA family	rluB
01067	Dolichyl-phosphate-mannose-protein mannosyltransferase ;Dolichyl-phosphate-mannose-protein mannosyltransferase	s__Desulfosporosinus_sp002404215	1401	k141_2485525	0	0	0	0	1.05082	0.342577	1.64585	1.91809	M	PMT family glycosyltransferase, 4-amino-4-deoxy-L-arabinose transferase	-
01068	Undecaprenyl-phosphate 4-deoxy-4-formamido-L-arabinose transferase	s__Desulfosporosinus_sp000770645	804	k141_2485525	0	1.839	0	0	0.305137	0.716265	0.782142	0	M	PFAM Glycosyl transferase family 2	-
01069	Spore maturation protein B	s__Desulfosporosinus_sp001936615	540	k141_2485525	0	0.6845	0	0	0	0.533254	0	0	S	PFAM Nucleoside recognition	spmB
01070	Spore maturation protein A	s__Desulfosporosinus_sp002404215	576	k141_2485525	1.4723	1.2835	0	0	0.638978	1.33305	0	6.84254	S	PFAM Nucleoside recognition	spmA
01071	Uncharacterized spore protein YtfJ	s__Desulfosporosinus_sp000224515	444	k141_2485525	3.8199	0	0	4.4134	1.6578	0.216172	0.472102	1.21047	S	TIGRFAM sporulation protein YtfJ	ytfJ
01072	Protein of unknown function (DUF2953)	s__Desulfosporosinus_sp000224515	678	k141_2485525	0	0	0	0	0.361921	0.566237	1.23668	0	S	Protein of unknown function (DUF2953)	-
01073	hypothetical protein	s__Desulfosporosinus_sp002404215	369	k141_2485525	0	0	0	0	0	0.520239	0	0	-	-	-
01074	hypothetical protein	s__Desulfosporosinus_youngiae	351	k141_2485525	0	0	0	0	2.09709	0	0	0
01075	ComE operon protein 2	s__Desulfosporosinus_acididurans	417	k141_2485525	0	0	0	0	0	0	0	0	F	cytidine and deoxycytidylate deaminase zinc-binding region	comEB
01076	hypothetical protein	s__Gracilibacter_sp001516055	426	k141_2485525	0	0	0	0	0	0	0.49207	0
01077	Anaerobic sulfite reductase subunit B	s__Desulfosporosinus_sp000224515	813	k141_1656150	0	0	0	0	11.4681	7.79191	16.8883	5.50896	C	Sulfite reductase Subunit B	asrB
01078	Anaerobic sulfite reductase subunit A	s__Desulfosporosinus_sp001707885	1200	k141_1656150	0	0	0	0	4.70266	5.91893	13.276	3.28439	C	Sulfite reductase, subunit A	asrA
01079	Hydroxylamine reductase	s__Desulfosporosinus_sp002404215	1638	k141_1656150	0	0	1.1928	0.2991	28.6849	30.8806	70.1298	28.6552	C	Catalyzes the reduction of hydroxylamine to form NH(3) and H(2)O	hcp
01080	hypothetical protein	s__Desulfosporosinus_youngiae	1257	k141_1656150	0	0	0	0	0.780805	1.37441	1.75104	0.427531	S	ATPases of the AAA superfamily(Evalue	-
01081	Protein of unknown function (DUF3231)	UNKNOWN	342	k141_1656150	0	0	0	0	0	0	0	0	S	Protein of unknown function (DUF3231)	-
01082	hypothetical protein	UNKNOWN	651	k141_1656150	0	0	0	0	1.31914	0	0.965955	0
01083	DsrE/DsrF-like family	s__Desulfosporosinus_sp002413075	345	k141_1656150	0	2.1429	0	0	0	0	0	0
01084	Cyclic beta-(1;2)-glucan synthase NdvB	s__Desulfosporosinus_sp000224515	8373	k141_1656150	0	0.3532	0.1167	0	0.498132	0.447053	0.275363	0.299521	G	Glycosyltransferase 36 associated	ndvB
01085	UTP--glucose-1-phosphate uridylyltransferase	s__Desulfosporosinus_sp002404215	945	k141_1656150	0	0	0	0	0.519259	0.203157	0	0	M	TIGRFAM UTP--glucose-1-phosphate uridylyltransferase	galU
01086	Transaldolase	s__Palsa-1188_sp003132605	1122	k141_1656150	0	0	0	0	0.874673	0.684352	0.373688	0.319311	G	Belongs to the GPI family	pgi
01087	HAD hydrolase; family IA; variant 3	s__BOG-1460_sp003159675	633	k141_1656150	0	0	0	0	0	0	0	0	S	phosphonoacetaldehyde hydrolase activity	-
01088	Probable phosphoketolase	s__Smithella_sp003139775	2406	k141_1656150	0	0	0	0	0.10198	0.478699	0.217777	0	G	D-xylulose 5-phosphate/D-fructose 6-phosphate phosphoketolase	xfp
01089	Probable ribose-5-phosphate isomerase B	s__Smithella_sp003141615	459	k141_1656150	0	0	0	0	0	0	0.45668	0	G	Ribose/Galactose Isomerase	-
01090	Heat induced stress protein YflT	s__Desulfosporosinus_sp002404215	516	k141_1656150	0	0	0	0	0	0	0	0	S	membrane protein of uknown function UCP014873	-
01091	Probable N-acetyl-alpha-D-glucosaminyl L-malate deacetylase 2	s__Desulfosporosinus_sp001936615	669	k141_1656150	0	3.3152	0	1.4645	2.56723	3.58676	5.95343	4.28458	S	TIGRFAM bacillithiol biosynthesis deacetylase BshB2	-
01092	hypothetical protein	s__Desulfosporosinus_sp001936615	351	k141_1656150	0	0	0	0	3.14559	3.82834	2.98603	2.04156	S	Protein of unknown function (DUF1806)	-
01093	HAMP domain;Histidine kinase-; DNA gyrase B-; and HSP90-like ATPase;His Kinase A (phospho-acceptor) domain	s__Desulfosporosinus_sp000770645	1464	k141_1656150	1.1585	0	0	0.6692	0.92174	0.262259	0.143164	1.10136	T	Histidine kinase-, DNA gyrase B-, and HSP90-like ATPase	arlS
01094	Uncharacterized transcriptional regulatory protein YkoG	s__Desulfosporosinus_sp000960765	678	k141_1656150	0	0	0	0	0.542793	0.849356	0	0.528441	K	PFAM response regulator receiver	arlR
01095	hypothetical protein	s__Desulfosporosinus_sp002404215	549	k141_1656150	3.0893	0	0	0.8923	0.446875	1.04895	0	2.61056	K	UBA TS-N domain	-
01096	Protein of unknown function (DUF2695)	s__Desulfosporosinus_sp000961805	432	k141_1656150	0	0	0	0	1.13595	0	0.485206	0.829388	S	Protein of unknown function (DUF2695)	-
01097	AAA domain;UvrD/REP helicase N-terminal domain;UvrD-like helicase C-terminal domain;UvrD-like helicase C-terminal domain;Viral (Superfamily 1) RNA helicase	s__Desulfosporosinus_sp000960765	2634	k141_1656150	0	0	0	0	0.186309	0.218668	0.835628	0.272065	L	PFAM UvrD REP helicase	-
01098	Protein of unknown function (DUF541)	s__Desulfosporosinus_acidiphilus	720	k141_1656150	0	1.0268	0	1.3608	2.21503	1.8663	1.89242	3.73233	S	Protein of unknown function (DUF541)	-
01099	NUDIX domain	s__Desulfosporosinus_sp004766055	630	k141_1656150	0	0	0	0	0	0.304691	0	0	F	Nudix hydrolase	-
01100	diguanylate cyclase (GGDEF) domain	s__Desulfosporosinus_sp004766055	2532	k141_1656150	0	0	0	0	0.67829	0.227404	0.248353	0.919779	T	diguanylate cyclase (GGDEF) domain	-
01101	8-oxo-dGTP diphosphatase	s__Desulfosporosinus_sp002404215	387	k141_1656150	0	0	0	0	0	0	0.541634	0	F	Belongs to the Nudix hydrolase family	mutT
01102	3-demethylubiquinone-9 3-methyltransferase	s__Clostridium_AD_estertheticum	888	k141_1656150	5.7299	0	1.1001	0	1.1052	0.216172	1.8885	1.21047	S	3-demethylubiquinone-9 3-methyltransferase	-
01103	Miniconductance mechanosensitive channel YbdG	s__Desulfosporosinus_sp003513495	1302	k141_1656150	0	0	0	0	0	0.294886	0	0.275185	M	Mechanosensitive ion channel	-
01104	Protein of unknown function (DUF1015)	s__Desulfosporosinus_sp003132105	1239	k141_1656150	0	0	0	0	2.57436	4.33815	4.56805	2.16885	S	Protein of unknown function (DUF1015)	-
01105	D-3-phosphoglycerate dehydrogenase	s__Desulfosporosinus_sp001516045	1164	k141_1656150	1.4571	0.6351	0	0	3.89957	3.95804	9.18442	4.61726	EH	D-isomer specific 2-hydroxyacid dehydrogenase	pdxB
01106	Major Facilitator Superfamily;Transmembrane secretion effector	s__Desulfosporosinus_fructosivorans	1149	k141_1656150	1.4761	0.6434	0	0	1.17446	0.668306	1.73312	2.49467	EGP	Transmembrane secretion effector	-
01107	General transcription and DNA repair factor IIH helicase subunit XPB	s__Desulfosporosinus_sp001516045	1710	k141_1656150	0	0	0	1.1459	1.57828	2.30132	1.65494	2.51437	KL	Helicase conserved C-terminal domain	-
01108	Helicase conserved C-terminal domain	s__Desulfosporosinus_sp001516045	1623	k141_1656150	0	0.4555	0	0	1.20941	0.946255	0.774921	0.772693	S	Helicase conserved C-terminal domain	-
01109	hypothetical protein	UNKNOWN	258	k141_1656150	0	0	0	0	0	0	0.406225	0
01110	PD-(D/E)XK nuclease superfamily	UNKNOWN	318	k141_1656150	0	0	0	0	0	0.603677	0.329562	0
01111	conserved hypothetical protein	s__Desulfosporosinus_sp000960765	963	k141_1656150	1.7612	0	1.0145	3.0523	1.27394	1.39536	2.28563	1.48824	S	COG NOG17660 non supervised orthologous group	-
01112	hypothetical protein	s__Desulfosporosinus_sp001516045	810	k141_1656150	2.0939	0	0	0	0.454363	0.711006	0.129436	0.221164	S	SEC-C motif	-
01113	hypothetical protein	s__Desulfosporosinus_sp001516045	726	k141_925774	0	0	1.3456	4.7234	1.01391	1.05768	0.721881	1.48058	T	Calcineurin-like phosphoesterase superfamily domain	-
01114	Ferredoxin-1	s__Desulfosporosinus_youngiae	189	k141_925774	0	0	0	0	0	0	5.54551	1.89581	C	4Fe-4S single cluster domain of Ferredoxin I	-
01115	Aspartate aminotransferase	s__Desulfosporosinus_sp001936615	1305	k141_925774	0	0.5665	0.7486	0	1.50411	0.588434	0.963816	1.64737	E	PFAM Aminotransferase class I and II	-
01116	Sigma-70 region 2	s__Desulfosporosinus_sp002404215	204	k141_925774	0	0	0	0	0	0	0	0
01117	Domain of unknown function (DUF202)	s__Desulfosporosinus_sp002404215	411	k141_925774	0	0	0	0	1.19398	0.467021	0.509988	0.87182	S	Domain of unknown function (DUF202)	-
01118	Monocarboxylic acid transporter	s__Desulfosporosinus_sp001707885	1947	k141_925774	3.92	0.3797	0.5018	0.7548	1.51222	1.18311	1.18427	0.552064	S	Belongs to the sodium solute symporter (SSF) (TC 2.A.21) family	-
01119	Uncharacterized symporter YwcA	s__Desulfosporosinus_sp001707885	1947	k141_925774	3.92	8.1636	6.2719	16.858	9.89239	8.7256	4.84484	13.526	S	Belongs to the sodium solute symporter (SSF) (TC 2.A.21) family	-
01120	Protein of unknown function; DUF485	s__Desulfosporosinus_sp001707885	273	k141_925774	6.2126	6.77	0	7.1778	9.88615	4.57055	5.37489	11.8121	S	Protein of unknown function, DUF485	-
01121	Probable fatty acid methyltransferase	s__Desulfosporosinus_sp001707885	1182	k141_925774	0	0	0	3.3157	0.207614	0.487256	0	0.303087	M	cyclopropane-fatty-acyl-phospholipid synthase	-
01122	CBS domain;Cyclic nucleotide-binding domain;Putative nucleotidyltransferase DUF294;Putative nucleotidyltransferase substrate binding domain	s__Desulfosporosinus_sp001707885	1878	k141_925774	0	0	0	0.7826	1.50242	1.0222	0.948751	2.0987	T	CBS domain containing protein	-
01123	DNA polymerase III subunit epsilon-like protein	s__Desulfosporosinus_sp001707885	702	k141_925774	2.416	0	0	0	0	0.273491	1.19443	0.510434	L	PFAM Exonuclease RNase T and DNA polymerase III	-
01124	GPR1/FUN34/yaaH family	s__Desulfosporosinus_sp000224515	675	k141_925774	16.3323	22.9999	14.4729	27.5789	29.2611	34.8379	28.1049	25.7445	S	GPR1/FUN34/yaaH family	yaaH
01125	hypothetical protein	s__Desulfosporosinus_sp001516045	921	k141_925774	0	0	1.0607	0	5.72763	6.9824	11.4939	10.8929	O	ABC-type transport system involved in Fe-S cluster assembly, permease component	-
01126	Uncharacterized ABC transporter ATP-binding protein MJ0035	s__Desulfosporosinus_sp001707885	795	k141_925774	0	0	3.6865	0	3.39484	2.29392	5.27353	4.05619	O	ABC transporter	-
01127	Pyrimidine/purine nucleoside phosphorylase	s__Desulfosporosinus_sp002404215	279	k141_925774	0	0	0	0	0	0	0.751298	0	S	Catalyzes the phosphorolysis of diverse nucleosides, yielding D-ribose 1-phosphate and the respective free bases. Can use uridine, adenosine, guanosine, cytidine, thymidine, inosine and xanthosine as substrates. Also catalyzes the reverse reactions	ppnP
01128	Protein of unknown function (DUF2892)	s__Desulfosporosinus_sp003132105	198	k141_925774	17.1318	13.0682	4.9339	7.4225	32.2186	41.6891	33.3489	17.1912	S	Protein of unknown function (DUF2892)	-
01129	Cytochrome c-type biogenesis protein CcdA	s__Desulfosporosinus_sp004766055	717	k141_925774	5.9137	2.0622	0	0	12.6614	10.977	15.0565	5.74679	O	Cytochrome C biogenesis protein transmembrane region	ccdA
01130	Thiol:disulfide interchange protein DsbE	s__Desulfosporosinus_sp002413075	570	k141_925774	2.9755	3.891	0.8569	0	7.53286	9.935	11.0327	10.3718	CO	cell redox homeostasis	-
01131	Serine protease Do-like HtrB	s__Desulfosporosinus_sp000224515	1137	k141_925774	0	0.3251	3.4368	0	8.52387	5.65595	7.28237	7.24796	O	PDZ domain (Also known as DHR or GLGF)	-
01132	Protein of unknown function (DUF3999)	s__Desulfosporosinus_sp000961805	894	k141_925774	0	0	0	0	0.274472	0.858894	1.87584	0.400788	-	-	-
01133	hypothetical protein	s__Desulfosporosinus_sp001936615	2487	k141_925774	1.0229	0.2973	0	0.7879	0.641296	1.65949	1.6857	1.15253
01134	Linearmycin resistance ATP-binding protein LnrL	s__Desulfosporosinus_sp001936615	930	k141_925774	0	0	0	0	0	0.412822	0.225443	0	V	ABC transporter	-
01135	ABC-2 type transporter;ABC-2 family transporter protein;ABC-2 family transporter protein	s__Desulfosporosinus_sp001936615	906	k141_925774	0	0	0	0	0.812451	1.58907	1.15681	0.593248	S	ABC-2 family transporter protein	-
01136	hypothetical protein	s__Desulfosporosinus_sp001936615	1767	k141_925774	0	0	0	0	0.694247	0.488861	0.237299	0.101356
01137	hypothetical protein	s__Desulfosporosinus_sp000961805	987	k141_925774	0	0	0	0	0	0	0.530937	2.17812	S	PFAM ATPase family associated with various cellular activities (AAA)	-
01138	Protein of unknown function DUF58;von Willebrand factor type A domain	s__Desulfosporosinus_sp001936615	933	k141_925774	0	0	0	0	0.262972	0.205742	0.674011	0.384029	S	protein some members contain a von Willebrand factor type A	-
01139	Aerotolerance regulator N-terminal;von Willebrand factor type A domain	s__Desulfosporosinus_sp001936615	1821	k141_925774	0	0	0.5365	0	0.134695	0.105456	0.230257	0.787045
01140	Putative glutamine amidotransferase;von Willebrand factor type A domain;von Willebrand factor type A domain;von Willebrand factor type A domain	s__Desulfosporosinus_sp000961805	2949	k141_925774	0	0	0	0	0.416031	0.0650745	0.0710471	0.121502	S	Putative glutamine amidotransferase	-
01141	hypothetical protein	s__Desulfosporosinus_sp001707885	591	k141_925774	0	0	0	0	0.41514	1.29926	0	0.606263
01142	Linearmycin resistance ATP-binding protein LnrL	s__Desulfosporosinus_sp001707885	783	k141_925774	0	0	0	0	0	0.245144	0.267697	0	V	Abc transporter	-
01143	hypothetical protein	s__Desulfosporosinus_youngiae	1659	k141_925774	0	0	0	0	0.443665	0.578539	0.442239	0	-	-	-
01144	3-deoxy-7-phosphoheptulonate synthase	s__Desulfosporosinus_sp001707885	1146	k141_925774	1.48	0.3225	0	0	0.749337	2.01009	1.46328	0.625339	E	PFAM Chorismate mutase type II	-
01145	Cache 3/Cache 2 fusion domain;HAMP domain;HTH domain;IclR helix-turn-helix domain;Single cache domain 3;Single cache domain 3	s__Desulfosporosinus_sp001707885	1176	k141_925774	0	0.6286	0	0	0.625874	0.652974	0.53477	0.914074	KT	Response regulator of citrate malate metabolism	-
01146	Probable formate transporter	s__Desulfosporosinus_fructosivorans	891	k141_925774	0	0	0	0	0	0	0.588166	2.41284	P	PFAM Formate nitrite transporter	fnt
01147	Hydroxypyruvate reductase	s__Desulfosporosinus_sp002404215	954	k141_925774	0	0	1.024	0	0.514356	1.20735	0.219738	0.37556	CH	Belongs to the D-isomer specific 2-hydroxyacid dehydrogenase family	-
01148	Protein of unknown function (DUF2892)	s__Desulfosporosinus_sp001707885	198	k141_925774	0	0	0	0	0	0	2.11742	0	S	Protein of unknown function (DUF2892)	-
01149	Bifunctional aspartate aminotransferase and L-aspartate beta-decarboxylase	s__Desulfosporosinus_sp000224515	1656	k141_925774	0	0	0	0	0	0.231861	0	0.432701	E	Aminotransferase class I and II	aspD
01150	hypothetical protein	s__Desulfosporosinus_sp002196705	519	k141_925774	0	0	0	0	0	0.184972	0	0.690325
01151	hypothetical protein	s__Desulfosporosinus_sp000224515	630	k141_925774	0	0	0	0	1.55787	1.82824	1.99636	1.7062
01152	DSBA-like thioredoxin domain;Thioredoxin;Thioredoxin	s__Desulfosporosinus_sp000224515	483	k141_925774	0	3.0612	0	0	1.52399	1.19229	0.867987	1.48361	Q	dithiol-disulfide isomerase involved in polyketide biosynthesis	-
01153	ATP-dependent Clp protease proteolytic subunit 2	s__Desulfosporosinus_sp000224515	618	k141_2145776	2.7444	6.5794	3.1615	4.7562	19.4539	11.3377	15.6029	15.0741	O	Cleaves peptides in various proteins in a process that requires ATP hydrolysis. Has a chymotrypsin-like activity. Plays a major role in the degradation of misfolded proteins	clpP
01154	Putative sensory transducer protein YvaQ	s__Desulfosporosinus_sp000224515	1722	k141_2145776	0	1.0733	0	1.138	1.92353	1.33777	0.669554	3.12108	NT	Methyl-accepting chemotaxis protein (MCP) signaling domain	-
01155	Putative ABC-transporter type IV	s__Desulfosporosinus_sp000961805	411	k141_2145776	0	0	0	0	0.596992	0	0.509988	2.61537	S	Putative ABC-transporter type IV	-
01156	UTP--glucose-1-phosphate uridylyltransferase	s__Desulfosporosinus_sp000224515	888	k141_2145776	0	0	1.1001	0	1.6578	1.5132	0.236051	2.42095	M	TIGRFAM UTP--glucose-1-phosphate uridylyltransferase	galU
01157	hypothetical protein	s__Desulfosporosinus_sp000224515	747	k141_2145776	6.8114	2.969	4.5773	2.6232	18.0651	16.9606	29.3246	24.7021	-	-	-
01158	hypothetical protein	s__Desulfosporosinus_sp000224515	714	k141_2145776	0	1.0354	0	0.6861	0.687294	0.268856	1.76156	1.50545	-	-	-
01159	Capsular polysaccharide biosynthesis protein CapD	s__Desulfosporosinus_sp001707885	1839	k141_2145776	0	0	0	0	0.867185	1.09602	0.911934	1.16902	GM	Polysaccharide biosynthesis protein	-
01160	UDP-N-acetyl-D-glucosamine 6-dehydrogenase	s__Desulfosporosinus_sp000224515	1353	k141_2145776	0	0	0	0.7242	3.98951	1.98629	5.26765	2.91302	M	Belongs to the UDP-glucose GDP-mannose dehydrogenase family	-
01161	1;5-anhydro-D-fructose reductase	s__Desulfosporosinus_sp001707885	1053	k141_2145776	0	0	0	0	0.931992	0.820384	0.796316	1.19095	S	Oxidoreductase family, C-terminal alpha beta domain	-
01162	Uncharacterized 14.9 kDa protein in rep-hol intergenic region	s__Desulfosporosinus_sp000960765	234	k141_2145776	0	0	4.1749	0	3.14559	1.64068	0.8958	0	S	HicB_like antitoxin of bacterial toxin-antitoxin system	-
01163	Bacterial transferase hexapeptide (six repeats);Hexapeptide repeat of succinyl-transferase	s__Desulfosporosinus_sp000224515	846	k141_2145776	0	0	1.1547	0	0.580054	0.680697	1.115	0.847038	M	PFAM Bacterial transferase hexapeptide (three repeats)	wbpD
01164	Pleiotropic regulatory protein	s__Desulfosporosinus_sp000224515	1092	k141_2145776	0	0	0	0	0.22473	0.527371	1.34374	0	E	Belongs to the DegT DnrJ EryC1 family	degT1
01165	O-Antigen ligase	s__Desulfitobacterium_A_metallireducens	1497	k141_2145776	1.133	0	0	0	1.72091	1.08995	1.40026	1.91479	M	O-Antigen ligase	-
01166	N-acetyl-alpha-D-glucosaminyl L-malate synthase	s__Desulfitobacterium_A_metallireducens	1170	k141_2145776	0	0	0	0	1.67767	0.984408	1.52292	1.22492	M	Glycosyltransferase Family 4	-
01167	Polysaccharide biosynthesis protein;Polysaccharide biosynthesis protein;Polysaccharide biosynthesis C-terminal domain	s__Desulfitobacterium_A_metallireducens	1299	k141_2145776	0	0	0.7521	0	1.03887	0.738908	2.9854	1.24123	S	Membrane protein involved in the export of O-antigen and teichoic acid	-
01168	O-Antigen ligase	s__Desulfosporosinus_sp002413075	1329	k141_2145776	0	0	0	0	0	0.577737	1.18293	0.539227	M	PFAM O-Antigen ligase	-
01169	GDP-mannose-dependent alpha-(1-6)-phosphatidylinositol monomannoside mannosyltransferase	s__Desulfitobacterium_A_metallireducens	1074	k141_2145776	0	0	0.9096	0.9123	3.99789	1.698	1.46382	2.1685	M	Group 1 family	-
01170	D-glucuronyl C5-epimerase C-terminus	s__Desulfitobacterium_A_metallireducens	990	k141_2145776	0	0	0	0	0.247818	0.775635	1.90561	1.99057	M	D-glucuronyl C5-epimerase C-terminus	-
01171	Glycosyltransferase Family 4	s__Desulfitobacterium_A_metallireducens	1434	k141_2145776	0	0	0.6813	0	0.684441	1.33866	1.24257	1.49912	M	Tetratricopeptide repeat	-
01172	Glycosyl transferases group 1;Glycosyltransferase Family 4;Glycosyl transferases group 1;Glycosyl transferase 4-like domain	s__Desulfitobacterium_A_metallireducens	1215	k141_2145776	0	0.6085	0	0	0.908725	1.50099	2.8467	0.147443	M	Glycosyl transferase 4-like domain	-
01173	Uncharacterized glycosyltransferase MJ1178	s__Desulfitobacterium_A_metallireducens	1086	k141_2145776	0	0	0	0	0.903733	1.06054	1.73722	1.9796	M	Glycosyl transferase 4-like domain	-
01174	hypothetical protein	s__Desulfosporosinus_fructosivorans	1164	k141_2145776	0	0.6351	0	0.8417	2.10788	0.742117	1.44073	0.615623	E	Belongs to the DegT DnrJ EryC1 family	spsC
01175	Uncharacterized sugar transferase EpsL	s__Desulfosporosinus_sp001936615	657	k141_2145776	0	0	0	0	0.74693	1.60698	1.27626	2.18142	M	PFAM Bacterial sugar transferase	-
01176	D-alanyl carrier protein	s__Desulfosporosinus_fructosivorans	237	k141_2145776	0	0	0	0	0	3.23991	3.09567	0.755934	J	Carrier protein involved in the D-alanylation of lipoteichoic acid (LTA). The loading of thioester-linked D-alanine onto DltC is catalyzed by D-alanine--D-alanyl carrier protein ligase DltA. The DltC-carried D-alanyl group is further transferred to cell membrane phosphatidylglycerol (PG) by forming an ester bond, probably catalyzed by DltD. D-alanylation of LTA plays an important role in modulati…	dltC
01177	hypothetical protein	s__Desulfosporosinus_lacus	1224	k141_2145776	0	0	0	0	0.60136	2.11724	1.7982	0.146373	M	D-alanyl-lipoteichoic acid biosynthesis protein	dltD
01178	D-alanine--D-alanyl carrier protein ligase	s__Desulfosporosinus_fructosivorans	1707	k141_2145776	0	0	0	0	0.574973	0.506066	1.59638	0.944561	Q	Catalyzes the first step in the D-alanylation of lipoteichoic acid (LTA), the activation of D-alanine and its transfer onto the D-alanyl carrier protein (Dcp) DltC. In an ATP- dependent two-step reaction, forms a high energy D-alanyl-AMP intermediate, followed by transfer of the D-alanyl residue as a thiol ester to the phosphopantheinyl prosthetic group of the Dcp. D-alanylation of LTA plays an i…	dltA
01179	Teichoic acid D-alanyltransferase	s__Desulfosporosinus_fructosivorans	1173	k141_2145776	0	0	1.6657	0	1.98709	1.71832	0.536107	1.67999	M	TIGRFAM D-alanyl-lipoteichoic acid biosynthesis protein DltB	dltB
01180	ell wall binding domain 2 (CWB2);Transglycosylase SLT domain	s__Desulfosporosinus_sp001707885	2115	k141_2145776	0.8019	0	0.4619	0	1.45009	1.58835	1.3876	0.169372	M	cell wall binding repeat 2	-
01181	hypothetical protein	UNKNOWN	189	k141_2145776	0	0	0	0	0	0	0	0.947859
01182	Putative restriction endonuclease	s__Desulfosporosinus_meridiei	552	k141_2145776	0	0	0	1.775	2.6669	2.43432	1.519	0.973621	D	protein conserved in cyanobacteria	-
01183	hypothetical protein	s__Desulfosporosinus_sp004766055	1242	k141_2145776	0	0	0	0	0.790165	0.309148	0	0.576934	M	Protein involved in D-alanine esterification of lipoteichoic acid and wall teichoic acid (D-alanine transfer protein)	dltD
01184	ell wall binding domain 2 (CWB2);Glycosyl hydrolases family 18;Glycosyl hydrolase family 85	s__Desulfitobacterium_A_metallireducens	2088	k141_2145776	0	0	0	0	1.23383	1.01133	2.15842	1.88761	M	cell wall binding repeat 2	ydhD
01185	N-acetylmuramoyl-L-alanine amidase LytC	s__Desulfitobacterium_A_metallireducens	1677	k141_2145776	3.0341	1.1021	0.8738	1.7527	10.9731	10.1305	16.2497	11.8579	M	cell wall binding repeat 2	-
01186	Ribosomal protein L7Ae/L30e/S12e/Gadd45 family	s__Desulfosporosinus_sp000960765	297	k141_2202548	0	0	0	0	2.47836	4.20123	5.64642	1.20637	J	PFAM ribosomal protein L7Ae L30e S12e Gadd45	-
01187	hypothetical protein	s__Desulfosporosinus_sp002404215	264	k141_2202548	0	0	0	0	1.85872	5.81713	4.36712	1.3572	K	Nucleic-acid-binding protein implicated in transcription termination	ylxR
01188	Transcription termination/antitermination protein NusA	s__Desulfosporosinus_sp001707885	1422	k141_2202548	0	0.5199	0	1.378	2.4156	1.95741	3.46419	2.26771	K	Participates in both transcription termination and antitermination	nusA
01189	Ribosome maturation factor RimP	s__Desulfosporosinus_sp002413075	459	k141_2202548	0	0	0	0	0.534502	1.25469	0	0.780627	J	Required for maturation of 30S ribosomal subunits	rimP
01190	N-acetylmuramoyl-L-alanine amidase	s__Desulfosporosinus_sp001936615	816	k141_2202548	0	0	0	1.2007	0.30068	0	0	0.439119	M	PFAM Mannosyl-glycoprotein endo-beta-N-acetylglucosaminidase	-
01191	Mannosyl-glycoprotein endo-beta-N-acetylglucosaminidase	s__Desulfosporosinus_sp001936615	759	k141_2202548	0	0	0	0	0	1.01169	0	0	M	PFAM Mannosyl-glycoprotein endo-beta-N-acetylglucosaminidase	-
01192	DNA polymerase III PolC-type	s__Desulfosporosinus_fructosivorans	2133	k141_2202548	0	0	0	0	0.114995	0.35996	0.196561	0.335981	L	Required for replicative DNA synthesis. This DNA polymerase also exhibits 3' to 5' exonuclease activity	polC
01193	DNA polymerase III PolC-type	s__Desulfosporosinus_sp001936615	651	k141_2202548	0	0	0	0	0.376897	0	1.932	0.55037	L	Required for replicative DNA synthesis. This DNA polymerase also exhibits 3' to 5' exonuclease activity	polC
01194	DNA polymerase III PolC-type	s__Desulfosporosinus_sp001936615	822	k141_2202548	2.0633	0	0	0	1.34321	0.934131	1.91257	1.74355
01195	Proline--tRNA ligase	s__Desulfosporosinus_sp000224515	1761	k141_2202548	0	0.4198	0	0	1.04494	0.926554	1.01177	0.406938	J	Catalyzes the attachment of proline to tRNA(Pro) in a two-step reaction proline is first activated by ATP to form Pro- AMP and then transferred to the acceptor end of tRNA(Pro). As ProRS can inadvertently accommodate and process non-cognate amino acids such as alanine and cysteine, to avoid such errors it has two additional distinct editing activities against alanine. One activity is designated a…	proS
01196	4-hydroxy-3-methylbut-2-en-1-yl diphosphate synthase (flavodoxin)	s__Desulfosporosinus_sp000224515	1095	k141_2202548	0	0.6751	0	0	1.79258	1.31486	1.53148	0.6544	I	Converts 2C-methyl-D-erythritol 2,4-cyclodiphosphate (ME-2,4cPP) into 1-hydroxy-2-methyl-2-(E)-butenyl 4-diphosphate	ispG
01197	Regulator of sigma-W protease RasP	s__Desulfosporosinus_sp001516045	1071	k141_2202548	1.5836	1.3805	0	0	0.458196	0.896156	1.37004	4.01456	M	zinc metalloprotease	rseP
01198	1-deoxy-D-xylulose 5-phosphate reductoisomerase	s__Desulfosporosinus_sp001707885	1230	k141_2202548	0	1.2021	1.5885	0	1.19684	0.46818	0	1.16519	I	Catalyzes the NADP-dependent rearrangement and reduction of 1-deoxy-D-xylulose-5-phosphate (DXP) to 2-C-methyl-D-erythritol 4-phosphate (MEP)	dxr
01199	Sodium-lithium/proton antiporter	s__Desulfosporosinus_sp002196705	1104	k141_2202548	0	2.0089	0	0	0.666702	0.869413	1.42406	0.649051	S	Sporulation integral membrane protein YtvI	-
01200	Phosphatidate cytidylyltransferase	s__Desulfosporosinus_sp000224515	783	k141_2202548	0	0	2.4953	0	0	1.10324	0.535394	0	I	Belongs to the CDS family	cdsA
01201	Isoprenyl transferase	s__Desulfosporosinus_sp000224515	765	k141_2202548	2.2171	0	0	0	0	1.12918	1.50705	3.51277	H	Catalyzes the condensation of isopentenyl diphosphate (IPP) with allylic pyrophosphates generating different type of terpenoids	uppS
01202	hypothetical protein	s__Desulfosporosinus_sp001936615	204	k141_2202548	0	3.6239	0	0	3.60816	1.88199	4.62403	2.63454
01203	Ribosome-recycling factor	s__Desulfosporosinus_sp001707885	558	k141_2202548	0	0	0	0	4.17725	2.92416	3.38102	5.13687	J	Responsible for the release of ribosomes from messenger RNA at the termination of protein biosynthesis. May increase the efficiency of translation by recycling ribosomes from one round of translation to another	frr
01204	Uridylate kinase	s__Desulfosporosinus_sp001707885	726	k141_2202548	0	0	1.3456	0	2.70362	3.30516	4.61975	1.97408	F	Catalyzes the reversible phosphorylation of UMP to UDP	pyrH
01205	Elongation factor Ts	s__Desulfosporosinus_sp004766055	654	k141_2202548	5.1867	0	0	0	3.00127	4.98988	3.20523	1.64362	J	Associates with the EF-Tu.GDP complex and induces the exchange of GDP to GTP. It remains bound to the aminoacyl-tRNA.EF- Tu.GTP complex up to the GTP hydrolysis stage on the ribosome	tsf
01206	30S ribosomal protein S2	s__Desulfosporosinus_sp002413075	771	k141_2202548	0	0.9589	1.2671	1.2708	8.75136	8.83881	10.8753	7.90022	J	Belongs to the universal ribosomal protein uS2 family	rpsB
01207	hypothetical protein	s__Desulfosporosinus_sp001707885	459	k141_2202548	0	0	2.1284	2.1346	0	1.25469	2.05511	0.780627	-	-	-
01208	GTP-sensing transcriptional pleiotropic repressor CodY	s__Desulfosporosinus_sp000224515	798	k141_2202548	0	0	0	2.4556	0	2.28527	2.62687	1.34695	K	DNA-binding protein that represses the expression of many genes that are induced as cells make the transition from rapid exponential growth to stationary phase. It is a GTP-binding protein that senses the intracellular GTP concentration as an indicator of nutritional limitations. At low GTP concentration it no longer binds GTP and stop to act as a transcriptional repressor	codY
01209	ATP-dependent protease ATPase subunit HslU	s__Desulfosporosinus_fructosivorans	1386	k141_2202548	1.2237	0	1.4097	0	0.708064	2.8393	2.34429	1.93886	O	this subunit has chaperone activity. The binding of ATP and its subsequent hydrolysis by HslU are essential for unfolding of protein substrates subsequently hydrolyzed by HslV. HslU recognizes the N-terminal part of its protein substrates and unfolds these before they are guided to HslV for hydrolysis	hslU
01210	ATP-dependent protease subunit HslV	s__Desulfosporosinus_sp002404215	531	k141_2202548	0	0	0	0	1.61724	1.2653	1.97381	1.34954	O	Protease subunit of a proteasome-like degradation complex believed to be a general protein degrading machinery	hslV
01211	Tyrosine recombinase XerC	s__Desulfosporosinus_sp001707885	912	k141_2202548	0	0	0	0	1.07614	0.315745	2.52837	0	D	Belongs to the 'phage' integrase family. XerC subfamily	xerC
01212	Methylenetetrahydrofolate--tRNA-(uracil-5-)-methyltransferase TrmFO	s__Desulfosporosinus_sp000224515	1320	k141_2202548	1.2849	0	0	0.7423	1.11527	1.89055	0.714661	1.3572	J	Catalyzes the folate-dependent formation of 5-methyl- uridine at position 54 (M-5-U54) in all tRNAs	trmFO
01213	DNA topoisomerase 1	s__Desulfosporosinus_sp000224515	2091	k141_2202548	0	0	0	0	0.704053	0.688542	0.400966	0.856755	L	Releases the supercoiling and torsional tension of DNA, which is introduced during the DNA replication and transcription, by transiently cleaving and rejoining one strand of the DNA duplex. Introduces a single-strand break via transesterification at a target site in duplex DNA. The scissile phosphodiester is attacked by the catalytic tyrosine of the enzyme, resulting in the formation of a DNA-(5'…	topA
01214	hypothetical protein	s__Desulfosporosinus_sp001707885	1119	k141_2202548	0	0	0	0	0.328938	0.514623	0	0.320202	LU	DNA protecting protein DprA	dprA
01215	hypothetical protein	s__Desulfosporosinus_sp001936615	351	k141_2202548	0	0	0	0	0.34953	0.546893	2.38886	0
01216	hypothetical protein	s__Desulfosporosinus_sp004766055	831	k141_2202548	0	0	0	0	1.03344	0	0.630599	1.29347	L	PFAM Xylose isomerase-like TIM barrel	Nfo
01217	Small; acid-soluble spore proteins; alpha/beta type	s__Desulfosporosinus_sp001516045	186	k141_2202548	4.5593	3.9746	0	0	1.97871	5.67637	12.397	3.85268	S	PFAM Small, acid-soluble spore proteins, alpha beta type	sspF
01218	Competence protein ComM	s__Desulfosporosinus_sp000960765	1566	k141_2202548	0	0.4721	1.2477	0	2.35017	3.80008	2.67715	3.54638	O	PFAM magnesium chelatase	comM
01219	Sensor histidine kinase ResE	s__Desulfosporosinus_sp000224515	1809	k141_2202548	0	0.8173	0	0	0.678112	0.79587	0.115886	0.198076	T	Histidine kinase-, DNA gyrase B-, and HSP90-like ATPase	-
01220	Transcriptional regulatory protein ResD	s__Desulfosporosinus_sp002404215	690	k141_2202548	0	1.0714	1.4158	0	0.711184	1.39108	0	0.519259	K	PFAM Response regulator receiver domain	-
01221	hypothetical protein	s__Desulfosporosinus_lacus	357	k141_2202548	0	0	0	0	0	0	1.17437	0	L	Belongs to the UPF0102 family	-
01222	NADH-quinone oxidoreductase subunit N	s__Desulfosporosinus_sp001516045	1446	k141_2202548	2.3458	3.3232	3.378	3.3879	19.8525	25.3562	29.2108	15.4867	C	NDH-1 shuttles electrons from NADH, via FMN and iron- sulfur (Fe-S) centers, to quinones in the respiratory chain. The immediate electron acceptor for the enzyme in this species is believed to be a menaquinone. Couples the redox reaction to proton translocation (for every two electrons transferred, four hydrogen ions are translocated across the cytoplasmic membrane), and thus conserves the redox …	nuoN
01223	NAD(P)H-quinone oxidoreductase chain 4 1	s__Desulfosporosinus_sp000224515	1545	k141_2202548	2.1955	4.3065	6.0069	5.3904	17.6276	14.6613	20.0125	13.3347	C	TIGRFAM proton-translocating NADH-quinone oxidoreductase, chain M	nuoM
01224	NAD(P)H-quinone oxidoreductase chain 5	s__Desulfosporosinus_sp004766055	1719	k141_2202548	5.9199	6.8811	6.5355	4.5597	13.9164	15.8574	18.9013	8.7543	CP	NADH-Ubiquinone oxidoreductase (complex I), chain 5	ndhF
01225	hypothetical protein	s__Desulfosporosinus_sp000224515	984	k141_1229799	0	0	0	0	0.748	1.46311	0.639067	0.18203	P	Catalyzes the reduction of nitrite to ammonia, consuming six electrons in the process	-
01226	hypothetical protein	s__Desulfosporosinus_sp000224515	366	k141_1229799	0	0	0	0	1.34071	1.04895	0	0
01227	Cytochrome b6	s__Desulfosporosinus_sp004766055	732	k141_1229799	0	1.01	0	0	1.00553	1.96685	0.715909	2.93691	C	Cytochrome b(N-terminal)/b6/petB	-
01228	Rieske [2Fe-2S] domain	s__Desulfosporosinus_sp002404215	453	k141_1229799	0	0	2.1566	0	4.33298	6.14455	2.54504	7.90949	C	Rieske [2Fe-2S] domain	-
01229	Polysulfide reductase chain C	s__Desulfosporosinus_sp001516045	897	k141_1229799	0	1.2363	0	1.0923	6.70151	8.13226	9.81502	3.59496	P	PFAM Polysulphide reductase, NrfD	-
01230	Tetrathionate reductase subunit B	s__Desulfosporosinus_sp001936615	576	k141_1229799	0	2.567	3.3921	1.701	2.98175	10.1647	10.5538	2.48816	C	4Fe-4S binding domain	-
01231	Thiosulfate reductase molybdopterin-containing subunit PhsA	s__Desulfosporosinus_sp001707885	2214	k141_1229799	6.1284	0.6678	2.2062	3.5403	8.64403	7.71668	10.8409	8.81991	C	Belongs to the prokaryotic molybdopterin-containing oxidoreductase family	-
01232	Sulphur transport	s__Desulfosporosinus_sp002404215	282	k141_1229799	6.0144	0	0	0	6.96048	7.14759	20.4419	2.54111	S	Sulphur transport	-
01233	Sulphur transport	s__Desulfosporosinus_sp002404215	531	k141_1229799	0	1.3922	1.8398	1.8452	14.093	12.4722	19.9358	17.5439	S	Sulphur transport	-
01234	hypothetical protein	s__Desulfosporosinus_sp001707885	915	k141_1229799	0	3.2318	1.0677	4.2832	13.5416	14.476	17.4112	13.9013	-	-	-
01235	MerR family regulatory protein;MerR HTH family regulatory protein	s__Desulfosporosinus_sp000224515	465	k141_1229799	0	0	2.1009	0	4.74883	3.7154	4.95877	6.16434	K	helix_turn_helix, mercury resistance	-
01236	Iron-sulfur cluster carrier protein	s__Desulfosporosinus_sp000224515	861	k141_1229799	10.8342	3.0052	3.4039	5.6898	25.0771	21.1807	24.1029	36.2045	D	Binds and transfers iron-sulfur (Fe-S) clusters to target apoproteins. Can hydrolyze ATP	-
01237	Dinitrogenase iron-molybdenum cofactor	s__Desulfosporosinus_sp000224515	363	k141_1229799	0	4.0732	0	0	8.11096	8.7256	9.52824	12.3381	S	PFAM Dinitrogenase iron-molybdenum cofactor	-
01238	Protein of unknown function DUF134	s__Desulfosporosinus_sp000961805	489	k141_1229799	0	1.5118	4.9945	4.0073	5.5193	5.88844	11.1456	11.7235	S	DNA-binding protein	-
01239	Protein of unknown function (DUF1638)	s__Desulfosporosinus_sp001936615	654	k141_1229799	0	0	1.4938	0	5.62743	1.02729	1.92317	3.83503	S	Protein of unknown function (DUF1638)	-
01240	hypothetical protein	s__Desulfosporosinus_sp000224515	366	k141_1229799	0	0	0	0	0.670356	1.57347	1.71823	0.97897	S	Transcriptional regulator	-
01241	Winged helix DNA-binding domain;MarR family;MarR family	s__Desulfosporosinus_sp000224515	474	k141_1229799	0	1.5597	0	2.067	6.72924	4.04986	5.30687	2.64568	K	helix_turn_helix multiple antibiotic resistance protein	marR
01242	Copper-sensing transcriptional repressor CsoR	s__Desulfosporosinus_sp000224515	279	k141_1229799	0	0	0	0	0	0	0	1.2842	S	PFAM Uncharacterised BCR, COG1937	-
01243	Transglycosylase SLT domain	s__Desulfosporosinus_sp001707885	582	k141_1229799	0	0	0	0	0	0.659659	0	1.23125	M	transglycosylase	slt
01244	Dephospho-CoA kinase	s__Desulfosporosinus_sp001707885	612	k141_1229799	0	1.208	0	0	0	1.25469	0	1.1709	H	Catalyzes the phosphorylation of the 3'-hydroxyl group of dephosphocoenzyme A to form coenzyme A	coaE
01245	Probable sporulation protein YtaF	s__Desulfosporosinus_sp000224515	660	k141_1229799	0	0	0	0	1.85872	0.581748	0.793998	0	U	Probably functions as a manganese efflux pump	ytaF
01246	Putative ATP-binding protein YdiF	s__Desulfosporosinus_sp001707885	1842	k141_1229799	0	0	0	0.5319	0.932437	1.3548	1.87771	0.875297	S	ATPase component of ABC transporters with duplicated ATPase domain	-
01247	hypothetical protein	s__Desulfosporosinus_sp000960765	360	k141_1229799	0	0	0	0	0.340794	0	1.16457	0	-	-	-
01248	Formamidopyrimidine-DNA glycosylase	s__Desulfosporosinus_sp001516045	822	k141_1229799	0	0	0	0	0	0.350333	1.78509	0.87182	L	Involved in base excision repair of DNA damaged by oxidation or by mutagenic agents. Acts as DNA glycosylase that recognizes and removes damaged bases. Has a preference for oxidized purines, such as 7,8-dihydro-8-oxoguanine (8-oxoG). Has AP (apurinic apyrimidinic) lyase activity and introduces nicks in the DNA strand. Cleaves the DNA backbone by beta-delta elimination to generate a single-strand …	fpg
01249	DNA polymerase I	s__Desulfosporosinus_sp001707885	2631	k141_1229799	1.2893	0	0.1857	0	1.25897	0.839104	1.19514	0.953297	L	In addition to polymerase activity, this DNA polymerase exhibits 5'-3' exonuclease activity	polA
01250	Transglutaminase-like superfamily	s__Desulfosporosinus_fructosivorans	750	k141_1229799	0	0.4929	0	0	0	0.51186	0.978257	0.477718	O	protein involved in cytokinesis, contains TGc (transglutaminase protease-like) domain	-
01251	hypothetical protein	s__Desulfosporosinus_sp000224515	813	k141_1229799	0	0	1.2016	0	0	0.472191	0.773495	0	K	Sugar-specific transcriptional regulator TrmB	-
01252	EamA-like transporter family;Triose-phosphate Transporter family	s__Desulfosporosinus_sp000224515	915	k141_1229799	0	0	0	0	0	0.209754	1.37459	0.195758	EG	DMT(Drug metabolite transporter) superfamily permease	-
01253	Transcriptional activator protein CopR	s__Desulfosporosinus_sp000224515	675	k141_1229799	0	0	0	0	0	0	0	0	K	Transcriptional regulatory protein, C terminal	-
01254	hypothetical protein	UNKNOWN	282	k141_1229799	0	0	0	0	0	0	0	0
01255	hypothetical protein	s__Desulfosporosinus_sp000224515	345	k141_1229799	0	0	0	0	0	0	0	0	-	-	-
01256	hypothetical protein	s__Desulfosporosinus_sp001516045	636	k141_1229799	0	0	0	0	0	0	0	0
01257	Glycosyltransferase family 87	s__Desulfosporosinus_sp001516045	1776	k141_1229799	0	0	0	0	0	0	0	0	S	integral membrane protein	-
01258	GtrA-like protein	s__Desulfosporosinus_sp004766055	435	k141_1229799	0	0	0	0	0	0.441259	0	0	S	PFAM GtrA-like protein	-
01259	Uncharacterized glycosyltransferase YkcC	s__Desulfosporosinus_sp001516045	969	k141_1229799	0	0	0	0	0.253167	0	0.648962	0	M	PFAM Glycosyl transferase family 2	-
01260	Putative mannosyltransferase YkcB	s__Desulfosporosinus_sp001516045	2229	k141_1229799	0	0	0	0	0	0	0	0.160725	M	PFAM glycosyl transferase family 39	-
01261	CHAD domain;CYTH domain	s__Acetonema_longum	1530	k141_1229799	0	0	0.6385	0	0.801843	0.501876	0.685065	0.468358	S	CHAD	-
01262	hypothetical protein	s__Thermithiobacillus_tepidarius	492	k141_1229799	0	3.0052	0	0	0.498667	1.17054	1.70424	0.72821	T	Phosphohistidine phosphatase SixA	-
01263	hypothetical protein	s__Bacillus_G_halmapalus	321	k141_1229799	0	0	0	0	0	0	0	0
01264	hypothetical protein	s__Desulfotomaculum_aquiferis	315	k141_1229799	0	0	0	0	0	0	0	0
01265	Predicted AAA-ATPase	s__CEB3_sp001029295	378	k141_1229799	0	0	0	0	0	0	0	0	K	An automated process has identified a potential problem with this gene model	-
01266	hypothetical protein	s__Desulfosporosinus_sp000961805	243	k141_1229799	0	6.0846	8.0405	0	4.03881	3.94984	0	0
01267	hypothetical protein	UNKNOWN	207	k141_1229799	0	0	0	0	0	0	0	0
01268	Uncharacterized transporter MJ0576	s__Desulfosporosinus_sp001707885	999	k141_1229799	0	0	0	0	0	0	0.839283	1.07596	P	PFAM C4-dicarboxylate transporter malic acid transport protein	-
01269	Putative phosphoenolpyruvate synthase	s__Desulfosporosinus_sp000960765	1356	k141_1229799	0	0	0	0	0.180961	0.707797	1.70049	0.26422	GT	Pyruvate phosphate dikinase, PEP pyruvate binding	-
01270	hypothetical protein	s__Desulfosporosinus_youngiae	432	k141_1322404	0	0	0	0	1.13595	0.444379	1.45571	4.56172
01271	Bacterial regulatory proteins; tetR family	s__CEB3_sp001029295	615	k141_1322404	0	2.4042	0	0	2.19426	2.96526	1.02256	0.87387	K	PFAM Bacterial regulatory proteins, tetR family	-
01272	HlyD family secretion protein;Barrel-sandwich domain of CusB or HlyD membrane-fusion	s__CEB3_sp001029295	657	k141_1322404	0	0	4.4608	0	2.61412	3.65228	3.03105	2.18142	V	HlyD family secretion protein	yhbJ
01273	Putative efflux system component YhbJ	s__CEB3_sp001029295	738	k141_1322404	2.2982	5.0087	1.3237	0	0.997423	5.85252	3.12447	9.22453	V	Secretion protein, HlyD	-
01274	Uncharacterized MFS-type transporter YhcA	s__CEB3_sp001029295	1536	k141_1322404	8.8336	0	1.908	2.5515	3.59407	7.24868	6.34601	5.94834	U	TIGRFAM drug resistance transporter, EmrB QacA subfamily	-
01275	efflux transporter; RND family; MFP subunit	s__CEB3_sp001029295	1833	k141_1322404	2.7759	1.6133	2.1318	2.6726	5.4881	6.75482	8.97725	7.91662
01276	Bacterial Ig-like domain (group 1);Carboxypeptidase regulatory-like domain;ell wall binding domain 2 (CWB2);Invasin; domain 3;Macroglobulin domain MG4	s__CEB3_sp001029295	1899	k141_1322404	4.4656	0.3893	0.5144	4.1275	7.81678	8.99668	8.22372	8.39621	M	Cell wall-binding	-
01277	ell wall binding domain 2 (CWB2)	s__CEB3_sp001029295	2652	k141_1322404	2.5581	1.6726	2.026	4.6181	30.207	29.2795	37.8615	25.9403	M	Cell wall-binding protein	-
01278	GDSL-like Lipase/Acylhydrolase;GDSL-like Lipase/Acylhydrolase family	s__Desulfosporosinus_sp004766055	819	k141_1322404	1.0354	0.9027	0	0	2.39661	0.234357	4.73502	3.28109	E	GDSL-like Lipase/Acylhydrolase	-
01279	Probable capsular polysaccharide biosynthesis protein YwqC	s__Desulfosporosinus_sp001707885	699	k141_1322404	0	0	2.7952	0	6.49372	4.6686	3.59862	5.89477	M	PFAM Chain length determinant protein	-
01280	Tyrosine-protein kinase YwqD	s__Desulfosporosinus_sp000224515	756	k141_1322404	0	0	0	0	3.24543	3.17403	5.26827	6.87213	D	PFAM CobQ CobB MinD ParA nucleotide binding domain	-
01281	hypothetical protein	s__Desulfosporosinus_sp002413075	696	k141_1322404	0	0	1.4036	0	1.41007	2.48228	1.20468	0.772158
01282	Tyrosine-protein phosphatase YwqE	s__Desulfosporosinus_sp001707885	810	k141_1322404	2.0939	0.9127	0	0	2.12036	1.8959	4.65826	5.30812	GM	pfam php	ywqE
01283	Alginate biosynthesis protein AlgA	s__Desulfosporosinus_sp004766055	1416	k141_1322404	0	0.5221	0.6899	0	3.98532	3.99923	4.29313	3.92203	GM	PFAM Nucleotidyl transferase	-
01284	Exopolysaccharide production protein ExoY	s__Sporolactobacillus_laevolacticus	693	k141_1322404	0	0	0	0	1.77029	2.07757	1.66368	2.06812	M	Bacterial sugar transferase	-
01285	Glycosyl transferases group 1;Glycosyltransferase Family 4;Glycosyl transferases group 1;Glycosyl transferases group 1	s__Caminibacter_mediatlanticus	1125	k141_1322404	0	0	0	0	1.09049	0.938499	0.186309	0.318508	M	Glycosyltransferase Family 4	-
01286	Glycosyl transferases group 1;Glycosyltransferase Family 4;Glycosyl transferases group 1;Glycosyl transferase 4-like domain	s__Phascolarctobacterium_sp900545535	1098	k141_1322404	0	0	0	0	2.56973	2.27279	1.33634	2.93691
01287	Putative UDP-glucose 4-epimerase	s__Aquimarina_aggregata	960	k141_1322404	0	0	0	0	1.66127	2.19961	3.05699	1.3063	GM	ADP-glyceromanno-heptose 6-epimerase activity	-
01288	GDP-mannose 4;6-dehydratase	s__Sporomusa_C_acidovorans	969	k141_1322404	0	0	0	0	2.53202	1.18863	1.73063	1.84883	M	Catalyzes the conversion of GDP-D-mannose to GDP-4- dehydro-6-deoxy-D-mannose	gmd
01289	GDP-6-deoxy-D-mannose reductase	s__Sporomusa_C_acidovorans	933	k141_1322404	0	1.5847	0	0	2.89278	2.26326	2.24676	4.22432	GM	Polysaccharide biosynthesis protein	-
01290	Glycosyl transferase family 2	s__Sporolactobacillus_laevolacticus	1014	k141_1322404	0	0	0	0	0.725893	0.18934	0	0.706727	M	Glycosyl transferase family 2	-
01291	Glycosyl transferases group 1	s__QFOI01_sp004337365	1230	k141_1322404	0	0	0	0	0	0.23409	0.511236	0.29132
01292	O-Antigen ligase	s__Flectobacillus_major	1464	k141_1322404	0	0	0	0	0.502767	0.13113	1.00233	0.97897
01293	Sulfotransferase domain;Sulfotransferase family	s__Desulfosporosinus_sp000224515	882	k141_1322404	0	0	0	1.1109	0.556342	0.54413	0.712967	1.42183	Q	PFAM sulfotransferase	-
01294	dTDP-glucose 4;6-dehydratase	s__Desulfosporosinus_sp002413075	1038	k141_1322404	0	0	0	0	2.1274	3.51376	2.82726	3.10664	M	Belongs to the NAD(P)-dependent epimerase dehydratase family. dTDP-glucose dehydratase subfamily	rfbB
01295	Glucose-1-phosphate thymidylyltransferase	s__Desulfosporosinus_sp002413075	876	k141_1322404	0	0	0	0	1.12035	2.41052	1.91435	1.02256	H	Catalyzes the formation of dTDP-glucose, from dTTP and glucose 1-phosphate, as well as its pyrophosphorolysis	rfbA
01296	dTDP-4-dehydrorhamnose 3;5-epimerase	s__Desulfosporosinus_sp002413075	561	k141_1322404	0	0	0	0	1.3121	0.513286	1.30782	1.27733	M	Catalyzes the epimerization of the C3' and C5'positions of dTDP-6-deoxy-D-xylo-4-hexulose, forming dTDP-6-deoxy-L-lyxo-4- hexulose	rfbC
01297	murein biosynthesis integral membrane protein MurJ	UNKNOWN	2367	k141_1322404	0	0	0	0	1.03656	0.932616	1.01846	1.6651	U	Involved in peptidoglycan biosynthesis. Transports lipid-linked peptidoglycan precursors from the inner to the outer leaflet of the cytoplasmic membrane	murJ
01298	Spore coat polysaccharide biosynthesis protein SpsK	s__Desulfosporosinus_hippei	858	k141_1322404	0	0	0	0	0.714928	0.671159	0.732935	0.835182	M	Male sterility protein	rfbD
01299	O-Antigen ligase	s__Desulfosporosinus_acidiphilus	2265	k141_1322404	0	0	0	0	0.974959	2.16119	1.2957	0.632738	M	PFAM O-Antigen	-
01300	Bifunctional enzyme NodQ	s__Desulfitobacterium_A_metallireducens	1773	k141_1322404	0	0	0	0	0.41514	0.920314	1.0641	0.606263	F	Catalyzes the synthesis of activated sulfate	cysC
01301	hypothetical protein	UNKNOWN	222	k141_1322404	0	0	0	0	0	0	0	0
01302	phage tail tape measure protein; TP901 family; core region	s__Thermoanaerobacterium_saccharolyticum_B	2364	k141_775700	0	0	0	0.4145	0	0.162419	0	0	D	Transglycosylase SLT domain	-
01303	hypothetical protein	s__Thermoanaerobacterium_saccharolyticum_B	297	k141_775700	0	0	0	0	0	0	0	0	-	-	-
01304	phage major tail protein; phi13 family	s__Syntrophomonas_B_zehnderi	885	k141_775700	0	0	0	0	0	0	0	0	N	phage major tail protein	-
01305	hypothetical protein	s__Clostridium_AM_scatologenes	321	k141_775700	0	0	0	0	0	0	0	0	-	-	-
01306	phage protein; HK97 gp10 family	s__Ruminiclostridium_sufflavum	387	k141_775700	0	0	0	0	0	0	0	0	S	Bacteriophage HK97-gp10, putative tail-component	-
01307	putative phage head-tail adaptor	s__UBA1049_sp003452915	345	k141_775700	0	0	0	0	0	0	0	0	S	Phage head-tail joining protein	-
01308	hypothetical protein	s__Desulfosporosinus_acididurans	264	k141_775700	0	0	0	0	0	0	0	0
01309	phage major capsid protein; HK97 family	s__Propionispira_arboris	1275	k141_775700	0	0	0	0	0	0	0	0.280979
01310	phage prohead protease; HK97 family	s__Ruminiclostridium_D_sp002306975	708	k141_775700	0	0	0	0	0	0	0	0	S	Caudovirus prohead serine protease	-
01311	Phage portal protein	s__Ruminiclostridium_D_sp002306975	1260	k141_775700	0	0	0	0	0	0	0.249512	0	N	Portal protein	-
01312	Phage Terminase	s__BRHc4a_sp000802095	1713	k141_775700	0	0	0	0	0	0	0	0	S	Terminase	-
01313	hypothetical protein	s__Natronincola_ferrireducens	327	k141_775700	0	0	0	0	0	0	0	0	-	-	-
01314	hypothetical protein	s__BRHc4a_sp000802095	669	k141_775700	0	0	0	0	0	0	0	1.07114	V	HNH endonuclease	-
01315	hypothetical protein	UNKNOWN	243	k141_775700	0	0	0	0	0	0	0	0
01316	hypothetical protein	UNKNOWN	204	k141_775700	0	0	0	0	0	0	0	0
01317	hypothetical protein	s__Desulfosporosinus_sp001516045	777	k141_775700	0	0	0	0	0	0	0	0	S	Psort location Cytoplasmic, score 8.87	-
01318	hypothetical protein	UNKNOWN	195	k141_775700	0	0	0	0	0	0.492248	0	0
01319	Modification methylase SmeI	s__Natronincola_ferrireducens	864	k141_775700	0	0	0	0	0	0.222145	0.485206	0.829388	KL	Belongs to the N(4) N(6)-methyltransferase family	-
01320	ParB-like nuclease domain	s__Desulfosporosinus_acididurans	351	k141_775700	0	0	0	0	0	0	0	0	KL	Belongs to the N(4) N(6)-methyltransferase family	-
01321	hypothetical protein	s__Desulfosporosinus_acididurans	447	k141_775700	0	0	0	0	0	0	0	0	L	Homeodomain-like domain	-
01322	Protein of unknown function (DUF3800)	UNKNOWN	897	k141_775700	0	0	0	1.0923	0	0.214033	0	0.39945
01323	hypothetical protein	s__Desulfosporosinus_sp001516045	228	k141_775700	0	0	0	0	0	0	0	0
01324	hypothetical protein	s__Clostridium_I_pasteurianum	2145	k141_775700	0	0	0	0	0	0	0	0	-	-	-
01325	hypothetical protein	UNKNOWN	186	k141_775700	0	0	0	0	0	0	0	0
01326	hypothetical protein	s__Desulfallas_A_arcticus	3231	k141_775700	0	0	0	0	0	0.237656	0.324392	0.110894	-	-	-
01327	hypothetical protein	s__Anaeromusa_acidaminophila	789	k141_775700	0	0	1.2382	0	0	0.851584	0.531382	0.454095
01328	Helix-turn-helix domain;Helix-turn-helix;IrrE N-terminal-like domain	s__Anaeromusa_acidaminophila	1170	k141_775700	0	0	0	0.8374	0.419419	0.164113	0.358355	2.14371	S	Pfam:Peptidase_M78	-
01329	hypothetical protein	s__Desulfosporosinus_sp004766055	222	k141_775700	0	0	0	0	0	0	0	0	S	Transcriptional Coactivator p15 (PC4)	-
01330	Type III restriction enzyme; res subunit;SWI2/SNF2 ATPase	s__Syntrophomonas_B_zehnderi	3165	k141_775700	0	0	0	0	0.0775545	0	0.0662334	0.679271	L	DEAD-like helicases superfamily	-
01331	DNA methylase	s__KS41_sp003584865	3270	k141_775700	0	0	0	0	0.225086	0.264131	0.320559	0	L	PFAM DNA methylase N-4 N-6 domain protein	-
01332	DEAD/DEAH box helicase;Helicase conserved C-terminal domain;Type III restriction enzyme; res subunit;SNF2 family N-terminal domain	s__Syntrophomonas_B_zehnderi	2844	k141_775700	0	0	0	0	0	0.0674814	0	0	L	PFAM DNA RNA helicase, C-terminal	-
01333	hypothetical protein	s__CAG-238_sp900551415	831	k141_775700	0	0	0	0	0	0	0	0	-	-	-
01334	Antitoxin SocA	s__Schaedlerella_sp004556565	444	k141_775700	0	0	0	0	1.1052	0	0.944204	0.807013	S	Protein of unknown function (DUF4065)	-
01335	hypothetical protein	UNKNOWN	285	k141_775700	0	0	0	0	0	0	0	0
01336	hypothetical protein	s__Agathobacter_sp900550845	1377	k141_775700	0	0	0	0	0.712699	0.13942	1.21787	0	-	-	-
01337	Carbon monoxide dehydrogenase/acetyl-CoA synthase subunit alpha	s__Desulfosporosinus_sp001707885	2169	k141_1839063	45.3531	34.4249	42.788	42.6873	159.16	164.262	267.85	133.722	C	PFAM CO dehydrogenase acetyl-CoA synthase complex beta subunit	cdhC
01338	Corrinoid/iron-sulfur protein large subunit	s__Desulfosporosinus_sp000224515	1326	k141_1839063	24.3023	22.5799	20.2604	21.0585	74.6618	88.0196	151.604	82.0091	C	CO dehydrogenase acetyl-CoA synthase delta subunit	acsC
01339	2Fe-2S iron-sulfur cluster binding domain;C-terminal domain of RACo the ASKHA domain;RACo linker region;RACo middle region	s__Desulfosporosinus_sp000224515	1914	k141_1839063	19.4948	16.995	18.885	18.6843	92.1691	99.0911	162.747	81.619	C	PFAM 2Fe-2S iron-sulfur cluster binding domain	-
01340	Uncharacterized ATP-binding protein MJ0685	s__Desulfosporosinus_sp001707885	762	k141_1839063	8.9031	9.7019	16.6666	19.9298	87.0985	89.5579	165.607	71.707	D	PFAM CobQ CobB MinD ParA nucleotide binding domain	cooC1
01341	Corrinoid/iron-sulfur protein small subunit	s__Desulfosporosinus_sp000224515	960	k141_1839063	3.5334	11.9364	7.6322	22.4532	72.5848	87.0836	134.726	84.9097	C	CO dehydrogenase acetyl-CoA synthase delta subunit	acsD
01342	5-methyltetrahydrofolate:corrinoid/iron-sulfur protein co-methyltransferase	s__Desulfosporosinus_sp001707885	807	k141_1839063	32.5759	37.1016	21.1847	23.6749	150.954	157.472	262.871	154.509	E	Pterin binding enzyme	acsE
01343	hypothetical protein	s__Desulfosporosinus_sp000224515	843	k141_1839063	0	1.7539	0	0	0.582105	0.227672	0.49733	1.2751	M	Membrane	-
01344	Signal transduction histidine-protein kinase/phosphatase DegS	s__Desulfosporosinus_sp000224515	1164	k141_1839063	2.9142	0	0.4196	0	1.79169	1.73161	1.44073	0.615623	T	Histidine kinase-, DNA gyrase B-, and HSP90-like ATPase	degS
01345	Transcriptional regulatory protein DegU	s__Desulfosporosinus_sp000224515	639	k141_1839063	0	0	0	0	1.53585	0.450619	0.98414	1.12142	K	PFAM Response regulator receiver domain	-
01346	Ribonuclease TTHA0252	s__Desulfosporosinus_sp001707885	1737	k141_1839063	1.9528	0.4256	0.5624	1.1281	5.65016	4.31007	5.5513	4.12554	J	exonuclease of the beta-lactamase fold involved in RNA	-
01347	HDIG domain	s__Desulfosporosinus_sp000224515	591	k141_1839063	0	0	0.8265	0	8.51067	3.89778	6.20704	5.15319	S	PFAM HD domain	-
01348	DnaD domain protein	s__Desulfosporosinus_sp001936615	765	k141_1839063	0	0	1.277	0	2.0847	1.12918	0.822078	0.468358	L	PFAM Replication initiation and membrane attachment protein (DnaB)	-
01349	ATPase family associated with various cellular activities (AAA);Bacterial dnaA protein;IstB-like ATP binding protein;Type III restriction enzyme; res subunit	s__Desulfosporosinus_sp000224515	858	k141_1839063	1.9767	1.7233	1.1386	0	3.43157	1.34241	5.37489	3.13196	L	DNA replication protein	-
01350	hypothetical protein	s__Desulfosporosinus_sp004766055	579	k141_1839063	1.4646	0	0	1.6922	1.27127	0	0.36201	1.23766	-	-	-
01351	Probable phosphatase Cthe 0111	s__Desulfosporosinus_sp001707885	732	k141_1839063	0	0	1.3346	0	1.34071	0.262259	2.00456	0.97897	E	PFAM PHP domain	-
01352	hypothetical protein	s__Desulfosporosinus_sp003132105	705	k141_1839063	0	0	0	0	0	2.04218	1.78402	0.508205	-	-	-
01353	hypothetical protein	s__Desulfosporosinus_sp000224515	666	k141_1839063	0	0	0	0	0.552598	2.01767	1.25897	1.88297	-	-	-
01354	ANTAR domain;Response regulator receiver domain	s__Desulfosporosinus_sp000224515	582	k141_1839063	0	0	0	1.6835	2.3187	2.47372	0.360138	0.615623	K	ANTAR	-
01355	hypothetical protein	s__Desulfosporosinus_sp001707885	423	k141_1839063	0	0	0	0	2.90018	0.907656	1.48664	1.69408	O	redox protein, regulator of disulfide bond	-
01356	Phosphodiester glycosidase	s__Desulfosporosinus_sp000224515	966	k141_1839063	0	0	0	0	0.761996	0.1987	1.08496	0	G	exopolysaccharide biosynthesis protein	-
01357	hypothetical protein	s__Desulfosporosinus_sp001936615	1260	k141_1839063	0	0	0	0	0.973621	0.761728	0.332771	0.8531	-	-	-
01358	hypothetical protein	s__Desulfosporosinus_sp000224515	2790	k141_1839063	0	0	0.3501	0	1.05528	0.722416	2.36666	1.41265	S	PFAM Uncharacterised protein family UPF0182	-
01359	Thioredoxin reductase	s__Desulfosporosinus_sp001707885	930	k141_1839063	0	0	0	0	4.2212	3.09621	3.0429	4.62323	C	Belongs to the class-II pyridine nucleotide-disulfide oxidoreductase family	-
01360	hypothetical protein	s__Desulfosporosinus_sp000224515	834	k141_1839063	0	3.5457	0.5857	0	8.23736	8.05604	3.39314	4.94058	C	PFAM Electron transfer flavoprotein	fixA
01361	Caffeyl-CoA reductase-Etf complex subunit CarE	s__Desulfosporosinus_sp000224515	1332	k141_1839063	1.2733	1.6651	1.1001	4.4134	6.53918	8.64706	9.36377	14.1221	C	electron transfer flavoprotein, alpha subunit	fixB
01362	hypothetical protein	s__Desulfosporosinus_sp001707885	1293	k141_1839063	1.3117	1.1435	2.2666	4.1676	7.021	7.2747	7.13332	6.92767	C	Oxidoreductase	fixC
01363	Ferredoxin-like protein	s__Desulfosporosinus_sp003132105	282	k141_1839063	0	5.2431	3.4642	1.7372	1.74016	1.70183	0.743365	0	C	Electron transfer flavoprotein-ubiquinone oxidoreductase, 4Fe-4S	-
01364	hypothetical protein	s__Desulfosporosinus_sp001707885	831	k141_1839063	0	0	2.3512	0	2.36203	0.692999	0.630599	1.72465	S	TIGRFAM TIGR00268 family protein	-
01365	Pyridinium-3;5-biscarboxylic acid mononucleotide synthase	s__Desulfosporosinus_sp001707885	762	k141_1839063	4.4516	0	1.282	2.5716	2.41489	2.26727	1.65057	0.94046	S	(AIR) carboxylase	-
01366	Putative nickel insertion protein	s__Desulfosporosinus_sp001707885	819	k141_1839063	2.0709	0	1.1928	0	2.24685	2.10948	2.81541	1.96864	S	Involved in the biosynthesis of a nickel-pincer cofactor ((SCS)Ni(II) pincer complex). Binds Ni(2 ), and functions in nickel delivery to pyridinium-3,5-bisthiocarboxylic acid mononucleotide (P2TMN), to form the mature cofactor. Is thus probably required for the activation of nickel-pincer cofactor- dependent enzymes	larC
01367	Eukaryotic integral membrane protein (DUF1751);Rhomboid family	s__Desulfosporosinus_sp001707885	966	k141_1839063	0	0	0	0	1.26993	1.58978	0.216974	2.22546	S	PFAM Rhomboid family	gluP
01368	Stage V sporulation protein D	s__Desulfosporosinus_sp001707885	2019	k141_1839063	0	0	0	0.9706	0.364595	0.855685	0.934398	0.887331	M	Cell division protein FtsI penicillin-binding protein	spoVD
01369	Putative dipeptidase YtjP	s__Desulfosporosinus_sp000224515	1404	k141_1839063	0	2.6328	0	0	3.40776	2.25595	2.38886	2.67955	E	PFAM Peptidase family M20 M25 M40	-
01371	Nucleotidyltransferase domain;Polymerase beta; Nucleotidyltransferase	s__Desulfosporosinus_sp000961805	282	k141_1839063	0	0	0	0	0	0	0	0	S	Nucleotidyltransferase domain	-
01372	Uncharacterized membrane protein YfkQ	s__Desulfosporosinus_sp001936615	1374	k141_350660	0	0	0	0	0.178554	0.419151	0.457661	0	EG	PFAM Bacillus Clostridium GerA spore germination protein	-
01373	Spore germination protein KB	s__Desulfosporosinus_sp001936615	1092	k141_350660	0	0	0	0	0	0	0	0	F	TIGRFAM spore germination protein (amino acid permease)	-
01374	hypothetical protein	s__Desulfosporosinus_lacus	432	k141_350660	0	0	0	0	0	0	0	0	-	-	-
01375	Inhibitor of sigma-G Gin	s__Desulfosporosinus_fructosivorans	282	k141_350660	0	0	0	0	0.435019	0.680697	0	0	S	Inhibitor of sigma-G Gin	-
01376	hypothetical protein	s__Desulfosporosinus_sp003132105	1425	k141_350660	0	1.0376	0.6856	0	6.28459	6.53348	7.57583	5.53169	E	PFAM Orn Lys Arg decarboxylase, C-terminal domain	speA
01377	DNA polymerase III; delta subunit	s__Desulfosporosinus_sp001707885	879	k141_350660	0	0	0	2.2293	2.93085	1.09191	2.74249	2.03808	L	TIGRFAM DNA polymerase III, delta' subunit	-
01378	Stage 0 sporulation protein YaaT	s__Desulfosporosinus_sp001516045	810	k141_350660	0	0	0	0	2.42327	4.38433	1.94091	3.31755	S	pfam psp1	yaaT
01379	Initiation control protein YabA	s__Desulfosporosinus_fructosivorans	306	k141_350660	0	0	0	0	4.81088	1.25469	2.74017	0.585492	S	Initiation control protein YabA	-
01380	Ribosomal RNA small subunit methyltransferase I	s__Desulfosporosinus_sp003132105	861	k141_350660	0	0	0	0	0.569892	1.4492	4.62582	3.74526	H	Catalyzes the 2'-O-methylation of the ribose of cytidine 1402 (C1402) in 16S rRNA	rsmI
01381	transcriptional regulator; AbrB family	s__Desulfosporosinus_sp003132105	276	k141_350660	0	0	0	0	4.00039	0.695495	6.8355	13.631	K	Transcriptional regulator, AbrB family	abrB
01382	Methionine--tRNA ligase	s__Desulfosporosinus_sp001707885	1986	k141_350660	0	0.7445	0	0	0.864778	1.06321	2.95536	0.90204	J	Is required not only for elongation of protein synthesis but also for the initiation of all mRNA translation through initiator tRNA(fMet) aminoacylation	metG
01383	Uncharacterized metal-dependent hydrolase YabD	s__Desulfosporosinus_sp002404215	780	k141_350660	1.0872	0	0	0	2.20192	1.8458	3.4937	3.67484	L	TIGRFAM hydrolase, TatD family	tatD
01384	3D domain;G5 domain	s__Desulfosporosinus_sp001707885	981	k141_350660	0	0	0	2.9963	0.500182	0.391338	0.213676	1.09575	S	PFAM 3D domain	-
01385	3D domain;G5-linked-Ubiquitin-like domain;G5 domain	s__Desulfosporosinus_sp001707885	1173	k141_350660	2.8918	3.1513	0.8328	2.5058	1.77796	1.47291	1.16162	1.37459	S	PFAM 3D domain	-
01386	Endolysin	s__Desulfosporosinus_sp001936615	708	k141_350660	0	0	0	0	0.346589	0	0	0	M	PFAM N-acetylmuramoyl-L-alanine amidase	-
01387	Uncharacterized glycosylase YvbX	s__Desulfosporosinus_sp004766055	1164	k141_350660	8.7425	2.5405	4.616	3.3669	2.3187	3.21593	4.052	2.15477	M	PFAM Glycosyl hydrolases family 18	-
01388	Ribonuclease M5	s__Desulfosporosinus_sp000224515	552	k141_350660	0	0	0	0	0	0	0	0	J	Required for correct processing of both the 5' and 3' ends of 5S rRNA precursor. Cleaves both sides of a double-stranded region yielding mature 5S rRNA in one step	rnmV
01389	Ribosomal RNA small subunit methyltransferase A	s__Desulfosporosinus_sp002413075	840	k141_350660	0	0.8801	0	0	0	0.228563	0	0.8531	J	Specifically dimethylates two adjacent adenosines (A1518 and A1519) in the loop of a conserved hairpin near the 3'-end of 16S rRNA in the 30S particle. May play a critical role in biogenesis of 30S subunits	ksgA
01390	hypothetical protein	s__Desulfosporosinus_sp001707885	591	k141_350660	0	0	0	0	0	0.812005	0	0	-	-	-
01391	Glycosyl transferase family 2	s__Desulfosporosinus_sp001936615	852	k141_350660	0	0	0	0	0	0.225354	0	0	M	PFAM Glycosyl transferase family 2	-
01392	Sporulation-specific protease YabG	s__Desulfosporosinus_sp000224515	837	k141_350660	0	1.7665	0	0	0	0.458731	0	0	S	TIGRFAM sporulation peptidase YabG	yabG
01393	Putative L;D-transpeptidase YkuD	s__Desulfosporosinus_sp000224515	339	k141_350660	0	0	0	0	1.44751	0.566237	0.618386	0	M	PFAM L,D-transpeptidase catalytic domain	-
01394	Cyanophycinase	s__Desulfosporosinus_sp000224515	801	k141_350660	0	0	0	0	0	0.239617	0	0	E	Belongs to the peptidase S51 family	cphB
01395	Cyanophycin synthetase	s__Desulfosporosinus_sp000224515	2658	k141_350660	0	0	0	0	0.184615	0.072206	0.630955	0	D	Mur ligase family, glutamate ligase domain	cphA
01396	4-diphosphocytidyl-2-C-methyl-D-erythritol kinase	s__Desulfosporosinus_sp001707885	861	k141_350660	0	0	0	0	1.42486	0.668841	0.24345	0.41612	F	Catalyzes the phosphorylation of the position 2 hydroxy group of 4-diphosphocytidyl-2C-methyl-D-erythritol	ispE
01397	Uncharacterized HTH-type transcriptional regulator YdhC	s__Desulfosporosinus_sp000224515	693	k141_350660	0	0	0	0	1.06214	0.276968	0.756201	0	K	PFAM Bacterial regulatory proteins, gntR family	ydfH_4
01398	Pur operon repressor	s__Desulfosporosinus_sp001707885	819	k141_350660	0	0	0	1.1963	1.49787	0.468804	2.17554	0	F	TIGRFAM pur operon repressor, Bacillus subtilis type	purR
01399	Putative septation protein SpoVG	s__Desulfosporosinus_acididurans	255	k141_350660	0	0	3.8311	11.5268	6.25419	14.3032	15.2078	11.9433	D	Could be involved in septation	spoVG
01400	Bifunctional protein GlmU	s__Desulfosporosinus_sp001707885	1362	k141_350660	2.4905	0	0	0	2.97239	4.5102	4.77112	5.12983	M	Catalyzes the last two sequential reactions in the de novo biosynthetic pathway for UDP-N-acetylglucosamine (UDP- GlcNAc). The C-terminal domain catalyzes the transfer of acetyl group from acetyl coenzyme A to glucosamine-1-phosphate (GlcN-1-P) to produce N-acetylglucosamine-1-phosphate (GlcNAc-1-P), which is converted into UDP-GlcNAc by the transfer of uridine 5- monophosphate (from uridine 5-tr…	glmU
01401	Ribose-phosphate pyrophosphokinase	s__Desulfosporosinus_sp000960765	942	k141_350660	0	0.7848	1.5556	0	3.77673	4.17752	4.11681	6.65632	F	Involved in the biosynthesis of the central metabolite phospho-alpha-D-ribosyl-1-pyrophosphate (PRPP) via the transfer of pyrophosphoryl group from ATP to 1-hydroxyl of ribose-5-phosphate (Rib-5-P)	prs
01402	PRC-barrel domain	s__Desulfosporosinus_sp000224515	726	k141_350660	14.0169	3.564	2.6912	1.3496	7.604	7.53581	5.34164	11.8446	S	PFAM PRC-barrel domain	-
01403	Peptidyl-tRNA hydrolase	s__Desulfosporosinus_sp000961805	597	k141_350660	2.841	0	0	0	0.41095	1.92933	1.40454	0.600201	J	The natural substrate for this enzyme may be peptidyl- tRNAs which drop off the ribosome during protein synthesis	pth
01404	Transcription-repair-coupling factor	s__Desulfosporosinus_sp000224515	3576	k141_350660	0	0	0.2732	0	0.137191	0.456324	0.234446	0.200394	L	Couples transcription and DNA repair by recognizing RNA polymerase (RNAP) stalled at DNA lesions. Mediates ATP-dependent release of RNAP and its truncated transcript from the DNA, and recruitment of nucleotide excision repair machinery to the damaged site	mfd
01405	PPIC-type PPIASE domain;PPIC-type PPIASE domain;PPIC-type PPIASE domain;SurA N-terminal domain;SurA N-terminal domain	s__Desulfosporosinus_sp004766055	969	k141_350660	0	0	0	0	4.30454	2.67438	2.70407	4.43719	M	peptidyl-prolyl isomerase	-
01406	Stage V sporulation protein T	s__Desulfosporosinus_sp000224515	564	k141_350660	0	0	0	0	1.30506	0	0.371638	0.635323	K	stage V sporulation protein T	spoVT
01407	hypothetical protein	s__Desulfosporosinus_sp000224515	1458	k141_350660	0	0.5071	0	2.016	3.19739	3.62073	2.22849	2.08889	S	TIGRFAM MazG family protein	mazG
01408	DNA-binding protein HU	s__Desulfosporosinus_sp002404215	183	k141_350660	0	0	0	10.7079	0	0	1.71823	11.7476	L	Histone-like DNA-binding protein which is capable of wrapping DNA to stabilize it, and thus to prevent its denaturation under extreme environmental conditions	hup
01409	Phospho-2-dehydro-3-deoxyheptonate aldolase	s__Desulfosporosinus_lacus	1029	k141_158899	1.6482	0	0	0	0.357642	0.559641	1.83341	0.870483	E	Stereospecific condensation of phosphoenolpyruvate (PEP) and D-erythrose-4-phosphate (E4P) giving rise to 3-deoxy-D- arabino-heptulosonate-7-phosphate (DAHP)	aroH
01410	Reverse rubrerythrin-1	s__Desulfosporosinus_sp001936615	546	k141_158899	9.3189	4.739	8.0515	1.7945	22.0192	21.2707	37.8164	32.8114	C	Psort location Cytoplasmic, score	-
01411	Calcium-transporting ATPase 1	s__Desulfosporosinus_sp000960765	2730	k141_158899	0	0.5416	0	0	0.0898563	0.281247	0.0767523	0	P	ATPase, P-type (transporting), HAD superfamily, subfamily IC	-
01412	hypothetical protein	s__Desulfosporosinus_sp000224515	273	k141_158899	0	0	0	0	0	0	0	0	-	-	-
01413	HAD ATPase; P-type; family IC	s__Desulfosporosinus_sp001707885	4731	k141_158899	0	0.0781	0	0	0	0.0405601	0.0443041	0	P	ATPase, P-type (transporting), HAD superfamily, subfamily IC	pacL
01414	hypothetical protein	UNKNOWN	591	k141_158899	0	0	0	0.8289	0	0	0	0
01415	hypothetical protein	s__Desulfosporosinus_sp003132105	261	k141_158899	0	0	0	0	0	0	0	0	-	-	-
01416	hypothetical protein	s__Desulfosporosinus_sp003132105	336	k141_158899	0	0	0	2.916	0	1.14264	0	0	-	-	-
01417	hypothetical protein	s__Desulfosporosinus_sp001707885	819	k141_158899	0	0	0	0	0	0	0	0
01418	hypothetical protein	s__Desulfosporosinus_sp001516045	222	k141_158899	0	0	0	0	0	0	0	0
01419	Probable phosphatase Teth514 1060	s__Desulfosporosinus_sp001936615	759	k141_158899	0	0	0	1.2909	0	0.505798	0.276165	0.944115	E	PFAM PHP domain	-
01420	hypothetical protein	UNKNOWN	231	k141_158899	0	0	0	0	0	0	0	0
01421	Manganese-exporting P-type ATPase	s__Desulfosporosinus_sp003132105	2130	k141_158899	0.7963	0	0	0.46	0	0	0	0.168213	P	heavy metal translocating P-type ATPase	copA_1
01422	hypothetical protein	s__Desulfosporosinus_sp000224515	408	k141_158899	0	0	0	0	0.60136	0.705746	0.513821	3.9518
01423	3;4-dihydroxy-2-butanone 4-phosphate synthase	s__Desulfosporosinus_sp000224515	642	k141_158899	0	0	4.565	0	5.15934	3.5881	4.57117	1.11616	H	Catalyzes the conversion of D-ribulose 5-phosphate to formate and 3,4-dihydroxy-2-butanone 4-phosphate	ribB
01424	Large-conductance mechanosensitive channel	s__Desulfosporosinus_sp000224515	420	k141_158899	0	0	0	0	1.1684	0	1.49734	0	M	Channel that opens in response to stretch forces in the membrane lipid bilayer. May participate in the regulation of osmotic pressure changes within the cell	mscL
01425	hypothetical protein	s__Desulfosporosinus_sp001516045	195	k141_158899	0	0	0	0	0	0	0	0	S	conserved protein (DUF2196)	-
01426	Uncharacterized RNA pseudouridine synthase YhcT	s__Desulfosporosinus_fructosivorans	900	k141_158899	0	0	0	0	0.954188	0.746485	0	0.796227	J	Responsible for synthesis of pseudouridine from uracil	rluD_2
01427	Thermophilic metalloprotease (M29)	s__Desulfosporosinus_fructosivorans	1119	k141_158899	0	0	0	0	0.767433	1.11509	1.68596	0.960607	E	Leucyl aminopeptidase (Aminopeptidase T)	-
01428	Diacylglycerol kinase	s__Desulfosporosinus_sp000224515	882	k141_158899	0	0	0	0	1.3909	1.63239	2.37665	0.203157	I	TIGRFAM lipid kinase, YegS Rv2252 BmrU family	dagK
01429	HDIG domain	s__Desulfosporosinus_sp001707885	1365	k141_158899	0	0	0	0	1.07845	1.61724	0	1.83742	H	tRNA nucleotidyltransferase poly(A) polymerase	-
01430	Flavin reductase like domain	s__Desulfosporosinus_sp000224515	648	k141_158899	1.3087	0	0	0	2.46115	1.92558	2.26441	1.10582	C	PFAM Flavin reductase like domain	-
01431	efflux transporter; RND family; MFP subunit	s__CEB3_sp001029295	1875	k141_158899	0	0	2.0841	0.5225	1.89741	2.04762	3.35392	1.71984	M	Belongs to the membrane fusion protein (MFP) (TC 8.A.1) family	RNDmfp
01432	Nodulation protein NolG	s__CEB3_sp001029295	3120	k141_158899	0	0.4739	0.4697	0	2.39849	0.984408	2.25078	1.66519	V	Belongs to the resistance-nodulation-cell division (RND) (TC 2.A.6) family	acrB1
01433	Epoxyqueuosine reductase	s__Desulfosporosinus_sp000224515	822	k141_158899	0	1.7987	0	0	1.79089	1.75148	2.80516	0	C	TIGRFAM iron-sulfur cluster binding protein	queG
01434	conserved hypothetical protein	s__Desulfosporosinus_sp000224515	888	k141_158899	0	0	0	0	0.276344	0	0	0.403462	S	double-stranded DNA endodeoxyribonuclease activity	-
01435	CsbD-like	s__Clostridium_AD_estertheticum	225	k141_158899	0	0	0	0	0	0	0	0
01436	Putative aminotransferase YugH	s__Desulfosporosinus_sp001707885	1164	k141_158899	2.9142	1.2702	3.7767	4.6295	19.2871	25.0674	23.7715	18.623	E	PFAM Aminotransferase class I and II	yugH
01437	Uncharacterized HTH-type transcriptional regulator YugG	s__Desulfosporosinus_sp000224515	498	k141_158899	13.6229	4.4535	0	3.9348	20.4464	17.1534	20.6254	21.5843	K	PFAM AsnC family	Lrp
01438	Homocitrate dehydratase; mitochondrial	s__Desulfosporosinus_sp002404215	1926	k141_158899	2.2015	2.8788	2.0289	1.7805	10.9557	12.6082	20.8968	16.743	C	Aconitase family (aconitate hydratase)	acnA
01439	putative regulatory protein; FmdB family	s__Desulfosporosinus_sp001707885	216	k141_158899	0	0	0	0	1.13595	0	0.485206	0	S	Regulatory protein, FmdB	-
01440	tRNA (cytidine(34)-2'-O)-methyltransferase	s__Desulfosporosinus_sp000224515	537	k141_158899	0	0	0	2.7368	3.19828	1.42986	0.195134	1.33447	J	Belongs to the class IV-like SAM-binding methyltransferase superfamily. RNA methyltransferase TrmH family. TrmL subfamily	trmL
01441	Probable undecaprenyl-phosphate N-acetylglucosaminyl 1-phosphate transferase	s__Desulfosporosinus_sp000224515	915	k141_158899	0	0	0	1.6062	1.07257	1.57347	1.71823	0.391606	M	PFAM Glycosyl transferase family 4	tagO
01442	hypothetical protein	s__Desulfosporosinus_sp001936615	273	k141_2158902	0	0	0	0	2.69622	2.10948	0.767879	1.31245	S	Pfam Transposase IS66	-
01443	hypothetical protein	s__Desulfosporosinus_sp000224515	1221	k141_2158902	0	0.6055	0	0	0.200929	0.314408	0.515069	0.293459	-	-	-
01444	Ornithine carbamoyltransferase	s__Desulfosporosinus_sp000224515	324	k141_2158902	5.2347	2.2817	0	0	4.92231	6.51726	3.23492	4.97642	E	Reversibly catalyzes the transfer of the carbamoyl group from carbamoyl phosphate (CP) to the N(epsilon) atom of ornithine (ORN) to produce L-citrulline	argF
01445	Ornithine carbamoyltransferase	s__Desulfosporosinus_sp000224515	618	k141_2158902	0	1.1963	0	1.5854	7.74182	6.989	4.57911	4.34831	E	Reversibly catalyzes the transfer of the carbamoyl group from carbamoyl phosphate (CP) to the N(epsilon) atom of ornithine (ORN) to produce L-citrulline	argF
01446	Argininosuccinate synthase	s__Desulfosporosinus_fructosivorans	1209	k141_2158902	2.1043	1.8345	3.2322	0	16.7427	18.2595	21.3263	10.8172	E	Belongs to the argininosuccinate synthase family. Type 1 subfamily	argG
01447	Argininosuccinate lyase	s__Desulfosporosinus_sp000224515	1410	k141_2158902	1.2029	0	0	0	1.56607	1.22527	1.18935	2.28706	E	TIGRFAM argininosuccinate lyase	argH
01448	Nicotinate phosphoribosyltransferase	s__Desulfosporosinus_sp001707885	1452	k141_2158902	1.1681	0	0.6728	0.6748	3.12607	2.24748	5.0529	2.59103	H	Catalyzes the synthesis of beta-nicotinate D- ribonucleotide from nicotinate and 5-phospho-D-ribose 1-phosphate at the expense of ATP	pncB
01449	NH(3)-dependent NAD(+) synthetase	s__Desulfosporosinus_sp000224515	774	k141_2158902	0	0	0	0	2.53603	4.96028	6.63528	4.3977	H	Catalyzes the ATP-dependent amidation of deamido-NAD to form NAD. Uses ammonia as a nitrogen source	nadE
01450	5' nucleotidase; deoxy (Pyrimidine); cytosolic type C protein (NT5C)	s__Desulfosporosinus_sp001707885	570	k141_2158902	0	0	0	0	6.8872	5.38844	6.9874	9.42894	S	PFAM 5' nucleotidase, deoxy (Pyrimidine), cytosolic type C protein (NT5C)	-
01451	UDP-N-acetylmuramate--L-alanine ligase	s__Desulfosporosinus_sp002404215	1422	k141_2158902	0	0	0	0	1.2078	2.36238	0.9582	3.27556	M	Belongs to the MurCDEF family	murC
01452	Probable Ni/Fe-hydrogenase B-type cytochrome subunit	s__Desulfosporosinus_sp000224515	657	k141_2158902	0	0	0	0	0.186755	0.292211	0	0.545378	C	Thiosulfate reductase cytochrome B subunit (Membrane anchoring protein)	-
01453	Periplasmic [NiFeSe] hydrogenase large subunit	s__Desulfosporosinus_sp001936615	1404	k141_2158902	0	0	0	0	0	0	0.149315	0.255217	C	large subunit	-
01454	Periplasmic [NiFeSe] hydrogenase small subunit	s__Desulfosporosinus_sp001936615	1131	k141_2158902	2.2494	1.3073	0.8638	0	0.216974	0.0848643	0.185329	0.63363	C	PFAM NADH ubiquinone oxidoreductase, 20	hupS
01455	hypothetical protein	s__Desulfosporosinus_sp000961805	690	k141_2158902	12.2902	3.2143	6.3712	4.2599	5.68947	8.06808	5.1646	8.56808	L	HTH transcriptional regulator, MerR	-
01456	transposase; IS605 OrfB family	s__Desulfosporosinus_sp001516045	1455	k141_2158902	0	2.0324	1.3428	2.3568	3.87853	3.16645	4.10602	6.52572	L	TIGRFAM transposase, IS605 OrfB	-
01457	hypothetical protein	s__Desulfosporosinus_sp001707885	513	k141_2158902	0	0	0	3.8198	3.34795	6.54846	3.6776	5.93676
01458	Cytochrome c3;NapC/NirT cytochrome c family; N-terminal region;Doubled CXXCH motif (Paired CXXCH 1)	s__Desulfosporosinus_sp004766055	477	k141_2158902	0	0	0	0	0	1.20735	1.09869	0	C	PFAM NapC NirT cytochrome c family, N-terminal region	-
01460	Phage integrase family;Phage integrase; N-terminal SAM-like domain	s__MVQL01_sp002067205	1509	k141_2158902	0	0	0	0	0.975583	0.381622	0.833488	1.18721	L	Phage integrase family	-
01461	Cro/C1-type HTH DNA-binding domain	s__Desulfocucumis_sp000961595	213	k141_2158902	0	0	0	0	0	0	0.98414	1.68213	K	Transcriptional regulator	-
01462	hypothetical protein	s__Desulfosporosinus_sp000224515	921	k141_2158902	0	0	0	0	0	0	0	0.389021
01463	hypothetical protein	UNKNOWN	222	k141_2158902	0	0	0	0	0	0	0	0
01464	hypothetical protein	UNKNOWN	339	k141_2158902	0	0	0	0	0	0	0	0
01465	DNA binding domain; excisionase family	UNKNOWN	501	k141_2158902	0	0	0	0	0	0	0	0
01466	hypothetical protein	s__Desulfosporosinus_sp002196705	279	k141_2158902	0	0	0	0	0	0	0	0
01467	hypothetical protein	s__Desulfosporosinus_lacus	324	k141_2158902	0	0	0	0	0	0	0	0
01468	Helix-turn-helix domain	s__Desulfosporosinus_sp003132105	231	k141_2158902	0	0	0	0	2.12428	0	3.17608	0	S	Helix-turn-helix domain	-
01469	hypothetical protein	s__Halanaerobium_praevalens	771	k141_2158902	0	0	0	0	0.318241	0.248977	0	0
01470	hypothetical protein	UNKNOWN	990	k141_2158902	0	0	0	0	0.743543	0.193886	0.846949	0.723842
01471	hypothetical protein	UNKNOWN	216	k141_2158902	0	0	0	0	1.13595	0	0	0
01472	DNA binding domain; excisionase family	s__Desulfofundulus_kuznetsovii	231	k141_2158902	0	0	0	0	0	0	0	0	L	Helix-turn-helix domain	-
01473	DNA binding domain; excisionase family	s__Pueribacillus_theae	252	k141_2158902	0	0	0	0	0	0	0	0	L	TIGRFAM DNA binding domain	-
01474	phage/plasmid primase; P4 family; C-terminal domain	s__Hungateiclostridium_thermocellum	2322	k141_2158902	0	0	0	0	0	0.0826357	0	0	S	Phage plasmid primase, P4 family	-
01475	hypothetical protein	UNKNOWN	540	k141_2158902	0	0	0	0	0	0	0.582283	0
01476	hypothetical protein	s__Desulfosporosinus_lacus	375	k141_2158902	0	0	0	0	0	0	1.3975	0
01477	hypothetical protein	s__MVQL01_sp002067205	471	k141_2158902	0	0	0	0	0	0	0	0	-	-	-
01478	hypothetical protein	UNKNOWN	213	k141_2158902	0	0	0	0	0	0	0	0
01479	Recombinase;Resolvase; N terminal domain	s__Paenibacillus_E_sp001429545	930	k141_2158902	0	0	0	0	0.263864	0.51605	0	1.92638	L	Recombinase	-
01480	hypothetical protein	s__CAG-95_sp002492465	228	k141_2158902	0	0	0	0	0	0	0	0
01481	hypothetical protein	UNKNOWN	201	k141_2158902	0	0	0	0	0	0	0	0
01482	hypothetical protein	s__Desulfosporosinus_fructosivorans	765	k141_2158902	0	0	0	0	0	0	0	0
01483	Phosphoserine aminotransferase	s__Desulfosporosinus_sp002404215	1089	k141_1978352	7.0085	3.7338	1.7942	4.4985	22.9811	26.0006	26.4674	17.9314	E	Catalyzes the reversible conversion of 3- phosphohydroxypyruvate to phosphoserine and of 3-hydroxy-2-oxo-4- phosphonooxybutanoate to phosphohydroxythreonine	serC
01484	Uncharacterized HIT-like protein MG132	s__Desulfosporosinus_sp000224515	342	k141_1978352	0	0	0	0	0	0.561334	1.2259	0	FG	HIT family hydrolase, diadenosine tetraphosphate hydrolase	-
01485	HPr kinase/phosphorylase	s__Desulfosporosinus_sp001707885	897	k141_1978352	0	0	0	0	1.36763	3.21013	1.28527	0.599131	T	Catalyzes the ATP- as well as the pyrophosphate- dependent phosphorylation of a specific serine residue in HPr, a phosphocarrier protein of the phosphoenolpyruvate-dependent sugar phosphotransferase system (PTS). HprK P also catalyzes the pyrophosphate-producing, inorganic phosphate-dependent dephosphorylation (phosphorolysis) of seryl-phosphorylated HPr (P- Ser-HPr). The two antagonistic activit…	hprK
01486	hypothetical protein	s__Desulfosporosinus_lacus	1257	k141_1978352	0	0	0	0	0	0	0	0.28508	-	-	-
01487	3-deoxy-7-phosphoheptulonate synthase	s__Desulfosporosinus_sp000224515	1161	k141_1978352	0	0	0	0	1.79632	2.23214	0.722238	2.77752	E	PFAM Chorismate mutase type II	-
01488	Adenine DNA glycosylase	s__Desulfosporosinus_sp000224515	1218	k141_1978352	0	0	0	0	0.604301	0.472815	0.172135	0.882517	L	PFAM HhH-GPD superfamily base excision DNA repair protein	mutY
01489	Cortical fragment-lytic enzyme	s__Desulfosporosinus_sp004766055	1158	k141_1978352	0	0	0	0	0	0.165806	0	0	M	Glyco_18	yaaH_2
01490	Protein of unknown function (DUF1624)	s__Desulfosporosinus_sp001936615	1308	k141_1978352	0	0	0	0	0.937875	0.660462	1.12187	0.547874	J	Membrane	-
01491	PAP2 superfamily;PAP2 superfamily	s__Desulfosporosinus_sp001936615	999	k141_1978352	0	0	0.9779	0	2.21039	0.960785	3.35731	1.43467	I	PAP2 superfamily	-
01492	hypothetical protein	s__Desulfosporosinus_sp000224515	186	k141_1978352	0	0	0	0	0	0	0	0
01493	Spo0E like sporulation regulatory protein	s__Desulfosporosinus_sp000224515	183	k141_1978352	0	0	0	0	0	0	0	0
01494	CxxC-x17-CxxC domain	s__Desulfosporosinus_sp000224515	309	k141_1978352	0	2.3925	0	0	1.58809	1.86372	2.03514	0	K	Probable zinc-ribbon domain	-
01495	Peptide methionine sulfoxide reductase MsrA/MsrB	s__Desulfosporosinus_sp002404215	966	k141_1978352	0	0	0	0	1.90499	2.38467	3.36346	1.85453	O	Has an important function as a repair enzyme for proteins that have been inactivated by oxidation. Catalyzes the reversible oxidation-reduction of methionine sulfoxide in proteins to methionine	msrA
01496	Divergent 4Fe-4S mono-cluster;Iron-binding zinc finger CDGSH type	s__Desulfosporosinus_fructosivorans	720	k141_1978352	0	0	0	0	0.511147	0.133269	0.291142	0.995283	S	SMART zinc finger, CDGSH-type domain protein	-
01497	MazG nucleotide pyrophosphohydrolase domain	s__Desulfosporosinus_sp003132105	342	k141_1978352	0	0	0	0	0	0	0	0	S	PFAM MazG nucleotide pyrophosphohydrolase	-
01498	Histidine kinase-; DNA gyrase B-; and HSP90-like ATPase;His Kinase A (phospho-acceptor) domain;Response regulator receiver domain	s__Paenibacillus_uliginis	1152	k141_1978352	0	0	0	0	0	0.333306	0.545913	0	T	His Kinase A (phosphoacceptor) domain	-
01499	CheR methyltransferase; SAM binding domain	s__Clostridium_W_aceticum	1143	k141_1978352	0	0	0	0	0.214657	0	0.183367	0	NT	Methyltransferase, chemotaxis proteins	-
01500	GAF domain;GAF domain;Histidine kinase-; DNA gyrase B-; and HSP90-like ATPase;His Kinase A (phospho-acceptor) domain;Response regulator receiver domain	s__Geosporobacter_ferrireducens	3435	k141_1978352	0	0.2152	0	0.2852	0.571408	0.39116	0.244074	1.14736	T	Domain present in phytochromes and cGMP-specific phosphodiesterases.	MA20_07280
01501	Hybrid signal transduction histidine kinase J	s__Desulfosporosinus_fructosivorans	384	k141_1978352	0	0	0	0	0	1.49974	0	3.26576	T	Response regulator, receiver	-
01502	diguanylate cyclase (GGDEF) domain;HDIG domain	s__Desulfosporosinus_sp002404215	1449	k141_1978352	0	0	0.6742	0	1.52399	1.32485	1.30202	0.865491	T	diguanylate cyclase (GGDEF) domain	-
01503	Hpt domain	s__Desulfosporosinus_sp004766055	342	k141_1978352	0	0	0	0	0	1.12258	0.612948	0
01504	Sporulation initiation phosphotransferase F	s__Desulfosporosinus_fructosivorans	396	k141_1978352	0	0	0	0	0	0.48476	3.70541	0.904803	KT	response regulator receiver	-
01505	Hpt domain	s__Desulfosporosinus_sp003132105	423	k141_1978352	0	0	0	0	0	0	0	0
01506	PAS domain S-box protein	s__Desulfosporosinus_fructosivorans	1953	k141_1978352	0	0.3785	0	0	0.251295	0.294886	0.107328	0	T	Histidine kinase-, DNA gyrase B-, and HSP90-like ATPase	-
01507	Protein-glutamate methylesterase/protein-glutamine glutaminase 2	s__Desulfosporosinus_sp003132105	1029	k141_1978352	0	0	0	0	0	0	0.611165	0.348193	NT	catalyzes the demethylation of specific methylglutamate residues introduced into the chemoreceptors (methyl-accepting chemotaxis proteins) by CheR	cheB
01508	Chemotaxis protein methyltransferase	s__Desulfosporosinus_sp003132105	819	k141_1978352	0	0	0	0	0	0.234357	0	0	NT	PFAM CheR methyltransferase, SAM binding domain	cheR
01509	Four helix bundle sensory module for signal transduction;HAMP domain;HAMP domain;Methyl-accepting chemotaxis protein (MCP) signalling domain;Tar ligand binding domain homologue	s__Desulfosporosinus_fructosivorans	2814	k141_1978352	0	0.2627	0.3472	0	0.523181	0.47754	0.968362	0.254682	NT	Methyl-accepting chemotaxis protein (MCP) signaling domain	-
01510	Chemotaxis protein CheW	s__Desulfosporosinus_sp001516045	492	k141_1978352	0	0	0	0	0.498667	0	0	1.45651	NT	Chemotaxis signal transduction protein	-
01511	Chemotaxis protein CheA	s__Desulfosporosinus_sp001516045	2097	k141_1978352	0	0	0	0.2336	0.234001	0.27465	0.699774	0.341686	NT	Histidine kinase-, DNA gyrase B-, and HSP90-like ATPase	cheA
01512	Chemotaxis protein CheY	s__Desulfosporosinus_sp003513495	327	k141_1978352	0	0	0	0	0	0	1.92317	0	T	PFAM response regulator receiver	cheY2
01513	Bacterial regulatory proteins; tetR family	s__Desulfosporosinus_fructosivorans	585	k141_1978352	0	0	1.6699	0	0.419419	0	0	1.22492	K	Bacterial regulatory proteins, tetR family	-
01514	Endoribonuclease PemK	s__Desulfosporosinus_sp000224515	345	k141_1978352	0	2.1429	0	0	1.42237	0.834647	2.1266	1.03852	T	PemK-like, MazF-like toxin of type II toxin-antitoxin system	-
01515	transcriptional regulator; AbrB family	s__PHAD01_sp002841595	243	k141_1978352	0	0	0	0	0	0.394993	0.862638	0	T	SpoVT / AbrB like domain	-
01516	hypothetical protein	s__Desulfosporosinus_sp000960765	189	k141_1978352	0	0	0	0	0	0	0	0
01517	hypothetical protein	UNKNOWN	264	k141_1978352	0	0	0	0	0	0	0	0
01518	hypothetical protein	s__Desulfosporosinus_sp002413075	435	k141_98057	0	0	0	0	16.6392	12.1357	26.5039	17.2972	E	Catalyzes the transfer of a methyl group from 5- methyltetrahydrofolate to homocysteine resulting in methionine formation	-
01519	4Fe-4S binding domain;4Fe-4S single cluster domain;4Fe-4S binding domain;4Fe-4S binding domain;4Fe-4S dicluster domain;4Fe-4S dicluster domain	s__Desulfosporosinus_fructosivorans	720	k141_98057	0	0.5134	0.6784	1.3608	21.128	20.6628	70.8929	9.20635	C	4Fe-4S binding domain	-
01520	hypothetical protein	UNKNOWN	189	k141_98057	0	0	0	0	0	0	0	0
01521	hypothetical protein	UNKNOWN	678	k141_98057	0	0	0	0	0	0	0	0.528441
01522	hypothetical protein	UNKNOWN	234	k141_98057	0	0	0	0	0	0	0	0
01523	DEAD/DEAH box helicase;Helicase C-terminal domain;Type III restriction enzyme; res subunit	s__Citrifermentans_sp000175115	2496	k141_98057	0	1.1848	0	0	0.688096	0.230702	0.335891	0.717781	KL	SMART helicase c2	-
01524	GIY-YIG catalytic domain	s__Paenibacillus_S_sp002042965	492	k141_98057	0	0	0	0	0	0.780359	0	0
01525	hypothetical protein	s__Desulfosporosinus_sp002196705	492	k141_98057	0	0	0	0	0	0.39018	0.852119	1.45651
01526	TniQ;Tn7-like transposition protein D	s__Clostridium_AK_sp900185645	1926	k141_98057	0	0	0	0	0.127386	0.199324	0	0
01527	AAA domain;Bacterial TniB protein	s__Clostridium_AK_sp900185645	1680	k141_98057	0	0	0	0.5832	0.146016	0.114282	1.37254	0.21323	S	Bacterial TniB protein	-
01528	Transposon Tn7 transposition protein TnsB	s__Clostridium_AK_sp900185645	897	k141_98057	0	0	0	0	0	0	0.467378	0	L	Mu transposase, C-terminal	-
01529	Transposon Tn7 transposition protein TnsB	s__Clostridium_AK_sp900185645	2127	k141_98057	0	0	0	0	0.346054	0.180515	0.295688	0	L	PFAM integrase	tnsB
01530	Transposon Tn7 transposition protein TnsA	s__Clostridium_AK_sp900185645	849	k141_98057	0	0	0	0	0	0.226067	0	0.422004	L	PFAM TnsA endonuclease N terminal	-
01531	Mu transposase; C-terminal	UNKNOWN	300	k141_98057	0	0	0	0	0	0	0	0
01532	hypothetical protein	s__Paenibacillus_B_sp900539405	921	k141_98057	0	0	0	0	0	0	0	0	-	-	-
01533	hypothetical protein	s__Desulfosporosinus_sp000770645	210	k141_98057	0	0	0	0	0	0.914074	0	0	S	PFAM Uncharacterised protein family UPF0047	-
01534	Protein of unknown function DUF45;WLM domain	s__Ruminococcus_E_sp002493635	726	k141_98057	0	0	0	0	0	0.264399	0.577469	0.987082	S	Protein of unknown function DUF45	-
01535	Putative type-1 restriction enzyme MjaXP R protein	s__Christensenella_sp001678845	3159	k141_98057	0	0	0	0	0.0776437	0.121502	0.0663225	0.340259	V	Subunit R is required for both nuclease and ATPase activities, but not for modification	-
01536	Uncharacterized protein conserved in bacteria (DUF2188)	s__Anaerofilum_sp002160015	234	k141_98057	0	0	0	0	0	0	0	0	S	Uncharacterized protein conserved in bacteria (DUF2188)	-
01537	Domain of unknown function (DUF4160)	s__CAG-238_sp900551415	267	k141_98057	0	0	0	0	0	0	0	0
01538	Type I restriction modification DNA specificity domain	s__Syntrophomonas_B_sp002840245	1218	k141_98057	0	0	0	0	0.100732	0	0.172135	0.441259	V	Type I restriction	-
01539	Type I restriction enzyme EcoR124II M protein	s__UBA7182_sp001941045	1566	k141_98057	0	0	0.6238	0	0.313338	0.245144	0.535394	0.915233	V	HsdM N-terminal domain	hsdM
01540	Type I restriction modification DNA specificity domain	s__Ruminococcus_E_sp002493635	597	k141_98057	0	0	0	0	0	0	0	0.600201
01541	hypothetical protein	s__Christensenella_sp001678845	204	k141_98057	0	0	0	0	0	0	0	0	-	-	-
01542	hypothetical protein	s__UBA5499_sp002426275	474	k141_98057	0	0	0	0	0	0.404977	0	0	-	-	-
01543	hypothetical protein	s__Desulfosporosinus_lacus	501	k141_98057	0	0	0	0	0	0.191569	0.836787	0.715195
01544	TniQ;Tn7-like transposition protein D	s__Clostridium_AK_sp900185645	1719	k141_98057	0.9866	0	0	0	0.428155	0.335	0.975583	0
01545	Glutamine--fructose-6-phosphate aminotransferase [isomerizing]	s__Desulfosporosinus_sp001707885	1824	k141_98057	0	0	0	0	0.605282	0.947146	1.20673	1.76789	M	Catalyzes the first step in hexosamine metabolism, converting fructose-6P into glucosamine-6P using glutamine as a nitrogen source	glmS
01546	Phosphoglucosamine mutase	s__Desulfosporosinus_sp000224515	1338	k141_98057	0	0	0	0.7323	2.7506	2.86943	5.64009	4.82015	G	Catalyzes the conversion of glucosamine-6-phosphate to glucosamine-1-phosphate	glmM
01547	Polysaccharide deacetylase	UNKNOWN	1251	k141_499446	0	0	0	0	0.39223	1.22759	1.17295	1.7185	G	polysaccharide deacetylase	xynD
01548	NlpC/P60 family;Putative peptidoglycan binding domain;Predicted Peptidoglycan domain	s__Desulfosporosinus_lacus	702	k141_499446	0	0	0	0	0	0	0	0	M	Cell wall-associated hydrolase (invasion-associated protein)	spr
01549	Bacterial Ig-like domain (group 3);ell wall binding domain 2 (CWB2);IPT/TIG domain	s__Desulfosporosinus_sp000224515	3027	k141_499446	0	0	0	0	0	0.126851	0.0692642	0.236764	N	domain, Protein	-
01550	Tryptophan synthase alpha chain	s__Desulfosporosinus_sp000960765	783	k141_499446	0	0	1.2477	0	0.940104	1.22581	1.33857	2.28804	E	The alpha subunit is responsible for the aldol cleavage of indoleglycerol phosphate to indole and glyceraldehyde 3- phosphate	trpA
01551	Tryptophan synthase beta chain	s__Desulfosporosinus_sp000224515	1185	k141_499446	0	0	0	0	0.20708	0.486008	1.06134	1.36059	E	The beta subunit is responsible for the synthesis of L- tryptophan from indole and L-serine	trpB
01552	N-(5'-phosphoribosyl)anthranilate isomerase	s__Desulfosporosinus_sp000961805	597	k141_499446	0	0	0	0	1.02746	0.321539	0	0	E	Belongs to the TrpF family	trpF
01553	Indole-3-glycerol phosphate synthase	s__Desulfosporosinus_sp000960765	807	k141_499446	0	0	0	0	0.151989	0.594674	0.129882	0.444022	E	Belongs to the TrpC family	trpC
01554	Anthranilate phosphoribosyltransferase	s__Desulfosporosinus_sp000224515	1020	k141_499446	0	0	0	0	0	0	0.924771	0.702537	F	Catalyzes the transfer of the phosphoribosyl group of 5- phosphorylribose-1-pyrophosphate (PRPP) to anthranilate to yield N-(5'-phosphoribosyl)-anthranilate (PRA)	trpD
01555	Aminodeoxychorismate/anthranilate synthase component 2	s__Desulfosporosinus_fructosivorans	582	k141_499446	0	0	0	0	0	0.32983	0.360138	1.23125	EH	TIGRFAM glutamine amidotransferase of anthranilate synthase	trpG
01556	Anthranilate synthase component 1	s__Desulfosporosinus_sp001707885	1467	k141_499446	0	0	0	0	0.334465	0.850515	1.78616	1.22117	E	Part of a heterotetrameric complex that catalyzes the two-step biosynthesis of anthranilate, an intermediate in the biosynthesis of L-tryptophan. In the first step, the glutamine- binding beta subunit (TrpG) of anthranilate synthase (AS) provides the glutamine amidotransferase activity which generates ammonia as a substrate that, along with chorismate, is used in the second step, catalyzed by the…	trpE
01557	Putative oligopeptide transport ATP-binding protein YkfD	s__Desulfosporosinus_sp000224515	954	k141_499446	0	0	0	0	0.514356	0.402481	0.219738	0.37556	P	Belongs to the ABC transporter superfamily	-
01558	Oligopeptide transport ATP-binding protein OppD	s__Desulfosporosinus_sp001707885	1011	k141_499446	0	0	0.9663	0	1.57748	0.7595	0.414694	0.708777	P	Belongs to the ABC transporter superfamily	-
01559	Dipeptide transport system permease protein DppC	s__Desulfosporosinus_sp001516045	918	k141_499446	0	0	0	0	0	0.6273	0.228385	0.780627	P	ABC-type dipeptide oligopeptide nickel transport system, permease component	oppC
01560	Oligopeptide transport system permease protein OppB	s__Desulfosporosinus_sp000224515	930	k141_499446	0	0	0	1.0535	0.263864	0.51605	1.01427	0	EP	ABC-type dipeptide oligopeptide nickel transport system, permease component	oppB
01561	Dipeptide-binding protein DppE	s__Desulfosporosinus_sp001516045	1629	k141_499446	0	0	0	0.6015	3.84073	2.23901	2.83101	3.95911	E	PFAM Bacterial extracellular solute-binding proteins, family 5 Middle	oppA
01562	IclR helix-turn-helix domain;Response regulator receiver domain	s__Desulfosporosinus_sp001516045	636	k141_499446	0	0	0	0	0	0.301839	0.329562	0	T	response regulator	-
01563	Histidine kinase-; DNA gyrase B-; and HSP90-like ATPase;GHKL domain;His Kinase A (phospho-acceptor) domain	s__Desulfosporosinus_sp001516045	1332	k141_499446	0	0.555	1.4668	0	1.1052	0.648516	1.25897	0.941441	T	PFAM Histidine kinase-, DNA gyrase B-, and HSP90-like ATPase	-
01564	hypothetical protein	UNKNOWN	249	k141_499446	0	0	0	0	0	0	0	0
01565	Bacterial Ig-like domain (group 2);ell wall binding domain 2 (CWB2);Ice-binding-like	UNKNOWN	2991	k141_499446	0	0	0	0.3276	0	0.192549	0	0.179713	M	Putative cell wall binding repeat 2	-
01566	DivIVA protein	UNKNOWN	900	k141_499446	0	0	0	0	0.545199	1.49306	1.86327	3.58302	D	regulation of cell shape	-
01567	HTH-type transcriptional regulator AlkS	s__BRH-c8a_sp000961575	2487	k141_499446	0	0	0	0	0.937251	0.617495	0.674279	0.360138	K	PFAM Bacterial regulatory proteins, luxR family	-
01568	hypothetical protein	s__Desulfosporosinus_fructosivorans	219	k141_499446	0	0	0	0	0	0	0	0
01569	Chagasin family peptidase inhibitor I42;Falstatin; cysteine peptidase inhibitor	s__Desulfosporosinus_fructosivorans	429	k141_499446	0	0	0	0	0	0	0	0
01570	Protein of unknown function (DUF2442)	s__Desulfosporosinus_orientis	252	k141_499446	0	0	0	0	0.973621	0	0	0	S	Protein of unknown function (DUF2442)	-
01571	hypothetical protein	UNKNOWN	240	k141_499446	0	0	0	0	0	0	0	0
01572	Tetratricopeptide repeat;TPR repeat;Tetratricopeptide repeat;Tetratricopeptide repeat;Tetratricopeptide repeat;Tetratricopeptide repeat;Tetratricopeptide repeat;Tetratricopeptide repeat	s__Alicyclobacillus_H_macrosporangiidus_B	552	k141_499446	0	0	3.5396	0	1.33349	0.869413	0.37975	0
01573	Bacterial Ig-like domain (group 1)	UNKNOWN	4050	k141_499446	6.9098	4.6548	4.8243	6.4109	8.08769	7.89184	11.1798	9.28925
01574	hypothetical protein	UNKNOWN	1161	k141_499446	5.113	3.5022	2.1036	3.7976	7.18529	5.291	7.31241	6.63519
01575	Vancomycin B-type resistance protein VanW	s__Desulfosporosinus_sp003132105	873	k141_1721516	1.9428	0	0	0	0.562137	0	0.240152	0	V	vancomycin resistance protein	-
01576	hypothetical protein	s__Desulfosporosinus_fructosivorans	267	k141_1721516	0	0	0	0	0.918977	0	0	0.67098
01577	FAM83 A-H;PLD-like domain	s__Desulfosporosinus_acidiphilus	555	k141_1721516	0	0	0	0	0	0	0.3777	1.29115	I	PLD-like domain	-
01578	Uncharacterized solute-binding protein Pmob 0379	s__Desulfosporosinus_sp002404215	825	k141_1721516	0	0	0	0	1.18962	0.930744	2.54085	2.82299	P	Bacterial extracellular solute-binding protein	-
01579	Transcriptional regulator PadR-like family	s__Desulfosporosinus_sp002404215	540	k141_1721516	3.1408	2.0536	0	1.8144	1.59031	1.42192	0.582283	0.331791	K	PFAM Transcriptional regulator	-
01580	Predicted permease	s__Desulfosporosinus_sp000960765	960	k141_1721516	0	1.5402	1.0176	1.5309	3.45037	2.9994	3.05699	1.86612	S	Predicted permease	-
01581	Helix-turn-helix domain;Bacterial regulatory protein; arsR family	s__Desulfotomaculum_aeronauticum	360	k141_1721516	0	0	0	0	0	0.533254	1.45571	0.995283	K	regulatory protein, arsR	-
01582	D-alanyl-D-alanine carboxypeptidase;Putative peptidoglycan binding domain;D-alanyl-D-alanine carboxypeptidase	s__Desulfosporosinus_sp002413075	828	k141_1721516	0	0	0	0	0	0	0	0	M	D-alanyl-D-alanine carboxypeptidase	-
01583	UDP-galactopyranose mutase	s__Desulfosporosinus_sp001936615	1167	k141_1721516	0	0.6335	0.8371	0	0.420488	0.822435	1.07774	0.307009	M	UDP-galactopyranose mutase	glf
01584	Glycosyl transferase family 2;Glycosyltransferase like family 2	s__Desulfosporosinus_sp000960765	1020	k141_1721516	0	0	1.9155	0.9606	0.841868	0.658679	1.02755	0.175612	S	Psort location Cytoplasmic, score	-
01585	Lysylphosphatidylglycerol synthase TM region	s__Desulfosporosinus_fructosivorans	948	k141_1721516	0	0.7798	1.0305	0	1.16466	3.34117	2.2112	3.5906	S	Catalyzes the transfer of a lysyl group from L-lysyl- tRNA(Lys) to membrane-bound phosphatidylglycerol (PG), which produces lysylphosphatidylglycerol (LPG), a major component of the bacterial membrane with a positive net charge. LPG synthesis contributes to bacterial virulence as it is involved in the resistance mechanism against cationic antimicrobial peptides (CAMP) produces by the host's immun…	mprF
01586	Glycosyl transferase family 2;Glycosyltransferase like family 2;Glycosyltransferase like family 2	s__Desulfosporosinus_sp001936615	1017	k141_1721516	0	0.7269	0	1.9268	1.20629	0.566237	0.618386	0.704587	M	Glycosyl transferase family 2	-
01587	7-cyano-7-deazaguanine synthase	s__Desulfosporosinus_sp001516045	660	k141_1721516	0	0	0	0	0	0	0	0.542882	F	Catalyzes the ATP-dependent conversion of 7-carboxy-7- deazaguanine (CDG) to 7-cyano-7-deazaguanine (preQ(0))	queC
01588	putative sporulation protein YyaC	s__Desulfosporosinus_sp000960765	669	k141_1721516	0	0	0	0	0	0	0	0	S	sporulation protein	-
01589	Protein kinase domain;Protein tyrosine and serine/threonine kinase	s__Desulfosporosinus_sp003132105	1584	k141_1721516	0	0	0	0	0.619545	0.48476	0	0	KLT	serine threonine protein kinase	-
01590	Domain of unknown function (DUF4434);Domain of unknown function (DUF5109)	s__Desulfosporosinus_youngiae	1038	k141_1721516	0	0	0	0	0	0.184972	1.00972	0.345162	S	Domain of unknown function (DUF5109)	-
01591	HD domain;HD domain	s__Desulfitobacterium_A_metallireducens	1062	k141_1721516	0	0	0.9199	0.9226	2.31032	0.72304	1.18427	1.8556	T	PFAM HD domain	-
01592	Cation-transporting ATPase pma1	s__HRBIN37_sp002898375	810	k141_1721516	0	0	0	0	1.81745	0.473974	0.776348	0	P	Cation transporter/ATPase, N-terminus	-
01593	Domain of unknown function (DUF3846)	s__Desulfosporosinus_sp001707885	291	k141_1721516	0	0	0	0	0	1.31932	0	1.23125
01594	hypothetical protein	s__Desulfosporosinus_sp001707885	195	k141_1721516	0	0	0	0	0	0	0	1.83742
01595	hypothetical protein	s__Clostridium_AD_sp002403785	537	k141_1721516	0	0	0.9096	0	0	1.60868	0	0.667236
01596	hypothetical protein	s__Clostridium_AD_sp002403785	411	k141_1721516	0	0	0	0	0	0.467021	0	0.87182
01597	FmdE; Molybdenum formylmethanofuran dehydrogenase operon ;Prokaryotic dksA/traR C4-type zinc finger	s__Desulfosporosinus_sp000960765	522	k141_1721516	0	0	0	0	0.940104	4.22913	2.2087	2.74561	C	formylmethanofuran dehydrogenase	-
01598	Uncharacterized protein conserved in bacteria (DUF2325)	s__Desulfosporosinus_sp000224515	264	k141_1721516	0	0	0	0	0	0.363526	3.57312	0.678558	S	protein conserved in bacteria (DUF2325)	-
01599	Fe(2+) transporter FeoB	s__Desulfosporosinus_sp001516045	2067	k141_1721516	0	0.3577	0	0	0.474776	0.371459	0.608491	0.346678	P	transporter of a GTP-driven Fe(2 ) uptake system	-
01600	FeoA domain	s__Desulfosporosinus_sp000224515	252	k141_1721516	0	0	0	0	0	0.380909	0	1.42183	P	Fe2 transport system protein A	feoA
01601	FeoA domain	s__Desulfosporosinus_sp001707885	216	k141_1721516	0	0	0	0	0	0	0	1.65878	P	PFAM FeoA domain	-
01602	hypothetical protein	s__Desulfosporosinus_acidiphilus	339	k141_1721516	0	0	0	0	5.79011	3.68072	1.85507	0.528441	-	-	-
01603	Cobalt transport protein CbiM	s__Desulfosporosinus_sp002196705	699	k141_1721516	0	1.0576	0	0	2.98362	4.94326	7.79708	2.81924	P	Part of the energy-coupling factor (ECF) transporter complex CbiMNOQ involved in cobalt import	cbiM
01604	hypothetical protein	s__Desulfosporosinus_sp000224515	195	k141_1721516	0	0	0	0	0	0	0	0
01605	hypothetical protein	s__Desulfosporosinus_sp002413075	210	k141_1721516	0	0	0	0	12.852	9.59822	16.4703	9.38401
01606	hypothetical protein	s__Desulfosporosinus_sp001707885	630	k141_1721516	0	0	0	0	7.78915	3.80882	2.6619	5.1186
01607	Regulatory protein AtoC	s__Desulfosporosinus_sp001516045	1308	k141_1721516	0	0	0	0	0.0937786	0.440278	0.320559	0	T	Response regulator with CheY-like receiver, AAA-type ATPase, and DNA-binding domains	-
01608	Histidine kinase-; DNA gyrase B-; and HSP90-like ATPase;His Kinase A (phospho-acceptor) domain	s__Desulfosporosinus_sp001707885	1626	k141_1721516	2.0862	0.9093	0.6008	0.6026	0.905338	1.35765	0.193351	1.21199	T	HAMP (Histidine kinases, Adenylyl cyclases, Methyl binding proteins, Phosphatases) domain	-
01609	hypothetical protein	s__Desulfosporosinus_sp000224515	621	k141_1721516	5.4623	0	1.5731	0	1.18534	1.08193	2.86925	0
01610	STAS domain	s__Desulfosporosinus_sp002404215	714	k141_1721516	3.5631	1.0354	1.3682	4.1167	1.20272	1.47871	1.61474	2.00733	U	PFAM Sulfate transporter	sulP
01611	Sensor protein KdpD	s__Desulfosporosinus_hippei	1089	k141_1347852	0	0	0.8971	0	0.225265	0.176236	0	0.164469	T	Osmosensitive K channel His kinase sensor domain	kdpD
01612	Potassium-transporting ATPase KdpC subunit	s__Desulfosporosinus_hippei	573	k141_1347852	0	0	0	0	0.428155	0.67	0	0	P	Part of the high-affinity ATP-driven potassium transport (or Kdp) system, which catalyzes the hydrolysis of ATP coupled with the electrogenic transport of potassium into the cytoplasm. This subunit acts as a catalytic chaperone that increases the ATP- binding affinity of the ATP-hydrolyzing subunit KdpB by the formation of a transient KdpB KdpC ATP ternary complex	kdpC
01613	Potassium-transporting ATPase ATP-binding subunit	s__Desulfosporosinus_sp003132105	2031	k141_1347852	0	0	0	0	0	0.0472459	0	0	P	Part of the high-affinity ATP-driven potassium transport (or Kdp) system, which catalyzes the hydrolysis of ATP coupled with the electrogenic transport of potassium into the cytoplasm. This subunit is responsible for energy coupling to the transport system	kdpB
01614	Potassium-transporting ATPase potassium-binding subunit	s__Desulfosporosinus_sp003132105	1707	k141_1347852	0	0	0	0	0	0	0	0	P	Part of the high-affinity ATP-driven potassium transport (or Kdp) system, which catalyzes the hydrolysis of ATP coupled with the electrogenic transport of potassium into the cytoplasm. This subunit binds and transports the potassium across the cytoplasmic membrane	kdpA
01615	hypothetical protein	s__Desulfosporosinus_sp003132105	291	k141_1347852	0	0	0	0	0	0	0	0
01616	CBS domain	s__Desulfosporosinus_orientis	393	k141_1347852	0	0	0	0	0	0	0	0	S	PFAM CBS domain	-
01617	hypothetical protein	s__MVQL01_sp002067205	402	k141_1347852	0	0	0	0	0	0	1.04289	0	-	-	-
01618	NlpC/P60 family	s__Desulfosporosinus_lacus	531	k141_1347852	0	8.3535	0	1.8452	0	0.361475	0.394726	0	M	Cell wall-associated hydrolase (invasion-associated protein)	spr
01619	hypothetical protein	s__CEB3_sp001029295	1680	k141_1347852	0	0.4401	0	1.1664	3.06697	1.3712	1.18534	1.91943	K	An automated process has identified a potential problem with this gene model	-
01620	Epoxyqueuosine reductase	s__Desulfosporosinus_lacus	1140	k141_1347852	1.4878	1.297	0.8569	0	3.4436	0.673566	2.20656	1.25719	C	HEAT repeats	-
01621	Helix-turn-helix domain;MarR family;MarR family	s__Sporomusa_C_silvacetica	444	k141_1347852	0	0	0	0	1.6578	1.29703	2.3606	2.42095	K	MarR family	-
01622	hypothetical protein	s__Desulfosporosinus_sp000770645	219	k141_1347852	7.7445	0	0	0	0	0	0	0	G	Toxic component of a toxin-antitoxin (TA) module. An RNase	-
01623	Threonine-phosphate decarboxylase	s__Desulfosporosinus_sp001707885	1167	k141_1347852	0	0	0	0	1.26146	1.06918	3.23322	1.38163	E	PFAM Aminotransferase class I and II	-
01624	GHMP kinases N terminal domain	s__Desulfosporosinus_sp001707885	918	k141_1347852	0	0	0	1.0673	2.27181	1.04556	2.62598	1.1709	Q	PFAM GHMP kinases N terminal domain	pduX
01625	hypothetical protein	s__Desulfosporosinus_sp001707885	558	k141_1347852	0	0	0	3.5117	0.439743	1.3761	2.25398	0.642098	H	PFAM ATP corrinoid adenosyltransferase BtuR CobO CobP	-
01626	Cobyrinate a;c-diamide synthase	s__Desulfosporosinus_sp001707885	1482	k141_1347852	0	0	0	0	0.910597	0.388575	1.41443	0.483512	H	Catalyzes the ATP-dependent amidation of the two carboxylate groups at positions a and c of cobyrinate, using either L-glutamine or ammonia as the nitrogen source	cbiA
01627	Cobalamin biosynthesis protein CobD	s__Desulfosporosinus_sp001707885	960	k141_1347852	0	0	0	0	2.17242	1.39973	1.63765	2.42603	H	Converts cobyric acid to cobinamide by the addition of aminopropanol on the F carboxylic group	cobD
01628	Cobyric acid synthase	s__Desulfosporosinus_sp004766055	1584	k141_1347852	0	0	0	0	3.795	3.51447	3.77165	2.14888	H	Catalyzes amidations at positions B, D, E, and G on adenosylcobyrinic A,C-diamide. NH(2) groups are provided by glutamine, and one molecule of ATP is hydrogenolyzed for each amidation	cobQ
01629	Cobalt-precorrin-8 methylmutase	s__Desulfosporosinus_sp000224515	633	k141_1347852	0	0	0	0	1.74426	2.57775	3.97391	2.83021	H	PFAM Precorrin-8X methylmutase	cobH
01630	Sirohydrochlorin cobaltochelatase	s__Desulfosporosinus_sp004766055	369	k141_1347852	0	0	0	0	1.32984	4.42195	1.13613	1.45651	S	PFAM cobalamin (vitamin B12) biosynthesis CbiX	cbiX
01631	Cobalt-precorrin-6A reductase	s__Desulfosporosinus_sp001707885	783	k141_1347852	0	0	0	0	1.41007	2.57419	2.81104	0.915233	H	PFAM Precorrin-6x reductase CbiJ CobK	cobK
01632	Cobalt-factor III methyltransferase	s__Desulfosporosinus_sp003513495	690	k141_1347852	0	0	0	0	0.711184	1.11286	3.038	4.93309	H	TIGRFAM precorrin-3B C17-methyltransferase	cobJ
01633	Probable cobalt-precorrin-5A hydrolase	s__Desulfosporosinus_sp001516045	1104	k141_1347852	0	0	0	0	1.22233	2.34741	1.70887	1.94724	H	PFAM cobalamin (vitamin B12) biosynthesis CbiG	cbiG
01634	Cobalt-precorrin-4 C(11)-methyltransferase	s__Desulfosporosinus_sp001707885	789	k141_1347852	0	0	0	0	4.19811	3.40616	4.11806	2.27057	H	Belongs to the precorrin methyltransferase family	cobM
01635	Probable cobalt-precorrin-2 C(20)-methyltransferase	s__Desulfosporosinus_sp001707885	738	k141_1347852	0	1.0017	0	0	2.16101	0.780359	1.13613	0.72821	H	Precorrin-2 C20-methyltransferase	cobI
01636	Cobalamin biosynthesis bifunctional protein CbiET	s__Desulfosporosinus_sp003132105	1287	k141_1347852	0	0	0	0	1.81112	1.78991	2.60601	0.835182	H	TIGRFAM precorrin-6Y C5,15-methyltransferase (decarboxylating), CbiT subunit	cbiT
01637	Cobalt-precorrin-5B C(1)-methyltransferase	s__Desulfosporosinus_sp000224515	1128	k141_1347852	0	0	0	0	0.652528	1.36148	0	0.635323	H	Catalyzes the methylation of C-1 in cobalt-precorrin-5B to form cobalt-precorrin-6A	cbiD
01638	Alanine dehydrogenase/PNT; C-terminal domain;FAD dependent oxidoreductase;FAD binding domain;FAD dependent oxidoreductase;2Fe-2S iron-sulfur cluster binding domain;2Fe-2S iron-sulfur cluster binding domain;4Fe-4S binding domain;Dihydroprymidine dehydrogenase domain II; 4Fe-4S cluster;4Fe-4S binding domain;Glucose inhibited division protein A;Molybdopterin oxidoreductase;Molybdopterin oxidoreducta…	s__Desulfosporosinus_sp001707885	3609	k141_1347852	4.6995	3.9945	3.519	2.0361	16.2824	19.2017	26.6311	17.5229	C	Pyridine nucleotide-disulphide oxidoreductase	-
01639	NADP-reducing hydrogenase subunit HndC	s__Desulfosporosinus_sp000224515	1161	k141_1347852	1.4609	5.0941	5.4694	5.4854	13.314	18.6011	24.2844	18.3625	C	NADH-ubiquinone oxidoreductase-F iron-sulfur binding region	nuoF2
01640	ell wall binding domain 2 (CWB2)	s__Clostridium_AO_lundense	240	k141_201725	0	0	0	0	0	0	0	0	M	Putative cell wall binding repeat 2	-
01641	AAA domain;Domain of unknown function (DUF4143)	s__Pelosinus_fermentans_B	1299	k141_201725	0	0	0	0	0	0.295599	0	0.551618	S	Domain of unknown function (DUF4143)	-
01642	hypothetical protein	s__Ruminiclostridium_D_sp002306975	1167	k141_201725	0	0.6335	0.8371	0.8396	1.36656	0.657966	1.79623	0.614018
01643	ell wall binding domain 2 (CWB2);Regulator of chromosome condensation (RCC1) repeat;Regulator of chromosome condensation (RCC1) repeat	UNKNOWN	2325	k141_201725	0	0.318	0	0.2107	1.37191	0.90819	0.991718	0.770553	M	Putative cell wall binding repeat 2	-
01644	hypothetical protein	s__CEB3_sp001029295	435	k141_201725	0	0	0	0	0.564009	0	0	2.05921
01645	Transposon Tn21 resolvase	s__Desulfosporosinus_sp004766055	582	k141_201725	0	0	0	0	0	0	0	0	L	Resolvase, N terminal domain	-
01646	AAA domain;Domain of unknown function (DUF4143)	s__PH28-bin88_sp000987045	1296	k141_201725	0	0.5704	0	0.756	0.946611	0.592445	0	0.276433	S	AAA superfamily	-
01647	hypothetical protein	s__Desulfosporosinus_sp000960765	450	k141_201725	0	0	0	0	2.99878	1.27974	1.3975	3.18491	-	-	-
01648	Nucleotidyltransferase domain;Polymerase beta; Nucleotidyltransferase	s__BRH-c25_sp001515955	327	k141_201725	0	0	0	0	2.62616	2.34821	6.41046	1.64362	S	Nucleotidyltransferase domain	-
01649	hypothetical protein	UNKNOWN	345	k141_201725	0	0	0	8.5198	3.20033	5.56414	1.2152	1.55787
01650	hypothetical protein	UNKNOWN	351	k141_201725	0	0	0	0	0	0	0	0
01651	HAMP domain;Histidine kinase-; DNA gyrase B-; and HSP90-like ATPase;His Kinase A (phospho-acceptor) domain	s__Desulfosporosinus_sp000224515	1452	k141_201725	0	0	0	0	0.169015	0.396598	0	0	T	Histidine kinase-, DNA gyrase B-, and HSP90-like ATPase	-
01652	Transcriptional regulatory protein WalR	s__Desulfosporosinus_sp000224515	693	k141_201725	0	0	0	0	0.354077	0	0.302463	0	K	PFAM Response regulator receiver domain	-
01653	hypothetical protein	s__Desulfosporosinus_sp000224515	873	k141_201725	12.6281	1.6937	2.7976	3.3669	11.5231	10.1149	13.9267	14.57	-	-	-
01654	Uncharacterized ABC transporter ATP-binding protein YhcH	s__Desulfosporosinus_sp000224515	726	k141_201725	0	0	0.6728	1.3496	2.5347	0.793196	2.02114	0.987082	V	ABC-type multidrug transport system ATPase component	-
01655	ABC-2 family transporter protein;ABC-2 family transporter protein	s__Desulfosporosinus_sp000224515	738	k141_201725	0	0	0	0	1.8285	1.82084	4.2606	4.36953	S	ABC-2 family transporter protein	-
01656	hypothetical protein	UNKNOWN	1413	k141_201725	0	0	0	0	0	0	0	0	-	-	-
01657	Divalent metal cation transporter MntH 1	s__Desulfosporosinus_sp000224515	1263	k141_201725	0	0	0.7735	1.1636	0.679895	1.06392	0.663849	0.85105	P	TIGRFAM NRAMP (natural resistance-associated macrophage protein) metal ion transporters	-
01658	CBS domain;MgtE intracellular N domain	s__Desulfosporosinus_sp002404215	1299	k141_201725	0	0.2846	0	5.2798	1.22777	1.25612	1.69443	1.24123	P	transporter (mgtE)	-
01659	SCIFF radical SAM maturase;radical SAM additional 4Fe4S-binding SPASM domain	s__Desulfosporosinus_sp001707885	1503	k141_201725	2.2569	0	0	0	0.652974	0.638622	0.836787	0.476738	C	PFAM Radical SAM	scfB
01660	Tetratricopeptide repeat;TPR repeat;Tetratricopeptide repeat;Tetratricopeptide repeat	s__Desulfosporosinus_sp002404215	687	k141_201725	0	0	1.422	0	1.24997	0.977989	2.74614	5.73699	S	PFAM Tetratricopeptide	-
01661	Putative metallo-hydrolase YycJ	s__Desulfosporosinus_sp001707885	810	k141_201725	0	0	0	0	1.51454	1.18498	1.294	2.65406	S	PFAM Metallo-beta-lactamase superfamily	yycJ
01662	Serine protease Do-like HtrB	s__Desulfosporosinus_sp000224515	1152	k141_201725	2.9445	0	1.696	0	3.30124	0.916481	3.2753	1.86612	O	PDZ domain (Also known as DHR or GLGF)	-
01663	Glutamine--tRNA ligase	s__Desulfosporosinus_sp001516045	1659	k141_201725	1.0223	0	0	0	1.40499	0.752101	1.51624	1.18783	J	PFAM tRNA synthetases class I (E and Q), catalytic domain	glnS
01664	Dihydroxy-acid dehydratase	s__Desulfosporosinus_sp001516045	1653	k141_201725	6.1563	2.0126	0	0	6.60515	9.05819	11.4766	10.9462	EG	Belongs to the IlvD Edd family	ilvD
01665	Putative Cys-tRNA(Pro)/Cys-tRNA(Cys) deacylase EbsC	s__Desulfosporosinus_sp003132105	480	k141_201725	0	0	0	0	1.53344	0	1.09174	0	J	Belongs to the prolyl-tRNA editing family. YbaK EbsC subfamily	ybaK
01666	Processive diacylglycerol beta-glucosyltransferase	s__Desulfosporosinus_sp001707885	1143	k141_201725	0	0	0.8547	0	0.536642	0.671783	0.366824	0	M	UDP-N-acetylglucosamine LPS N-acetylglucosamine transferase	ugtP
01667	L;D-transpeptidase catalytic domain	s__Desulfosporosinus_sp002404215	825	k141_1482092	0	0	0.5921	0	0	0	0	0	S	ErfK YbiS YcfS YnhG family protein	ykuD1
01668	C-C Bond Lyase of the TIM-Barrel fold	s__Desulfosporosinus_sp002404215	1197	k141_1482092	0	0	0	0	0	0.481106	0	0	G	C-C_Bond_Lyase of the TIM-Barrel fold	-
01669	Phosphoribosyl transferase;TRSP domain C terminus to PRTase 2	s__Desulfosporosinus_sp002404215	1461	k141_1482092	1.1609	0	0	0	0.671783	0.525588	0.286952	0.735698	F	TRSP domain C terminus to PRTase_2	-
01670	PELOTA RNA binding domain;Phosphoribosyl transferase (PRTase)	s__Desulfosporosinus_sp002404215	1116	k141_1482092	0	0.6624	0	0	0.879397	0.51605	0.187825	1.2842	J	PELOTA RNA binding domain	-
01671	haloacid dehalogenase-like hydrolase;Sucrose-6F-phosphate phosphohydrolase	s__Desulfosporosinus_sp001936615	834	k141_1482092	0	0	0	0	0.294172	0.690503	0.754062	0	S	HAD superfamily hydrolase	-
01672	Uncharacterized membrane protein YceF	s__Desulfosporosinus_sp004766055	771	k141_1482092	0	0	0	0	1.59121	0.74693	3.67038	0.929406	P	PFAM Integral membrane protein TerC	-
01673	Stress response protein SCP2	s__Desulfosporosinus_sp001936615	612	k141_1482092	0	1.208	0	0	6.01369	1.0978	1.02755	3.51277	T	Stress protein	yceC
01674	Chemical-damaging agent resistance protein C	s__Desulfosporosinus_sp001516045	579	k141_1482092	7.3232	2.5537	0	0	4.0257	1.16038	3.25836	0	T	Stress protein	-
01675	Hydrogenase-4 component B	s__Desulfosporosinus_sp004766055	1938	k141_1482092	0.8752	1.9073	1.0082	1.5167	2.27886	3.96215	3.56938	2.03371	CP	Formate hydrogenlyase subunit 3 Multisubunit Na H antiporter MnhD	-
01676	Hydrogenase-4 component C	s__Desulfosporosinus_sp002413075	969	k141_1482092	0	0	1.0082	0	4.17787	2.47631	3.35312	6.28593	C	Formate hydrogenlyase subunit 4	-
01677	hypothetical protein	s__Desulfosporosinus_sp004766055	654	k141_1482092	0	0	0	1.4981	3.93924	0.880556	2.88467	1.09575	C	Hydrogenase 4 membrane	-
01678	Hydrogenase-4 component F	s__Desulfosporosinus_sp000960765	1455	k141_1482092	1.1657	0.5081	0	2.0202	3.70987	4.22191	3.67377	3.44752	CP	Formate hydrogenlyase subunit 3 Multisubunit Na H antiporter MnhD	hyfF
01679	NADH-quinone oxidoreductase subunit B/C/D	s__Desulfosporosinus_lacus	1596	k141_1482092	0	0.9264	0.6121	0.9208	3.92016	4.63072	4.79394	4.2655	C	PFAM Respiratory-chain NADH dehydrogenase, 30 Kd subunit	-
01680	hypothetical protein	s__Desulfosporosinus_sp001936615	492	k141_1482092	0	1.5026	0	0	6.48302	4.29189	5.96484	1.45651	C	PFAM NADH ubiquinone oxidoreductase, 20 Kd subunit	-
01681	Signal-transduction and transcriptional-control protein	s__Desulfosporosinus_sp000224515	1869	k141_1482092	0	0.7911	0	1.3106	2.10039	2.56777	3.98158	1.91702	K	Transcriptional activator of acetoin glycerol	aorR
01682	Probable molybdopterin binding domain	s__Desulfosporosinus_sp000224515	1023	k141_1482092	0	0	0	0	2.63828	1.97033	1.94662	2.4517	H	molybdopterin binding domain	moeA2
01683	Aldehyde oxidoreductase	s__Desulfosporosinus_sp004766055	2727	k141_1482092	0.6219	0.5422	0.3582	0	1.79944	2.60458	1.26833	2.75916	C	aldehyde oxidase and xanthine dehydrogenase a b hammerhead	mop
01684	Flavin containing amine oxidoreductase;Cysteine-rich domain;FAD binding domain;4Fe-4S dicluster domain;Dihydroprymidine dehydrogenase domain II; 4Fe-4S cluster;NAD(P)-binding Rossmann-like domain	s__Desulfosporosinus_fructosivorans	2304	k141_1482092	0	0.6417	0	0	0.479234	0.624893	0.818869	0.155555	CE	NADPH-dependent glutamate synthase beta chain-like oxidoreductase	-
01685	hypothetical protein	s__Desulfosporosinus_sp001707885	213	k141_1482092	0	0	0	0	1.15191	0	0	0	-	-	-
01686	Putative redox-active protein (C GCAxxG C C)	s__Desulfosporosinus_sp000224515	447	k141_1482092	0	0	0	0	1.37227	0	0.468982	0	S	TIGRFAM C_GCAxxG_C_C family	-
01687	Mycolic acid cyclopropane synthetase;Methyltransferase domain;Methyltransferase domain;Methyltransferase domain;Methyltransferase domain;Methyltransferase domain;Hypothetical methyltransferase;Methionine biosynthesis protein MetW;ubiE/COQ5 methyltransferase family	s__Desulfosporosinus_sp004766055	726	k141_1482092	0	0	0	0	0	0	0.577469	0.987082	Q	Methylase involved in ubiquinone menaquinone biosynthesis	-
01688	7;8-dihydro-6-hydroxymethylpterin dimethyltransferase	s__Desulfosporosinus_fructosivorans	1335	k141_1482092	0	0	0	0	1.28651	0.862727	0.942154	2.41551	C	PFAM Radical SAM	-
01689	Phenylacetate-coenzyme A ligase	s__Desulfosporosinus_sp000960765	1344	k141_1482092	0	0	0	0	0.547696	0.428511	0.701824	1.19969	H	Coenzyme F390 synthetase	paaK
01690	HDIG domain	s__Desulfosporosinus_sp001707885	1161	k141_1482092	0	0	0	1.6878	0.211358	0.495992	0.722238	0.308614	S	PFAM HD domain	-
01691	hypothetical protein	s__Desulfosporosinus_sp004766055	1113	k141_1482092	0.7619	0	0	0.8803	0.220451	1.20735	0.188359	2.41444	O	Xanthine and CO dehydrogenases maturation factor, XdhC CoxF	-
01692	Probable phosphoglycerate mutase GpmB	s__Desulfosporosinus_sp000961805	621	k141_1482092	0	0	0	0	0	0.772782	0.168748	0.576934	G	PFAM Phosphoglycerate mutase	-
01693	Protein of unknown function (DUF4242)	s__Desulfosporosinus_sp002404215	273	k141_1482092	0	0	0	0	0	0	0	3.93736	S	Protein of unknown function (DUF4242)	-
01694	Probable alcohol dehydrogenase	s__Desulfosporosinus_fructosivorans	1164	k141_1482092	7.2854	4.4459	7.1339	10.1008	14.8605	18.7181	21.5204	23.0864	C	PFAM Iron-containing alcohol dehydrogenase	-
01695	S-adenosylmethionine decarboxylase proenzyme	s__Desulfosporosinus_hippei	393	k141_1482092	4.3156	1.8811	16.1577	4.9861	32.4645	27.5978	18.4019	13.6755	H	Catalyzes the decarboxylation of S-adenosylmethionine to S-adenosylmethioninamine (dcAdoMet), the propylamine donor required for the synthesis of the polyamines spermine and spermidine from the diamine putrescine	speH
01696	Flavodoxin	s__Desulfosporosinus_sp000224515	480	k141_506532	7.0669	3.0804	0	2.0412	9.71206	9.19824	12.2279	11.9433	C	Flavodoxin domain	-
01697	hypothetical protein	UNKNOWN	195	k141_506532	0	0	0	0	0	0	0	0
01698	hypothetical protein	s__Desulfosporosinus_sp001707885	261	k141_506532	0	0	3.743	0	3.29018	1.47095	4.01572	0
01699	Carboxynorspermidine/carboxyspermidine decarboxylase	s__Desulfosporosinus_sp001936615	1140	k141_506532	0	1.297	0	0	2.25987	1.93646	3.4937	3.30017	E	PFAM Pyridoxal-dependent decarboxylase, C-terminal sheet domain	nspC
01700	Carboxynorspermidine synthase	s__Desulfosporosinus_lacus	1200	k141_506532	0	1.2321	0	0	1.02229	2.63953	2.96963	4.03087	E	Saccharopine dehydrogenase	LYS1
01701	Uncharacterized ABC transporter ATP-binding protein YhcH	s__Desulfosporosinus_sp001516045	918	k141_506532	0	0	0	0	0.801843	0.522735	0.228385	0	V	ABC-type multidrug transport system ATPase component	-
01702	ABC-2 family transporter protein;ABC-2 family transporter protein	s__Desulfosporosinus_sp000224515	1011	k141_506532	0.8388	0	0.9663	0	0.728032	1.13925	2.90277	0.354433	S	ABC-2 family transporter protein	-
01703	GDSL-like Lipase/Acylhydrolase;GDSL-like Lipase/Acylhydrolase family	s__Desulfosporosinus_sp000224515	813	k141_506532	0	0	2.4032	1.2051	2.26343	0.23614	0.902396	0.881447	E	PFAM GDSL-like Lipase Acylhydrolase	-
01704	4Fe-4S binding domain;4Fe-4S double cluster binding domain;4Fe-4S dicluster domain	s__Desulfosporosinus_sp001707885	714	k141_506532	0	0	0	0.6861	2.57731	0.268856	1.76156	2.50911	C	TIGRFAM iron-sulfur cluster binding protein	-
01705	Nitroreductase family	s__Desulfosporosinus_sp001516045	570	k141_506532	0	0	0	0	0.430472	0	1.47104	2.51437	C	Nitroreductase	-
01706	Prodigiosin synthesizing transferase PigC	s__Ktedonobacter_racemifer	2595	k141_506532	0	0.1424	0	0.7551	1.22911	1.36853	1.57516	0.414248	H	phosphoenolpyruvate synthase	ppsA
01707	HTH-type transcriptional activator mta	s__Desulfosporosinus_sp000961805	765	k141_506532	0	0	0	0	0.641474	0.878238	0.274026	0	K	TipAS antibiotic-recognition domain	-
01708	hypothetical protein	s__UBA8529_sp003531155	306	k141_506532	0	4.8319	1.5963	0	8.41912	4.39137	2.74017	8.19645
01709	Domain of unknown function (DUF3786);Putative Fe-S cluster	s__Desulfosporosinus_fructosivorans	807	k141_506532	4.2033	0	0	0	0.608045	0.475757	0	2.66395	C	CO dehydrogenase acetyl-CoA synthase gamma subunit (Corrinoid Fe-S protein)	-
01710	N-acetylmuramoyl-L-alanine amidase	s__Desulfosporosinus_sp001936615	456	k141_506532	0	0	0	0	0	0	0	0	V	N-acetylmuramoyl-L-alanine amidase	-
01711	Domain of unknown function (DUF4474)	s__Desulfosporosinus_sp002404215	912	k141_506532	0	0	0	0	0	0.63149	0	0	S	Domain of unknown function (DUF4474)	-
01712	Probable isocitrate dehydrogenase [NADP]; mitochondrial	s__Desulfosporosinus_sp000224515	1209	k141_506532	0	0.6115	0	0	2.02943	3.17555	3.5544	1.48183	C	Belongs to the isocitrate and isopropylmalate dehydrogenases family	icd
01713	Arginine decarboxylase	s__Desulfosporosinus_sp001707885	1452	k141_506532	2.3362	0.5091	0	0	2.02774	2.24748	4.61975	0.616871	E	Orn Lys Arg decarboxylase major	speA
01714	Polyamine aminopropyltransferase	s__Desulfosporosinus_sp001707885	855	k141_506532	0	0	0	0	2.43922	2.35748	0.73552	2.09531	H	Catalyzes the irreversible transfer of a propylamine group from the amino donor S-adenosylmethioninamine (decarboxy- AdoMet) to putrescine (1,4-diaminobutane) to yield spermidine	speE
01715	hypothetical protein	s__Desulfosporosinus_sp001936615	240	k141_506532	0	0	0	0	1.02229	0	0.873425	0
01716	Putative sulfate transporter YvdB	s__Desulfosporosinus_sp000224515	1758	k141_506532	2.8943	0.6308	1.6671	1.3933	1.32592	1.85632	2.98095	2.54762	U	PFAM Sulfate transporter	sulP
01717	Methyl-accepting chemotaxis protein McpP	s__Desulfosporosinus_sp000224515	1785	k141_506532	0	0	0.5473	0	0.824752	0.537711	0.93948	1.00366	NT	Methyl-accepting chemotaxis protein (MCP) signaling domain	-
01718	Serine dehydrogenase proteinase	s__Clostridium_B_kluyveri	999	k141_506532	0	0	0	0	0	0.0960963	0	0	OU	Serine dehydrogenase proteinase	-
01719	HSP20-like domain found in ArsA;Hsp20/alpha crystallin family	s__Clostridium_B_kluyveri	645	k141_506532	26.2953	5.7309	12.1168	18.2284	8.74913	7.14286	6.17495	10.2768	O	small heat shock protein	-
01720	hypothetical protein	s__Desulfosporosinus_sp004766055	1155	k141_506532	0	0	0	0	0	0.166163	0	0	C	Membrane	-
01721	HSP20-like domain found in ArsA;Hsp20/alpha crystallin family	s__Clostridium_B_kluyveri	627	k141_506532	6.7626	2.3582	3.1162	4.6879	3.91321	5.81713	4.34626	3.71442	O	small heat shock protein	-
01722	HlyD membrane-fusion protein of T1SS;HlyD family secretion protein;Barrel-sandwich domain of CusB or HlyD membrane-fusion	s__Caproiciproducens_sp002359465	636	k141_506532	0	0	0	0	0.771534	0	0.329562	0.563385	V	Secretion protein, HlyD	-
01723	Fatty acid ABC transporter ATP-binding/permease protein	s__Desulfosporosinus_sp000224515	1839	k141_506532	0	0.402	0.5312	0.5328	0.400253	0.31316	0.227939	0	V	ABC-type multidrug transport system ATPase and permease	-
01724	Uncharacterized ABC transporter ATP-binding protein MT1311	s__Peptoclostridium_A_acidaminophilum	1734	k141_506532	0	0	0	0	0.56597	0.332147	0	0.206634	P	ABC transporter, ATP-binding protein	-
01725	Iron dependent repressor; N-terminal DNA binding domain;HTH domain;Winged helix-turn-helix DNA-binding;Winged helix DNA-binding domain;Winged helix DNA-binding domain;IclR helix-turn-helix domain;MarR family;MarR family	s__UBA6116_sp002423425	444	k141_506532	0	0	0	0	0	0	0	0	K	MarR family	-
01726	Small; acid-soluble spore protein 2	s__Desulfosporosinus_sp003132105	207	k141_506532	0	0	0	0	0	0	0	0	S	PFAM Small, acid-soluble spore proteins, alpha beta type	-
01727	Putative DNA-binding domain;PQQ enzyme repeat;PQQ-like domain;PQQ-like domain	UNKNOWN	1614	k141_1423286	0	0	0.6053	0	0.456056	0.35684	1.10395	1.33198
01728	hypothetical protein	s__UBA4971_sp002424305	570	k141_1423286	0	0	0	0	0.430472	0.168391	0.367715	0
01729	hypothetical protein	UNKNOWN	276	k141_1423286	0	0	0	0	0.444468	0.695495	0	0
01730	hypothetical protein	UNKNOWN	348	k141_1423286	0	0	0	0	0	0	0	0
01731	hypothetical protein	s__Desulfosporosinus_acidiphilus	534	k141_1423286	0	0	0	0	0.918977	1.07845	0	0	-	-	-
01732	hypothetical protein	UNKNOWN	1014	k141_1423286	0	0	0	0	0	0	0	0
01733	hypothetical protein	s__Desulfosporosinus_sp001936615	228	k141_1423286	0	0	0	0	0	0	0	0
01734	Peptidase family M23	s__Desulfosporosinus_sp001707885	798	k141_1423286	0	0	0	0	0	0.240597	0	0	M	PFAM Peptidase family M23	-
01735	LexA repressor	s__Desulfosporosinus_sp000224515	618	k141_1423286	0	5.3831	1.5808	1.5854	3.37469	2.48495	2.37433	0.579787	K	Represses a number of genes involved in the response to DNA damage (SOS response), including recA and lexA. In the presence of single-stranded DNA, RecA interacts with LexA causing an autocatalytic cleavage which disrupts the DNA-binding part of LexA, leading to derepression of the SOS regulon and eventually DNA repair	lexA
01736	D-alanine--D-alanine ligase	s__Desulfosporosinus_sp001707885	1104	k141_1423286	0	0	0	1.775	1.33349	1.91266	1.70887	1.46043	F	Belongs to the D-alanine--D-alanine ligase family	ddl
01737	Signal peptidase I	s__Desulfosporosinus_sp002404215	546	k141_1423286	0	0	1.7892	0	2.24685	6.15266	3.83922	5.906	U	Belongs to the peptidase S26 family	lepB
01738	hypothetical protein	s__Desulfosporosinus_sp002404215	1266	k141_1423286	1.3397	0	0.7717	0.7739	0.581392	2.04699	0.331167	0	P	Cystathionine beta-lyase family protein involved in aluminum resistance	ynbB
01739	GTP-binding protein HflX	s__Desulfosporosinus_sp002404215	1617	k141_1423286	0	0	0	0.6059	2.20014	1.30586	1.03709	0.66474	S	GTPase that associates with the 50S ribosomal subunit and may have a role during protein synthesis or ribosome biogenesis	hflX
01740	Stage V sporulation protein K	s__Desulfosporosinus_sp000224515	972	k141_1423286	0	0	0	0	1.00972	0.197452	0	0.737214	O	PFAM ATPase family associated with various cellular activities (AAA)	spoVK
01741	50S ribosomal subunit assembly factor BipA	s__Desulfosporosinus_sp000224515	1824	k141_1423286	0.9299	0.4053	0.5356	1.0743	4.57358	3.73617	5.11414	3.53586	T	Elongation factor Tu domain 2	typA
01742	RNA-binding protein Hfq	s__Desulfosporosinus_sp001707885	255	k141_1423286	0	2.8992	0	0	12.0273	10.5392	0.822078	9.8357	J	RNA chaperone that binds small regulatory RNA (sRNAs) and mRNAs to facilitate mRNA translational regulation in response to envelope stress, environmental stress and changes in metabolite concentrations. Also binds with high specificity to tRNAs	hfq
01743	tRNA dimethylallyltransferase	s__Desulfosporosinus_sp001707885	942	k141_1423286	0	0	0	0	1.30229	0.509453	1.33519	1.14112	J	Catalyzes the transfer of a dimethylallyl group onto the adenine at position 37 in tRNAs that read codons beginning with uridine, leading to the formation of N6-(dimethylallyl)adenosine (i(6)A)	miaA
01744	hypothetical protein	s__Desulfosporosinus_sp001707885	798	k141_1423286	2.1254	0	0	0	0.922364	0.481106	0.52541	1.79597	J	Putative SAM-dependent methyltransferase	-
01745	DNA mismatch repair protein MutL	s__Desulfosporosinus_sp000224515	1965	k141_1423286	0	0	0	0	0.37458	0.683817	1.81353	1.09405	L	This protein is involved in the repair of mismatches in DNA. It is required for dam-dependent methyl-directed DNA mismatch repair. May act as a molecular matchmaker , a protein that promotes the formation of a stable complex between two or more DNA-binding proteins in an ATP-dependent manner without itself being part of a final effector complex	mutL
01746	Histone deacetylase domain	s__Desulfosporosinus_sp001516045	1341	k141_1423286	0	0	0	0	1.7382	1.57462	1.95393	2.13747	BQ	histone deacetylase	-
01747	Hydantoinase/oxoprolinase;Hydantoinase/oxoprolinase N-terminal region	s__Desulfosporosinus_sp002404215	1656	k141_1423286	0	0	0.5899	0.5917	1.6298	1.91266	3.73421	0.432701	EQ	PFAM Hydantoinase oxoprolinase	hyuA
01748	DNA mismatch repair protein MutS	s__Desulfosporosinus_sp000224515	2553	k141_1423286	0.6643	0.2896	0	0	2.21039	2.25577	4.2696	2.52623	L	that it carries out the mismatch recognition step. This protein has a weak ATPase activity	mutS
01749	hypothetical protein	s__Desulfosporosinus_sp001707885	429	k141_1423286	11.8605	0	2.2772	0	11.7246	4.02722	6.84076	16.704	S	Belongs to the UPF0342 family	-
01750	tRNA-2-methylthio-N(6)-dimethylallyladenosine synthase	s__Desulfosporosinus_sp001707885	1329	k141_1423286	1.2762	0	0.7351	0	0.923077	1.87771	2.83912	1.88725	J	Catalyzes the methylthiolation of N6- (dimethylallyl)adenosine (i(6)A), leading to the formation of 2- methylthio-N6-(dimethylallyl)adenosine (ms(2)i(6)A) at position 37 in tRNAs that read codons beginning with uridine	miaB
01751	Sodium-lithium/proton antiporter	s__Desulfosporosinus_sp000224515	1050	k141_1423286	0	0	0	0	1.86942	1.18837	1.99636	0.34124	S	Pfam:UPF0118	-
01752	Beta-lactamase enzyme family;Penicillin-binding protein 5; C-terminal domain;D-alanyl-D-alanine carboxypeptidase;D-Ala-D-Ala carboxypeptidase 3 (S13) family	s__Desulfosporosinus_sp001707885	1257	k141_1423286	0	0.5881	0	0	0.780805	1.37441	1.25077	0.85515	M	Belongs to the peptidase S11 family	-
01753	Putative acyl-CoA thioesterase YneP	s__Desulfosporosinus_sp001707885	414	k141_1423286	0	0	0	0	0	0	1.519	0	S	TIGRFAM acyl-CoA thioester hydrolase, YbgC YbaW family	FcbC
01754	hypothetical protein	s__Desulfosporosinus_sp000224515	198	k141_1423286	0	0	0	0	0	1.45428	0	0	S	UPF0291 protein	-
01755	Leucine--tRNA ligase	s__Desulfosporosinus_sp000224515	2511	k141_971599	1.0132	0.1472	0.1945	1.1706	1.02595	1.14674	1.294	1.14157	J	Belongs to the class-I aminoacyl-tRNA synthetase family	leuS
01756	Ribosomal silencing factor RsfS	s__Desulfosporosinus_sp003132105	360	k141_971599	0	0	0	0	1.36309	1.8663	6.11397	2.48816	J	Functions as a ribosomal silencing factor. Interacts with ribosomal protein L14 (rplN), blocking formation of intersubunit bridge B8. Prevents association of the 30S and 50S ribosomal subunits and the formation of functional ribosomes, thus repressing translation	rsfS
01757	putative HD superfamily hydrolase	s__Desulfosporosinus_sp001707885	597	k141_971599	2.841	0	0	0	0.821989	0.643079	1.40454	0.600201	H	HD superfamily hydrolase of NAD metabolism	nadD
01758	Putative RNA-binding protein RbpA	s__Desulfosporosinus_orientis	252	k141_971599	0	0	0	0	1.46043	1.52355	0	0.710917	S	PFAM RNA recognition motif. (a.k.a. RRM, RBD, or RNP domain)	-
01759	Probable nicotinate-nucleotide adenylyltransferase	s__Desulfosporosinus_sp000224515	642	k141_971599	0	0	0	0	1.91087	0.598061	1.46935	3.34857	H	Catalyzes the reversible adenylation of nicotinate mononucleotide (NaMN) to nicotinic acid adenine dinucleotide (NaAD)	nadD
01760	Uncharacterized ABC transporter ATP-binding protein YfmM	s__Desulfosporosinus_fructosivorans	1557	k141_971599	0	0	0	0	0.787936	0.616425	0.269301	1.38074	S	ATPase component of ABC transporters with duplicated ATPase domain	yfmM
01761	Uncharacterized ABC transporter ATP-binding protein YfmR	s__Desulfosporosinus_sp004766055	1947	k141_971599	0	0	0	0	0.378056	0.542258	0.753616	0.183991	S	ATPase component of ABC transporters with duplicated ATPase domain	yfmR
01762	Probable RNA-binding protein YqeI	s__Desulfosporosinus_sp003132105	291	k141_971599	0	0	0	0	0	0.989489	0	0	J	PFAM CRS1 YhbY (CRM) domain	yhbY
01763	GTPase Obg	s__Desulfosporosinus_sp001516045	1275	k141_971599	0	0.5798	0	0	0.577291	0.301126	0.16438	0	S	An essential GTPase which binds GTP, GDP and possibly (p)ppGpp with moderate affinity, with high nucleotide exchange rates and a fairly low GTP hydrolysis rate. Plays a role in control of the cell cycle, stress response, ribosome biogenesis and in those bacteria that undergo differentiation, in morphogenesis control	obg
01764	Sensor kinase SpoOB-type; alpha-helical domain	s__Desulfosporosinus_sp000224515	516	k141_971599	0	0	0	0	0	0	1.21877	1.04155	T	Sensor_kinase_SpoOB-type, alpha-helical domain	-
01765	50S ribosomal protein L27	s__Desulfosporosinus_sp001936615	306	k141_971599	0	4.8319	0	0	21.2483	17.879	14.0433	27.5165	J	Belongs to the bacterial ribosomal protein bL27 family	rpmA
01766	hypothetical protein	s__Desulfosporosinus_sp001936615	372	k141_971599	0	0	5.2522	2.6338	27.042	26.5756	23.9488	28.4136	J	ribosomal protein	-
01767	50S ribosomal protein L21	s__Desulfosporosinus_sp001707885	312	k141_971599	0	0	0	0	1.57284	2.46106	2.35151	19.5228	J	This protein binds to 23S rRNA in the presence of protein L20	rplU
01768	UDP-glucose 4-epimerase	s__Desulfosporosinus_sp000224515	990	k141_971599	1.7132	0	0	0.9897	1.98272	1.26039	3.28198	0.723842	M	Belongs to the NAD(P)-dependent epimerase dehydratase family	galE
01769	Ribonuclease G	s__Desulfosporosinus_sp001516045	1335	k141_971599	1.2704	0	0	0	1.1027	0.575152	0.706549	0.40257	J	TIGRFAM ribonuclease, Rne Rng family	rng
01770	radical SAM-linked protein	s__Desulfosporosinus_sp001707885	717	k141_971599	0	0	0	0	1.36879	0.80318	0	0	S	protein conserved in bacteria (DUF2344)	-
01771	hypothetical protein	s__Desulfosporosinus_sp000224515	1857	k141_971599	0.9133	0.1991	0	0	2.77467	2.0675	1.63676	1.5436	C	PFAM Radical SAM	-
01772	Peptidase family M50	s__Desulfosporosinus_sp000224515	876	k141_971599	0	0	0	0	0	0.219114	0	0	S	PFAM peptidase	-
01773	Peptidase family M23	s__Desulfosporosinus_sp000224515	780	k141_971599	2.1744	0	0	2.5122	0.314586	0.492248	0.537533	0.918709	D	PFAM Peptidase family M23	-
01774	Peptidoglycan glycosyltransferase RodA	s__Desulfosporosinus_sp001936615	1161	k141_971599	0	0	0	0	1.58497	1.15743	1.26387	1.08015	M	Peptidoglycan polymerase that is essential for cell wall elongation	rodA
01775	Cell division topological specificity factor	s__Desulfosporosinus_sp000960765	282	k141_971599	0	5.2431	0	0	10.8757	8.16863	4.46001	10.1645	D	Prevents the cell division inhibition by proteins MinC and MinD at internal division sites while permitting inhibition at polar sites. This ensures cell division at the proper site by restricting the formation of a division septum at the midpoint of the long axis of the cell	minE
01776	Septum site-determining protein MinD	s__Desulfosporosinus_sp000224515	795	k141_971599	0	0	0	0	3.54915	1.93173	5.80081	9.91521	D	Belongs to the ParA family	minD
01777	Probable septum site-determining protein MinC	s__Desulfosporosinus_sp000224515	684	k141_971599	0	0	0	0	5.02197	3.50814	3.83084	6.54792	D	Cell division inhibitor that blocks the formation of polar Z ring septums. Rapidly oscillates between the poles of the cell to destabilize FtsZ filaments that have formed before they mature into polar Z rings. Prevents FtsZ polymerization	minC
01778	Penicillin-binding protein 2B	s__Desulfosporosinus_sp001707885	2121	k141_971599	0	0	0.4606	0	0.694069	1.08612	2.52017	1.9427	M	Penicillin-binding protein, dimerisation domain	mrdA
01779	rod shape-determining protein MreD	s__Desulfosporosinus_sp000224515	507	k141_971599	3.3453	3.6454	1.9269	0	0.483958	0.946611	2.06732	0.706727	M	rod shape-determining protein MreD	-
01780	Cell shape-determining protein MreC	s__Desulfosporosinus_sp004766055	870	k141_971599	0	0	0	0	1.41007	0.882606	0.722862	1.23552	M	Involved in formation and maintenance of cell shape	mreC
01781	Cell shape-determining protein MreB	s__Desulfosporosinus_sp001707885	1020	k141_971599	1.6628	0	0	0	2.16493	1.97613	2.15789	4.56654	D	TIGRFAM Cell shape determining protein MreB Mrl	mreB
01782	hypothetical protein	s__Desulfosporosinus_sp001936615	684	k141_971599	0	0.5404	0	0	0.358712	3.36783	2.75818	1.3096	E	Belongs to the UPF0758 family	radC
01783	dTTP/UTP pyrophosphatase	s__Desulfosporosinus_sp000224515	657	k141_971599	2.5815	0	0	0	0.74693	1.46088	0.957219	0.818067	D	Maf-like protein	maf
01784	hypothetical protein	s__Acetonema_longum	543	k141_232622	0	0	0	0	0	0.707083	0	0
01785	2-hydroxyisocaproyl-CoA dehydratase activator	s__Desulfosporosinus_sp001516045	783	k141_232622	0	0	0	0	0.470052	0.245144	0	0	I	PFAM BadF BadG BcrA BcrD ATPase family	hgdC
01786	Putative dehydratase subunit YjiM	s__Desulfosporosinus_sp001516045	1146	k141_232622	0	0	0	0	0.214122	0	0	0	E	PFAM 2-hydroxyglutaryl-CoA dehydratase	-
01787	Bacterial extracellular solute-binding protein;Bacterial extracellular solute-binding protein	s__Peptoclostridium_A_acidaminophilum	480	k141_232622	3.5334	0	0	0	0	0.399896	0	0	G	ABC transporter, solute-binding protein	-
01788	putative selenium metabolism protein; YedE family	s__Desulfosporosinus_sp001936615	1089	k141_232622	0	0	0	0	0	0.176236	0	0	S	Sulphur transport	-
01789	Sulfurtransferase TusA	s__Desulfosporosinus_lacus	216	k141_232622	0	0	0	0	0	0	0	0	O	Sulfurtransferase TusA	-
01790	Protein of unknown function (DUF3343)	s__Desulfosporosinus_sp000960765	285	k141_232622	0	0	0	0	0	0	0	0	S	Protein of unknown function (DUF3343)	-
01791	Probable cysteine desulfurase	s__Desulfosporosinus_sp000960765	1215	k141_232622	0	0	0	0	0	0	0	0	E	TIGRFAM cysteine desulfurase family protein	csd
01792	hypothetical protein	s__Desulfosporosinus_sp001516045	579	k141_232622	0	0	0	0	0.211893	0.331523	0.36201	0	S	Protein of unknown function (DUF523)	-
01793	ECF transporter; substrate-specific component	s__Desulfosporosinus_sp001516045	567	k141_232622	0	0	0	0	0	0	0.369677	0	T	Psort location CytoplasmicMembrane, score	-
01794	Cobalt transport protein	s__Desulfosporosinus_sp001516045	714	k141_232622	0	0	0	0	0.515426	0	0.293548	0.501787	P	transmembrane transporter activity	-
01795	Putative ABC transporter ATP-binding protein MA 1418	s__Desulfosporosinus_sp001516045	1497	k141_232622	0	0	0	0	0	0.128188	0.560086	0.239349	P	ATPase activity	-
01796	C GCAxxG C C family protein	s__Desulfosporosinus_sp000961805	471	k141_232622	0	0	0	0	0	0	1.33519	0	S	Putative redox-active protein (C_GCAxxG_C_C)	-
01797	Iron-sulfur cluster insertion protein ErpA	s__Desulfosporosinus_sp000770645	348	k141_232622	0	0	5.6145	0	2.46766	2.20647	0	7.72203	S	Belongs to the HesB IscA family	-
01798	N-acyl-D-aspartate deacylase	s__Desulfosporosinus_sp004766055	1575	k141_232622	0	0	1.2405	0.6221	1.24622	1.21885	1.66368	0.454987	Q	N-acyl-D-aspartate D-glutamate deacylase	-
01799	Histidine kinase-; DNA gyrase B-; and HSP90-like ATPase;His Kinase A (phospho-acceptor) domain	s__Desulfosporosinus_sp001936615	1221	k141_232622	0	0	0	0	0	0.943313	1.45927	0.586918	T	PFAM Histidine kinase-, DNA gyrase B-, and HSP90-like ATPase	-
01800	Transcriptional regulatory protein DltR	s__Desulfosporosinus_sp003132105	681	k141_232622	0	0	0	0	1.08086	0.563741	3.53987	3.15683	K	Response regulator receiver domain	-
01801	AAA domain;Domain of unknown function (DUF4143)	s__Pelosinus_fermentans_B	1299	k141_232622	0	0	0	0	0	0	0	0	S	Domain of unknown function (DUF4143)	-
01802	YGGT family	s__Desulfosporosinus_sp002404215	378	k141_232622	0	0	0	0	0	2.03139	1.66368	0.947859	S	YGGT family	-
01803	Uroporphyrinogen decarboxylase (URO-D)	s__Desulfosporosinus_sp001936615	906	k141_232622	0	0	0	0	0.270817	0.63568	2.31371	1.18641	H	PFAM Uroporphyrinogen decarboxylase (URO-D)	-
01804	Homoserine O-acetyltransferase	s__Desulfosporosinus_sp001707885	924	k141_232622	0	0	0	0	1.85872	0.830992	0.907477	0.387773	E	Transfers an acetyl group from acetyl-CoA to L- homoserine, forming acetyl-L-homoserine	metAA
01805	O-acetyl-L-homoserine sulfhydrylase	s__Desulfosporosinus_sp001707885	1290	k141_232622	0	0	0	0.7595	0.855863	0.669643	0.731241	0.138885	E	PFAM Cys Met metabolism PLP-dependent enzyme	metY
01806	hypothetical protein	s__Desulfosporosinus_sp001707885	324	k141_232622	0	0	0	0	0	0.888757	0.647001	0	-	-	-
01807	nucleotidyltransferase substrate binding protein; HI0074 family	s__Desulfosporosinus_sp001936615	423	k141_232622	0	0	0	0	1.74016	0.907656	1.23891	0	S	nucleotidyltransferase activity	-
01808	hypothetical protein	s__Desulfosporosinus_sp003132105	300	k141_232622	0	0	0	0	0.817888	0	0.349352	0	S	nucleotidyltransferase activity	Z012_00950
01809	Putative fluoride ion transporter CrcB	s__Desulfosporosinus_sp000960765	375	k141_232622	4.5228	1.9714	0	2.6127	0.654311	1.02381	0.559017	0.955436	U	Important for reducing fluoride concentration in the cell, thus reducing its toxicity	crcB
01810	hypothetical protein	s__Desulfosporosinus_sp000960765	330	k141_232622	0	0	0	0	2.60227	3.7811	1.27047	8.14314	S	Uncharacterized ACR, COG1993	-
01811	putative CoA-substrate-specific enzyme activase	s__Desulfosporosinus_sp001516045	4242	k141_232622	1.9991	0	0.2303	0.6929	1.5617	1.67438	3.21201	1.98495	I	BadF BadG BcrA BcrD	hgdC2
01812	Cadmium; cobalt and zinc/H(+)-K(+) antiporter	s__Desulfosporosinus_sp001516045	987	k141_232622	2.5776	1.498	2.9694	0	3.10735	7.39068	7.53955	9.98305	P	Belongs to the cation diffusion facilitator (CDF) transporter (TC 2.A.4) family	-
01813	Cadmium resistance transcriptional regulatory protein CadC homolog	s__Desulfosporosinus_sp001516045	366	k141_232622	0	2.0199	0	1.3385	2.68152	2.88467	3.15005	3.91588	K	DNA-binding transcription factor activity	cadC
01814	Bacterial non-heme ferritin	s__Desulfosporosinus_sp000224515	522	k141_232622	12.9965	2.1244	7.486	5.6309	47.9433	38.0618	44.7755	28.8287	P	Iron-storage protein	ftnA
01815	hypothetical protein	s__Desulfosporosinus_sp000224515	480	k141_232622	0	0	2.0352	0	0	0.799881	0	0.373242	-	-	-
01816	hypothetical protein	s__Desulfosporosinus_sp003513495	882	k141_454111	0	2.5146	0	0.5554	0.834558	0.870572	0.237656	0.406225	M	Membrane	-
01817	Tyrosine recombinase XerC	s__Desulfosporosinus_sp000961805	993	k141_454111	0	0	0	0.9867	0.247105	0.193351	0	0	L	Belongs to the 'phage' integrase family	-
01818	HTH-type transcriptional regulator SutR	s__Desulfosporosinus_sp002404215	558	k141_454111	0	1.3249	0	0	0	0.688007	0	0	K	Helix-turn-helix domain protein	-
01819	Cysteine/O-acetylserine efflux protein	s__Desulfosporosinus_sp002404215	588	k141_454111	0	0	0	0	0.417279	0	0	0	E	PFAM Lysine exporter protein (LYSE YGGA)	-
01820	hypothetical protein	s__Desulfosporosinus_sp001516045	585	k141_454111	0	0	0	0	1.46792	0.164113	0	0.918709	S	Phage-related replication protein	-
01821	Lactate racemase N-terminal domain	s__Desulfosporosinus_sp000224515	1284	k141_454111	0	0	0	0	0.57328	0.747554	0.979505	0.418616	S	conserved protein (DUF2088)	-
01822	Probable glycolate oxidase iron-sulfur subunit	s__Desulfosporosinus_sp001516045	1272	k141_454111	0	0	1.536	0.7703	0	0.377254	0.82395	0.845077	C	Fe-S oxidoreductase	-
01823	Glycolate oxidase subunit GlcD	s__Desulfosporosinus_sp002413075	1392	k141_454111	0	1.0622	0	0	0.705033	0.206901	0.301215	1.0296	C	FAD linked oxidases, C-terminal domain	-
01824	High-affinity branched-chain amino acid transport ATP-binding protein BraG	s__Desulfosporosinus_lacus	699	k141_454111	0	0	0	0	0	0.549211	0.299878	0	E	ABC transporter, ATP-binding protein	-
01825	High-affinity branched-chain amino acid transport ATP-binding protein BraF	s__Desulfosporosinus_sp000224515	738	k141_454111	0	0	0	0	1.16359	0.26012	0.568109	0	E	Branched-chain amino acid ATP-binding cassette transporter	-
01826	Branched-chain amino acid transport system / permease component	s__Desulfosporosinus_sp002404215	957	k141_454111	0	0	1.0208	0	1.66644	1.70504	0.985656	0.374401	U	PFAM Branched-chain amino acid transport system permease component	-
01827	High-affinity branched-chain amino acid transport system permease protein BraD	s__Desulfosporosinus_sp000960765	882	k141_454111	0	0	1.1076	0	0.834558	0.435286	1.66368	0.812451	U	PFAM Branched-chain amino acid transport system permease component	-
01828	Receptor family ligand binding region;Periplasmic binding protein domain;Periplasmic binding protein	s__Desulfosporosinus_sp002196705	1266	k141_454111	0	1.7519	2.315	3.8696	5.3296	4.54889	7.11986	5.51885	E	PFAM Receptor family ligand binding region	-
01829	Peptidase A4 family	s__Desulfosporosinus_acidiphilus	984	k141_454111	0	0	0.9928	0	3.1168	4.38941	3.0889	2.36684	S	PFAM Peptidase A4 family	-
01830	hypothetical protein	s__Desulfosporosinus_sp000224515	594	k141_454111	0	0	0	0	0	0	0	0	-	-	-
01831	HTH-type transcriptional regulator MntR	s__Desulfosporosinus_sp001516045	414	k141_454111	0	0	0	0	0	0	0	0	K	PFAM Iron dependent repressor, metal binding and dimerisation domain	-
01832	Divalent metal cation transporter MntH	s__Desulfosporosinus_sp001707885	1290	k141_454111	0	1.1462	0	0	0	0.297649	0	0	U	H( )-stimulated, divalent metal cation uptake system	mntH
01833	Flavodoxin domain;Flavodoxin domain	s__GWF2-38-85_sp001797275	513	k141_454111	0	0	0	0	0	0	0	0	CH	Flavodoxin domain	-
01834	Uncharacterized peptidase C1-like protein L477	s__Desulfosporosinus_orientis	738	k141_454111	0	0	0	0	0	0	0	0	O	Papain family cysteine protease	-
01835	Uncharacterized FtsW-like protein	s__Desulfosporosinus_sp002404215	1302	k141_454111	0	1.7034	0.7503	0.7525	1.13069	1.54806	1.20753	0.825555	D	Belongs to the SEDS family	ftsW
01836	hypothetical protein	UNKNOWN	285	k141_454111	0	0	0	0	0.860945	1.34713	5.88416	5.02874
01837	A type blood N-acetyl-alpha-D-galactosamine deacetylase	s__Desulfosporosinus_sp004766055	1215	k141_454111	0	0.6085	0.402	0	1.51454	1.57997	0.862638	0.884657	C	Membrane	-
01838	Cyclophilin type peptidyl-prolyl cis-trans isomerase/CLD	s__Desulfosporosinus_sp001936615	708	k141_454111	0	3.1326	0	0	2.42585	2.4402	2.81273	0	M	Cyclophilin type peptidyl-prolyl cis-trans isomerase/CLD	ppi
01839	FAD-dependent oxidoreductase domain-containing protein 1	s__Desulfosporosinus_sp001936615	1173	k141_454111	0	0	0.8328	0.8353	3.3467	3.02757	1.69773	1.37459	E	Glycine D-amino acid oxidase (deaminating)	-
01840	hypothetical protein	s__Desulfosporosinus_sp002404215	369	k141_454111	0	0	0	0	2.32726	1.56072	5.39673	2.91302
01841	Calcineurin-like phosphoesterase;Calcineurin-like phosphoesterase superfamily domain	s__Desulfosporosinus_sp001516045	1008	k141_454111	0	0	0	0	0	0	1.03977	0	S	Calcineurin-like phosphoesterase	-
01842	diguanylate cyclase (GGDEF) domain	s__Desulfosporosinus_sp001516045	1113	k141_454111	0	0	0	0	0	0.172492	0.753349	1.44867	T	diguanylate cyclase	-
01843	L-threonine dehydratase biosynthetic IlvA	s__Desulfosporosinus_sp001707885	1248	k141_454111	0	0.5924	0	0	0.982981	0.615266	0.503926	0.574171	E	Catalyzes the anaerobic formation of alpha-ketobutyrate and ammonia from threonine in a two-step reaction. The first step involved a dehydration of threonine and a production of enamine intermediates (aminocrotonate), which tautomerizes to its imine form (iminobutyrate). Both intermediates are unstable and short- lived. The second step is the nonenzymatic hydrolysis of the enamine imine intermedi…	ilvA
01844	CheR methyltransferase; SAM binding domain;Mycolic acid cyclopropane synthetase;Methyltransferase domain;Methyltransferase domain;Methyltransferase domain;Methyltransferase domain;Methyltransferase domain;Methyltransferase small domain;Protein-L-isoaspartate(D-aspartate) O-methyltransferase (PCMT);Ribosomal protein L11 methyltransferase (PrmA);ubiE/COQ5 methyltransferase family;Putative RNA methy…	s__Desulfosporosinus_sp000224515	840	k141_454111	0	0	0	3.4992	1.1684	1.14264	0.499112	0.42655	Q	Methylase involved in ubiquinone menaquinone biosynthesis	-
01845	Bifunctional homocysteine S-methyltransferase/5;10-methylenetetrahydrofolate reductase	s__Desulfosporosinus_sp000224515	873	k141_454111	0	0	0	0	0.843116	0.439743	0	0.82083	C	PFAM Methylenetetrahydrofolate reductase	metF
01846	NADPH-dependent FMN reductase	s__Pelosinus_propionicus	651	k141_454111	0	0	0	0	0	0.884657	0.321985	0.825555	S	NAD(P)H dehydrogenase (quinone) activity	-
01847	Universal stress protein MTBMA c15380	s__Desulfosporosinus_acidiphilus	423	k141_1407352	0	0	0	0	0	0.907656	1.48664	0.847038	T	AMP binding	-
01848	Isoleucine--tRNA ligase	s__Desulfosporosinus_sp001707885	3105	k141_1407352	0	0	0	0	1.58042	0.958289	1.24898	0.807726	J	amino acids such as valine, to avoid such errors it has two additional distinct tRNA(Ile)-dependent editing activities. One activity is designated as 'pretransfer' editing and involves the hydrolysis of activated Val-AMP. The other activity is designated 'posttransfer' editing and involves deacylation of mischarged Val-tRNA(Ile)	ileS
01849	Probable acetolactate synthase small subunit	s__Desulfosporosinus_sp002404215	480	k141_1407352	10.6003	4.6205	2.0352	0	1.53344	3.59933	4.14872	4.47873	E	TIGRFAM Acetolactate synthase, small subunit	ilvH
01850	Acetolactate synthase large subunit	s__Desulfosporosinus_sp002404215	1692	k141_1407352	3.0072	2.6216	4.3303	1.1581	5.2204	6.58028	8.05284	4.12938	H	TIGRFAM Acetolactate synthase, large subunit, biosynthetic	-
01851	hypothetical protein	s__Desulfosporosinus_sp002413075	288	k141_1407352	0	0	3.3921	0	11.0751	1.99966	3.63927	4.97642
01852	Histidine biosynthesis bifunctional protein HisIE	s__Desulfosporosinus_sp003132105	672	k141_1407352	2.5239	0	0	0	6.75464	5.57038	2.49547	7.73121	E	belongs to the PRA-CH family	hisI
01853	Imidazole glycerol phosphate synthase subunit HisF	s__Desulfosporosinus_sp000961805	762	k141_1407352	0	0	0	0	2.41489	1.88939	4.12644	2.58613	E	IGPS catalyzes the conversion of PRFAR and glutamine to IGP, AICAR and glutamate. The HisF subunit catalyzes the cyclization activity that produces IGP and AICAR from PRFAR using the ammonia provided by the HisH subunit	hisF
01854	1-(5-phosphoribosyl)-5-[(5-phosphoribosylamino)methylideneamino] imidazole-4-carboxamide isomerase	s__Desulfosporosinus_sp002404215	726	k141_1407352	0	0	0	0	2.02774	1.58648	5.0529	1.72733	E	TIGRFAM Phosphoribosylformimino-5-aminoimidazole carboxamide ribotide isomerase	hisA
01855	Imidazole glycerol phosphate synthase subunit HisH	s__Desulfosporosinus_sp001516045	630	k141_1407352	0	0	0	0	0	1.98058	0.332771	0.568733	E	IGPS catalyzes the conversion of PRFAR and glutamine to IGP, AICAR and glutamate. The HisH subunit provides the glutamine amidotransferase activity that produces the ammonia necessary to HisF for the synthesis of IGP and AICAR	hisH
01856	Imidazoleglycerol-phosphate dehydratase	s__Desulfosporosinus_sp000224515	585	k141_1407352	0	1.2637	3.3399	0	1.88734	1.64068	3.40411	6.12476	E	PFAM Imidazoleglycerol-phosphate dehydratase	hisB
01857	Histidinol-phosphate aminotransferase	s__Desulfosporosinus_sp000224515	1113	k141_1407352	4.5716	0	0	0	1.98406	2.58711	6.02688	2.25345	E	Belongs to the class-II pyridoxal-phosphate-dependent aminotransferase family. Histidinol-phosphate aminotransferase subfamily	hisC
01858	Histidinol dehydrogenase	s__Desulfosporosinus_sp001707885	1278	k141_1407352	0	1.1569	1.1466	1.5333	1.53585	1.87762	4.67467	2.66342	E	Catalyzes the sequential NAD-dependent oxidations of L- histidinol to L-histidinaldehyde and then to L-histidine	hisD
01859	ATP phosphoribosyltransferase	s__Desulfosporosinus_sp001707885	684	k141_1407352	0	0	0	0	3.40776	5.33236	2.91142	3.40491	F	Catalyzes the condensation of ATP and 5-phosphoribose 1- diphosphate to form N'-(5'-phosphoribosyl)-ATP (PR-ATP). Has a crucial role in the pathway because the rate of histidine biosynthesis seems to be controlled primarily by regulation of HisG enzymatic activity	hisG
01860	HsdM N-terminal domain	s__Desulfosporosinus_sp000224515	483	k141_1407352	0	0	0	0	0	0.3974	0.434038	0	V	site-specific DNA-methyltransferase (adenine-specific) activity	-
01861	ATP-dependent 6-phosphofructokinase 2	s__Desulfosporosinus_sp001707885	1086	k141_1407352	0	1.3615	0	0	0.451867	1.32574	2.21975	1.48468	F	Catalyzes the phosphorylation of D-fructose 6-phosphate to fructose 1,6-bisphosphate by ATP, the first committing step of glycolysis	pfkA2
01862	ATP phosphoribosyltransferase regulatory subunit	s__Desulfosporosinus_sp000224515	1152	k141_1407352	0	0	0	0	1.0649	0.499915	3.82121	0.933061	E	Required for the first step of histidine biosynthesis. May allow the feedback regulation of ATP phosphoribosyltransferase activity by histidine	hisZ
01863	hypothetical protein	s__Desulfosporosinus_sp001707885	303	k141_1407352	0	0	0	1.6168	0	3.80124	1.38368	0	S	protein, YerC YecD	-
01864	PAS domain S-box protein	s__Desulfosporosinus_sp000224515	1998	k141_1407352	0.8489	0	0	0	1.04378	0.384296	0.524607	0.358623	T	PFAM Histidine kinase-, DNA gyrase B-, and HSP90-like ATPase	-
01865	Citrate synthase	s__Desulfosporosinus_sp002413075	1365	k141_1407352	1.2425	1.6248	2.1471	0	5.21273	3.09389	8.90701	6.69349	C	Belongs to the citrate synthase family	gltA2
01866	Pyridoxamine 5'-phosphate oxidase;Pyridoxamine 5'-phosphate oxidase	s__Desulfosporosinus_sp002404215	459	k141_1407352	0	0	2.1284	2.1346	1.06909	1.25469	0.913361	1.1709	S	Pyridoxamine 5'-phosphate oxidase	-
01867	ATP-dependent lipid A-core flippase	s__Desulfosporosinus_sp001707885	1806	k141_1407352	0	0	0.5409	0.5425	1.08683	1.38181	1.91515	2.28153	V	ABC-type multidrug transport system, ATPase and permease component	-
01868	High-affinity zinc uptake system membrane protein ZnuB	s__Desulfosporosinus_sp003132105	840	k141_1407352	0	0.8801	0	1.1664	2.92095	2.17099	2.86979	2.98585	U	ABC-type Mn2 Zn2 transport system, permease component	-
01869	Zinc import ATP-binding protein ZnuC	s__Desulfosporosinus_sp000224515	819	k141_1407352	2.0709	0	2.3856	0	3.29535	3.98461	3.96723	3.28109	P	ABC transporter	-
01870	High-affinity zinc uptake system binding-protein ZnuA	s__Desulfosporosinus_sp001707885	939	k141_1407352	1.8062	0.7873	1.0404	4.6954	4.57269	4.49754	5.69259	2.28946	P	Belongs to the bacterial solute-binding protein 9 family	-
01871	Ferric uptake regulation protein	s__Desulfosporosinus_sp001707885	438	k141_1407352	0	0	2.2304	0	5.32167	3.9445	2.15361	10.2254	P	Belongs to the Fur family	fur
01872	hypothetical protein	s__Desulfosporosinus_sp000224515	717	k141_1407352	0	0	1.3625	0	0.684441	0.535483	0.730885	0.499736	-	-	-
01873	3'-5' exoribonuclease YhaM	s__Desulfosporosinus_sp004766055	930	k141_1407352	0	0	1.0504	1.0535	2.11064	0.825644	1.80319	1.15583	S	PFAM HD domain	-
01874	hypothetical protein	s__Desulfosporosinus_sp000224515	315	k141_1407352	0	0	0	0	0	0	0	0	-	-	-
01875	hypothetical protein	s__Clostridium_K_cellulovorans	501	k141_1407352	0	0	1.9499	0	0	0.957932	0.209219	0.357553	D	transglutaminase	-
01876	Sensor protein KdpD	s__Desulfosporosinus_sp003132105	1482	k141_655122	0	0	0	0.6611	0.165539	0	0	0.241756	T	Osmosensitive K channel His kinase sensor domain	kdpD
01877	KDP operon transcriptional regulatory protein KdpE	s__Dichloromethanomonas_elyunquensis	684	k141_655122	0	0	0	0	0	0	0	0.523805	K	Transcriptional regulatory protein, C terminal	-
01878	Potassium transporter KimA	s__Desulfosporosinus_sp001936615	1869	k141_655122	0	0	0	0	0	0	0	0	E	amino acid	-
01879	hypothetical protein	UNKNOWN	420	k141_655122	0	0	0	0	0	0	0	0
01880	Potassium-transporting ATPase potassium-binding subunit	s__Desulfosporosinus_sp003132105	1707	k141_655122	0	0	0	0.574	0.143699	0	0.491179	0.209932	P	Part of the high-affinity ATP-driven potassium transport (or Kdp) system, which catalyzes the hydrolysis of ATP coupled with the electrogenic transport of potassium into the cytoplasm. This subunit binds and transports the potassium across the cytoplasmic membrane	kdpA
01881	Potassium-transporting ATPase ATP-binding subunit	s__Desulfosporosinus_sp003132105	2031	k141_655122	0	0	0	0	0.241578	0	0.619277	0	P	Part of the high-affinity ATP-driven potassium transport (or Kdp) system, which catalyzes the hydrolysis of ATP coupled with the electrogenic transport of potassium into the cytoplasm. This subunit is responsible for energy coupling to the transport system	kdpB
01882	Potassium-transporting ATPase KdpC subunit	s__Desulfosporosinus_meridiei	573	k141_655122	0	0	0	0	0	0	0	0	P	Part of the high-affinity ATP-driven potassium transport (or Kdp) system, which catalyzes the hydrolysis of ATP coupled with the electrogenic transport of potassium into the cytoplasm. This subunit acts as a catalytic chaperone that increases the ATP- binding affinity of the ATP-hydrolyzing subunit KdpB by the formation of a transient KdpB KdpC ATP ternary complex	kdpC
01883	Sensor protein KdpD	s__Desulfosporosinus_hippei	957	k141_655122	0	0	0	0	1.28188	0.401144	1.09521	0.748802	T	Osmosensitive K channel His kinase sensor domain	kdpD
01884	Sensor protein KdpD	s__Desulfosporosinus_sp003132105	1812	k141_655122	0	0	0	0	0.338477	0.63568	0.347034	0	T	Osmosensitive K channel His kinase sensor domain	kdpD
01885	KDP operon transcriptional regulatory protein KdpE	s__Desulfosporosinus_sp001936615	684	k141_655122	0	1.0808	0	0	0	0.280623	0	0.523805	KT	PFAM Response regulator receiver domain	-
01886	Cardiolipin synthase	s__Desulfosporosinus_sp001707885	1431	k141_655122	0	0	0	0	0.171422	0.13416	0	0	I	Catalyzes the reversible phosphatidyl group transfer from one phosphatidylglycerol molecule to another to form cardiolipin (CL) (diphosphatidylglycerol) and glycerol	cls
01887	hypothetical protein	s__Desulfosporosinus_sp001516045	849	k141_655122	0	0	0	0	0.867006	0.565257	0.74069	0.633005	S	protein conserved in bacteria (DUF2179)	-
01888	Peptidoglycan-N-acetylglucosamine deacetylase BC 3618	s__Desulfosporosinus_sp001936615	726	k141_655122	0	0	0	0	1.6898	0.528797	0.721881	1.72733	G	PFAM Polysaccharide deacetylase	-
01889	N-acetyl-D-glucosamine kinase	s__Desulfosporosinus_sp000770645	942	k141_655122	0	0	0	0	1.30229	0.203781	0	1.14112	G	BadF BadG BcrA BcrD	-
01890	Amidohydrolase	s__Desulfosporosinus_sp003132105	852	k141_655122	0	0	0	0	0	0.675972	1.72225	1.26164	S	Amidohydrolase	-
01891	hypothetical protein	s__Desulfosporosinus_sp002404215	735	k141_655122	0	0	0	0	0	1.04467	1.42602	0.243717	P	Belongs to the ABC transporter superfamily	-
01892	hypothetical protein	s__Desulfosporosinus_sp002404215	744	k141_655122	0	1.4905	0	0	1.64888	1.29008	0.563474	0	S	PFAM conserved	fetB
01893	hypothetical protein	UNKNOWN	186	k141_655122	0	0	0	0	1.97871	0.51605	0	0
01894	N-acetylmuramoyl-L-alanine amidase LytC	s__Desulfitobacterium_dehalogenans	1656	k141_655122	0	0	0	0	0.296312	0.347747	0.37975	0.540921	M	cell wall binding repeat 2	-
01895	ATP-dependent helicase/deoxyribonuclease subunit B	s__Desulfosporosinus_sp003132105	3564	k141_655122	0	0	0	0	0.550726	0.403997	0.88225	0.15083	L	The heterodimer acts as both an ATP-dependent DNA helicase and an ATP-dependent, dual-direction single-stranded exonuclease. Recognizes the chi site generating a DNA molecule suitable for the initiation of homologous recombination. The AddB nuclease domain is not required for chi fragment generation	addB
01896	hypothetical protein	s__Bacillus_A_cereus_AU	1098	k141_655122	0	0	0	0	0	0	0.3818	0
01897	hypothetical protein	s__Bacillus_A_cereus_AU	1299	k141_655122	0	0	0	0	0	0.147799	0	0
01898	hypothetical protein	UNKNOWN	237	k141_655122	0	0	0	0	0	2.42995	0	0
01899	hypothetical protein	s__Ornithinibacillus_californiensis	621	k141_655122	0	0	0	0	0	0	0	0
01900	Oligoendopeptidase F homolog	s__Desulfosporosinus_sp001707885	1803	k141_363415	0	0	0.5418	0	1.0206	0.9582	1.4533	3.57705	E	TIGRFAM oligoendopeptidase F	pepF
01901	Tetratricopeptide repeat;TPR repeat;Tetratricopeptide repeat;Tetratricopeptide repeat;Tetratricopeptide repeat;Tetratricopeptide repeat;Tetratricopeptide repeat;Tetratricopeptide repeat;Tetratricopeptide repeat	s__Desulfosporosinus_fructosivorans	750	k141_363415	0	0	1.3026	1.3064	2.61715	0.25593	1.53718	0.477718	S	PFAM Tetratricopeptide repeat	-
01902	HDIG domain	s__Desulfosporosinus_sp001707885	666	k141_363415	2.5466	0	0	0	0.18417	0.144144	1.25897	0.807013	S	PFAM HD domain	-
01903	hypothetical protein	s__Desulfosporosinus_sp000224515	240	k141_363415	3.5334	0	0	0	0	0	0	0	-	-	-
01904	hypothetical protein	s__Desulfosporosinus_sp000224515	210	k141_363415	0	7.0408	0	4.6656	11.6836	14.6258	20.9622	19.6212	S	protein maturation	nfuA
01905	hypothetical protein	s__Desulfosporosinus_sp002404215	294	k141_363415	0	0	4.9843	0	5.00726	6.52938	9.98198	0.609383	T	Belongs to the UPF0237 family	-
01906	hypothetical protein	s__Desulfosporosinus_sp000224515	1368	k141_363415	1.2398	0.5404	0	0	3.04905	3.15727	2.22189	4.45252	S	UPF0210 protein	-
01907	NlpC/P60 family	s__Desulfosporosinus_sp000224515	729	k141_363415	0	1.0141	1.3401	0.672	5.21675	5.13482	5.17583	4.66923	M	Cell wall-associated hydrolase (invasion-associated protein)	spr
01908	UvrABC system protein C	s__Desulfosporosinus_sp000770645	1776	k141_363415	0	0	0.5501	0	0.0690859	0.324303	0.118026	0	L	The UvrABC repair system catalyzes the recognition and processing of DNA lesions. UvrC both incises the 5' and 3' sides of the lesion. The N-terminal half is responsible for the 3' incision and the C-terminal half is responsible for the 5' incision	uvrC
01909	hypothetical protein	s__Desulfosporosinus_sp001707885	618	k141_363415	0	0	0	0	0.397044	0	0	0	-	-	-
01910	Putative inner membrane exporter; YdcZ	s__Desulfosporosinus_sp000224515	444	k141_363415	0	0	0	0	0	0	0	0	S	Putative inner membrane exporter, YdcZ	-
01911	hypothetical protein	s__Desulfosporosinus_sp000224515	372	k141_363415	4.5593	0	1.3131	0	0	0.51605	0	0	-	-	-
01912	Aminodeoxyfutalosine synthase	s__Desulfosporosinus_sp003132105	1209	k141_363415	1.4029	1.8345	0	0	1.42059	1.11144	2.42737	1.77814	H	Radical SAM enzyme that catalyzes the addition of the adenosyl radical to the double bond of 3- (1- carboxyvinyl)oxy benzoate, leading to aminodeoxyfutalosine (AFL), a key intermediate in the formation of menaquinone (MK, vitamin K2) from chorismate	mqnE
01913	Putative metallophosphoesterase MTH 1774	s__Desulfosporosinus_sp001707885	483	k141_363415	0	0	0	0	1.01596	2.18597	3.68901	0.741849	S	TIGRFAM phosphoesterase, MJ0936 family	-
01914	Predicted metal-binding protein (DUF2103)	s__Desulfosporosinus_sp001707885	570	k141_363415	0	0	1.7139	0	1.29133	1.34713	0.367715	1.88582	S	metal-binding protein (DUF2103)	-
01915	hypothetical protein	s__Desulfosporosinus_sp001707885	1107	k141_363415	0	0	0	0	0.664919	0.520239	0.37868	0	K	domain, Protein	-
01916	Flagellar biosynthetic protein FlhB	s__Desulfosporosinus_sp002404215	264	k141_363415	0	0	0	0	0	0	0	0	N	protein, cytoplasmic domain of flagellar protein FhlB like protein	flhB1
01917	hypothetical protein	s__Desulfosporosinus_sp000224515	366	k141_363415	0	0	0	2.677	4.02223	3.14693	2.86372	0.97897	-	-	-
01918	hypothetical protein	s__Desulfosporosinus_sp001707885	264	k141_363415	6.4244	2.8003	0	0	1.85872	1.45428	5.55816	0	S	Antibiotic biosynthesis monooxygenase	-
01919	Aminodeoxychorismate lyase	s__Desulfosporosinus_sp000770645	798	k141_363415	2.1254	0	2.4484	1.2278	3.22841	2.16502	4.07161	2.694	EH	Branched-chain amino acid aminotransferase 4-amino-4-deoxychorismate	ilvE2
01920	Aminodeoxychorismate synthase	s__Desulfosporosinus_sp001707885	2025	k141_363415	0	0.3651	1.4473	0	2.84732	1.65895	2.53612	3.98113	EH	Anthranilate synthase component I	pabB
01921	hypothetical protein	s__Desulfosporosinus_sp000224515	549	k141_363415	0	0	0	0	6.03339	4.54559	7.06379	5.87373	-	-	-
01922	3'-5' exonuclease DinG	s__Desulfosporosinus_sp000224515	2784	k141_363415	0	0	0	0	1.49823	1.06874	1.09174	1.15833	L	helicase involved in DNA repair and perhaps also replication	dinG
01923	Phosphatidylserine decarboxylase proenzyme	s__Desulfosporosinus_sp001707885	639	k141_363415	7.9627	1.1569	0	0	18.0466	13.2181	10.4975	9.2519	I	Catalyzes the formation of phosphatidylethanolamine (PtdEtn) from phosphatidylserine (PtdSer)	psd
01924	CDP-diacylglycerol--serine O-phosphatidyltransferase	s__Desulfosporosinus_sp001936615	540	k141_363415	0	0	0	0	6.36108	13.8641	7.9579	9.95274	I	Belongs to the CDP-alcohol phosphatidyltransferase class-I family	pssA
01925	hypothetical protein	s__Desulfosporosinus_sp001936615	354	k141_363415	0	0	0	0	0	0	0	0	-	-	-
01926	hypothetical protein	s__Desulfosporosinus_sp000224515	456	k141_363415	11.1582	5.6743	4.2847	2.1486	2.42131	3.15727	3.21789	1.5715	-	-	-
01927	Oligopeptide-binding protein OppA	s__Desulfosporosinus_acidiphilus	1617	k141_363415	0	0	0	0	0	0.118739	0.259228	0	E	PFAM Bacterial extracellular solute-binding proteins, family 5 Middle	oppA
01928	Stage 0 sporulation protein A homolog	s__Desulfosporosinus_sp000224515	864	k141_363415	3.926	0	0	1.134	1.9878	1.77743	4.36712	3.31755	K	May play the central regulatory role in sporulation. It may be an element of the effector pathway responsible for the activation of sporulation genes in response to nutritional stress. Spo0A may act in concert with spo0H (a sigma factor) to control the expression of some genes that are critical to the sporulation process	spo0A
01929	Probable hypoxanthine oxidase XdhD	s__Desulfosporosinus_sp001707885	2295	k141_2314746	1.478	0.9664	0	0.4269	1.06909	1.04556	1.59843	1.0929	C	aldehyde oxidase and xanthine dehydrogenase, a b hammerhead	xdhD
01930	Nicotinate dehydrogenase small FeS subunit	s__Desulfosporosinus_sp002404215	453	k141_2314746	0	0	0	0	0	0.847484	2.31371	0	C	Aerobic-type carbon monoxide dehydrogenase, small subunit CoxS CutS-like protein	hcrC
01931	CO dehydrogenase flavoprotein C-terminal domain;FAD binding domain in molybdopterin dehydrogenase	s__Desulfosporosinus_sp000224515	894	k141_2314746	0	0.8269	0	1.0959	0.548854	0	0	0	C	Aerobic-type carbon monoxide dehydrogenase, middle subunit CoxM CutM-like protein	xdhB
01932	hypothetical protein	UNKNOWN	222	k141_2314746	0	0	0	0	1.1052	0	0	0.807013
01933	Immunity protein SdpI	s__Desulfosporosinus_sp001936615	654	k141_2314746	0	0	0	0	0	0	0.320559	0.273937	S	SdpI/YhfL protein family	sdpI
01934	Transcriptional repressor SdpR	s__Desulfosporosinus_sp000770645	294	k141_2314746	0	0	0	0	0	0	0	0	K	helix_turn_helix, Arsenical Resistance Operon Repressor	-
01935	Four helix bundle sensory module for signal transduction;HAMP domain;Methyl-accepting chemotaxis protein (MCP) signalling domain;Tar ligand binding domain homologue	s__UBA8529_sp003531155	1716	k141_2314746	0	0	0	0	0	0.223749	0.610809	0.104387	NT	Methyl-accepting chemotaxis protein (MCP) signaling domain	-
01936	Probable cyclic di-GMP phosphodiesterase VC 1348	s__Desulfosporosinus_sp004766055	1128	k141_2314746	0	0	0	0	0	0.340349	0.185863	0.158853	KT	Response regulator receiver domain	-
01937	PAS domain S-box protein	s__Desulfosporosinus_sp004766055	2352	k141_2314746	0	0	0	0	0.730261	0.73454	0.178286	0.914074	T	Histidine kinase-, DNA gyrase B-, and HSP90-like ATPase	-
01938	Sensory transduction protein RegX3	s__Desulfosporosinus_sp000770645	684	k141_2314746	0	0	4.2847	0	1.79356	0.841957	1.83876	0	K	PFAM response regulator receiver	-
01939	Hybrid signal transduction histidine kinase J	s__Desulfosporosinus_sp002404215	234	k141_2314746	0	0	0	0	0	0	0	0	T	Histidine kinase	ETR2
01940	PAS domain S-box protein	s__Desulfosporosinus_sp002404215	1017	k141_2314746	0	0	0	0	1.20629	0.566237	0.103049	1.05697	T	Histidine kinase	-
01941	hypothetical protein	s__Desulfosporosinus_sp000224515	291	k141_2314746	0	0	0	0	2.10788	0.32983	1.44073	0	-	-	-
01942	EamA-like transporter family	s__Desulfosporosinus_sp001707885	873	k141_2314746	0	0	2.2381	2.2446	1.96739	1.86906	3.00145	3.48862	EG	metabolite transporter	-
01943	hypothetical protein	s__Desulfosporosinus_sp000224515	408	k141_2314746	0	1.812	2.3944	3.6021	5.71301	6.11647	3.08266	5.70819	-	-	-
01944	Cache domain;Methyl-accepting chemotaxis protein (MCP) signalling domain	s__Desulfosporosinus_sp001707885	1002	k141_2314746	0	0.3689	0	0	0.244876	1.34107	1.04601	0.357553	NT	chemotaxis	-
01945	hypothetical protein	s__Desulfosporosinus_sp000224515	672	k141_2314746	2.5239	0	0	0	1.643	0.857022	0	0.533165	S	GPR1/FUN34/yaaH family	yaaH
01946	C-terminal domain of RACo the ASKHA domain;RACo linker region;RACo middle region	s__Desulfosporosinus_sp000224515	1575	k141_2314746	1.0769	1.8775	0.6203	0.6221	10.8269	11.2741	10.6474	10.8058	C	PFAM 2Fe-2S iron-sulfur cluster binding domain	-
01947	Amidohydrolase family;Amidohydrolase family	s__Selenihalanaerobacter_shriftii	1218	k141_2314746	0	0	0	0	0	0.157605	0	1.17669	Q	PFAM amidohydrolase	-
01948	Acetyltransferase (GNAT) family;Acetyltransferase (GNAT) domain;Acetyltransferase (GNAT) domain;Acetyltransferase (GNAT) domain;Acetyltransferase (GNAT) domain;Acetyltransferase (GNAT) domain;FR47-like protein	s__Desulfosporosinus_sp001707885	867	k141_2314746	0.9781	0	0	0	0.56597	0.442863	0	0.413268	K	PFAM Acetyltransferase (GNAT) family	-
01949	L-lactate permease	s__Desulfosporosinus_sp001707885	1599	k141_2314746	0	1.387	0	0	1.68793	2.28099	1.83537	1.34446	C	L-lactate permease	-
01950	Serine/threonine-protein phosphatase Pgam5; mitochondrial	s__Desulfosporosinus_sp002404215	606	k141_2314746	0	0	0	0	0	0.950355	0	0.591287	G	phosphoglycerate mutase	-
01951	Putative ABC-transporter type IV	s__Desulfosporosinus_sp002404215	669	k141_2314746	0	0	0	0	0.366735	0	0.626676	0.267786	S	Psort location CytoplasmicMembrane, score	-
01952	hypothetical protein	s__Desulfosporosinus_sp002413075	1533	k141_2314746	0	1.4467	0	0	0.800238	1.00179	0.957219	1.86978	S	PFAM SPFH domain Band 7 family	-
01953	NfeD-like C-terminal; partner-binding	s__Desulfosporosinus_sp002413075	612	k141_2314746	0	0	0	0	2.00456	1.25469	4.28146	0	OU	cellular response to DNA damage stimulus	yqiJ
01954	1;4-dihydroxy-6-naphtoate synthase	s__Desulfosporosinus_sp001707885	843	k141_2314746	0	0	0	0	0	0.227672	1.98932	1.2751	H	Catalyzes the conversion of cyclic dehypoxanthine futalosine (cyclic DHFL) into 1,4-dihydroxy-6-naphthoate, a step in the biosynthesis of menaquinone (MK, vitamin K2)	mqnD
01955	Futalosine hydrolase	s__Desulfosporosinus_sp000224515	729	k141_2314746	2.3265	0	0	0	0.67312	0.658322	0.287576	0.982981	F	Catalyzes the hydrolysis of futalosine (FL) to dehypoxanthine futalosine (DHFL) and hypoxanthine, a step in the biosynthesis of menaquinone (MK, vitamin K2)	mqnB
01956	Nitrite and sulphite reductase 4Fe-4S domain;Nitrite/Sulfite reductase ferredoxin-like half domain	s__Desulfosporosinus_sp000224515	726	k141_2314746	2.3362	0	0	2.6991	2.02774	3.56956	6.06343	7.89639	C	PFAM Nitrite and sulphite reductase 4Fe-4S domain	-
01957	Indolepyruvate oxidoreductase subunit IorA	s__Desulfosporosinus_fructosivorans	1377	k141_528767	3.6951	0.5369	2.1284	1.4231	3.91998	7.31892	8.06826	6.8954	C	Catalyzes the ferredoxin-dependent oxidative decarboxylation of arylpyruvates	iorA
01958	Indolepyruvate oxidoreductase subunit IorB	s__Desulfosporosinus_sp001936615	582	k141_528767	0	0	0	3.3669	2.95099	5.11245	5.94291	7.69546	C	PFAM pyruvate ferredoxin flavodoxin oxidoreductase	iorB
01959	Uncharacterized oxidoreductase YhxC	s__Desulfosporosinus_sp003132105	864	k141_528767	0.9815	0.8557	0	0	1.13595	0.777596	0.727854	0.414694	IQ	PFAM short chain dehydrogenase	-
01960	Methylenetetrahydrofolate reductase;Methylene-tetrahydrofolate reductase C terminal	s__Desulfosporosinus_sp001707885	1569	k141_528767	4.3239	5.8898	4.3585	4.9957	24.4732	24.3472	34.8034	28.8878	E	Methylenetetrahydrofolate reductase	-
01961	Type-3 glutamine synthetase	s__Desulfosporosinus_sp000224515	2091	k141_528767	5.6778	4.0659	2.336	4.4514	12.8486	16.8462	24.9621	14.565	S	Glutamine synthetase type III N terminal	glnA
01962	hypothetical protein	s__Desulfosporosinus_fructosivorans	849	k141_528767	0	0.8708	1.1507	0	0.433503	1.13051	0.246927	1.4771	S	PFAM S1 RNA binding domain	cvfB
01963	hypothetical protein	s__Desulfosporosinus_sp001516045	435	k141_528767	0	0	0	0	0	0	0.240954	1.23552	S	Belongs to the UPF0178 family	-
01964	Chaperone protein HtpG	s__Desulfosporosinus_sp001707885	1848	k141_528767	0	0.2	1.0573	0	2.92095	2.12945	4.19695	4.3624	F	Molecular chaperone. Has ATPase activity	htpG
01965	RsbT co-antagonist protein rsbRD N-terminal domain	s__Desulfosporosinus_sp001707885	570	k141_528767	0	0	0	0	3.4436	3.19944	1.10324	0	S	RsbT co-antagonist protein rsbRD N-terminal domain	-
01966	Hdr-like menaquinol oxidoreductase cytochrome b-like subunit	s__Desulfosporosinus_sp001707885	1005	k141_528767	3.3752	2.9424	1.9441	3.8996	13.5496	9.83695	15.852	15.5085	C	PFAM Nitrate reductase gamma subunit	hmeC
01967	Hdr-like menaquinol oxidoreductase iron-sulfur subunit	s__Desulfosporosinus_sp000224515	1626	k141_528767	3.1292	1.8187	2.1028	3.0128	18.9375	23.3757	31.0694	16.0861	C	4Fe-4S dicluster domain	hmeD
01968	Cytochrome c554 and c-prime	s__Desulfosporosinus_sp002404215	435	k141_528767	3.899	0.8498	0	4.5047	9.87064	14.7834	17.348	17.2972	-	-	-
01969	Hdr-like menaquinol oxidoreductase iron-sulfur subunit 1	s__Desulfosporosinus_sp002404215	786	k141_528767	2.1578	0	2.4858	2.4931	14.0472	12.6999	19.4687	21.1972	C	TIGRFAM Tat (twin-arginine translocation) pathway signal sequence	hmeA
01970	Polysulphide reductase; NrfD	s__Desulfosporosinus_sp000224515	1164	k141_528767	9.4711	4.4459	7.5535	2.5252	26.3485	30.4272	39.259	32.6287	C	PFAM Polysulphide reductase, NrfD	-
01971	Sulfite reductase; dissimilatory-type subunit gamma	s__Desulfosporosinus_sp001707885	318	k141_528767	13.3337	0	4.6081	6.1621	47.8369	54.0275	59.9861	105.913	P	sulfur relay protein, TusE DsrC DsvC family	-
01972	5-deoxy-D-ribulose 1-phosphate aldolase	s__Desulfosporosinus_sp003132105	678	k141_528767	0	1.0904	0	0	1.44751	1.6988	2.93718	0	G	PFAM Class II aldolase	-
01973	Adenosylhomocysteinase	s__Desulfosporosinus_fructosivorans	1257	k141_528767	0	0	0	1.5589	1.07355	1.4508	1.83439	2.56536	H	May play a key role in the regulation of the intracellular concentration of adenosylhomocysteine	ahcY
01974	DNA topoisomerase 3	s__Desulfosporosinus_sp002404215	2355	k141_528767	0	1.5696	0	0	0.833488	0.896691	0.890094	0.0760391	L	TIGRFAM DNA topoisomerase III, bacteria and conjugative plasmid	topB1
01975	ATP-dependent RNA helicase CshA	s__Desulfosporosinus_sp001707885	1173	k141_528767	0	0	0.8328	0	0.20913	0.163667	0.357375	0.610898	JKL	Belongs to the DEAD box helicase family	-
01976	ATPase family associated with various cellular activities (AAA);ATPase family associated with various cellular activities (AAA);AAA domain (dynein-related subfamily)	s__Desulfosporosinus_sp000224515	879	k141_528767	0	0	0	0	2.51223	1.52872	0.834647	2.85338	O	associated with various cellular activities	-
01977	VWA domain containing CoxE-like protein	s__Desulfosporosinus_sp000224515	1359	k141_528767	0	0	0	0	0.451332	0.564989	1.69675	1.31825	S	Protein containing von Willebrand factor type A (VWA) domain	-
01978	Cardiolipin synthase	s__Desulfosporosinus_sp003132105	1410	k141_528767	0	0	0	0	0.522022	0.680697	1.63533	0	I	Catalyzes the reversible phosphatidyl group transfer from one phosphatidylglycerol molecule to another to form cardiolipin (CL) (diphosphatidylglycerol) and glycerol	cls
01979	Desulfoferrodoxin homolog	s__Desulfosporosinus_sp000224515	384	k141_528767	8.8336	0	0	2.5515	7.66738	3.99923	2.72947	11.1969	C	TIGRFAM desulfoferrodoxin FeS4 iron-binding domain	dfx
01980	N-acetylglucosamine-6-phosphate deacetylase	s__Desulfosporosinus_fructosivorans	1236	k141_1206969	0	0	0	0	0.397044	0.155287	0.33919	1.15957	G	Amidohydrolase family	nagA
01981	hypothetical protein	s__Desulfosporosinus_sp001707885	1266	k141_1206969	0	0	0	0	0.67829	0.227404	0.331167	0.14147	-	-	-
01982	TIGR00374 family protein	s__Tissierella_B_creatinini	1038	k141_1206969	0	0	0	0	0.236408	0	0	0.690325
01983	Phytochrome-like protein cph2	s__Desulfosporosinus_fructosivorans	1860	k141_1206969	0	0	0	0	0.131932	0	0.225443	0	T	Putative diguanylate phosphodiesterase	-
01984	Oligopeptide transport ATP-binding protein AppF	s__BRHc4a_sp000802095	1014	k141_1206969	0	0	0	0	0.483958	0.378591	0.206723	1.06009	P	TIGRFAM oligopeptide dipeptide ABC transporter, ATP-binding protein, C-terminal domain	appF
01985	Probable peptide ABC transporter ATP-binding protein y4tR	s__BRHc4a_sp000802095	1062	k141_1206969	0	0	0	0	0.577558	0.903822	1.38172	0.674724	P	Belongs to the ABC transporter superfamily	-
01986	Oligopeptide transport system permease protein AppC	s__BRHc4a_sp000802095	918	k141_1206969	1.8475	1.6106	0	0	0	1.25469	0.228385	1.1709	P	ABC-type dipeptide oligopeptide nickel transport	-
01987	Oligopeptide transport system permease protein AppB	s__BRHc4a_sp000802095	921	k141_1206969	0	0.4013	0	0	0.799168	0.521042	0.455165	0	P	PFAM binding-protein-dependent transport systems inner membrane component	-
01988	Glutathione-binding protein GsiB	s__BRHc4a_sp000802095	1539	k141_1206969	0	0	0.6348	0.6366	2.07258	2.86889	1.90686	2.5609	E	Family 5	-
01989	FAD dependent oxidoreductase;Glucose inhibited division protein A;Pyridine nucleotide-disulphide oxidoreductase;Pyridine nucleotide-disulphide oxidoreductase;Tryptophan halogenase	s__Desulfosporosinus_sp000224515	1290	k141_1206969	0	0	0	1.519	1.71182	2.67857	3.4937	2.49975	J	FAD dependent oxidoreductase	-
01990	Iron-sulfur flavoprotein MJ1083	s__Desulfosporosinus_sp004766055	564	k141_1206969	3.0072	2.6216	0	0	6.96048	4.93523	7.61924	8.25867	S	NAD(P)H-dependent FMN reductase	-
01991	Cysteine synthase	s__Desulfosporosinus_sp000224515	900	k141_1206969	1.8845	0	0	0	0.817888	0.42655	1.16457	0.796227	E	TIGRFAM cysteine	-
01992	hypothetical protein	UNKNOWN	558	k141_1206969	0	0	0	0	0.439743	1.54806	0.751298	0
01993	hypothetical protein	UNKNOWN	276	k141_1206969	0	2.6786	0	0	0	0	2.2785	0
01994	Uncharacterized transporter YdeD	s__Desulfosporosinus_sp004766055	852	k141_1206969	1.9907	0	0	0	0.863975	0.225354	0.49207	1.68213	EG	PFAM EamA-like transporter family	-
01995	RNA polymerase sigma factor SigI	s__Desulfosporosinus_sp002404215	717	k141_1206969	0	0	0	0	0	0	0	0	K	Sigma factors are initiation factors that promote the attachment of RNA polymerase to specific initiation sites and are then released	sigI
01996	hypothetical protein	s__Desulfosporosinus_sp002404215	1155	k141_1206969	0	0	0	0.8483	0.212428	0.66483	0	0.310218	-	-	-
01997	ell wall binding domain 2 (CWB2);Protein of unknown function (DUF1573)	s__Desulfosporosinus_acididurans	1872	k141_1206969	0.906	0	0	0	1.17963	0.820384	1.39973	1.33982	V	VanW like protein	-
01998	S-adenosylmethionine decarboxylase proenzyme	s__Desulfosporosinus_sp002413075	858	k141_1206969	0	0	0	0	0.857914	0.223749	0	0	E	Catalyzes the decarboxylation of S-adenosylmethionine to S-adenosylmethioninamine (dcAdoMet), the propylamine donor required for the synthesis of the polyamines spermine and spermidine from the diamine putrescine	speD
01999	Peptidase A4 family	s__Desulfosporosinus_acidiphilus	900	k141_1206969	0	0	0	0	0	0.42655	0	0	S	PFAM Peptidase A4 family	-
02000	hypothetical protein	s__Desulfitobacterium_dehalogenans	261	k141_1206969	0	0	0	0	0	0	0	0
02001	hypothetical protein	s__Desulfosporosinus_sp004766055	516	k141_1206969	0	0	0	0	0	0	0	0	L	transposase activity	-
02002	hypothetical protein	s__Desulfosporosinus_orientis	405	k141_1206969	0	0	0	0	0	0	0	0	L	PFAM Transposase, IS4-like	-
02003	Uncharacterized zinc-type alcohol dehydrogenase-like protein AdhB	s__YIM-78166_sp004522215	1149	k141_1206969	0	0.6434	0	0	0.213498	0.167054	0	0	E	COG1063 Threonine dehydrogenase and related Zn-dependent dehydrogenases	-
[truncated: 2,249 more rows]

## Sheet: Table_S4
Supplementary Table S4. Annotations and global transcriptional activity (reads per kilobase million, RPKM) of Desulfosporosinus MAG BO295.
					Oxic (RPKM)				Anoxic (RPKM)				From eggNOG
Gene ID	Annotation (from MetaERG)	Closest relative (from MetaERG)	Length	Contig	R1	R2	R3	R4	R1	R2	R3	R4	COG category	Description	Gene name
00002	hypothetical protein	UNKNOWN	339	k141_2328911	0	4.3616	8.6453	2.8902	12.795	11.6791	11.1918	24.9132
00004	hypothetical protein	UNKNOWN	1362	k141_2328911	19.9242	13.2984	10.759	17.9841	32.6807	35.8915	35.5004	27.9039
00005	hypothetical protein	UNKNOWN	891	k141_2328911	4.7588	7.4675	6.0304	7.6975	43.002	39.6294	51.4939	36.0531
00006	hypothetical protein	UNKNOWN	228	k141_2328911	0	0	0	0	0	0	0	0
00007	NlpC/P60 family	s__Desulfosporosinus_sp000224515	1191	k141_2328911	18.5127	10.242	9.0228	10.2831	41.5352	41.2482	33.6336	51.1576	M	Cell wall-associated hydrolase (invasion-associated protein)	-
00008	2Fe-2S iron-sulfur cluster binding domain;C-terminal domain of RACo the ASKHA domain;RACo linker region;RACo middle region	s__Desulfosporosinus_fructosivorans	1956	k141_2328911	0	1.1339	0	0	5.75507	3.96566	4.42065	6.70797	C	PFAM 2Fe-2S iron-sulfur cluster binding domain	-
00009	Uroporphyrinogen decarboxylase	s__Desulfosporosinus_sp001707885	1011	k141_2328911	0	0.7312	0	1.9382	3.88169	4.71534	2.88001	4.02765	H	Uroporphyrinogen decarboxylase (URO-D)	-
00010	Monomethylamine methyltransferase MtmB1	s__SCADC1-2-3_sp000681355	723	k141_2328911	0	0	0	0	1.28557	2.12335	1.70851	2.71169	S	Monomethylamine methyltransferase MtmB	-
00011	Monomethylamine methyltransferase MtmB	s__UBA4789_sp002402945	609	k141_2328911	0	0	0	0	2.03495	3.31691	4.78108	1.98114	S	Monomethylamine methyltransferase MtmB	-
00012	Trimethylamine corrinoid protein	s__Desulfofarcimen_acetoxidans	663	k141_2328911	0	0	0	2.9556	1.24617	4.5092	1.8631	3.63952	S	TIGRFAM methyltransferase cognate corrinoid	-
00013	hypothetical protein	s__Desulfosporosinus_sp000961805	186	k141_2328911	0	0	0	0	0	0	0	0	S	DIM6 NTAB family	-
00014	Butyrate kinase	s__Desulfosporosinus_sp000224515	1059	k141_2328911	6.4062	2.7924	3.69	1.8504	20.0892	16.4806	19.5795	19.0831	H	Belongs to the acetokinase family	buk
00015	Phosphate butyryltransferase	s__Desulfosporosinus_sp000224515	906	k141_2328911	0	3.6719	4.3131	3.2443	15.8445	16.3206	17.4323	22.8051	C	PFAM Phosphate acetyl butaryl transferase	-
00016	CobQ/CobB/MinD/ParA nucleotide binding domain	s__Desulfosporosinus_sp001707885	714	k141_2328911	7.1263	1.0354	0	4.1167	13.5963	10.4113	13.4697	16.4754	D	bacterial-type flagellum organization	-
00017	4Fe-4S binding domain;4Fe-4S dicluster domain;4Fe-4S single cluster domain of Ferredoxin I;4Fe-4S single cluster domain;4Fe-4S dicluster domain;4Fe-4S binding domain;4Fe-4S binding domain;4Fe-4S binding domain;4Fe-4S dicluster domain;4Fe-4S dicluster domain	s__Desulfosporosinus_sp000224515	228	k141_2328911	0	4.8637	0	0	7.2473	7.08776	13.5445	10.5834	C	PFAM 4Fe-4S ferredoxin iron-sulfur binding domain protein	-
00018	Ketoisovalerate oxidoreductase subunit VorB	s__Desulfosporosinus_sp003132105	1056	k141_2328911	15.258	1.4002	3.7004	5.5669	19.5595	18.0577	24.7319	26.1353	C	ferredoxin oxidoreductase	-
00019	Ketoisovalerate oxidoreductase subunit VorA	s__Desulfosporosinus_sp000224515	759	k141_2328911	12.2902	14.1233	10.2969	7.7453	55.9232	42.1567	58.1244	50.6686	C	PFAM Thiamine pyrophosphate	-
00020	Ketoisovalerate oxidoreductase subunit VorA	s__Desulfosporosinus_sp001707885	552	k141_2328911	12.2902	17.4107	11.5036	10.6497	38.7279	24.2986	28.2921	34.6981	C	TIGRFAM 2-oxoacid acceptor oxidoreductase, gamma subunit, pyruvate 2-ketoisovalerate	-
00021	hypothetical protein	s__Desulfosporosinus_sp000224515	375	k141_2328911	4.5228	7.8857	11.723	18.2891	16.2485	3.87839	5.64693	4.42388	O	PFAM SPFH domain Band 7 family	-
00022	Uncharacterized oxidoreductase YhxC	s__Desulfosporosinus_sp000224515	870	k141_2328911	1.9495	0	0	0	2.37414	1.48601	2.23119	1.0401	IQ	PFAM short chain dehydrogenase	-
00023	P-loop guanosine triphosphatase YjiA	s__Desulfosporosinus_sp000224515	894	k141_2328911	0	0	2.1855	0	9.47256	4.42868	5.92166	5.06084	S	Cobalamin synthesis protein cobW C-terminal domain	-
00024	Corrinoid protein DSY3155	s__Desulfosporosinus_sp000224515	633	k141_2328911	4.0191	1.1679	0	4.6435	127.91	112.584	165.454	147.478	S	TIGRFAM methyltransferase cognate corrinoid proteins, Methanosarcina family	-
00025	Methanol--corrinoid protein co-methyltransferase	s__Desulfosporosinus_sp001707885	1374	k141_2328911	4.9375	4.0354	9.243	7.8439	193.47	168.422	258.405	161.57	H	PFAM Methanol-cobalamin methyltransferase B subunit	-
00026	Helix-turn-helix domain;Bacterial regulatory helix-turn-helix proteins; AraC family;Sensory domain found in PocR	s__Desulfosporosinus_sp000224515	1320	k141_2328911	3.2122	0	2.2203	2.969	18.386	11.4467	16.1092	25.7069	K	histidine kinase sensor domain	-
00027	Trimethylamine corrinoid protein 1	s__Desulfosporosinus_sp001707885	579	k141_2328911	2.9293	0	0	3.3844	19.977	15.4902	13.1054	11.4608	S	TIGRFAM methylmalonyl-CoA mutase C-terminal domain	-
00028	Pterin binding enzyme	s__Desulfosporosinus_sp001936615	861	k141_2328911	5.9096	3.0052	2.2693	3.4139	74.2471	70.5713	60.4615	73.9179	E	PFAM Pterin binding enzyme	-
00029	Protein of unknown function (DUF1638)	s__Desulfosporosinus_sp001707885	711	k141_2328911	15.5054	4.1591	0	2.756	26.1454	25.797	27.6736	23.7568	EQ	Protein of unknown function (DUF1638)	-
00030	2Fe-2S iron-sulfur cluster binding domain;C-terminal domain of RACo the ASKHA domain;RACo linker region;RACo middle region	s__Desulfosporosinus_sp000224515	1836	k141_2328911	4.6189	5.0333	5.853	6.1369	23.5123	24.9971	33.9283	24.7249	C	PFAM 2Fe-2S iron-sulfur cluster binding domain	-
00031	Methylenetetrahydrofolate reductase;Methylene-tetrahydrofolate reductase C terminal	s__Desulfosporosinus_sp001707885	1569	k141_2328911	55.1297	36.7522	28.33	28.7251	192.331	175.814	239.842	178.016	E	Methylenetetrahydrofolate reductase	-
00032	hypothetical protein	s__Desulfosporosinus_sp000224515	318	k141_2328911	64.0018	30.2223	21.5045	32.3511	160.757	147.626	185.899	145.597	-	-	-
00033	Type-3 glutamine synthetase	s__Desulfosporosinus_sp001707885	2091	k141_2328911	33.6614	24.9256	28.4993	31.394	129.303	129.451	177.52	110.496	S	Glutamine synthetase type III N terminal	glnA
00034	hypothetical protein	s__Desulfosporosinus_fructosivorans	846	k141_2328911	2.0048	0	0	0	3.54017	5.06197	2.19021	1.96096	S	PFAM S1 RNA binding domain	cvfB
00035	Permease for cytosine/purines; uracil; thiamine; allantoin	s__CEB3_sp001029295	1314	k141_2328911	1.2908	0.5626	0	1.4913	1.33615	3.01314	3.69318	2.6398	F	PFAM Permease for cytosine purines, uracil, thiamine, allantoin	-
00036	hypothetical protein	s__Desulfosporosinus_fructosivorans	435	k141_2328911	0	0	0	0	1.42447	1.48601	0.811368	1.0401	S	Belongs to the UPF0178 family	-
00037	Chaperone protein HtpG	s__Desulfosporosinus_sp001707885	1848	k141_2328911	17.8966	9.4011	14.5375	13.2545	65.3847	59.7258	68.0366	65.0425	F	Molecular chaperone. Has ATPase activity	htpG
00038	RsbT co-antagonist protein rsbRD N-terminal domain	s__Desulfosporosinus_sp001707885	555	k141_2328911	33.6154	16.6505	9.6812	13.2402	72.385	70.027	48.6472	62.4993	S	RsbT co-antagonist protein rsbRD N-terminal domain	-
00039	Hdr-like menaquinol oxidoreductase cytochrome b-like subunit	s__Desulfosporosinus_sp001707885	1002	k141_2328911	38.9312	32.0947	35.5863	30.3124	183.564	190.469	204.556	144.643	C	PFAM Nitrate reductase gamma subunit	hmeC
00040	Hdr-like menaquinol oxidoreductase iron-sulfur subunit	s__Desulfosporosinus_sp001936615	1626	k141_2328911	71.451	32.2812	42.3572	41.2759	226.365	226.35	283.148	208.69	C	4Fe-4S dicluster domain	hmeD
00041	hypothetical protein	s__Desulfosporosinus_sp002404215	432	k141_2328911	47.1124	58.1844	39.5742	26.082	230.455	219.582	263.677	203.179	-	-	-
00042	Hdr-like menaquinol oxidoreductase iron-sulfur subunit 1	s__Desulfosporosinus_sp002404215	804	k141_2328911	46.4093	28.9645	27.3391	25.5911	192.676	172.555	216.96	173.511	C	TIGRFAM Tat (twin-arginine translocation) pathway signal sequence	hmeA
00043	Hdr-like menaquinol oxidoreductase integral membrane subunit	s__Desulfosporosinus_sp001707885	1164	k141_2328911	44.4411	42.8709	48.2584	66.4968	257.298	269.82	345.957	198.623	C	PFAM Polysulphide reductase, NrfD	-
00044	Sulfite reductase; dissimilatory-type subunit gamma	s__Desulfosporosinus_sp001707885	318	k141_2328911	277.341	148.787	92.1621	167.917	973.636	856.026	1026.89	1474.94	P	sulfur relay protein, TusE DsrC DsvC family	-
00045	Allophanate hydrolase	s__Syntrophobotulus_glycolicus	1350	k141_2328911	0	0	0	0	1.3005	0.778049	2.15682	0.558547	J	Allows the formation of correctly charged Gln-tRNA(Gln) through the transamidation of misacylated Glu-tRNA(Gln) in organisms which lack glutaminyl-tRNA synthetase. The reaction takes place in the presence of glutamine and ATP through an activated gamma-phospho-Glu-tRNA(Gln)	-
00046	Urea amidolyase	s__Syntrophobotulus_glycolicus	3630	k141_2328911	1.4017	0.4073	1.0765	0.5398	1.08107	1.00168	1.50702	0.955601	I	TIGRFAM acetyl-CoA carboxylase, biotin carboxylase	accC
00047	urea carboxylase-associated protein 1	s__Syntrophobotulus_glycolicus	654	k141_2328911	0	0	0	0	0.631639	0.864799	1.61898	1.61418	S	TIGRFAM Urea carboxylase-associated protein 1	-
00048	urea carboxylase-associated protein 2	s__Ethanoligenens_harbinense	717	k141_2328911	0	0	0	0	0.288091	0.67614	0.492209	0	S	TIGRFAM urea carboxylase-associated protein 2	-
00049	Uncharacterized ABC transporter ATP-binding protein MJ0412	s__Syntrophobotulus_glycolicus	843	k141_2328911	0	0	0.5794	0	0.735049	0.191661	1.256	1.43123	P	ABC-type nitrate sulfonate bicarbonate transport system ATPase component	-
[truncated: 3,966 more rows]

## Sheet: Table_S5
Supplementary Table S5. Annotations and global transcriptional activity (reads per kilobase million, RPKM) of Desulfosporosinus MAG CO4.
[truncated: 4,697 more rows]

[truncated: 7 more sheets: Table_S6, Table_S7, Table_S8, Table_S9, Table_S10, Table_S11, Table_S12]
