# Supplementary material for: Growth of sulfate-reducing Desulfobacterota and Bacillota at periodic oxygen stress of 50% air-O2 saturation
Source: Microbiome. 2024 Oct 4;12:191. doi: 10.1186/s40168-024-01909-7 (PMC11451228; doi:10.1186/s40168-024-01909-7)
Supplement: Supplementary file 5 — Supplementary Material 4. [file 40168_2024_1909_MOESM4_ESM.zip]

Archive with 6 entries (6 files):
- Source data/Source_Data_Figure_1.xlsx
- Source data/Source_Data_Figure_2.xlsx
- Source data/Source_Data_Figure_3.xlsx
- Source data/Source_Data_Figure_4.xlsx
- Source data/Source_Data_Figure_5.xlsx
- Source data/Source_Data_Figure_6.xlsx
