# Supplementary material for: Growth of sulfate-reducing Desulfobacterota and Bacillota at periodic oxygen stress of 50% air-O2 saturation
Source: Microbiome. 2024 Oct 4;12:191. doi: 10.1186/s40168-024-01909-7 (PMC11451228; doi:10.1186/s40168-024-01909-7)
Supplement: Supplementary file 5 — Supplementary Material 4. [file 40168_2024_1909_MOESM4_ESM.zip › Source data/Source_Data_Figure_1.xlsx]

## Sheet: Source Data for Figure 1A
Sulfate concentrations and sulfate reduction rates were published elsewhere:
Dyksma, S., & Pester, M. (2023). Oxygen respiration and polysaccharide degradation by a sulfate-reducing acidobacterium. Nature communications, 14(1), 6337.

## Sheet: 1B
ASV	Operation time (day)
	0	28	35	49	64	71	85	98	105	113	134	141	155	169	172	176	185	204	211
Desulfovibrio (Desulfobacterota) ASV30	0	0	0	0	0.0990133	0.0580423	0.9025	2.9226	0.573594	0.809178	2.30917	0.821696	0.70106	0.670331	0.503033	0.548556	0.645293	0.509861	0.559937
Desulfosporosinus (Bacillota) ASV32	0.0068285	0	0	0	0	0	0	1.46813	0.983304	1.83004	1.92905	0.9742	1.32928	0.842182	0.592942	0.40402	0.51669	0.483686	0.290211
Unc. Desulfocapsaceae (Desulfobacterota) ASV36	0	0	0	0	0	0	0	0	0	0	0	0.0386948	0.275416	0.679436	0.480271	0.749997	1.1176	2.10773	2.36494
Desulfosporosinus (Bacillota) ASV41	0.0170713	0	0	0	0	0	0	0	0	0.150227	0.424505	0.319802	1.06297	0.722683	0.909329	0.413124	1.28603	1.91426	0.517828
Desulfosporosinus (Bacillota) ASV81	0.150227	0	0.00227617	0	0	0	0	0.368739	0.26745	0.488238	0.500757	0.322078	0.456372	0.277692	0.310697	0.19006	0.299316	0.276554	0.150227
Desulfosporosinus (Bacillota) ASV105	0	0.068285	0	0.713578	0.389225	0.467752	0.171851	0.211684	0.110394	0.198027	0.134294	0.095599	0.0625946	0.0591804	0.0569042	0.0910467	0.0660089	0.0785278	0.0990133
Desulfosporosinus (Bacillota) ASV139	0.013657	0	0	0	0	0	0	0	0	0	0.0204855	0	0.157056	0.113808	0.211684	0.0899086	0.200303	0.225341	0.128603
Desulfosporosinus (Bacillota) ASV140	0	0.11267	0.0386948	0.638465	0.587251	0.307283	0.261759	0.102428	0	0	0.0216236	0	0	0	0	0	0	0.0728374	0
Desulfobacca (Desulfobacterota) ASV148	0.870634	0.054628	0.0170713	0.0204855	0.0443853	0.0614565	0.027314	0	0.0648708	0	0.0261759	0.0216236	0.013657	0.0068285	0.027314	0.00910467	0.0125189	0.0147951	0.0386948
Desulfobacca (Desulfobacterota) ASV160	0.238998	0.143399	0	0.0443853	0.054628	0.11267	0.0466614	0.0477995	0.103566	0.081942	0.0432472	0.0238998	0.0489376	0.0375568	0.0284521	0.0398329	0.0307283	0.00227617	0.027314
Desulfobacca (Desulfobacterota) ASV189	0.507585	0.0443853	0.0147951	0	0	0.054628	0.00455233	0	0.0614565	0	0.00569042	0.0238998	0.0307283	0.0159332	0	0.013657	0	0.0068285	0.0352806
Desulfobacca (Desulfobacterota) ASV262	0.207131	0.0477995	0	0	0	0	0.0113808	0.0443853	0	0.0477995	0.00341425	0.00455233	0.0159332	0	0.0102428	0.0432472	0.013657	0.0295902	0.00910467

## Sheet: 1C
ASV	Operation time (day)
	0	35	85	105	134	141	155	169	176	204	211
Desulfovibrio (Desulfobacterota) ASV30	0	0	998481	162027	531458	233794	214131	207391	217840	180810	184679
Desulfosporosinus (Bacillota) ASV32	486.664	0	0	277760	443973	277185	406014	260559	160442	171527	95717.7
Unc. Desulfocapsaceae (Desulfobacterota) ASV36	0	0	0	0	0	11009.7	84122.9	210208	297835	747455	780005
Desulfosporosinus (Bacillota) ASV41	1216.66	0	0	0	97700.2	90992	324673	223588	164058	678844	170790
Desulfosporosinus (Bacillota) ASV81	10706.6	13072.4	0	75548.1	115250	91639.6	139394	85914.2	75475.7	98073.1	49548
Desulfosporosinus (Bacillota) ASV105	0	0	190127	31183.7	30907.8	27200.4	19118.8	18309.6	36156	27847.9	32656.6
Desulfosporosinus (Bacillota) ASV139	973.329	0	0	0	4714.76	0	47970.9	35210.7	35704.1	79911.4	42416.1
Desulfosporosinus (Bacillota) ASV140	0	222231	289597	0	4976.69	0	0	0	0	25830	0
Desulfobacca (Desulfobacterota) ASV148	62049.7	98043.2	30218.9	18324.4	6024.41	6152.48	4171.38	2112.64	3615.6	5246.71	12762.4
Desulfobacca (Desulfobacterota) ASV160	17033.3	0	51623.9	29254.8	9953.37	6800.11	14947.5	11619.5	15818.3	807.186	9008.72
Desulfobacca (Desulfobacterota) ASV189	36175.4	84970.8	5036.48	17360	1309.65	6800.11	9385.61	4929.5	5423.4	2421.56	11636.3
Desulfobacca (Desulfobacterota) ASV262	14762.2	0	12591.2	0	785.793	1295.26	4866.61	0	17174.1	10493.4	3002.91

## Sheet: Oxic phases
Set point air-O2 saturation (%)	Operation time (day)
0	0
50	28
0	35
50	64
0	71
50	99
0	106
50	134
0	141
50	169
0	176
50	204
0	211
