# Supplementary material for: Growth of sulfate-reducing Desulfobacterota and Bacillota at periodic oxygen stress of 50% air-O2 saturation
Source: Microbiome. 2024 Oct 4;12:191. doi: 10.1186/s40168-024-01909-7 (PMC11451228; doi:10.1186/s40168-024-01909-7)
Supplement: Supplementary file 5 — Supplementary Material 4. [file 40168_2024_1909_MOESM4_ESM.zip › Source data/Source_Data_Figure_2.xlsx]

## Sheet: Source Data for Figure 2
MAG	mOTU abundance						Global transcriptional activity (RPKM)
	Oxic			Anoxic			Oxic				Anoxic
	R1	R2	R3	R1	R2	R3	R1	R2	R3	R4	R1	R2	R3	R4
Desulfosporosinus (MAG_BO295)	0.224785	0.140358	0.289146	0.317838	0.343427	0.382928	14.9028	10.1972	10.0907	11.602	43.737	40.5275	47.8011	41.9367
Desulfosporosinus (MAG_BO167)	0.0862548	0.0971713	0.104093	0.0663399	0.119453	0.1129	0.704077	0.518844	0.507725	0.565628	2.59071	2.58025	3.19556	2.7434
Desulfosporosinus (MAG_CO4)	0.337178	0.240229	0.367794	0.235655	0.258814	0.253733	3.26217	2.29503	2.3087	2.61102	1.99858	1.83413	1.91846	2.33062
Desulfovibrionaceae (MAG_BO58)	0.613649	0.609639	0.496099	0.687577	0.644248	0.690639	0.733343	0.820028	0.698238	0.686063	1.98812	2.34726	3.62014	1.91707
Syntrophobacteraceae SbD1 (MAG_BA69)	0.0655639	0.0836375	0.0773645	0.0769453	0.0930238	0.0915938	1.8373	2.9872	1.69644	1.713	1.61304	1.5609	2.24806	1.58511
Syntrophobacteraceae SbD1 (MAG_BA129)	0.0206171	0.0212909	0.039913	0.142535	0.116142	0.134269	1.80434	1.45708	1.5428	1.67265	3.74395	4.14927	7.53716	3.75399
Desulfomonilaceae CAJBEZ01 (MAG_BA410)	0.059413	0.0706913	0.054866	0.0988339	0.106577	0.203601	1.49702	1.19436	1.19437	1.164	2.55179	2.66226	6.77728	2.12478
Desulfocapsaceae CAIUQR01 (MAG_CA64)	0.32258	0.339838	0.398291	0.752905	0.815713	0.815531	3.61525	3.50969	3.25565	3.40149	9.21412	9.82905	12.4927	9.79588
