# Supplementary material for: Growth of sulfate-reducing Desulfobacterota and Bacillota at periodic oxygen stress of 50% air-O2 saturation
Source: Microbiome. 2024 Oct 4;12:191. doi: 10.1186/s40168-024-01909-7 (PMC11451228; doi:10.1186/s40168-024-01909-7)
Supplement: Supplementary file 5 — Supplementary Material 4. [file 40168_2024_1909_MOESM4_ESM.zip › Source data/Source_Data_Figure_3.xlsx]

## Sheet: MAG_BO295_oxic
Annotation	Mean	SD	Gene
02878_Chaperone_protein_DnaK	2.91546	0.1572	dnak
01389_Chaperone_protein_ClpB	2.85715	0.0672147	clpB
00776_Carbon_monoxide_dehydrogenase/acetyl-CoA_synthase_subunit_alpha	2.37843	0.20292
02503_Copper-exporting_P-type_ATPase	1.60148	0.161195
01532_Lon_protease	1.57987	0.0547627
01411_Carbon_monoxide_dehydrogenase/acetyl-CoA_synthase_subunit_beta	1.36969	0.235061
01388_Curved_DNA-binding_protein	1.32923	0.0986095
02693_60_kDa_chaperonin	1.26048	0.00604633	groL
00778_2Fe-2S_iron-sulfur_cluster_binding_domain;C-terminal_domain_of_RACo_the_ASKHA_domain;RACo_linker_region;RACo_middle_region	1.13419	0.0628535
02876_Heat-inducible_transcription_repressor_HrcA	1.12411	0.0668127
01377_Sulfite_reductase;_dissimilatory-type_subunit_alpha	1.10166	0.123306	dsrA
02256_hypothetical_protein	1.08835	0.0971882
01378_Sulfite_reductase;_dissimilatory-type_subunit_beta	0.963541	0.171626	dsrB
00125_Fe(2+)_transporter_FeoB	0.906224	0.0144202
03746_Fe(2+)_transport_protein_A/Fe(2+)_transporter_FeoB_fusion_protein	0.901781	0.0686924
00960_hypothetical_protein	0.897679	0.0769109
00753_Formate--tetrahydrofolate_ligase	0.842002	0.0685308
03791_FAD_dependent_oxidoreductase;FAD_binding_domain;FAD_dependent_oxidoreductase;4Fe-4S_binding_domain;4Fe-4S_dicluster_domain;4Fe-4S_binding_domain;4Fe-4S_dicluster_domain;4Fe-4S_dicluster_domain;NAD(P)-binding_Rossmann-like_domain;Pyridine_nucleotide-disulphide_oxidoreductase;Pyridine_nucleotide-disulphide_oxidoreductase	0.801471	0.094134
01030_Elongation_factor_G	0.798362	0.0978747
01003_Chaperone_protein_ClpB	0.709885	0.0705845
00781_5-methyltetrahydrofolate:corrinoid/iron-sulfur_protein_co-methyltransferase	0.707604	0.0700723
02249_DNA-directed_RNA_polymerase_subunit_alpha	0.694127	0.0296499
00419_Copper-sensing_transcriptional_repressor_CsoR	0.68131	0.0567324
00425_Cysteine_desulfurase_IscS	0.605371	0.031602
00704_Pyruvate:ferredoxin_oxidoreductase	0.559075	0.0210727
00777_Corrinoid/iron-sulfur_protein_large_subunit	0.518113	0.0653831
02040_CxxC-x17-CxxC_domain	0.504361	0.0741694
02877_hypothetical_protein	0.491523	0.0593713
01383_CxxC-x17-CxxC_domain	0.49005	0.085935
01031_Elongation_factor_Tu	0.46912	0.0430154
02539_Catalase-peroxidase	0.46637	0.012942	katG
01033_50S_ribosomal_protein_L3	0.449107	0.00918306
03246_hypothetical_protein	0.441076	0.049761
01804_ATP_synthase_subunit_beta	0.434634	0.0298236
03786_Hdr-like_menaquinol_oxidoreductase_iron-sulfur_subunit	0.427115	0.0414643
02948_FAD_dependent_oxidoreductase;DsrE/DsrF-like_family;DsrE/DsrF/DrsH-like_family;NAD(P)-binding_Rossmann-like_domain;FAD-NAD(P)-binding;Pyridine_nucleotide-disulphide_oxidoreductase;Pyridine_nucleotide-disulphide_oxidoreductase;Pyridine_nucleotide-disulphide_oxidoreductase;Pyridine_nucleotide-disulphide_oxidoreductase;_dimerisation_domain;Rhodanese-like_domain;Sulfurtransferase_TusA	0.419895	0.0434713
01806_ATP_synthase_subunit_alpha	0.415569	0.0523716
00420_Thioredoxin_1	0.409157	0.031403	trxA
01235_Cytochrome_bd_ubiquinol_oxidase_subunit_1	0.402933	0.0508219	cydA
00780_Corrinoid/iron-sulfur_protein_small_subunit	0.401237	0.0895533
00948_hypothetical_protein	0.380895	0.0550678
02250_30S_ribosomal_protein_S4	0.378129	0.0924349
01036_50S_ribosomal_protein_L2	0.377211	0.0210576
01236_Cytochrome_bd_ubiquinol_oxidase_subunit_2	0.351818	0.0379696	cydB
03115_Probable_manganese-dependent_inorganic_pyrophosphatase	0.351596	0.029326
01002_Protein-arginine_kinase	0.346649	0.0401655
02255_Adenylate_kinase	0.339946	0.037482
02391_Ferredoxin-dependent_glutamate_synthase_1	0.338427	0.0487676
02722_Alanine_dehydrogenase/PNT;_C-terminal_domain;FAD_dependent_oxidoreductase;FAD_binding_domain;FAD_dependent_oxidoreductase;2Fe-2S_iron-sulfur_cluster_binding_domain;2Fe-2S_iron-sulfur_cluster_binding_domain;4Fe-4S_binding_domain;Dihydroprymidine_dehydrogenase_domain_II;_4Fe-4S_cluster;4Fe-4S_binding_domain;Glucose_inhibited_division_protein_A;Molybdopterin_oxidoreductase;Molybdopterin_oxidor…	0.330611	0.0250019
02261_50S_ribosomal_protein_L6	0.32999	0.0405567
03048_acetyl-CoA_carboxylase;_biotin_carboxyl_carrier_protein	0.323134	0.0214637
01927_Iron-sulfur_cluster_carrier_protein	0.318513	0.0292602
00937_Gas_vesicle_structural_protein_A	0.313843	0.0472136
00779_Uncharacterized_ATP-binding_protein_MJ0685	0.312194	0.0428976
00566_Reverse_rubrerythrin-1	0.309101	0.0288019	revrbr
02259_30S_ribosomal_protein_S5	0.308947	0.0351038
03788_4Fe-4S_binding_domain;4Fe-4S_dicluster_domain;4Fe-4S_binding_domain;4Fe-4S_dicluster_domain	0.303576	0.0301068
02257_50S_ribosomal_protein_L15	0.297422	0.0354524
01034_50S_ribosomal_protein_L4	0.296985	0.0116648
01303_ATP-dependent_Clp_protease_ATP-binding_subunit_ClpX	0.288084	0.0345545
01039_30S_ribosomal_protein_S3	0.273334	0.0559555
02895_Coenzyme_A_disulfide_reductase	0.267631	0.0243965
00514_Large_ribosomal_RNA_subunit_accumulation_protein_YceD	0.261987	0.0365937
02545_Formate_dehydrogenase_subunit_alpha	0.259533	0.0208025
00560_HSP20-like_domain_found_in_ArsA;Hsp20/alpha_crystallin_family	0.258594	0.0471883
01026_DNA-directed_RNA_polymerase_subunit_beta'	0.257895	0.0196716
03681_hypothetical_protein	0.257215	0.0218971
02251_30S_ribosomal_protein_S11	0.249565	0.0383975
02504_Metal-sensitive_transcriptional_repressor	0.249536	0.0218479
02950_hypothetical_protein	0.242572	0.0613847
02254_Methionine_aminopeptidase	0.235403	0.0190698
01343_50S_ribosomal_protein_L27	0.232559	0.0277101
00801_hypothetical_protein	0.228243	0.0221316
03452_30S_ribosomal_protein_S2	0.221014	0.0361247
01007_Uncharacterized_PIN_and_TRAM-domain_containing_protein_YacL	0.22021	0.0729633
01025_DNA-directed_RNA_polymerase_subunit_beta	0.216859	0.0315383
01945_Hydroxylamine_reductase	0.210025	0.031492
02522_D-3-phosphoglycerate_dehydrogenase	0.207665	0.0132768
02755_Camelysin_metallo-endopeptidase	0.206857	0.029826
00756_ATP-dependent_zinc_metalloprotease_FtsH_1	0.206001	0.0312219
00040_Hdr-like_menaquinol_oxidoreductase_iron-sulfur_subunit	0.196997	0.0378657	dsrK
01454_hypothetical_protein	0.196848	0.0257882
01043_50S_ribosomal_protein_L14	0.195622	0.035504
00292_Leu/Ile/Val-binding_protein	0.19408	0.00944718
01693_ATP-dependent_Clp_protease_proteolytic_subunit_2	0.19089	0.0336899
01045_50S_ribosomal_protein_L5	0.190512	0.0290815
01044_50S_ribosomal_protein_L24	0.18983	0.0141916
01416_Zinc-uptake_complex_component_A_periplasmic	0.188505	0.0236852
02016_Protein_of_unknown_function_(DUF2922)	0.185946	0.0331482
00212_Putative_aminotransferase_YugH	0.184433	0.020571
02893_hypothetical_protein	0.184207	0.0247573
03509_Ribonuclease_Y	0.183641	0.00923611
01022_50S_ribosomal_protein_L1	0.179257	0.0141064
02498_Hemolysin-3	0.17571	0.0154815
03787_Sulfhydrogenase_2_subunit_gamma	0.173513	0.0419001
03586_Subtilase_family	0.17227	0.0269626
01410_Carbon_monoxide_dehydrogenase_accessory_protein_CooC	0.1691	0.0167383
01028_30S_ribosomal_protein_S12	0.168811	0.0208969
02260_50S_ribosomal_protein_L18	0.165422	0.0180356
01807_ATP_synthase_subunit_delta	0.165062	0.0207321
00033_Type-3_glutamine_synthetase	0.164679	0.0155783
02437_Bacterial_Ig-like_domain_(group_2)	0.161898	0.00660557
00800_Caffeyl-CoA_reductase-Etf_complex_subunit_CarE	0.16189	0.0151045
00043_Hdr-like_menaquinol_oxidoreductase_integral_membrane_subunit	0.158355	0.0399154	dsrP
00706_Pyruvate:ferredoxin_oxidoreductase	0.158186	0.014906
02248_50S_ribosomal_protein_L17	0.157202	0.046408
03789_4Fe-4S_binding_domain;4Fe-4S_dicluster_domain;4Fe-4S_binding_domain	0.156768	0.0183033
01376_Cysteine-rich_domain;4Fe-4S_dicluster_domain;4Fe-4S_dicluster_domain	0.155926	0.024491
01961_hypothetical_protein	0.154583	0.0225831
00532_30S_ribosomal_protein_S16	0.153833	0.0162853
02262_30S_ribosomal_protein_S8	0.153808	0.0289417
00647_Adapter_protein_MecA	0.152303	0.0247775
00031_Methylenetetrahydrofolate_reductase;Methylene-tetrahydrofolate_reductase_C_terminal	0.152193	0.0299489
02958_Translation_initiation_factor_IF-2	0.152068	0.0342965
00588_Phosphate_acetyltransferase	0.150625	0.00238228
01023_50S_ribosomal_protein_L10	0.150319	0.0318693
02258_50S_ribosomal_protein_L30	0.150089	0.0221598
03601_Transposase_IS66_family_;Transposase_C_of_IS166_homeodomain;zinc-finger_binding_domain_of_transposase_IS66	0.149056	0.0254919
00952_BclB_C-terminal_domain	0.147882	0.0275374
01020_Transcription_termination/antitermination_protein_NusG	0.147147	0.0215376
00427_tRNA-specific_2-thiouridylase_MnmA	0.144867	0.0289504
01750_Dihydroxy-acid_dehydratase	0.143021	0.0115097
02252_30S_ribosomal_protein_S13	0.142853	0.0219922
02305_Fic/DOC_family	0.142825	0.0387068
01728_50S_ribosomal_protein_L31	0.142607	0.0359939
01248_hypothetical_protein	0.142418	0.0407848
03260_Pyruvate;_phosphate_dikinase	0.141875	0.0342312
01001_Protein-arginine_kinase_activator_protein	0.140663	0.0138631
00044_Sulfite_reductase;_dissimilatory-type_subunit_gamma	0.13921	0.0389409	dsrC
01038_50S_ribosomal_protein_L22	0.137522	0.00977807
01791_CxxC-x17-CxxC_domain	0.137451	0.031013
01790_ABC_transporter_arginine-binding_protein_1	0.137366	0.0179744
01342_hypothetical_protein	0.135513	0.030344
02015_Protein_of_unknown_function_(DUF1659)	0.135143	0.0228545
03322_NADP-reducing_hydrogenase_subunit_HndD	0.13499	0.0350606
00210_Homocitrate_dehydratase;_mitochondrial	0.134589	0.0156589
00697_DinB_superfamily	0.134185	0.0177819
00537_50S_ribosomal_protein_L19	0.134087	0.0280737
00826_Pyruvate_kinase	0.132505	0.00128501
00585_3;4-dihydroxy-2-butanone_4-phosphate_synthase	0.132317	0.0107428
01773_UvrABC_system_protein_B	0.13203	0.0238086
01415_Zinc_import_ATP-binding_protein_ZnuC	0.130936	0.00681202
00980_Putative_sulfate_transporter_YvdB	0.129264	0.0193873
00630_Peroxide-responsive_repressor_PerR	0.12785	0.0238682	perR
00941_40-residue_YVTN_family_beta-propeller_repeat	0.127129	0.0374461
01772_UvrABC_system_protein_A	0.125769	0.0232688
02879_Chaperone_protein_DnaJ	0.124869	0.0283152	dnaJ
03745_FeoA_domain	0.124162	0.0173221
01808_ATP_synthase_subunit_b	0.124052	0.00808298
01502_putative_CoA-substrate-specific_enzyme_activase	0.123455	0.0186705
02193_3-isopropylmalate_dehydratase_large_subunit	0.122964	0.0232215
01065_GPR1/FUN34/yaaH_family	0.122901	0.0191918
03621_DNA_polymerase_III_PolC-type	0.120639	0.0212125
02501_hypothetical_protein	0.119953	0.033283
01252_hypothetical_protein	0.118738	0.0225208
01805_ATP_synthase_gamma_chain	0.116974	0.0262384
01035_50S_ribosomal_protein_L23	0.116495	0.019277
00386_Uncharacterised_ArCR;_COG2043	0.116428	0.0152118
01803_ATP_synthase_epsilon_chain	0.115639	0.0130137
00550_NAD(P)H-quinone_oxidoreductase_chain_4_1	0.113525	0.0193909
00312_FAD_binding_domain;FAD_binding_domain;Glucose_inhibited_division_protein_A;Pyridine_nucleotide-disulphide_oxidoreductase	0.112746	0.0110932
00435_hypothetical_protein	0.112713	0.0145901
00363_High-affinity_zinc_uptake_system_binding-protein_ZnuA	0.112299	0.0211682
01917_Tubulin/FtsZ_family;_GTPase_domain	0.111297	0.0230898
01040_50S_ribosomal_protein_L16	0.110941	0.0208106
02546_NADPH-Fe(3+)_oxidoreductase_subunit_alpha	0.109802	0.0196662
03147_30S_ribosomal_protein_S20	0.109675	0.016735
00834_hypothetical_protein	0.109438	0.0180956
01946_Hemerythrin_HHE_cation_binding_domain	0.109147	0.013305
00313_Adenylosuccinate_lyase	0.108328	0.0229115
03523_NAD(P)H_dehydrogenase_(quinone)	0.108032	0.0246644
03706_Predicted_integral_membrane_protein_(DUF2275);Putative_zinc-finger	0.107569	0.0333727
00551_NADH-quinone_oxidoreductase_subunit_N	0.107292	0.0363974
01041_50S_ribosomal_protein_L29	0.1064	0.0187831
02082_Putative_sulfate_transporter_YvdB	0.106377	0.0339181
01527_hypothetical_protein	0.105425	0.0173717
00513_Acetate_kinase	0.10529	0.0190864
00205_hypothetical_protein	0.104084	0.0147992
01024_50S_ribosomal_protein_L7/L12	0.10404	0.0294589
01302_Trigger_factor_1	0.103963	0.02116
00626_LysM_domain	0.103848	0.00748841
03617_HSP20-like_domain_found_in_ArsA;Hsp20/alpha_crystallin_family	0.103349	0.031325
02390_Glutamate_synthase_[NADPH]_small_chain	0.10268	0.0296909
01758_Inhibitor_of_apoptosis-promoting_Bax1	0.102064	0.0307856
02890_Domain_of_unknown_function_(DUF3786)	0.101429	0.0114847
01931_hypothetical_protein	0.10022	0.0139776
03321_NADP-reducing_hydrogenase_subunit_HndC	0.0987192	0.0345619
03442_Phosphoserine_phosphatase_1	0.0982269	0.0155474
03906_Vitamin_B12-dependent_ribonucleoside-diphosphate_reductase	0.0981859	0.012235
01071_3-deoxy-7-phosphoheptulonate_synthase	0.0979177	0.0186161
03464_Uncharacterized_HTH-type_transcriptional_regulator_in_lacX_3'region	0.0978666	0.023624
02591_ParE_toxin_of_type_II_toxin-antitoxin_system;_parDE	0.0978051	0.0299152
02547_NADH-quinone_oxidoreductase_subunit_G_2	0.0967476	0.0153299
01414_Manganese_import_system_permease_protein_ScaB	0.0954648	0.0147255
01453_hypothetical_protein	0.0945466	0.0211624
00424_HTH-type_transcriptional_regulator_CymR	0.0940252	0.0222356
02955_Acetolactate_synthase_large_subunit	0.0939036	0.0259985
01029_30S_ribosomal_protein_S7	0.0937188	0.0214731
00039_Hdr-like_menaquinol_oxidoreductase_cytochrome_b-like_subunit	0.0917885	0.0137001	dsrM
00093_Aminodeoxyfutalosine_synthase	0.0917793	0.0175458
01374_Putative_RNA_methyltransferase_YpsC	0.0911366	0.0126776
02723_NADP-reducing_hydrogenase_subunit_HndC	0.0910187	0.0297736
03108_Butyryl-CoA:acetate_CoA-transferase	0.0910044	0.0214025
02243_30S_ribosomal_protein_S9	0.0896158	0.0202948
02548_NADP-reducing_hydrogenase_subunit_HndC	0.0890128	0.0112987
01021_50S_ribosomal_protein_L11	0.0882816	0.0128637
00824_Acetyl-CoA_acetyltransferase	0.0882721	0.0242669
01490_Glycolate_oxidase_subunit_GlcD	0.0882061	0.0238964
01784_hypothetical_protein	0.0871923	0.0177123
00823_Acyl-CoA_dehydrogenase	0.0868217	0.0181227
03116_ATP-dependent_DNA_helicase_PcrA	0.0865706	0.0253238
03519_Putative_sulfate_transporter_YvdB	0.0861948	0.00577026
00549_NAD(P)H-quinone_oxidoreductase_chain_5	0.085971	0.00649347
03180_GDSL-like_Lipase/Acylhydrolase;GDSL-like_Lipase/Acylhydrolase_family	0.0858441	0.0132177
01305_Lon_protease	0.0855187	0.0166983
02113_Nitrogen_regulatory_protein_P-II	0.0847859	0.0149324
03344_conserved_hypothetical_protein	0.0847321	0.0102693
02949_Thioredoxin_reductase	0.0844694	0.0305953	trxB
00825_Glyceraldehyde-3-phosphate_dehydrogenase	0.0842633	0.0320211
02605_Multidrug_efflux_system_ATP-binding_protein_Rv1218c	0.0842283	0.00936086
03522_Protein_of_unknown_function_(DUF3341);Heat_induced_stress_protein_YflT	0.0832807	0.0130021
01563_Anaerobic_sulfite_reductase_subunit_A	0.0819822	0.0273836
03307_4Fe-4S_binding_domain;4Fe-4S_single_cluster_domain;4Fe-4S_binding_domain;4Fe-4S_binding_domain;4Fe-4S_dicluster_domain;4Fe-4S_dicluster_domain	0.0812212	0.0272084
01008_2-C-methyl-D-erythritol_4-phosphate_cytidylyltransferase	0.0807036	0.0121751
00799_hypothetical_protein	0.080556	0.00797236
00062_Peptidyl-prolyl_cis-trans_isomerase_CYP18-1	0.0788555	0.0177185
03296_Desulfoferrodoxin	0.0779797	0.020823
01087_C-terminal_domain_of_RACo_the_ASKHA_domain;RACo_linker_region;RACo_middle_region	0.0779473	0.0178817
02500_Aromatic_acid_exporter_family_member_1;Fusaric_acid_resistance_protein_family;Fusaric_acid_resistance_protein-like	0.0772843	0.00913125
03114_DNA_ligase	0.0772099	0.0221438
02953_Homoserine_dehydrogenase	0.0768491	0.0121247
01027_Putative_ribosomal_protein_L7Ae-like	0.0767533	0.0113061
03984_Transcriptional_repressor_SdpR	0.0762524	0.00632639
00364_Zinc_import_ATP-binding_protein_ZnuC	0.0758381	0.0146055
00306_30S_ribosomal_protein_S18	0.0751306	0.010987
03747_Uncharacterized_protein_conserved_in_bacteria_(DUF2325)	0.0749405	0.026632
00426_Iron-sulfur_cluster_assembly_scaffold_protein_IscU_1	0.074728	0.0088695
00757_Nucleoside_diphosphate_kinase	0.0744584	0.00644441
02003_2-aminoadipate_transaminase	0.0742265	0.0155029
00898_hypothetical_protein	0.0742251	0.0201297
00866_4Fe-4S_binding_domain;4Fe-4S_dicluster_domain;4Fe-4S_double_cluster_binding_domain;4Fe-4S_dicluster_domain;4Fe-4S_binding_domain;4Fe-4S_dicluster_domain;4Fe-4S_binding_domain;4Fe-4S_binding_domain;4Fe-4S_dicluster_domain;4Fe-4S_dicluster_domain;4Fe-4S_dicluster_domain	0.0738454	0.0149648
02378_FtsK_alpha_domain;Ftsk_gamma_domain;FtsK/SpoIIIE_family	0.0721066	0.00663454
00750_hypothetical_protein	0.0720638	0.0214449
02482_Periplasmic_[NiFe]_hydrogenase_large_subunit	0.0716549	0.0121459
03357_Leucine-specific-binding_protein	0.0710327	0.0129062
03707_RNA_polymerase_sigma_factor_YlaC	0.0708955	0.0254331
00428_PRC-barrel_domain	0.0708495	0.0340291
01607_hypothetical_protein	0.070544	0.0123513
03985_Immunity_protein_SdpI	0.0703715	0.0214154
00531_Signal_recognition_particle_protein	0.0703399	0.0116756
01182_S-adenosylmethionine_decarboxylase_proenzyme	0.0697731	0.0224211
03199_6-methylsalicylic_acid_decarboxylase	0.0692254	0.0178039
00629_Glycosyl_hydrolases_family_2	0.0685599	0.0172116
01930_hypothetical_protein	0.0682158	0.0102057
01713_ATP_synthase_subunit_a	0.0679351	0.0158564
00042_Hdr-like_menaquinol_oxidoreductase_iron-sulfur_subunit_1	0.0673486	0.0100004	dsrO
03432_hypothetical_protein	0.0670922	0.0209786
00807_Stage_V_sporulation_protein_D	0.0670382	0.00821311
00037_Chaperone_protein_HtpG	0.0669926	0.0123728	htpG
01212_hypothetical_protein	0.0667625	0.00961941
02453_Universal_stress_protein_MTBMA_c15380	0.0666682	0.0218819
02389_Probable_aldo-keto_reductase_2	0.0665193	0.0105609
03336_hypothetical_protein	0.0659727	0.00917372
00712_Arginine_decarboxylase	0.0658578	0.0230227
00739_PRC-barrel_domain	0.0656452	0.0201409
01316_Valine--tRNA_ligase	0.0647349	0.00449359
00409_hypothetical_protein	0.0646776	0.0207333
01561_Anaerobic_sulfite_reductase_subunit_C	0.0644552	0.0206906
03505_Putative_competence-damage_inducible_protein	0.0644016	0.00701446
00842_50S_ribosomal_subunit_assembly_factor_BipA	0.0643783	0.00556769
01349_Uncharacterized_ABC_transporter_ATP-binding_protein_YfmR	0.063735	0.0146157
00822_Short-chain-enoyl-CoA_hydratase	0.0629796	0.0182859
02800_CRISPR-associated_protein_Cas8c/Csd1;_subtype_I-C/DVULG	0.0627321	0.0176605
03572_Lon_protease	0.0625701	0.00901744
00544_NADH-quinone_oxidoreductase_subunit_D	0.0625464	0.0166248
01953_Cyclic_beta-(1;2)-glucan_synthase_NdvB	0.0621427	0.00861725
01604_Uncharacterized_104.1_kDa_protein_in_hypE_3'region	0.0618837	0.0204907
02737_Stage_IV_sporulation_protein_A	0.061611	0.0212583
00741_Transcription-repair-coupling_factor	0.0609169	0.00808545
02802_CRISPR-associated_helicase_Cas3;CRISPR-associated_endonuclease_Cas3-HD	0.0606957	0.00729242
01145_Iron-sulfur_cluster_insertion_protein_ErpA	0.0605102	0.0392027
01333_Peptidoglycan_glycosyltransferase_RodA	0.0604612	0.021698
00429_hypothetical_protein	0.060291	0.0200359
03401_Argininosuccinate_synthase	0.060181	0.0245775
00925_Gas_vesicle_protein_GvpN	0.0596829	0.0139459
03688_Uncharacterized_MFS-type_transporter_YybF	0.0595916	0.00923282
02911_Serine_protease_Do-like_HtrB	0.0594993	0.0147501
02956_Probable_acetolactate_synthase_small_subunit	0.0589269	0.00963515
03459_Deoxyguanosinetriphosphate_triphosphohydrolase-like_protein	0.0588908	0.0230849
00562_hypothetical_protein	0.0587219	0.0115796
01925_Protein_of_unknown_function__DUF134	0.057884	0.017532
01577_Probable_N-acetyl-alpha-D-glucosaminyl_L-malate_deacetylase_2	0.0573078	0.0217112
01037_30S_ribosomal_protein_S19	0.0571038	0.010319
00945_hypothetical_protein	0.0569112	0.0110811
02387_Putative_multidrug_resistance_protein_MdtD	0.0568666	0.0195774
00131_DEAD/DEAH_box_helicase;DSHCT_(NUC185)_domain;Type_III_restriction_enzyme;_res_subunit	0.0567425	0.0126805
03675_4Fe-4S_binding_domain;4Fe-4S_dicluster_domain;4Fe-4S_dicluster_domain;4Fe-4S_dicluster_domain	0.0566984	0.00741629
02964_Polyribonucleotide_nucleotidyltransferase	0.056397	0.0273076
00325_Tyrosine_recombinase_XerD	0.0563153	0.0205165
01489_Fumarate_reductase_(CoM/CoB)_subunit_B	0.0562777	0.00949506
01390_Cadmium;_cobalt_and_zinc/H(+)-K(+)_antiporter	0.0561946	0.0165918
02952_Homoserine_kinase	0.055653	0.0061477
00004_hypothetical_protein	0.055109	0.00808434
03139_hypothetical_protein	0.0551051	0.0122995
01768_B12_binding_domain;Protein_of_unknown_function_(DUF4080);Radical_SAM_superfamily	0.0549768	0.0103236
01865_50S_ribosomal_protein_L20	0.0548868	0.00871619
01336_hypothetical_protein	0.054854	0.00726131
03361_Phosphoserine_aminotransferase	0.0547272	0.017367
03806_ParE_toxin_of_type_II_toxin-antitoxin_system;_parDE	0.0546425	0.0154371
02604_Bacterial_regulatory_proteins;_tetR_family	0.0545389	0.0130175
00821_Probable_3-hydroxybutyryl-CoA_dehydrogenase	0.0541097	0.0217316
03506_DEAD-box_ATP-dependent_RNA_helicase_CshA	0.0534104	0.020985
01962_Uncharacterized_HTH-type_transcriptional_regulator_HI_0186	0.0532585	0.020623
02606_hypothetical_protein	0.0532185	0.0203085
00368_Citrate_synthase_2	0.0529788	0.00899415
02550_hypothetical_protein	0.0527723	0.0100773
03673_4Fe-4S_binding_domain;Ferritin-like_domain;Rubrerythrin	0.052755	0.0112944
01743_hypothetical_protein	0.0524719	0.00719108
03790_F420-non-reducing_hydrogenase_vhc_iron-sulfur_subunit_D	0.0524555	0.00812168
03068_Transcriptional_repressor_SmtB_homolog	0.0523982	0.0110087
01726_Peptide_chain_release_factor_1	0.0523922	0.0216489
02769_Macrolide_export_ATP-binding/permease_protein_MacB	0.0523647	0.00906938
03383_hypothetical_protein	0.0522841	0.00458686
00211_Uncharacterized_HTH-type_transcriptional_regulator_YugG	0.0522313	0.00881928
00191_Spermidine/putrescine_import_ATP-binding_protein_PotA	0.0520517	0.00925454
02511_Cyclic_beta-(1;2)-glucan_synthase_NdvB	0.0520059	0.0108728
00555_Competence_protein_ComM	0.051922	0.00640529
02084_Proton/sulfate_cotransporter_2	0.0517806	0.00929192
00846_Probable_signal_peptidase_I-1	0.0517042	0.0197951
01765_Putative_gluconeogenesis_factor	0.0513542	0.00699937
00305_Single-stranded_DNA-binding_protein	0.0509779	0.0233774
00071_hypothetical_protein	0.0509616	0.0116967
03006_Formiminotransferase-cyclodeaminase	0.050617	0.0116812
01892_Purine-binding_protein_BAB2_0673	0.050507	0.0121166
00561_Sulfide-quinone_reductase	0.0502953	0.00920077
00041_hypothetical_protein	0.050006	0.0193758	dsrJ
02502_Copper_chaperone_CopZ	0.0499345	0.0327659
01766_Nucleotide-binding_protein_Dhaf_4722	0.0499276	0.00357528
02024_Choline_trimethylamine-lyase	0.0498487	0.018374
03501_Ribosomal_protein_S12_methylthiotransferase_RimO	0.0498368	0.0118501
02176_3-isopropylmalate_dehydratase_large_subunit_1	0.0496947	0.0217971
02455_Rubrerythrin	0.0495679	0.00833802
02466_Flavodoxin-like_fold;NADPH-dependent_FMN_reductase	0.0494747	0.0116887
01725_Release_factor_glutamine_methyltransferase	0.0494695	0.0153824
01322_(R)-citramalate_synthase	0.049342	0.0109629
01282_Cysteine-rich_domain;4Fe-4S_dicluster_domain;4Fe-4S_dicluster_domain	0.0493292	0.00653718
01005_hypothetical_protein	0.0492495	0.00820148
00775_Lysine--tRNA_ligase	0.0491467	0.00836002
02087_Sulfite_exporter_TauE/SafE	0.0488681	0.0135474
03345_conserved_hypothetical_protein	0.0487765	0.0172267
01066_SUF_system_FeS_cluster_assembly;_SufBD	0.0487479	0.0100671
00791_hypothetical_protein	0.0487173	0.0181104
00657_Flagellar_hook-length_control_protein_FliK	0.0485237	0.00944381
00917_L-aspartate_semialdehyde_sulfurtransferase	0.0484956	0.0136277
00067_hypothetical_protein	0.0482673	0.0255072
01926_Dinitrogenase_iron-molybdenum_cofactor	0.0479657	0.00746738
03005_Bifunctional_protein_FolD_2	0.0479104	0.00812697
01197_NADH-quinone_oxidoreductase_subunit_C/D	0.0478403	0.0192639
01387_Phosphoglucomutase	0.0477949	0.0183546
03333_hypothetical_protein	0.0477639	0.0169797
01238_ATP-binding/permease_protein_CydC	0.0476774	0.0128017
01162_Clp_protease;Serine_dehydrogenase_proteinase	0.04764	0.0166714
01134_Caspase_recruitment_domain;CvfB-like_winged_helix_domain;Protein_of_unknown_function_(DUF2680);linker_histone_H1_and_H5_family	0.0475924	0.027617
01394_hypothetical_protein	0.0475414	0.0101081
01060_Uncharacterized_symporter_YwcA	0.0470772	0.00922714
00422_bacterial_surface_protein_26-residue_repeat	0.0470751	0.0160849
03326_Bacterial_Ig-like_domain_(group_4)	0.0470504	0.0142508
02253_Translation_initiation_factor_IF-1	0.0469959	0.015138
01232_2-oxoacid:ferredoxin_oxidoreductase_2;_subunit_alpha	0.0469348	0.0145717
00135_Tetratricopeptide_repeat;Tetratricopeptide_repeat;Tetratricopeptide_repeat	0.0468947	0.0150928
00621_Stage_V_sporulation_protein_D	0.0467437	0.00516626
01169_Porphyrin_biosynthesis_protein_HemD	0.0466747	0.0140817
01382_Carbon-nitrogen_hydrolase	0.0461297	0.0104197
02147_Diaminopimelate_decarboxylase	0.0460987	0.0159688
03140_Cysteine_desulfurase_IscS	0.0459451	0.0171419
01507_5'-nucleotidase_SurE	0.0456216	0.00526092
01032_30S_ribosomal_protein_S10	0.0455045	0.00599269
03595_Resolvase/recombinase	0.0447643	0.0200621
02957_Acetolactate_synthase_large_subunit	0.0446531	0.0117927
01545_phosphoribosylformylglycinamidine_synthase	0.0446081	0.0112911
00545_NADH-quinone_oxidoreductase_subunit_H	0.0442363	0.00921044
03337_Putative_DNA-binding_protein_YwzG	0.0441229	0.00857044
01463_Peptidase_A4_family	0.0440958	0.0129007
00143_Inosine-5'-monophosphate_dehydrogenase	0.0438626	0.00751334
01719_Serine_hydroxymethyltransferase	0.0435855	0.00736558
00098_NlpC/P60_family	0.0431799	0.00993227
01006_RNA_polymerase-binding_transcription_factor_CarD	0.0429236	0.00700492
00700_DNA_polymerase_III_subunit_gamma/tau	0.0428332	0.00478028
01783_Peptide_chain_release_factor_2	0.0426825	0.0142937
00998_Universal_stress_protein_MJ0531	0.0425301	0.0176853
02010_Asparagine_synthetase_[glutamine-hydrolyzing]_3	0.0423643	0.0106505
01969_DNA_polymerase_III_subunit_alpha	0.0422985	0.00234943
01562_Anaerobic_sulfite_reductase_subunit_B	0.0422144	0.00684255
03320_NADP-reducing_hydrogenase_subunit_HndA	0.0422096	0.0142281
00542_NADH-quinone_oxidoreductase_subunit_B	0.0421774	0.00911811
01237_ATP-binding/permease_protein_CydD	0.04216	0.00605879
03807_Protein_of_unknown_function_(DUF3102)	0.0421462	0.0137938
01525_FmdE;_Molybdenum_formylmethanofuran_dehydrogenase_operon	0.0421114	0.0107831
02954_Putative_branched-chain-amino-acid_aminotransferase	0.0420908	0.00797133
01526_Phosphatidylglycerol--prolipoprotein_diacylglyceryl_transferase	0.042037	0.0121214
02096_Putative_NADH_dehydrogenase/NAD(P)H_nitroreductase_AF_2267	0.0419712	0.0125602
01012_Cysteine--tRNA_ligase	0.0419081	0.00810894
01781_Putative_transketolase_C-terminal_section	0.0418456	0.0170213
00431_Alanine--tRNA_ligase	0.041084	0.0154891
02173_SPFH_domain_/_Band_7_family	0.0410658	0.0128846
00230_Signal_transduction_histidine-protein_kinase_BaeS	0.0409908	0.0130769
03268_Adenylosuccinate_lyase	0.0405165	0.0109309
01279_Iron-sulfur_flavoprotein_AF_1896	0.0405103	0.0124948
01745_Domain_of_unknown_function_(DUF1836)	0.0405079	0.012228
00193_Putative_ABC_transporter_substrate-binding_lipoprotein_YvgL	0.0403892	0.00629874
01213_Ferric_uptake_regulator_family	0.0403776	0.0105502
03303_hypothetical_protein	0.0403679	0.0186221
02972_Dipicolinate_synthase_subunit_A	0.0402399	0.0144185
00271_DNA_gyrase_subunit_B	0.0401851	0.0101004
01138_50S_ribosomal_protein_L25	0.0399143	0.0062483
01010_Glutamate--tRNA_ligase	0.0396344	0.0160636
00069_Glutamine_synthetase	0.039359	0.00490295
03585_ATPase_family_associated_with_various_cellular_activities_(AAA);AAA_domain_(dynein-related_subfamily);Holliday_junction_DNA_helicase_RuvB_P-loop_domain	0.0393139	0.0189621
00481_Probable_phosphatase_YqeG	0.03924	0.00951998
01455_Dinitrogenase_iron-molybdenum_cofactor	0.0389858	0.00685982
00090_hypothetical_protein	0.0385992	0.0104914
03422_Domain_of_unknown_function_(DUF4901)	0.0385911	0.0123342
03138_Leucine--tRNA_ligase	0.0384628	0.0166114
03755_hypothetical_protein	0.0382937	0.00900349
02093_Universal_stress_protein_family	0.038186	0.0106187
02237_ORF6N_domain	0.0380104	0.00530738
00595_Aminomethyltransferase	0.0380014	0.0150008
01307_Flavodoxin-like_fold;NADPH-dependent_FMN_reductase	0.0379415	0.00840159
01168_Fe-coproporphyrin_III_synthase	0.0374829	0.00549989
02247_Putative_ABC_transporter_ATP-binding_protein_BL0043	0.0373095	0.010606
02081_Universal_stress_protein_family	0.0371966	0.00619848
00923_Gas_vesicle_structural_protein_A	0.0371181	0.00647143
00314_Adenylosuccinate_synthetase	0.0369979	0.0133943
00007_NlpC/P60_family	0.0369684	0.00645501
00342_Restriction_endonuclease;Restriction_endonuclease	0.0366923	0.00859323
01339_hypothetical_protein	0.036659	0.0115501
02099_Carboxynorspermidine_synthase	0.0365201	0.0184199
02041_Uncharacterized_ABC_transporter_ATP-binding_protein_YkpA	0.0364172	0.017684
03037_Uncharacterized_peptidase_YqhT	0.0363987	0.0140311
01194_Probable_molybdopterin_binding_domain	0.0363976	0.0155651
00304_30S_ribosomal_protein_S6	0.0361426	0.0127407
00267_Serine--tRNA_ligase	0.0360945	0.0156858
03584_Domain_of_unknown_function_(DUF1413)	0.0360684	0.00807613
04021_Recombination-promoting_nuclease_pSLT051	0.0359865	0.0143847
01963_Domain_of_unknown_function_(DUF362)_;4Fe-4S_binding_domain;4Fe-4S_dicluster_domain;4Fe-4S_double_cluster_binding_domain;4Fe-4S_binding_domain;4Fe-4S_dicluster_domain;4Fe-4S_binding_domain;4Fe-4S_dicluster_domain;4Fe-4S_dicluster_domain	0.0359066	0.00396529
02439_Glutamate_decarboxylase	0.0358265	0.00217749
03017_SpoIVB_peptidase	0.0357878	0.00616881
02943_tRNA_2-selenouridine_synthase	0.0357491	0.00767339
01253_Putative_aminopeptidase_MJ0555	0.0357465	0.0198723
01973_Acetyl-coenzyme_A_carboxylase_carboxyl_transferase_subunit_alpha	0.0357172	0.0114092
01491_Glycolate_permease_GlcA	0.035704	0.0193958
02090_Probable_sulfate_transporter_4.2	0.0356497	0.0115697
00192_Molybdenum_transport_system_permease_protein_ModB	0.0354662	0.0139703
02799_CRISPR-associated_protein;_CT1132_family;CRISPR-associated_protein_Cas7/Csd2;_subtype_I-C/DVULG	0.0352092	0.0113527
02086_hypothetical_protein	0.0351818	0.0190332
02768_Domain_of_unknown_function_(DUF4901);S-layer_homology_domain	0.0351236	0.0169855
02841_D-alanyl-D-alanine_carboxypeptidase	0.0351055	0.0145132
02754_SipW-cognate_class_signal_peptide	0.0350553	0.00665015
01777_Carboxy-terminal_processing_protease_CtpA	0.0350147	0.00400184
01868_Threonine--tRNA_ligase	0.0349694	0.00512073
00827_Glucitol_operon_repressor	0.0349272	0.00477343
01918_Putative_ATP-binding_protein_YdiF	0.0348796	0.012584
03291_DNA_topoisomerase_3	0.0347428	0.0105246
02388_Probable_fatty_acid_methyltransferase	0.0347153	0.00871176
01510_7-carboxy-7-deazaguanine_synthase	0.0346884	0.010329
02490_Probable_transcriptional_regulatory_protein_DSY2470	0.0346238	0.0107637
01118_Phospho-2-dehydro-3-deoxyheptonate_aldolase	0.034569	0.0102452
02772_BclA_C-terminal_domain;Collagen_triple_helix_repeat_(20_copies)	0.0344578	0.0171687
02101_Flavodoxin	0.0344546	0.00801203
02771_HlyD_family_secretion_protein;Barrel-sandwich_domain_of_CusB_or_HlyD_membrane-fusion	0.0342274	0.0244422
02467_N-acetylglucosamine-6-phosphate_deacetylase	0.0342204	0.00451759
03141_Selenide;_water_dikinase	0.0342158	0.0139946
01509_GTP_cyclohydrolase_1	0.0342006	0.00880482
03412_Fic/DOC_family	0.0341525	0.00442846
02894_transcriptional_regulator;_AbrB_family	0.0340939	0.0101169
02100_Carboxynorspermidine/carboxyspermidine_decarboxylase	0.0340088	0.00659556
02609_hypothetical_protein	0.0339383	0.00995099
00785_Ribonuclease_TTHA0252	0.0339029	0.0148849
02801_CRISPR-associated_protein_Cas5;_subtype_I-C/DVULG;CRISPR-associated_protein_Cas5	0.0338146	0.0118673
01198_Hydrogenase-4_component_F	0.0336502	0.0132754
00310_Lon_protease_2	0.0336161	0.00874359
02194_hypothetical_protein	0.0335524	0.0149705
00126_FeoA_domain	0.0335403	0.00793013
02171_Predicted_metal-binding_protein_(DUF2284)	0.0333701	0.00580948
00890_Nickel_transport_protein_NikQ	0.0333554	0.00166212
02244_50S_ribosomal_protein_L13	0.0333414	0.0126328
03209_General_secretion_pathway_protein_A	0.0333192	0.005406
01195_Signal-transduction_and_transcriptional-control_protein	0.0333144	0.0114638
00088_hypothetical_protein	0.0331763	0.00548794
00538_Probable_signal_peptidase_I-1	0.0331666	0.0128805
03128_hypothetical_protein	0.0331596	0.00896618
00384_Acetolactate_synthase_large_subunit	0.0331495	0.0102009
00949_hypothetical_protein	0.0331395	0.00265544
00802_Ferredoxin-like_protein	0.0331105	0.00666549
01144_Uncharacterized_HTH-type_transcriptional_regulator_YdhC	0.0330761	0.0120343
03756_MarR_family;MarR_family	0.0329982	0.00446501
00408_hypothetical_protein	0.0329837	0.008838
01528_Cell_division_protein_FtsA;MreB/Mbl_protein;Type_IV_pilus_assembly_protein_PilM;;Mut7-C_ubiquitin	0.0327513	0.00527219
02946_hypothetical_protein	0.0327062	0.0126622
02192_3-isopropylmalate_dehydratase_small_subunit	0.0326565	0.0114021
03436_GDSL-like_Lipase/Acylhydrolase;GDSL-like_Lipase/Acylhydrolase_family	0.0325399	0.0132019
01785_Ribosome_hibernation_promotion_factor	0.0324779	0.0220115
02917_D-hydantoinase	0.0324509	0.00500173
02416_hypothetical_protein	0.0323763	0.0108488
00936_Gas_vesicle_structural_protein_A	0.0322392	0.0162695
01689_hypothetical_protein	0.0320817	0.00881626
01782_Putative_transketolase_N-terminal_section	0.0319661	0.00672609
01649_Helix-turn-helix_domain;Helix-turn-helix	0.0318007	0.0125823
01862_Phenylalanine--tRNA_ligase_beta_subunit	0.0316902	0.00984256
01183_Probable_alcohol_dehydrogenase	0.0316757	0.0131447
04035_Uncharacterized_HTH-type_transcriptional_regulator_MJ0272	0.0316521	0.0191948
02002_Putative_ABC-transporter_type_IV	0.0315733	0.00614143
00996_Rubrerythrin	0.0315687	0.0142584
01724_Threonylcarbamoyl-AMP_synthase	0.0315645	0.0090344
03457_DNA_primase	0.0315258	0.00924161
01346_efflux_transporter;_RND_family;_MFP_subunit	0.031506	0.00801899
01727_hypothetical_protein	0.0314931	0.0153517
01009_2-C-methyl-D-erythritol_2;4-cyclodiphosphate_synthase	0.0314116	0.0132712
00418_Aspartate--tRNA(Asp/Asn)_ligase	0.031366	0.00679093
02963_30S_ribosomal_protein_S15	0.031252	0.0118869
03258_Transcriptional_repressor_CcpN	0.0312347	0.0141447
01976_Stage_V_sporulation_protein_E	0.0311116	0.00544
00533_hypothetical_protein	0.0310616	0.0154559
01856_penicillin-binding_protein;_1A_family	0.0310201	0.00603395
01201_Hydrogenase-4_component_B	0.0309631	0.0129264
02497_Peptide_chain_release_factor_3	0.0309274	0.0115125
00808_Putative_dipeptidase_YtjP	0.0309129	0.00452383
01379_hypothetical_protein	0.0308874	0.00602962	dsrD
02200_4Fe-4S_binding_domain;4Fe-4S_dicluster_domain;4Fe-4S_double_cluster_binding_domain;4Fe-4S_dicluster_domain;4Fe-4S_binding_domain;4Fe-4S_binding_domain;4Fe-4S_binding_domain;4Fe-4S_dicluster_domain;4Fe-4S_dicluster_domain;Nitroreductase_family	0.0308612	0.00533398
00904_Bifunctional_NAD(P)H-hydrate_repair_enzyme_Nnr	0.0307714	0.0102772
00911_Nodulation_protein_NolG	0.0307533	0.00846096
00291_Leucine-specific-binding_protein	0.0306645	0.0153975
00350_Carboxymuconolactone_decarboxylase_family	0.0305757	0.00816982
02977_Ribonuclease_J1	0.0305723	0.00393137
00213_Epoxyqueuosine_reductase	0.0304501	0.00512702
01932_Dinitrogenase_iron-molybdenum_cofactor	0.0304201	0.00801654
01575_NADH-quinone_oxidoreductase_subunit_E	0.030354	0.00962167
01730_Probable_transaldolase	0.0302811	0.001391
03061_hypothetical_protein	0.0299558	0.00956931
01451_hypothetical_protein	0.0298665	0.0067645
00032_hypothetical_protein	0.0298632	0.00917368
03371_KAP_family_P-loop_domain	0.0296337	0.0168677
03486_UDP-galactopyranose_mutase	0.0295297	0.00683983
00068_hypothetical_protein	0.0294964	0.00626209
01011_Serine_acetyltransferase	0.029356	0.0173972
00794_hypothetical_protein	0.0292559	0.00904969
00374_Histidinol-phosphate_aminotransferase	0.0291941	0.00845535
00127_CxxC-x17-CxxC_domain	0.0291378	0.00723644
01585_Lysine_racemase	0.0291067	0.011752
01666_Uncharacterized_MFS-type_transporter_YhcA	0.0290992	0.00480624
01770_Hydroxyacid_oxidase	0.0288387	0.0101047
01559_NADPH-dependent_FMN_reductase	0.028828	0.00610736
00852_Bacterial_Ig-like_domain_(group_2);ell_wall_binding_domain_2_(CWB2)	0.0285995	0.0064889
02623_Polyprenyl_synthetase	0.0285854	0.0123546
01317_Dihydrofolate_synthase/folylpolyglutamate_synthase	0.0285644	0.00526324
00596_hypothetical_protein	0.028548	0.00794808
02916_NAD-dependent_dihydropyrimidine_dehydrogenase_subunit_PreA	0.0284929	0.00469585
02700_Sulfur_carrier_protein_FdhD	0.0284105	0.00586716
00269_Pyridoxal_5'-phosphate_synthase_subunit_PdxS	0.0284077	0.00590187
01313_Nitroreductase_family;Putative_TM_nitroreductase	0.0283932	0.0110128
01154_hypothetical_protein	0.0283644	0.00856023
01547_DsrE/DsrF-like_family	0.0283615	0.0110351
02119_Polyphosphate:AMP/ADP_phosphotransferase	0.0283582	0.00985918
03036_3-dehydroquinate_dehydratase	0.0283266	0.0107325
01767_Bacterial_extracellular_solute-binding_protein	0.0282864	0.00933322
01882_Adenine_deaminase	0.0282477	0.00687719
00136_Pectic_acid_lyase;Prenyltransferase_and_squalene_oxidase_repeat;Squalene-hopene_cyclase_C-terminal_domain;Squalene-hopene_cyclase_N-terminal_domain;A-macroglobulin_TED_domain	0.028221	0.00882527
00593_Probable_glycine_dehydrogenase_(decarboxylating)_subunit_1	0.0281998	0.0136826
00194_hypothetical_protein	0.0281306	0.00897357
02411_hypothetical_protein	0.0280278	0.00328212
02489_Cysteine_synthase	0.0280117	0.0111729
02944_Domain_of_unknown_function_(DUF4115);Helix-turn-helix_domain;Helix-turn-helix_domain	0.0277507	0.00697477
01233_2-oxoacid:ferredoxin_oxidoreductase_subunit_beta	0.0276931	0.00687615
00763_2-amino-4-hydroxy-6-hydroxymethyldihydropteridine_pyrophosphokinase	0.0276817	0.00647838
02446_Carbamoyl-phosphate_synthase_large_chain	0.0276763	0.00682091
01685_UDP-N-acetyl-D-glucosamine_6-dehydrogenase	0.0276399	0.00883115
01166_AdoMet-dependent_heme_synthase	0.0276395	0.00834635
02459_LL-diaminopimelate_aminotransferase	0.0275806	0.00316399
02462_PemK-like;_MazF-like_toxin_of_type_II_toxin-antitoxin_system	0.0275381	0.0108451
00521_Acyl_carrier_protein	0.0274099	0.011329
01000_Transcriptional_regulator_CtsR	0.0273592	0.00830834
00767_Quinolinate_synthase_A	0.0273176	0.00820213
01520_FAM83_A-H;PLD-like_domain	0.0271847	0.010137
00702_Recombination_protein_RecR	0.0271412	0.011782
00412_single-stranded-DNA-specific_exonuclease_RecJ	0.0271249	0.0145762
00737_Bifunctional_protein_GlmU	0.0271052	0.0130789
03272_hypothetical_protein	0.0270892	0.00766861
03057_Carbamoyl-phosphate_synthase_large_chain	0.0270875	0.00953223
03630_Fe-only_nitrogenase_accessory_protein_AnfO	0.0270623	0.0131279
00030_2Fe-2S_iron-sulfur_cluster_binding_domain;C-terminal_domain_of_RACo_the_ASKHA_domain;RACo_linker_region;RACo_middle_region	0.0269971	0.006502
01165_Siroheme_decarboxylase	0.0269482	0.00524566
02161_hypothetical_protein	0.0269372	0.00965962
00438_Tryptophan_synthase_beta_chain	0.026855	0.0144156
00962_GMP_synthase_[glutamine-hydrolyzing]	0.0267528	0.00423756
00623_Ribosomal_RNA_small_subunit_methyltransferase_H	0.026706	0.0099271
00070_Corrinoid_adenosyltransferase	0.0266414	0.0107223
01938_Lincomycin_resistance_protein_LmrB	0.0265583	0.0139645
02438_Uncharacterized_MFS-type_transporter_YdeR	0.0265106	0.00869781
03719_hypothetical_protein	0.0265006	0.00816782
01670_Citrate_synthase	0.0263538	0.00554263
01896_Prodigiosin_synthesizing_transferase_PigC	0.026339	0.0114069
01738_Arginine--tRNA_ligase	0.0263046	0.00431804
03110_Aspartyl/glutamyl-tRNA(Asn/Gln)_amidotransferase_subunit_B	0.0262932	0.00887114
02584_Endonuclease_MutS2	0.0262839	0.00816683
00887_Rubrerythrin	0.026128	0.00260397
01576_Respiratory-chain_NADH_dehydrogenase_51_Kd_subunit	0.026101	0.0130567
00414_GTP_pyrophosphokinase	0.0260785	0.0131538
02975_Aspartokinase_1	0.0259469	0.00421514
01942_hypothetical_protein	0.0258075	0.0077442
02481_Ni/Fe-hydrogenase;_b-type_cytochrome_subunit	0.025792	0.00633806
03716_Protein_of_unknown_function_(DUF3795)	0.0257427	0.00805914
00231_Transcriptional_regulatory_protein_ResD	0.0257413	0.00646839
00633_N-acetyl-alpha-D-glucosaminyl_L-malate_synthase	0.025669	0.0100778
00038_RsbT_co-antagonist_protein_rsbRD_N-terminal_domain	0.0256463	0.0101697	dsrT
00366_ATP-dependent_lipid_A-core_flippase	0.0255576	0.00678263
01234_Alkyl_hydroperoxide_reductase_E	0.0254434	0.0109117	ahp
01511_hypothetical_protein	0.0253763	0.0123585
02031_Trans-4-hydroxy-L-proline_dehydratase	0.0253586	0.00910027
00411_Cation-efflux_pump_FieF	0.0253483	0.00510175
00892_Fused_nickel_transport_protein_NikMN	0.0253438	0.00808753
03306_Methenyltetrahydromethanopterin_cyclohydrolase	0.0252588	0.00518294
02152_A-adding_tRNA_nucleotidyltransferase	0.0252443	0.0058655
00927_Gas_vesicle_structural_protein	0.0251871	0.00771725
01972_Acetyl-coenzyme_A_carboxylase_carboxyl_transferase_subunit_beta	0.0251528	0.00577132
01718_Uracil_phosphoribosyltransferase	0.0250571	0.00593596
03771_Ketoacyl-synthetase_C-terminal_extension;Beta-ketoacyl_synthase;_N-terminal_domain;Beta-ketoacyl_synthase;_C-terminal_domain;Polyketide_synthase_dehydratase	0.0250479	0.0143935
02538_Domain_of_unknown_function_(DUF4309)	0.0250239	0.0039783
02165_ell_wall_binding_domain_2_(CWB2);Regulator_of_chromosome_condensation_(RCC1)_repeat;Regulator_of_chromosome_condensation_(RCC1)_repeat	0.0249726	0.00482689
00283_G5_domain;Putative_peptidoglycan_binding_domain;VanW_like_protein	0.024936	0.00276455
00835_DNA_mismatch_repair_protein_MutS	0.024856	0.011064
00649_Bacterial_Ig-like_domain_(group_4);ell_wall_binding_domain_2_(CWB2);Leucine_Rich_repeats_(2_copies);Leucine_rich_repeat	0.0247428	0.00108234
03109_2-isopropylmalate_synthase_2	0.0247382	0.00586367
01340_UDP-glucose_4-epimerase	0.0247241	0.00717197
00437_conserved_hypothetical_protein;_YceG_family	0.0246469	0.0125235
03717_HicB_like_antitoxin_of_bacterial_toxin-antitoxin_system	0.0246373	0.00883664
00308_Predicted_membrane_protein_(DUF2232)	0.0245935	0.0060187
03632_hypothetical_protein	0.0245427	0.0102681
00829_Probable_metallo-hydrolase_YflN	0.0245355	0.00356107
00793_ANTAR_domain;Response_regulator_receiver_domain	0.0245346	0.0113999
00025_Methanol--corrinoid_protein_co-methyltransferase	0.0245031	0.0113551
01456_hypothetical_protein	0.024501	0.0206517
01167_Delta-aminolevulinic_acid_dehydratase	0.0244218	0.0153729
03465_BlaR1_peptidase_M56	0.0244188	0.00373797
00724_Uncharacterized_glycosylase_YvbX	0.0243614	0.016189
00891_Putative_ABC_transporter_ATP-binding_protein_MA_4021	0.0243095	0.014868
02695_NYN_domain	0.0242337	0.0124277
01872_Isocitrate_dehydrogenase_[NADP];_mitochondrial	0.0241674	0.00777475
02959_Ribosome-binding_factor_A	0.0241629	0.00185813
00083_3'-5'_exonuclease_DinG	0.0240729	0.00806886
02452_Type_I_phosphodiesterase_/_nucleotide_pyrophosphatase	0.0239924	0.00343704
02201_hypothetical_protein	0.0239129	0.00428975
01204_Stress_response_protein_SCP2	0.0238812	0.00959739
00620_UDP-N-acetylmuramoyl-L-alanyl-D-glutamate--2;6-diaminopimelate_ligase	0.0238463	0.0102984
03554_hypothetical_protein	0.0238358	0.00428053
00512_Sporulation_integral_membrane_protein_YlbJ	0.0237605	0.00674638
02830_Uncharacterized_ATP-binding_protein_MJ0685	0.0237494	0.00458899
01401_Riboflavin_biosynthesis_protein_RibBA	0.0237445	0.00732761
00442_tRNA_hydroxylation_protein_P1	0.0235707	0.00728032
03175_Pyridoxamine_5'-phosphate_oxidase	0.0235522	0.00137428
03023_Alanine_dehydrogenase	0.0235225	0.0102755
01571_4-alpha-glucanotransferase	0.0234685	0.0121868
02038_Putative_dehydratase_subunit_MJ0007	0.023453	0.0165164
03142_selenium_metabolism_protein_YedF	0.0234369	0.00634778
01977_hypothetical_protein	0.0234165	0.00303409
02874_Elongation_factor_4	0.0233858	0.00230904
02935_SsrA-binding_protein	0.023296	0.00919046
03325_Probable_RuBisCO_transcriptional_regulator	0.0232192	0.017813
03440_Signal_transduction_histidine-protein_kinase_BaeS	0.0231291	0.00759367
00841_RNA-binding_protein_Hfq	0.0230778	0.00921647
03667_Fic/DOC_family	0.0230707	0.0100955
01171_Glutamyl-tRNA_reductase	0.0230507	0.0113823
03302_L-threonine_dehydratase_biosynthetic_IlvA	0.0230271	0.00468082
01380_Cobyrinate_a;c-diamide_synthase	0.0229786	0.0142359
00120_Potassium_transporter_KimA	0.0229527	0.00110449
01928_MerR_HTH_family_regulatory_protein	0.0228711	0.00566855
02088_hypothetical_protein	0.0228335	0.00800496
01178_Cyclic_dehypoxanthine_futalosine_synthase	0.0228214	0.0086712
01381_Probable_RuBisCO_transcriptional_regulator	0.0228038	0.0112831
01058_Receptor_family_ligand_binding_region;Periplasmic_binding_protein_domain;Periplasmic_binding_protein	0.0228033	0.00658541
02908_ATP-dependent_helicase/nuclease_subunit_A	0.0228027	0.0116788
03232_PD-(D/E)XK_nuclease_family_transposase	0.0227746	0.015305
00019_Ketoisovalerate_oxidoreductase_subunit_VorA	0.0227717	0.007172
01175_Heptaprenyl_diphosphate_synthase_component_2	0.0227668	0.0135692
01671_ell_wall_binding_domain_2_(CWB2);Transglycosylase_SLT_domain	0.0227658	0.0131506
02590_prevent-host-death_family_protein	0.0227614	0.00975451
01566_1;4-alpha-glucan_branching_enzyme_GlgB	0.0227261	0.0119988
02103_Acetolactate_synthase_large_subunit	0.0226645	0.00431991
00529_5-methylthioadenosine/S-adenosylhomocysteine_deaminase	0.0225919	0.00583728
01742_hypothetical_protein	0.022585	0.0134968
01200_Hydrogenase-4_component_C	0.0225054	0.0154847
02825_hypothetical_protein	0.0224473	0.00811123
00540_Ribonuclease_HII	0.0222978	0.00313413
01135_CHAD_domain;CYTH_domain	0.0222461	0.00818582
02974_Aspartate-semialdehyde_dehydrogenase	0.0222294	0.00418067
03882_Domain_of_unknown_function_(DUF4367);BlaR1_peptidase_M56	0.022173	0.0127435
03262_Phosphoribosylamine--glycine_ligase	0.0221395	0.00810054
00057_Glucose-6-phosphate_isomerase	0.0220045	0.00141624
02730_4-hydroxy-3-methylbut-2-enyl_diphosphate_reductase	0.0219713	0.00307624
01923_MarR_family;MarR_family	0.0219376	0.00219676
03216_ABC-2_family_transporter_protein;Acyltransferase_family	0.02191	0.00708722
02013_Domain_of_unknown_function_(DUF2357);PD-(D/E)XK_nuclease_superfamily	0.0219035	0.0122261
01164_Glutamate-1-semialdehyde_2;1-aminomutase	0.0218964	0.00459433
01605_PAS_domain_S-box_protein	0.0218687	0.00201246
03304_Tyrosine_recombinase_XerC	0.0218497	0.0067112
01857_Endonuclease_MutS2	0.021744	0.0132863
01215_Manganese_transport_system_membrane_protein_MntC	0.0217032	0.00751207
02001_diguanylate_cyclase_(GGDEF)_domain	0.0216516	0.00706337
01159_hypothetical_protein	0.0216403	0.00380849
01326_Cell_shape-determining_protein_MreB	0.0215791	0.00642993
02302_HNH_endonuclease;RRXRR_protein	0.0215095	0.00862463
01778_Peptidase_family_M23	0.0214496	0.00940095
03818_hypothetical_protein	0.0214441	0.00577134
02012_hypothetical_protein	0.0214008	0.0102485
03744_FeoA_domain	0.0213344	0.0128694
02882_Threonylcarbamoyladenosine_tRNA_methylthiotransferase_MtaB	0.0212486	0.0138634
00919_hypothetical_protein	0.0212238	0.00703412
00774_Transcription_elongation_factor_GreA	0.021196	0.00837581
02483_Periplasmic_[NiFe]_hydrogenase_small_subunit_1	0.0211604	0.00853197
00187_Putative_pyrophosphorylase_ModD	0.0211155	0.0119033
01867_Translation_initiation_factor_IF-3	0.0210153	0.0103594
00815_Phosphate-binding_protein_PstS_1	0.0210045	0.00563812
01736_CTP_synthase	0.0209744	0.00954719
00235_Rubrerythrin	0.0209724	0.00753168
02026_Trans-4-hydroxy-L-proline_dehydratase_activating_enzyme	0.0209694	0.0115272
00792_hypothetical_protein	0.0209687	0.0110954
02442_Bifunctional_protein_PyrR	0.0209467	0.00947623
02909_Uncharacterized_MFS-type_transporter_YhcA	0.0209393	0.00521347
01771_Sugar_phosphatase_YidA	0.0209295	0.00531442
01763_RNA_polymerase_sigma-54_factor	0.0208901	0.0105217
00423_Uncharacterized_AAA_domain-containing_protein_YrvN	0.0208874	0.00455984
01345_GTPase_Obg	0.0208798	0.00417738
00744_hypothetical_protein	0.0208268	0.00860443
01512_7-cyano-7-deazaguanine_synthase	0.020816	0.0143561
00692_Dipeptide-binding_protein_DppE	0.0208025	0.0146461
01170_Porphobilinogen_deaminase	0.0207919	0.00605269
01083_Flotillin-1	0.0207348	0.00757042
01216_Zinc-uptake_complex_component_A_periplasmic	0.0206943	0.00790434
02751_hypothetical_protein	0.0206924	0.0184827
02523_Oleate_hydratase	0.0206708	0.00707804
02465_hypothetical_protein	0.0206211	0.0121007
02658_Isochorismatase_family	0.0206133	0.00978457
00619_UDP-N-acetylmuramoyl-tripeptide--D-alanyl-D-alanine_ligase	0.0206041	0.0117885
03722_transposase;_IS605_OrfB_family	0.0205539	0.00263528
03825_Aldo/keto_reductase_family;4Fe-4S_dicluster_domain;4Fe-4S_dicluster_domain	0.0205247	0.00733032
01140_hypothetical_protein	0.0204402	0.00620309
01350_Uncharacterized_ABC_transporter_ATP-binding_protein_YfmM	0.0203961	0.00881952
03525_LysM_domain	0.0203764	0.00539142
00856_Uncharacterized_HTH-type_transcriptional_regulator_MT0088	0.0203589	0.00959971
01042_30S_ribosomal_protein_S17	0.0203206	0.0101938
00447_AAA_domain;CobQ/CobB/MinD/ParA_nucleotide_binding_domain;ATPase_MipZ;NUBPL_iron-transfer_P-loop_NTPase;Response_regulator_receiver_domain	0.0202985	0.00701794
00124_FeoC_like_transcriptional_regulator	0.0202903	0.0103183
01503_Bacterial_regulatory_proteins;_tetR_family	0.0202813	0.0104742
02797_CRISPR-associated_endonuclease_Cas1_1	0.020211	0.00675535
00365_High-affinity_zinc_uptake_system_membrane_protein_ZnuB	0.0202074	0.00114893
03461_Nucleotidyltransferase_domain;Polymerase_beta;_Nucleotidyltransferase	0.0201635	0.00528083
03265_Phosphoribosylformylglycinamidine_cyclo-ligase	0.0201406	0.00601969
01710_hypothetical_protein	0.0201252	0.0128279
01580_GDSL-like_Lipase/Acylhydrolase;GDSL-like_Lipase/Acylhydrolase_family	0.0201174	0.00676283
01067_Uncharacterized_ABC_transporter_ATP-binding_protein_MJ0035	0.0200834	0.0087087
00523_3-oxoacyl-[acyl-carrier-protein]_synthase_2	0.0200479	0.0116914
02111_hypothetical_protein	0.0199932	0.00565868
03390_Helix-turn-helix	0.0197635	0.0140318
00373_Histidinol_dehydrogenase	0.0197045	0.00883573
02770_Uncharacterized_ABC_transporter_ATP-binding_protein_YknY	0.0194924	0.01291
00020_Ketoisovalerate_oxidoreductase_subunit_VorA	0.0194867	0.0066403
01081_1;4-dihydroxy-6-naphtoate_synthase	0.0194805	0.0122731
03012_1-deoxy-D-xylulose-5-phosphate_synthase	0.0194638	0.00627159
01013_Mini-ribonuclease_3	0.0193595	0.0128539
02025_Isethionate_sulfite-lyase_activating_enzyme	0.0193562	0.0126575
01306_Probable_GTP-binding_protein_EngB	0.0193305	0.0148189
02083_hypothetical_protein	0.0193033	0.00927593
03263_Bifunctional_purine_biosynthesis_protein_PurH	0.0193005	0.0133506
01288_hypothetical_protein	0.0192663	0.00213763
00530_hypothetical_protein	0.0192287	0.0110681
01506_Small;_acid-soluble_spore_proteins;_alpha/beta_type	0.0191768	0.0133799
00214_Flavin_reductase_like_domain	0.0191656	0.00456594
03513_Phosphoglucosamine_mutase	0.019143	0.00828164
00624_Transcriptional_regulator_MraZ	0.0191282	0.00861708
01308_Sodium/calcium_exchanger_protein	0.0191253	0.0054368
02934_Probable_protein-export_membrane_protein_SecG	0.019116	0.00542546
01347_Uncharacterized_ABC_transporter_permease_YknZ	0.0191087	0.00528586
00631_VWA_domain_containing_CoxE-like_protein	0.0190971	0.0075209
00417_Histidine--tRNA_ligase	0.0190801	0.00914981
00805_Putative_nickel_insertion_protein	0.0190037	0.00588843
02569_Chemoreceptor_zinc-binding_domain;Methyl-accepting_chemotaxis_protein_(MCP)_signalling_domain	0.0189393	0.010808
02717_Probable_cobalt-precorrin-5A_hydrolase	0.0189373	0.00149739
00328_hypothetical_protein	0.0189217	0.00330064
03676_Arsenical_resistance_operon_repressor	0.0189177	0.00343323
00730_Putative_L;D-transpeptidase_YkuD	0.0188755	0.00240894
01046_Isoleucine--tRNA_ligase	0.0187824	0.00801364
01641_bacterial_surface_protein_26-residue_repeat	0.0187496	0.00931751
02097_Amidohydrolase_family	0.0187155	0.00632689
01337_radical_SAM-linked_protein	0.0186854	0.008968
01402_Riboflavin_synthase	0.0186415	0.00372078
03434_hypothetical_protein	0.0186194	0.00293649
00591_Probable_2-phosphosulfolactate_phosphatase	0.0185893	0.00429033
00436_G5_domain;Putative_peptidoglycan_binding_domain;VanW_like_protein	0.0185662	0.00277695
01220_DNA_gyrase_subunit_A	0.0185067	0.00562839
03449_ATP-dependent_protease_ATPase_subunit_HslU	0.0184827	0.0106655
00816_Probable_ABC_transporter_permease_protein_YqgH	0.0184011	0.00779573
00398_Putative_restriction_endonuclease	0.018345	0.0109896
01122_Epoxyqueuosine_reductase	0.0183217	0.00256994
03160_hypothetical_protein	0.0182969	0.00480598
01521_Adenosylcobalamin/alpha-ribazole_phosphatase	0.0182719	0.00994429
00804_Pyridinium-3;5-biscarboxylic_acid_mononucleotide_synthase	0.0182369	0.0167817
02976_4-hydroxy-tetrahydrodipicolinate_synthase	0.0181858	0.00551388
02049_Asparagine--tRNA_ligase	0.0180403	0.0087943
03514_hypothetical_protein	0.0179937	0.00927792
01396_hypothetical_protein	0.0179862	0.0128854
01242_hypothetical_protein	0.0179754	0.00844622
00208_tRNA_(cytidine(34)-2'-O)-methyltransferase	0.0179546	0.00743334
00655_Flagellar_hook_protein_FlgE	0.0179266	0.010344
02945_hypothetical_protein	0.0178709	0.00402517
02951_hypothetical_protein	0.0178696	0.00475333
00066_hypothetical_protein	0.0178667	0.0104203
03215_AAA_domain;_putative_AbiEii_toxin;_Type_IV_TA_system;ABC_transporter	0.0178349	0.00660266
01906_HAMP_domain;Histidine_kinase-;_DNA_gyrase_B-;_and_HSP90-like_ATPase;His_Kinase_A_(phospho-acceptor)_domain	0.0178296	0.0115452
01325_hypothetical_protein	0.0177523	0.00584834
01315_Trifunctional_nucleotide_phosphoesterase_protein_YfkN	0.0177386	0.00893987
02480_Hydrogenase_expression/formation_protein_HupD	0.0177138	0.0106992
00803_Pyridinium-3;5-bisthiocarboxylic_acid_mononucleotide_synthase	0.01771	0.00679207
01193_Aldehyde_oxidoreductase	0.017708	0.0102439
02840_Fructose-bisphosphate_aldolase_class_1	0.0177001	0.00595624
00554_Sensor_histidine_kinase_ResE	0.017693	0.00517576
01801_UDP-N-acetylglucosamine_1-carboxyvinyltransferase_1	0.0176876	0.0092746
02231_hypothetical_protein	0.0175753	0.00394814
02233_hypothetical_protein	0.0175587	0.00510171
01361_hypothetical_protein	0.017512	0.00511051
02054_Uroporphyrinogen_decarboxylase_(URO-D)	0.0174504	0.00638177
00268_Pyridoxal_5'-phosphate_synthase_subunit_PdxT	0.0173873	0.0116003
02208_hypothetical_protein	0.0172664	0.00883004
01403_Riboflavin_biosynthesis_protein_RibD	0.0172595	0.00838868
01016_RNA_polymerase_sigma-H_factor	0.0172517	0.0052902
01732_hypothetical_protein	0.0172473	0.00556911
01364_ATP-dependent_RecD-like_DNA_helicase	0.0171808	0.00615397
03805_prevent-host-death_family_protein	0.017164	0.0164928
02881_Ribosomal_RNA_small_subunit_methyltransferase_E	0.0171354	0.0104445
00600_Pyridoxal_phosphate_homeostasis_protein	0.0171127	0.00875831
01398_hypothetical_protein	0.0171005	0.0053105
04055_Tellurium_resistance_protein_TerA	0.0170875	0.00542765
00065_Stage_V_sporulation_protein_R	0.0170602	0.0076188
02434_NADH_oxidase	0.0170444	0.0120123
02741_hypothetical_protein	0.0170309	0.010317
03227_Aldo/keto_reductase_family;4Fe-4S_dicluster_domain;4Fe-4S_dicluster_domain	0.016958	0.00307186
03145_ComE_operon_protein_3	0.0169304	0.00717141
01255_Putative_aminopeptidase	0.0169302	0.0118679
03111_Glutamyl-tRNA(Gln)_amidotransferase_subunit_A	0.0169174	0.00543138
03399_Nicotinate_phosphoribosyltransferase	0.0169012	0.00371079
02106_N-acetylmuramoyl-L-alanine_amidase;ell_wall_binding_domain_2_(CWB2);Bacterial_SH3_domain	0.0168511	0.0081755
03156_Transposase	0.0168395	0.0106636
01452_Dinitrogenase_iron-molybdenum_cofactor	0.0167877	0.0085694
01864_Uncharacterized_tRNA/rRNA_methyltransferase_YsgA	0.0167854	0.0072806
00324_ell_wall_binding_domain_2_(CWB2)	0.0167822	0.00846942
01196_hypothetical_protein	0.0167656	0.00578696
01895_Bacterial_regulatory_proteins;_tetR_family	0.0167593	0.00618229
00099_hypothetical_protein	0.0167498	0.0044177
02734_GTPase_Der	0.0167173	0.0122248
01094_H(+)/Cl(-)_exchange_transporter_ClcA	0.016717	0.00824239
01708_HD_domain;HD_domain	0.0167145	0.0127867
02102_diguanylate_cyclase_(GGDEF)_domain	0.0166819	0.00602608
03161_Protein_of_unknown_function_(DUF2442)	0.016676	0.00565927
02883_Histidine_triad_nucleotide-binding_protein	0.0165994	0.0124171
02124_Helicase_conserved_C-terminal_domain;Type_III_restriction_enzyme;_res_subunit;Bacterial_SNF2_helicase_associated;SNF2_family_N-terminal_domain	0.0165953	0.00792466
02850_hypothetical_protein	0.0165949	0.00395651
01859_Putative_restriction_endonuclease	0.0165724	0.00434903
00598_S4_domain;Putative_RNA-binding_domain_in_YlmH	0.0165604	0.00745549
03502_CDP-diacylglycerol--glycerol-3-phosphate_3-phosphatidyltransferase	0.0165173	0.00799589
00884_Proton-translocating_ferredoxin:NAD(+)_oxidoreductase_complex_subunit_C	0.0164548	0.00780813
01113_PAP2_superfamily;PAP2_superfamily	0.0164471	0.00407405
00602_Alkaline_phosphatase_synthesis_sensor_protein_PhoR	0.0164296	0.00557939
00263_tRNA-specific_adenosine_deaminase	0.016422	0.00444612
03261_Stage_V_sporulation_protein_D	0.0163983	0.00840947
00018_Ketoisovalerate_oxidoreductase_subunit_VorB	0.0163977	0.0124489
03007_Exodeoxyribonuclease_7_large_subunit	0.0163596	0.00910917
03451_hypothetical_protein	0.0163327	0.00832812
01997_GDSL-like_Lipase/Acylhydrolase;GDSL-like_Lipase/Acylhydrolase_family	0.0163247	0.00927164
00645_Putative_cysteine_ligase_BshC	0.0163184	0.00585878
01091_EamA-like_transporter_family	0.0162926	0.00913063
01536_hypothetical_protein	0.0162797	0.00713339
02694_10_kDa_chaperonin	0.0162475	0.00455644	groS
01480_Phospho-2-dehydro-3-deoxyheptonate_aldolase	0.016244	0.00760767
01004_DNA_repair_protein_RadA	0.0162177	0.00639861
02456_Rqc2_homolog_RqcH	0.016208	0.00582496
00255_ABC-2_family_transporter_protein	0.0162015	0.00749824
00900_methylated-DNA--[protein]-cysteine_S-methyltransferase	0.0161971	0.00889139
00539_Ribosome_biogenesis_GTPase_A	0.0161735	0.00627034
01413_Uncharacterized_membrane_protein_in_ycf23-apcF_intergenic_region	0.0161733	0.0101065
01975_Transcriptional_regulator_PadR-like_family	0.0161371	0.0067618
02073_Tellurite_resistance_protein_TerB;TerD_domain	0.0161287	0.0044623
03069_Zinc-transporting_ATPase	0.0161085	0.00557934
01019_preprotein_translocase;_SecE_subunit	0.016097	0.00274755
01570_Glycogen_synthase	0.0160814	0.00432017
01744_hypothetical_protein	0.0160241	0.0117031
01174_Cytochrome_c_biogenesis_protein_CcsB	0.0159719	0.00797811
02508_hypothetical_protein	0.0159296	0.00800219
02320_bacterial_surface_protein_26-residue_repeat	0.0158924	0.0066964
03064_Dihydrolipoyl_dehydrogenase	0.0158819	0.00799276
02198_NADH_oxidase	0.0158737	0.00579376
00372_ATP_phosphoribosyltransferase	0.0158506	0.0037541
00005_hypothetical_protein	0.0158304	0.00485652
00281_tRNA_uridine_5-carboxymethylaminomethyl_modification_enzyme_MnmG	0.0158264	0.00403197
00082_Phosphatidylserine_decarboxylase_proenzyme	0.0158016	0.00570996
00742_PPIC-type_PPIASE_domain;PPIC-type_PPIASE_domain;PPIC-type_PPIASE_domain;SurA_N-terminal_domain;SurA_N-terminal_domain	0.0157816	0.0015461
00783_Signal_transduction_histidine-protein_kinase/phosphatase_DegS	0.0157778	0.00742696
00910_efflux_transporter;_RND_family;_MFP_subunit	0.0157686	0.00703109
03458_Sporulation_and_spore_germination	0.0157011	0.00421611
03146_hypothetical_protein	0.0156746	0.00612142
00525_Chromosome_partition_protein_Smc	0.0156691	0.00859329
03059_Carbon_monoxide_dehydrogenase_1	0.0156475	0.0131248
00683_Protein-glutamate_methylesterase/protein-glutamine_glutaminase	0.0156392	0.013897
01160_Coat_F_domain	0.0156122	0.00580347
00736_Putative_septation_protein_SpoVG	0.0155924	0.0028642
00510_Putative_rRNA_methyltransferase_YlbH	0.0155593	0.0081812
00715_Stage_0_sporulation_protein_YaaT	0.0155392	0.00204974
03332_Uncharacterized_glycosyltransferase_YkcC	0.01551	0.0041325
01578_hypothetical_protein	0.0155079	0.00298991
00204_PAS_domain_S-box_protein;diguanylate_cyclase_(GGDEF)_domain	0.015503	0.00795926
03511_hypothetical_protein	0.015432	0.00392161
02246_Energy-coupling_factor_transporter_transmembrane_protein_EcfT	0.0154183	0.0090829
02602_Helicase_conserved_C-terminal_domain	0.0154093	0.00849596
02268_putative_zinc_finger/helix-turn-helix_protein;_YgiT_family	0.0154032	0.00507383
01250_Uncharacterized_iron-sulfur_protein_MMP1067	0.0153994	0.00338872
03439_Uncharacterized_transcriptional_regulatory_protein_YcbL	0.0153962	0.00635304
02845_1;4-alpha-glucan-branching_enzyme	0.0153551	0.0090329
02209_hypothetical_protein	0.0153304	0.00242438
00789_hypothetical_protein	0.0153123	0.00625986
00382_PAS_domain_S-box_protein	0.0152882	0.0024408
03471_DUF218_domain	0.0152656	0.00309145
01089_Cache_domain;Methyl-accepting_chemotaxis_protein_(MCP)_signalling_domain	0.0151917	0.00859542
01531_Acetyl-CoA_decarbonylase/synthase_complex_subunit_gamma	0.0151645	0.00240007
01142_Uncharacterized_transporter_YwrA	0.0151157	0.00565295
03257_Glycine--tRNA_ligase_beta_subunit	0.0151067	0.00716291
01319_Probable_low-affinity_inorganic_phosphate_transporter	0.0150634	0.00724189
03230_conserved_hypothetical_protein	0.01503	0.00487878
01141_hypothetical_protein	0.0150281	0.00204462
03259_Putative_pyruvate;_phosphate_dikinase_regulatory_protein	0.0150054	0.00446651
00206_Glycosyl_hydrolases_family_18	0.0149547	0.00464142
02365_GGGtGRT_protein	0.0149215	0.00674108
01099_Four_helix_bundle_sensory_module_for_signal_transduction;HAMP_domain;HAMP_domain;Methyl-accepting_chemotaxis_protein_(MCP)_signalling_domain	0.0149166	0.00654608
02009_hypothetical_protein	0.0148817	0.00407541
00844_GTP-binding_protein_HflX	0.0148594	0.010571
01088_hypothetical_protein	0.0148386	0.00736044
03273_Endoribonuclease_EndoA	0.0148152	0.0102961
00648_hypothetical_protein	0.0147677	0.00707002
00690_Histidine_kinase-;_DNA_gyrase_B-;_and_HSP90-like_ATPase;GHKL_domain;His_Kinase_A_(phospho-acceptor)_domain	0.0146303	0.00393332
03009_Farnesyl_diphosphate_synthase	0.014593	0.0040251
01257_Phosphomethylpyrimidine_synthase	0.0145825	0.00228909
02234_hypothetical_protein	0.0145749	0.00950417
02842_Glycerate_kinase	0.0145693	0.00630379
00105_Bifunctional_chorismate_mutase/prephenate_dehydratase	0.0145649	0.00286487
01752_Serine_protease_Do-like_HtrB	0.0145571	0.0132086
01915_DNA_polymerase_I	0.0144906	0.00474093
00546_NADH-quinone_oxidoreductase;_chain_I	0.0144427	0.00210842
01150_hypothetical_protein	0.0144297	0.00609238
01848_Uroporphyrinogen_decarboxylase_(URO-D)	0.0144215	0.0100698
03266_Amidophosphoribosyltransferase	0.0144049	0.00399782
03516_Cyclic_di-AMP_synthase_CdaA	0.0143916	0.0121887
02533_mutator_mutT_protein	0.0143904	0.00572215
02559_Ribonuclease_PH	0.0143508	0.00594223
03655_ParE_toxin_of_type_II_toxin-antitoxin_system;_parDE	0.0143425	0.00440307
01205_Uncharacterized_membrane_protein_YceF	0.0143389	0.00655669
02892_hypothetical_protein	0.0141463	0.00539799
01254_Tetrahedral_aminopeptidase	0.0141359	0.00483146
02601_General_transcription_and_DNA_repair_factor_IIH_helicase_subunit_XPB	0.0140939	0.00839699
01217_iron-sulfur_cluster_assembly_accessory_protein	0.0140872	0.00558222
02671_ATP-dependent_helicase/deoxyribonuclease_subunit_B	0.0140733	0.00698737
00207_Probable_undecaprenyl-phosphate_N-acetylglucosaminyl_1-phosphate_transferase	0.0140354	0.00594381
01546_hypothetical_protein	0.0140295	0.0135546
02322_Carboxymethylenebutenolidase_1	0.0139971	0.0119355
01568_Glucose-1-phosphate_adenylyltransferase	0.0139914	0.00920188
00326_hypothetical_protein	0.0139738	0.00538596
01375_Nitrate_reductase_gamma_subunit	0.013915	0.00580799
00735_Pur_operon_repressor	0.0138999	0.00211618
02118_Protein_of_unknown_function_DUF47	0.0138861	0.0157454
01924_hypothetical_protein	0.0138803	0.00116258
02513_Putative_restriction_endonuclease	0.0138744	0.00501799
01329_Penicillin-binding_protein_2A	0.0138543	0.00802336
00855_redox-active_disulfide_protein_2	0.0138121	0.0068266
02848_Methyltransferase_domain;Methyltransferase_domain;Methyltransferase_domain;Methyltransferase_domain;Methyltransferase_domain;ubiE/COQ5_methyltransferase_family	0.0138096	0.00512596
02670_hypothetical_protein	0.0137912	0.00731599
01606_Signal_transduction_histidine-protein_kinase_BarA	0.0137786	0.00765465
02810_hypothetical_protein	0.0137747	0.00637051
01048_Universal_stress_protein_MTBMA_c15380	0.0137718	0.00792095
03819_hypothetical_protein	0.0137672	0.0113074
00603_Alkaline_phosphatase_synthesis_transcriptional_regulatory_protein_PhoP	0.0137255	0.00533061
02780_UDP-N-acetylglucosamine_4;6-dehydratase_(inverting)	0.0137113	0.00514167
00421_L-allo-threonine_aldolase	0.0137045	0.00930801
02859_Xylose_isomerase-like_TIM_barrel	0.0136898	0.00743815
01273_hypothetical_protein	0.0136801	0.00347365
01478_3-phosphoshikimate_1-carboxyvinyltransferase	0.0136782	0.00283783
01535_hypothetical_protein	0.013674	0.007653
00547_NAD(P)H-quinone_oxidoreductase_chain_6	0.0136715	0.00389872
03169_ell_wall_binding_domain_2_(CWB2);Regulator_of_chromosome_condensation_(RCC1)_repeat;Regulator_of_chromosome_condensation_(RCC1)_repeat	0.0136347	0.00862804
03210_Mu_transposase;_C-terminal	0.0136339	0.00311447
03248_Putative_stage_IV_sporulation_protein_YqfD	0.0136326	0.00848596
00104_Oligoendopeptidase_F_homolog	0.0136093	0.00880416
00883_Proton-translocating_ferredoxin:NAD(+)_oxidoreductase_complex_subunit_D	0.0136087	0.00561079
01371_hypothetical_protein	0.0135744	0.0053779
00609_Cell_division_protein_FtsZ	0.0135603	0.00484816
00720_Uncharacterized_metal-dependent_hydrolase_YabD	0.0135584	0.001234
02973_Dipicolinate_synthase_subunit_B	0.0135443	0.00344941
00915_Ammonium_transporter	0.0134921	0.00453122
01459_hypothetical_protein	0.0134795	0.00685147
00796_hypothetical_protein	0.0134444	0.00808402
02149_hypothetical_protein	0.0134332	0.0136349
01947_hypothetical_protein	0.0134306	0.00568691
03398_NH(3)-dependent_NAD(+)_synthetase	0.0133955	0.00748886
00632_ATPase_family_associated_with_various_cellular_activities_(AAA);AAA_domain_(Cdc48_subfamily);ATPase_family_associated_with_various_cellular_activities_(AAA);AAA_domain_(dynein-related_subfamily);Hydrolytic_ATP_binding_site_of_dynein_motor_region;Holliday_junction_DNA_helicase_RuvB_P-loop_domain	0.0133482	0.00559924
00921_hypothetical_protein	0.0133441	0.0071854
01729_Fructose-1;6-bisphosphatase_class_2	0.0132968	0.00825345
03859_IPT/TIG_domain	0.0132792	0.00696651
01448_Putative_ABC_transporter_permease_protein_MJ0087	0.0132659	0.00748724
00196_hypothetical_protein	0.0132617	0.0060224
01950_Probable_multidrug_resistance_ABC_transporter_ATP-binding/permease_protein_YheH	0.0132611	0.00315
03276_Lipid_II_isoglutaminyl_synthase_(glutamine-hydrolyzing)_subunit_MurT	0.0132319	0.00582285
00535_tRNA_(guanine-N(1)-)-methyltransferase	0.0132234	0.0101512
03515_YbbR-like_protein	0.0132229	0.00426568
00094_hypothetical_protein	0.0132119	0.00199767
02880_Ribosomal_protein_L11_methyltransferase	0.0131248	0.00413654
00878_FAD:protein_FMN_transferase	0.0131068	0.0081917
01860_Metalloenzyme_superfamily;Type_I_phosphodiesterase_/_nucleotide_pyrophosphatase	0.0131057	0.00373629
01177_Sec-independent_protein_translocase_protein_TatC	0.0130659	0.00807432
00087_Aminodeoxychorismate_lyase	0.0130573	0.00956194
02668_Glycosyl_transferases_group_1;Glycosyl_transferases_group_1;Glycosyl_transferases_group_1	0.0130189	0.0123027
03018_Stage_0_sporulation_protein_A_homolog	0.0130153	0.0070267
01214_Probable_metal_transport_system_ATP-binding_protein_TM_0124	0.0129922	0.00542475
00109_Probable_tautomerase_BH3814	0.0129815	0.00296791
03547_N-acetylmuramoyl-L-alanine_amidase_LytC	0.0129348	0.00968911
00722_3D_domain;G5-linked-Ubiquitin-like_domain;G5_domain	0.0129337	0.00343667
01404_Bifunctional_AAC/APH	0.0128839	0.00409861
00270_DNA_gyrase_subunit_A	0.0128684	0.0119043
02130_Pyrimidine-nucleoside_phosphorylase	0.0128469	0.0110232
01331_Septum_site-determining_protein_MinD	0.0128421	0.00498393
02321_hypothetical_protein	0.0128231	0.00678871
03456_RNA_polymerase_sigma_factor_SigA	0.0128141	0.00875397
02447_Dihydroorotate_dehydrogenase_B_(NAD(+));_electron_transfer_subunit	0.012808	0.00875403
03030_Type_4_fimbrial_assembly_protein_PilC	0.0127977	0.00841072
02098_4Fe-4S_binding_domain;4Fe-4S_dicluster_domain;4Fe-4S_dicluster_domain;4Fe-4S_binding_domain;4Fe-4S_binding_domain;4Fe-4S_dicluster_domain;4Fe-4S_dicluster_domain	0.0127969	0.0063589
00755_tRNA(Ile)-lysidine_synthase	0.012796	0.00459034
03922_hypothetical_protein	0.0127584	0.0114928
03427_hypothetical_protein	0.0127106	0.00638387
03481_Stage_0_sporulation_protein_A_homolog	0.0126941	0.00736377
03991_Putative_peptidoglycan_O-acetyltransferase_YrhL	0.0126724	0.00885557
03489_Lichenan_permease_IIC_component	0.0126641	0.00710197
03049_HlyD_family_secretion_protein;Barrel-sandwich_domain_of_CusB_or_HlyD_membrane-fusion	0.0126579	0.0068251
03521_hypothetical_protein	0.0126499	0.00687387
03535_methyltransferase;_TIGR00027_family	0.012628	0.00265851
00256_hypothetical_protein	0.0126099	0.00950182
00375_Imidazoleglycerol-phosphate_dehydratase	0.0126018	0.00551684
01524_putative_membrane_protein;_TIGR04086_family	0.0125797	0.00524694
03421_hypothetical_protein	0.0125696	0.0105798
00311_Replicative_DNA_helicase	0.0125635	0.00642261
03295_Cardiolipin_synthase	0.0125515	0.00534922
00848_LexA_repressor	0.0125433	0.0041833
00323_Bacterial_Ig-like_domain_(group_2);ell_wall_binding_domain_2_(CWB2)	0.0125293	0.0130349
02563_3'3'-cGAMP-specific_phosphodiesterase_1	0.0125178	0.00498269
00847_D-alanine--D-alanine_ligase	0.0125103	0.00621252
00758_Bacterial_protein_of_unknown_function_(DUF881)	0.0125002	0.00894195
01062_Probable_fatty_acid_methyltransferase	0.0124992	0.00491154
02445_Carbamoyl-phosphate_synthase_small_chain	0.0124765	0.00479304
01407_hypothetical_protein	0.0124594	0.00964892
02753_hypothetical_protein	0.0124459	0.00170806
01686_Capsular_polysaccharide_biosynthesis_protein_CapD	0.0124418	0.00940721
00543_NADH-quinone_oxidoreductase_subunit_C	0.0123839	0.00855939
03546_Uncharacterised_ArCR;_COG2043	0.0123654	0.00600421
00503_hypothetical_protein	0.0123563	0.00699047
00622_hypothetical_protein	0.0123126	0.00275032
04053_Protein_of_unknown_function_DUF86	0.0123109	0.0080303
00831_Beta-lactamase_enzyme_family;D-alanyl-D-alanine_carboxypeptidase	0.012304	0.00220991
00362_Ferric_uptake_regulation_protein	0.0123034	0.0050068
04011_LUD_domain	0.0123009	0.0025113
02677_Four_helix_bundle_sensory_module_for_signal_transduction;GAF_domain;HAMP_domain;Histidine_kinase-;_DNA_gyrase_B-;_and_HSP90-like_ATPase;His_Kinase_A_(phospho-acceptor)_domain;Response_regulator_receiver_domain	0.0122628	0.00666772
01314_Glutamate_synthase_large_subunit-like_protein	0.0122487	0.00880609
00899_Tautomerase_enzyme	0.0122416	0.00361196
01114_Protein_of_unknown_function_(DUF1624)	0.012239	0.00567831
00673_Flagellar_motor_switch_protein_FliM	0.0121922	0.00442907
02151_hypothetical_protein	0.0121781	0.00790273
00520_3-oxoacyl-[acyl-carrier-protein]_reductase_FabG	0.012156	0.00572233
00797_hypothetical_protein	0.0121442	0.00683901
02108_Putative_agmatine_deiminase	0.0121282	0.00982126
01367_Pyruvate:ferredoxin_oxidoreductase	0.0121049	0.00821486
03946_hypothetical_protein	0.0120917	0.00442365
03463_NADPH-dependent_FMN_reductase	0.0120202	0.00719248
01594_Probable_diguanylate_cyclase_DgcE	0.0119852	0.00649071
01682_hypothetical_protein	0.0119398	0.00860178
02109_N-carbamoylputrescine_amidase	0.0119256	0.00411239
02564_Methyl-accepting_chemotaxis_protein_(MCP)_signalling_domain;Protoglobin	0.0119228	0.00759397
00738_Ribose-phosphate_pyrophosphokinase	0.0119157	0.00658608
03056_Carbamoyl-phosphate_synthase_small_chain	0.0118948	0.00890819
00092_Putative_metallophosphoesterase_MJ0623	0.0118875	0.0050202
01399_RNA_polymerase_sigma_factor_SigI	0.011874	0.00580978
01567_Glycogen_phosphorylase	0.0118669	0.00976053
03485_Glycosyl_transferase_family_2;Glycosyltransferase_like_family_2	0.0118499	0.0060675
02667_hypothetical_protein	0.0118406	0.00689884
02240_Helix-turn-helix_domain;Helix-turn-helix;Helix-turn-helix_domain	0.0118362	0.00560044
00961_Hypoxanthine-guanine_phosphoribosyltransferase	0.0118333	0.00557022
00275_Chromosomal_replication_initiator_protein_DnaA	0.0118261	0.00355351
00401_bacterial_surface_protein_26-residue_repeat	0.0117864	0.00365493
02420_DEAD/DEAH_box_helicase;Domain_of_unknown_function_(DUF3883);Helicase_conserved_C-terminal_domain;Type_III_restriction_enzyme;_res_subunit;SNF2_family_N-terminal_domain	0.0117763	0.00652531
02148_hypothetical_protein	0.0117733	0.00413871
02756_signal_peptidase_I	0.0117216	0.00444576
02512_Bacterial_Ig-like_domain_(group_3);Bacterial_Ig-like_domain_(group_4);ell_wall_binding_domain_2_(CWB2);BspA_type_Leucine_rich_repeat_region_(6_copies)	0.0116819	0.00472394
01105_GAF_domain;GAF_domain;HAMP_domain;Histidine_kinase-;_DNA_gyrase_B-;_and_HSP90-like_ATPase;His_Kinase_A_(phospho-acceptor)_domain;Orn/Lys/Arg_decarboxylase;_N-terminal_domain;Response_regulator_receiver_domain	0.0116743	0.00677658
01218_hypothetical_protein	0.0116571	0.00218322
02733_Protein_of_unknown_function_(DUF512);PDZ_domain;PDZ_domain;Radical_SAM_superfamily	0.0116399	0.0089197
02092_Universal_stress_protein_family	0.011621	0.00975064
03063_Dihydrolipoyl_dehydrogenase	0.011619	0.00671293
01172_Siroheme_synthase	0.0116129	0.00193237
01079_Nitrite_and_sulphite_reductase_4Fe-4S_domain;Nitrite/Sulfite_reductase_ferredoxin-like_half_domain	0.0115999	0.00943651
00177_hypothetical_protein	0.0115969	0.00379127
03651_polynucleotide_kinase-phosphatase	0.0115883	0.00306483
00430_Putative_transport_protein_YubA	0.0115748	0.00590989
02721_Cobalt-precorrin-5B_C(1)-methyltransferase	0.011552	0.00817262
01153_Sporulation_kinase_C	0.0115435	0.00276497
00081_CDP-diacylglycerol--serine_O-phosphatidyltransferase	0.0115133	0.00228906
01464_hypothetical_protein	0.0115041	0.00817508
03534_Bacterial_regulatory_proteins;_tetR_family	0.0114992	0.00221993
00445_VWA_domain_containing_CoxE-like_protein	0.0114986	0.00695113
02715_Cobalt-precorrin-6A_reductase	0.0114832	0.00624611
00141_Undecaprenyl-diphosphatase	0.0114574	0.00333467
00237_RNA_polymerase_sigma_factor;_sigma-70_family	0.0114531	0.00539077
02380_BON_domain	0.0114519	0.00653935
00251_Tubulin_like	0.0114439	0.00660767
02857_Fe(3+)-transport_system_permease_protein_FbpB_2	0.0114016	0.0034269
00764_Domain_of_unknown_function_(DUF2520);NADP_oxidoreductase_coenzyme_F420-dependent;NAD_binding_domain_of_6-phosphogluconate_dehydrogenase;Rossmann-like_domain	0.0113806	0.0104366
00086_Glutamine_amidotransferase_class-I	0.0113659	0.0088057
02706_hypothetical_protein	0.0113524	0.00408823
00929_Gas_vesicle_synthesis_protein_GvpL/GvpF	0.0113192	0.00366067
00511_hypothetical_protein	0.0113101	0.00371101
02064_Prodigiosin_synthesizing_transferase_PigC	0.01131	0.00749922
02282_Asparagine_synthase;Glutamine_amidotransferase_domain;Glutamine_amidotransferase_domain	0.0113072	0.00654462
02712_Cobyric_acid_synthase	0.011283	0.00526351
01051_Ferredoxin-1	0.011282	0.00357181
00123_Uncharacterized_MFS-type_transporter_YfnC	0.0112818	0.00353789
03351_Potassium_transporter_KimA	0.0112742	0.0123099
02742_Mu_transposase;_C-terminal;Integrase_core_domain	0.0112553	0.00199017
02202_Tetracyclin_repressor-like;_C-terminal_domain;Bacterial_regulatory_proteins;_tetR_family	0.0112326	0.00272458
02155_Segregation_and_condensation_protein_A	0.0112197	0.00438138
03002_Asp23_family;_cell_envelope-related_function	0.011205	0.00490084
01488_HTH-type_transcriptional_regulator_LutR	0.0112036	0.00908417
01123_MarR_family;MarR_family	0.0111594	0.00869078
03616_Glutathione-binding_protein_GsiB	0.0111501	0.00704445
00349_redox-active_disulfide_protein_2	0.0111239	0.00350294
01312_Acyl-CoA_dehydrogenase	0.0110614	0.0129879
02028_Delta(1)-pyrroline-2-carboxylate_reductase	0.0110375	0.00287415
02178_3-isopropylmalate_dehydratase_large_subunit	0.0110064	0.00686577
00451_Putative_conjugal_transfer_protein_MT3759	0.0110052	0.00942911
03249_HDIG_domain	0.0110013	0.00777106
01998_Phage_shock_protein_A	0.0109796	0.00290231
01395_DivIVA_protein	0.0109771	0.00752624
00021_hypothetical_protein	0.010975	0.00619758
02789_Glycosyl_transferases_group_1;Glycosyl_transferases_group_1;Glycosyl_transferases_group_1	0.010974	0.00674288
04039_Biotin_synthase	0.0109401	0.00753511
00541_NADH-quinone_oxidoreductase_subunit_A	0.0109224	0.00315253
00652_Flagellar_basal-body_rod_protein_FlgG	0.0109122	0.0110291
00743_Stage_V_sporulation_protein_T	0.0109083	0.00428061
03793_Antitoxin_of_toxin-antitoxin;_RelE_/_RelB;_TA_system	0.0108941	0.00964859
00751_Stage_II_sporulation_protein_E_(SpoIIE)	0.0108714	0.00282248
01690_UTP--glucose-1-phosphate_uridylyltransferase	0.0108505	0.00527252
00707_Domain_of_unknown_function_(DUF2935)	0.0108295	0.00934007
02158_hypothetical_protein	0.0108201	0.00190425
00719_Methionine--tRNA_ligase	0.0108192	0.00557528
03349_Sensor_protein_KdpD	0.010793	0.00703154
01826_Putative_xanthine_dehydrogenase_molybdenum-binding_subunit_XdhA	0.0107749	0.00521561
01944_Universal_stress_protein_family	0.0107547	0.00431231
01700_hypothetical_protein	0.0107221	0.00595412
02593_Rhodopirellula_transposase_DDE_domain	0.0107216	0.00931289
03986_Family_of_unknown_function_(DUF5808)	0.0107059	0.00610796
01603_hypothetical_protein	0.0107025	0.0053516
04013_Peptidase_T	0.0106865	0.00697623
01579_C_GCAxxG_C_C_family_protein	0.0106859	0.00413291
04034_hypothetical_protein	0.0106643	0.0035177
01999_hypothetical_protein	0.0106642	0.0044444
01278_Cortical_fragment-lytic_enzyme	0.0106621	0.00771868
02027_hypothetical_protein	0.0106241	0.00424707
03797_Histidine_kinase-;_DNA_gyrase_B-;_and_HSP90-like_ATPase;His_Kinase_A_(phospho-acceptor)_domain	0.0106161	0.00794511
02549_NADP-reducing_hydrogenase_subunit_HndA	0.0106109	0.00738834
00682_Flagellar_basal-body_rod_protein_FlgC	0.010601	0.0062414
01513_queuosine_biosynthesis_protein_QueD	0.0105917	0.00619999
03051_Peptidase_M20_domain-containing_protein_2	0.0105889	0.00794703
02379_LexA-binding;_inner_membrane-associated_putative_hydrolase	0.0105692	0.0018821
02607_Winged_helix_DNA-binding_domain;Winged_helix_DNA-binding_domain;MarR_family;MarR_family	0.0105591	0.00619755
00079_hypothetical_protein	0.0105074	0.00388801
02154_Tryptophan--tRNA_ligase	0.0105053	0.00743789
03039_Stage_III_sporulation_protein_AA	0.0104942	0.00373142
00091_Predicted_metal-binding_protein_(DUF2103)	0.0104822	0.00967936
00089_Flagellar_biosynthetic_protein_FlhB	0.0104757	0.00451962
01324_dTTP/UTP_pyrophosphatase	0.010466	0.00509813
01866_50S_ribosomal_protein_L35	0.0104614	0.00903064
01764_Probable_cell_division_protein_WhiA	0.0104611	0.00402543
02323_Anaerobic_sulfatase-maturating_enzyme_homolog_AslB	0.0104531	0.00666278
03148_Mycobacterial_4_TMS_phage_holin;_superfamily_IV	0.0104304	0.00627931
00811_Four_helix_bundle_sensory_module_for_signal_transduction;HAMP_domain;Methyl-accepting_chemotaxis_protein_(MCP)_signalling_domain;Tar_ligand_binding_domain_homologue	0.0104088	0.00510168
01400_6;7-dimethyl-8-ribityllumazine_synthase	0.0103976	0.00494649
01597_Putative_carboxypeptidase_YodJ	0.0103745	0.00550668
00296_High-affinity_branched-chain_amino_acid_transport_ATP-binding_protein_BraG	0.0103645	0.00520174
01443_hypothetical_protein	0.0103585	0.00183398
03402_Ornithine_carbamoyltransferase	0.0103575	0.00552608
02030_Bacterial_Ig-like_domain_(group_2);Bacterial_Ig-like_domain;Pro-kumamolisin;_activation_domain	0.0103529	0.00399678
00402_Holliday_junction_ATP-dependent_DNA_helicase_RuvB	0.0103476	0.00768584
01229_hypothetical_protein	0.0103313	0.00749806
01155_Carbonic_anhydrase	0.0103253	0.00385625
01584_Acetyltransferase_(GNAT)_family;Acetyltransferase_(GNAT)_domain;Acetyltransferase_(GNAT)_domain;FR47-like_protein	0.0103216	0.00473322
01839_Probable_xanthine_dehydrogenase_subunit_D	0.0103192	0.00563722
01863_Phenylalanine--tRNA_ligase_alpha_subunit	0.0102891	0.00272738
01063_CBS_domain;Cyclic_nucleotide-binding_domain;Putative_nucleotidyltransferase_DUF294;Putative_nucleotidyltransferase_substrate_binding_domain	0.0102799	0.00552808
02798_CRISPR-associated_protein_Cas4	0.0102793	0.0071835
02792_UDP-N-acetyl-D-glucosamine_6-dehydrogenase	0.010278	0.00507884
02960_DHH_family;DHHA1_domain	0.0102669	0.00263083
03281_Uncharacterized_ABC_transporter_ATP-binding_protein_YfiB	0.0102587	0.00670372
01068_Serine_protease_Do-like_HtrB	0.0102442	0.00483478
00628_hypothetical_protein	0.0102383	0.00307589
00108_Threonine_synthase	0.0102362	0.00152708
00456_hypothetical_protein	0.0102337	0.0051255
00839_hypothetical_protein	0.0102248	0.00774493
03484_Lysylphosphatidylglycerol_synthase_TM_region	0.0102135	0.00242753
02309_TerB-C_domain;TerB_N-terminal_domain	0.0101876	0.00709974
02235_hypothetical_protein	0.0101809	0.0073246
02430_hypothetical_protein	0.0101723	0.00971531
00611_Cell_division_protein_FtsQ;POTRA_domain;_FtsQ-type	0.0101722	0.00867915
03008_Exodeoxyribonuclease_7_small_subunit	0.010167	0.00760331
00148_Stage_V_sporulation_protein_S	0.0101542	0.00463438
01837_Ornithine_carbamoyltransferase	0.0101361	0.00354708
01960_Putative_polysaccharide_deacetylase_YxkH	0.010125	0.00145621
02053_Methionine_synthase	0.0101004	0.0114578
00817_Probable_ABC_transporter_permease_protein_YqgI	0.0100893	0.00896452
03704_Aromatic-amino-acid_aminotransferase_1	0.0100718	0.00325149
02558_dITP/XTP_pyrophosphatase	0.0100717	0.00392821
00642_Putative_molybdopterin-guanine_dinucleotide_biosynthesis_adapter_protein	0.0100697	0.00852204
00643_Molybdopterin_molybdenumtransferase	0.0100686	0.00560995
00014_Butyrate_kinase	0.0100476	0.00392721
03363_Aromatic-amino-acid_aminotransferase_1	0.010032	0.00556833
02303_Transposase_IS200_like	0.0100286	0.00787356
02731_Probable_peptidoglycan_glycosyltransferase_FtsW	0.0100255	0.00307629
01756_CBS_domain;MgtE_intracellular_N_domain	0.0100114	0.00251384
00236_Pyridinium-3;5-bisthiocarboxylic_acid_mononucleotide_nickel_insertion_protein	0.00999839	0.00581021
03071_Aminotransferase_class-V	0.0099952	0.00682274
02232_ERF_superfamily	0.00999231	0.00329853
00297_CBS_domain	0.00997629	0.00418837
03628_HutP	0.00997212	0.00473145
01564_Probable_multidrug_resistance_ABC_transporter_ATP-binding/permease_protein_YheI	0.00997115	0.00233649
04038_Uncharacterised_ArCR;_COG2043	0.00997021	0.00562303
01948_Putative_zinc-_or_iron-chelating_domain	0.00996808	0.00646076
03343_hypothetical_protein	0.00995741	0.00681705
02962_Bifunctional_riboflavin_kinase/FMN_adenylyltransferase	0.00992784	0.0084736
02444_Dihydroorotase	0.00991372	0.00657588
00060_Amidohydrolase	0.00990268	0.0108297
00646_L-seryl-tRNA(Sec)_selenium_transferase	0.00989371	0.00296347
03560_Exodeoxyribonuclease	0.00987867	0.00316628
02121_Polyphosphate_kinase	0.0098615	0.00629653
03028_Type_IV_pilus_assembly_ATPase_PilB	0.00983442	0.00388658
01338_Ribonuclease_G	0.00979111	0.00415627
02341_Arginine_utilization_regulatory_protein_RocR	0.00976693	0.00494554
01834_Chaperone_protein_DnaK	0.00974343	0.00649772
01723_Putative_manganese_efflux_pump_MntP	0.00972264	0.00569035
01941_Phosphate-specific_transport_system_accessory_protein_PhoU_homolog	0.00968587	0.00560265
01498_Spore_maturation_protein_A	0.00967232	0.00801022
00854_HPr_kinase/phosphorylase	0.0096582	0.00351894
00389_Putative_restriction_endonuclease	0.00964371	0.00352532
02622_Major_Facilitator_Superfamily;Transmembrane_secretion_effector	0.00962004	0.00597025
03348_Potassium-transporting_ATPase_KdpC_subunit	0.00960691	0.00361368
00759_Bacterial_protein_of_unknown_function_(DUF881)	0.00959874	0.00966006
00838_DNA_mismatch_repair_protein_MutL	0.00959604	0.00478794
04000_Penicillinase_repressor	0.00956535	0.00521948
02594_Domain_of_unknown_function_(DUF3427)	0.00956001	0.0116314
01737_DNA-directed_RNA_polymerase_delta_subunit	0.00955922	0.00394098
01625_hypothetical_protein	0.00954818	0.00789908
02986_ell_wall_binding_domain_2_(CWB2)	0.00953444	0.00549032
01779_Cell_division_protein_FtsX	0.00951939	0.00604649
00761_dihydropteroate_synthase	0.00951706	0.00654076
03987_hypothetical_protein	0.00951345	0.00427244
00768_L-aspartate_oxidase	0.00950486	0.00454845
03905_Transcriptional_repressor_NrdR	0.00950444	0.0128178
01270_Probable_oxidoreductase_YoaE	0.00948068	0.00354644
01631_Cyclophilin_type_peptidyl-prolyl_cis-trans_isomerase/CLD	0.00947817	0.00402983
00360_3'-5'_exoribonuclease_YhaM	0.00946828	0.00503985
02458_Diaminopimelate_epimerase	0.00946517	0.0103644
03562_Protein_of_unknown_function_(DUF3102)	0.00939827	0.00271106
02740_hypothetical_protein	0.00939066	0.00492874
03467_Pyridoxamine_5'-phosphate_oxidase	0.00935956	0.00708928
04054_hypothetical_protein	0.0093493	0.011996
02242_Phage_integrase_family	0.00932832	0.00878562
00946_Trifunctional_UDP-glucose_4;6-dehydratase/UDP-4-keto-6-deoxy-D-glucose_3;5-epimerase/UDP-4-keto-L-rhamnose-reductase_RHM1	0.0093182	0.0038222
02518_Magnesium_transporter_MgtE	0.00931323	0.00482643
02228_C-5_cytosine-specific_DNA_methylase	0.0093012	0.00372558
00029_Protein_of_unknown_function_(DUF1638)	0.00928267	0.0099026
00385_Winged_helix-turn-helix_DNA-binding;Winged_helix_DNA-binding_domain;Winged_helix_DNA-binding_domain;MarR_family;MarR_family	0.00926921	0.011485
01672_Putative_restriction_endonuclease	0.0092688	0.0099532
00061_Probable_RuBisCO_transcriptional_regulator	0.00924285	0.00354064
02719_Probable_cobalt-precorrin-2_C(20)-methyltransferase	0.00921462	0.00455857
00795_Phosphodiester_glycosidase	0.0091935	0.00797045
02657_Multidrug_resistance_protein_MdtG	0.00918142	0.00700969
01362_hypothetical_protein	0.00917786	0.00739131
03062_Putative_restriction_endonuclease	0.00916889	0.0068479
01665_CBS_domain-containing_protein_CBSX1;_chloroplastic	0.00915533	0.00446846
01219_DNA_gyrase_subunit_B	0.00915441	0.00778932
03993_nucleotidyltransferase_substrate_binding_protein;_HI0074_family	0.00915381	0.0028361
01239_Polysaccharide_deacetylase	0.00911908	0.00406161
00548_NADH-quinone_oxidoreductase_subunit_K	0.00911091	0.00795102
02885_Isochorismatase_domain-containing_protein_1	0.00907943	0.00334357
02377_Cyclic_beta-(1;2)-glucan_synthase_NdvB	0.00907883	0.00612099
03159_hypothetical_protein	0.00907679	0.00623602
03752_NADH-specific_methylglyoxal_reductase	0.00905771	0.00588729
00833_tRNA-2-methylthio-N(6)-dimethylallyladenosine_synthase	0.00903821	0.00803669
00903_Holo-[acyl-carrier-protein]_synthase	0.00901857	0.00631352
01951_Universal_stress_protein_family	0.00901249	0.00185378
03510_hypothetical_protein	0.00900335	0.0025426
00982_Probable_NAD-dependent_malic_enzyme_4	0.00899537	0.00979367
00944_Glycosyl_transferases_group_1;Glycosyltransferase_Family_4;Glycosyl_transferases_group_1	0.00898714	0.0109536
00528_Methylthioribose-1-phosphate_isomerase	0.00898352	0.00880668
00654_Flagellar_basal-body_rod_protein_FlgG	0.00897721	0.00377267
00486_3-dehydroquinate_synthase	0.00897242	0.00898141
00627_hybrid_cluster_protein-associated_redox_disulfide_domain	0.00896022	0.00732624
03372_hypothetical_protein	0.00894806	0.00369684
01365_Domain_of_Unknown_Function_(DUF1540)	0.00891788	0.00711353
03288_Adenosylhomocysteinase	0.00891486	0.00214884
02023_hypothetical_protein	0.00891389	0.00427137
03508_RecX_family	0.00890419	0.00809007
03397_5'_nucleotidase;_deoxy_(Pyrimidine);_cytosolic_type_C_protein_(NT5C)	0.00890075	0.00283026
00901_hypothetical_protein	0.00888223	0.00707746
01422_Rubrerythrin	0.00886314	0.0073836
01698_Ammonium_transporter	0.00886259	0.00501412
00146_5'-3'_exoribonuclease	0.00885646	0.00908268
02288_hypothetical_protein	0.008854	0.00512196
00352_CO_dehydrogenase/acetyl-CoA_synthase_delta_subunit	0.00884295	0.00305667
03720_Probable_ATP-dependent_DNA_helicase_RecQ	0.00883632	0.00718564
03278_Putative_aspartate_aminotransferase_YhdR	0.00883436	0.00406017
03396_UDP-N-acetylmuramate--L-alanine_ligase	0.00880516	0.00897251
03517_Thylakoid-associated_protein_sll1697	0.00880024	0.00534257
02477_Small;_acid-soluble_spore_proteins;_alpha/beta_type	0.00878098	0.00442955
01351_Probable_nicotinate-nucleotide_adenylyltransferase	0.00876649	0.00391027
00216_Diacylglycerol_kinase	0.00876556	0.00593667
01437_Methyltransferase_domain;Methyltransferase_domain;Methyltransferase_domain;Methyltransferase_domain;Methyltransferase_domain;Methionine_biosynthesis_protein_MetW;Ribosomal_protein_L11_methyltransferase_(PrmA);Tellurite_resistance_protein_TehB	0.00874839	0.00285725
02207_phage_regulatory_protein;_Rha_family	0.00874839	0.00285725
03429_hypothetical_protein	0.00872759	0.00669467
02673_Type_III_secretion_system;_cytoplasmic_E_component_of_needle	0.00871459	0.00776712
03478_3-methyl-2-oxobutanoate_hydroxymethyltransferase	0.00869249	0.00333801
01481_Chorismate_mutase_AroH	0.00868069	0.00974409
02506_Short_C-terminal_domain	0.00867053	0.00917915
01858_Collagenase_;Peptidase_family_U32	0.00864027	0.00701891
00293_High-affinity_branched-chain_amino_acid_transport_system_permease_protein_BraD	0.00863339	0.00709771
01759_Phosphoenolpyruvate_carboxykinase_(ATP)_1	0.00862977	0.00525515
03870_hypothetical_protein	0.00860996	0.00715457
02338_Glycine_betaine_transport_ATP-binding_protein_OpuAA	0.0085899	0.00286035
00303_Ribosome-binding_ATPase_YchF	0.00857197	0.00587202
03393_Periplasmic_[NiFeSe]_hydrogenase_small_subunit	0.00855577	0.00476736
00496_ell_wall_binding_domain_2_(CWB2);Regulator_of_chromosome_condensation_(RCC1)_repeat;Regulator_of_chromosome_condensation_(RCC1)_repeat	0.00854069	0.00481829
00220_Methionine_aminopeptidase	0.0085222	0.00600616
03093_Flavodoxin-like_fold;NADPH-dependent_FMN_reductase	0.00851552	0.00415384
01747_Processive_diacylglycerol_beta-glucosyltransferase	0.00849036	0.000924275
03663_PAS_domain_S-box_protein	0.00847035	0.00558489
02311_Probable_ATP-dependent_helicase_lhr	0.00846919	0.00578239
03294_VWA_domain_containing_CoxE-like_protein	0.00845526	0.00431506
00638_Putative_modulator_of_DNA_gyrase	0.00845317	0.00281353
01360_Protein_of_unknown_function_(DUF2089)	0.008436	0.00690428
00790_Probable_phosphatase_Cthe_0111	0.00843562	0.00442524
02044_ATPase_family_associated_with_various_cellular_activities_(AAA);Protein_of_unknown_function_(DUF815)	0.00841789	0.00466423
01959_Phosphodiester_glycosidase	0.0084139	0.00655943
01444_hypothetical_protein	0.00839576	0.00669569
00055_Urea_amidolyase	0.00839023	0.0033022
02241_Uncharacterized_immunity_region_protein_2	0.00835954	0.00242797
00931_Gas_vesicle_synthesis_protein_GvpL/GvpF	0.00835857	0.00477599
02793_dTDP-glucose_4;6-dehydratase	0.00835151	0.00602249
01281_Uncharacterized_ABC_transporter_ATP-binding_protein_YwjA	0.00834352	0.00213855
02544_Probable_molybdenum_cofactor_guanylyltransferase	0.00833744	0.00559855
02711_Cobalamin_biosynthesis_protein_CbiB	0.00833494	0.000676291
01244_Hydroxymethylpyrimidine/phosphomethylpyrimidine_kinase	0.0083153	0.00247888
02110_Bifunctional_chorismate_mutase/prephenate_dehydratase	0.00831033	0.00197156
01919_Probable_sporulation_protein_YtaF	0.00830271	0.00599685
00672_Flagellar_motor_switch_phosphatase_FliY	0.00829622	0.00437519
03335_Probable_transposase	0.00826609	0.00240328
03060_NADH-dependent_phenylglyoxylate_dehydrogenase_subunit_epsilon	0.00825695	0.0016862
03029_Type_IV_pilus_retractation_ATPase_PilT	0.00825313	0.00656417
02325_Probable_transport_protein_HsrA	0.00822184	0.00309627
00119_CBS_domain-containing_protein_YhcV	0.00821265	0.00951397
02989_NACHT_domain	0.00820871	0.00343155
00895_Adenosine/AMP_deaminase	0.00820356	0.00488481
01658_Calcineurin-like_phosphoesterase;Calcineurin-like_phosphoesterase_superfamily_domain	0.00820356	0.00488481
01699_hypothetical_protein	0.00820356	0.00488481
01199_hypothetical_protein	0.00819056	0.00447731
03067_Sulfite_exporter_TauE/SafE	0.00818865	0.00503251
01284_probable_DNA_metabolism_protein	0.0081614	0.00145224
01409_DegV_domain-containing_protein_lin2658	0.00815226	0.00504414
00203_Calcineurin-like_phosphoesterase;Calcineurin-like_phosphoesterase_superfamily_domain	0.00813336	0.00479337
03448_ATP-dependent_protease_subunit_HslV	0.00812918	0.00505336
01386_Flavodoxin-like_fold;NADPH-dependent_FMN_reductase	0.00812366	0.00462407
01680_D-inositol_3-phosphate_glycosyltransferase	0.00807997	0.0025468
00536_hypothetical_protein	0.0080758	0.00739635
02540_Hydroxyacylglutathione_hydrolase_GloC	0.0080563	0.00643178
00046_Urea_amidolyase	0.00804869	0.00380264
00028_Pterin_binding_enzyme	0.00803267	0.00194161
01344_Sensor_kinase_SpoOB-type;_alpha-helical_domain	0.0080277	0.00589917
01565_Putative_ABC_transporter_ATP-binding_protein_exp8	0.00801745	0.00660457
00995_Uncharacterized_MFS-type_transporter_YttB	0.00799947	0.00418787
00769_Nicotinate-nucleotide_pyrophosphorylase_[carboxylating]	0.00799531	0.00971013
01301_Polysaccharide_deacetylase	0.00799149	0.00445446
03656_Antitoxin_Phd_YefM;_type_II_toxin-antitoxin_system	0.00798843	0.00219167
02426_hypothetical_protein	0.00797928	0.00208116
02965_Polysaccharide_deacetylase	0.00797738	0.00220892
01247_Thiamine-phosphate_synthase	0.00793695	0.00505525
00133_hypothetical_protein	0.00793198	0.00477282
01937_Bacterial_Ig-like_domain;GDSL-like_Lipase/Acylhydrolase;GDSL-like_Lipase/Acylhydrolase_family	0.00790185	0.00233632
03001_hypothetical_protein	0.00789785	0.00228482
01156_Flavodoxin-like_fold;NADPH-dependent_FMN_reductase	0.0078803	0.00368399
02035_hypothetical_protein	0.0078797	0.00728111
02356_Hydantoinase/oxoprolinase;Hydantoinase/oxoprolinase_N-terminal_region;MutL_protein	0.0078687	0.0054137
01687_hypothetical_protein	0.00784042	0.00782907
00641_hypothetical_protein	0.00779925	0.00245221
03076_HTH-type_transcriptional_regulator_SAB2452	0.00778918	0.00569861
01052_Aspartate_aminotransferase	0.00778513	0.00645166
03373_Adenosine/AMP_deaminase	0.00778225	0.00757979
01014_Flavin-dependent_thymidylate_synthase	0.00777102	0.00417595
01152_Protein_of_unknown_function_(DUF1385)	0.00776606	0.00438123
01681_Glycosyl_transferases_group_1;Glycosyltransferase_Family_4;Glycosyl_transferases_group_1;Glycosyl_transferases_group_1;Glycosyl_transferase_4-like;Glycosyl_transferase_4-like_domain	0.0077642	0.0079514
02007_Actin_like_proteins_N_terminal_domain	0.00775501	0.00206625
02930_Phosphoglycerate_kinase	0.00774702	0.00435656
03022_Stage_II_sporulation_protein_M	0.00773231	0.00455315
00714_DNA_polymerase_III;_delta_subunit	0.00771727	0.00203662
03299_Lactate_utilization_protein_B	0.00771629	0.00614052
01504_Isoaspartyl_dipeptidase	0.00771573	0.0029396
01366_Multidrug_resistance_protein_Stp	0.00770468	0.00356801
00258_AAA_ATPase_domain;AAA_domain;_putative_AbiEii_toxin;_Type_IV_TA_system;AAA_domain	0.00770162	0.00253692
00718_transcriptional_regulator;_AbrB_family	0.00770027	0.00510356
01515_pentatricopeptide_repeat_domain	0.00768752	0.00558094
02656_hypothetical_protein	0.007682	0.0105588
02966_D-alanyl-D-alanine_carboxypeptidase_DacB	0.00767762	0.00617648
02275_YtkA-like	0.00766903	0.00436148
01268_HNH_endonuclease;HNH_endonuclease;RRXRR_protein	0.00766652	0.00255905
02457_Calcium-transporting_ATPase	0.00765241	0.00359686
03055_Acetylornithine_aminotransferase	0.00765051	0.00542961
02319_Anthranilate_synthase_component_1	0.00764443	0.00415712
01309_Uncharacterized_transporter_AF_0788	0.00761829	0.00440893
01522_hypothetical_protein	0.00761123	0.00317353
01757_Divalent_metal_cation_transporter_MntH_1	0.00758913	0.00689215
01462_NlpC/P60_family	0.00758491	0.00509506
01321_Redox-sensing_transcriptional_repressor_Rex	0.00758301	0.00631604
03646_Bacteriochlorophyllide_d_C-8(2)-methyltransferase	0.00756889	0.00107416
00678_Flagellar_assembly_protein_FliH	0.00756699	0.0040688
01582_Uncharacterized_ABC_transporter_ATP-binding_protein_YhcH	0.00756639	0.00568501
01970_Phosphopantetheine_adenylyltransferase	0.0075649	0.0037766
01109_Peptide_methionine_sulfoxide_reductase_MsrA/MsrB	0.00755288	0.00345543	msrA
03107_CPBP_intramembrane_metalloprotease	0.00753361	0.00409251
03664_HTH-type_transcriptional_regulator_SAR2658	0.0075195	0.00385417
00748_Sigma-70;_region_4	0.00750748	0.00584896
04041_Putative_restriction_endonuclease	0.00750558	0.00526062
02822_Macrolide_export_ATP-binding/permease_protein_MacB	0.00749336	0.00458626
02813_Winged_helix_DNA-binding_domain;MarR_family	0.00748784	0.00450985
01876_Arginine_decarboxylase	0.00747298	0.00653284
00355_hypothetical_protein	0.00747293	0.00867152
01943_Transmembrane_protein_DDB_G0269096	0.00747127	0.00346699
01110_CxxC-x17-CxxC_domain	0.00746936	0.00389306
03526_Cache_domain;HAMP_domain;Histidine_kinase-;_DNA_gyrase_B-;_and_HSP90-like_ATPase;His_Kinase_A_(phospho-acceptor)_domain	0.00745789	0.00628907
01251_Lactate_racemase_N-terminal_domain	0.00745618	0.00557202
01363_Mycobacterial_4_TMS_phage_holin;_superfamily_IV	0.00745181	0.0050694
01996_Magnetosome_protein_MamB	0.00743004	0.00580592
04012_HDIG_domain	0.00742697	0.00889932
00015_Phosphate_butyryltransferase	0.00741598	0.00523567
03441_Biotin-lipoyl_like	0.0073969	0.00523576
01877_Polyamine_aminopropyltransferase	0.00738775	0.00770169
03334_Putative_transposase_in_snaA-snaB_intergenic_region	0.00738389	0.00589628
02828_Predicted_permease	0.00738278	0.00377259
03113_hypothetical_protein	0.00735818	0.00248339
01793_ComF_operon_protein_1	0.00735567	0.00490789
01080_Futalosine_hydrolase	0.00734044	0.00520025
00380_HAMP_domain;Methyl-accepting_chemotaxis_protein_(MCP)_signalling_domain	0.00733506	0.0082374
03269_N5-carboxyaminoimidazole_ribonucleotide_mutase	0.00733357	0.00263996
00190_Putative_molybdenum_transport_system_permease_protein_YvgM	0.00732634	0.00515667
01266_Histidine_kinase-;_DNA_gyrase_B-;_and_HSP90-like_ATPase;His_Kinase_A_(phospho-acceptor)_domain	0.00732558	0.00791586
03426_hypothetical_protein	0.00731222	0.00907553
01881_hypothetical_protein	0.00723994	0.000460409
03927_Membrane_protein_insertase_YidC	0.00723343	0.00366712
03364_Aromatic-amino-acid_aminotransferase_1	0.00721724	0.00352625
03234_Domain_of_unknown_function_(DUF3427);Helicase_conserved_C-terminal_domain;PLD-like_domain;Type_III_restriction_enzyme;_res_subunit	0.00721074	0.00503491
01304_Lon_protease_2	0.00719969	0.0026681
00221_N-acetylmuramoyl-L-alanine_amidase_LytC	0.00718065	0.00556939
03127_Helix-turn-helix_domain;Helix-turn-helix;Helix-turn-helix_domain;IrrE_N-terminal-like_domain	0.00717453	0.00496201
01569_Glycogen_biosynthesis_protein_GlgD	0.00716556	0.00508804
02735_Glycerol-3-phosphate_acyltransferase_2	0.00715048	0.00581857
03309_DNA-directed_RNA_polymerase_subunit_alpha	0.00715048	0.00581857
03387_DNA_polymerase_IV	0.00714936	0.00349516
00379_Histidine_biosynthesis_bifunctional_protein_HisIE	0.00714249	0.00445369
01929_Dinitrogenase_iron-molybdenum_cofactor	0.00713181	0.00305593
03960_Probable_RuBisCO_transcriptional_regulator	0.00713084	0.00391679
01650_hypothetical_protein	0.0071223	0.00541948
00097_UvrABC_system_protein_C	0.00712039	0.00777995
02357_GGGtGRT_protein	0.00710321	0.00500953
03292_ATP-dependent_RNA_helicase_CshA	0.0070874	0.00935097
02707_Threonine-phosphate_decarboxylase	0.0070866	0.00406834
01880_Peptidase_family_M20/M25/M40;Peptidase_family_M28	0.00707291	0.00579156
00882_Proton-translocating_ferredoxin:NAD(+)_oxidoreductase_complex_subunit_G	0.00707193	0.00383449
03356_DNA_topoisomerase_3	0.00704983	0.00558872
02313_addiction_module_antitoxin;_RelB/DinJ_family	0.00703873	0.00544381
03144_competence_protein_ComEA_helix-hairpin-helix_repeat_region	0.00703572	0.00473546
00026_Helix-turn-helix_domain;Bacterial_regulatory_helix-turn-helix_proteins;_AraC_family;Sensory_domain_found_in_PocR	0.00703512	0.00473515
00128_L-asparaginase	0.0070313	0.00364873
00378_Imidazole_glycerol_phosphate_synthase_subunit_HisF	0.00702272	0.00353925
02720_Cobalamin_biosynthesis_bifunctional_protein_CbiET	0.00701413	0.00524371
00637_Putative_modulator_of_DNA_gyrase	0.00700443	0.00483187
00295_High-affinity_branched-chain_amino_acid_transport_ATP-binding_protein_LivG	0.00700253	0.00236902
01117_A/G-specific_adenine_glycosylase	0.00699891	0.0075887
01487_4Fe-4S_binding_domain;4Fe-4S_dicluster_domain;4Fe-4S_double_cluster_binding_domain;4Fe-4S_binding_domain;4Fe-4S_binding_domain;4Fe-4S_binding_domain;4Fe-4S_dicluster_domain;4Fe-4S_dicluster_domain;4Fe-4S_dicluster_domain	0.00697792	0.00162552
02366_DNA_polymerase_IV	0.00697411	0.008947
01436_Flavodoxin	0.00696933	0.00156743
02135_diguanylate_cyclase_(GGDEF)_domain	0.00694222	0.00725985
03483_Glycosyl_transferase_family_2;Glycosyltransferase_like_family_2;Glycosyltransferase_like_family_2	0.00694222	0.00725985
03078_Multidrug_resistance_protein_MdtG	0.00693117	0.00510129
03446_Methylenetetrahydrofolate--tRNA-(uracil-5-)-methyltransferase_TrmFO	0.00692853	0.00353527
03053_Arginine_biosynthesis_bifunctional_protein_ArgJ	0.00691595	0.00380121
00400_AP-4-A_phosphorylase	0.00688981	0.00474321
03657_Calcium-transporting_ATPase	0.00688391	0.00611607
01897_Hopanoid_C-3_methylase	0.0068757	0.00342599
00446_ATPase_family_associated_with_various_cellular_activities_(AAA);AAA_domain_(Cdc48_subfamily);AAA_domain;AAA_domain_(dynein-related_subfamily);Sigma-54_interaction_domain	0.00685569	0.00261173
03497_Uncharacterized_HTH-type_transcriptional_regulator_YybA	0.00685263	0.00436307
02006_Nicotinate-nucleotide--dimethylbenzimidazole_phosphoribosyltransferase	0.00685072	0.00478863
03106_Uncharacterized_RNA_methyltransferase_BH0687	0.00683962	0.00763225
01712_Glucose-1-phosphate_adenylyltransferase	0.00683354	0.00257241
03880_Transposase_for_transposon_Tn3	0.00682059	0.00468613
00991_Uncharacterized_RNA_pseudouridine_synthase_YlyB	0.00681753	0.00470239
02568_hypothetical_protein	0.00681692	0.00923209
00121_Demethylmenaquinone_methyltransferase	0.00681335	0.003317
01334_Peptidase_family_M23	0.00680476	0.00409992
01072_Cache_3/Cache_2_fusion_domain;HAMP_domain;HTH_domain;IclR_helix-turn-helix_domain;Single_cache_domain_3;Single_cache_domain_3	0.00679923	0.00752772
03973_ell_wall_binding_domain_2_(CWB2)	0.0067893	0.0028417
03680_Transglycosylase_associated_protein	0.00678624	0.00551705
03207_hypothetical_protein	0.00677328	0.00488109
01015_Putative_TrmH_family_tRNA/rRNA_methyltransferase_YacO	0.00676261	0.00173672
02055_Corrinoid_protein_DSY3155	0.00675114	0.00783877
02777_hypothetical_protein	0.00674696	0.00379562
03150_Probable_lipid_II_flippase_MurJ	0.00674505	0.00338463
02269_hypothetical_protein	0.0067445	0.00160766
00687_haloacid_dehalogenase-like_hydrolase	0.00674255	0.00873103
02039_2-hydroxyisocaproyl-CoA_dehydratase_activator	0.00672486	0.0023128
01796_glycosyltransferase;_WecB/TagA/CpsF_family	0.00672087	0.00482627
01125_Domain_of_unknown_function_(DUF1906)	0.00671836	0.00211325
00604_Purine_nucleoside_phosphorylase_YlmD	0.00670578	0.00495623
00471_Putative_mannose-1-phosphate_guanylyltransferase	0.0067037	0.00585289
00078_Stage_0_sporulation_protein_A_homolog	0.00669971	0.00580603
01054_High-affinity_branched-chain_amino_acid_transport_ATP-binding_protein_LivF	0.00669872	0.00322696
01529_Acetyltransferase_(GNAT)_family;Acetyltransferase_(GNAT)_domain;Acetyltransferase_(GNAT)_domain;Acetyltransferase_(GNAT)_domain	0.00669775	0.00509017
00592_Probable_glycine_dehydrogenase_(decarboxylating)_subunit_2	0.00668976	0.00351786
02665_Glycosyl_transferases_group_1;Glycosyl_transferases_group_1	0.00668976	0.00351786
01143_Uncharacterized_transporter_YwrA	0.00668615	0.00428695
00616_Stage_V_sporulation_protein_E	0.00668559	0.00619118
00586_Uncharacterized_RNA_pseudouridine_synthase_YlyB	0.00667853	0.00555634
00606_RNA_polymerase_sigma-G_factor	0.00667565	0.00256815
03614_Oligopeptide_transport_system_permease_protein_AppC	0.00666706	0.0016014
00599_Cell_division_protein_SepF	0.00664246	0.00331738
01731_Fructose-bisphosphate_aldolase	0.0066295	0.00661788
00771_Probable_biotin_transporter_BioY	0.00660926	0.0053918
02450_Orotate_phosphoribosyltransferase	0.00660926	0.0053918
01283_Rubrerythrin-1	0.00660509	0.00408542
03024_Type_II_secretion_system_core_protein_G	0.00660509	0.00408542
03016_DNA_repair_protein_RecN	0.00660068	0.00675183
00188_Putative_ABC_transporter_substrate-binding_lipoprotein_YvgL	0.00659516	0.00598414
02326_hypothetical_protein	0.00659214	0.00335963
00218_Uncharacterized_RNA_pseudouridine_synthase_YjbO	0.00659098	0.00458502
03961_2-isopropylmalate_synthase	0.00658963	0.00457082
01940_hypothetical_protein	0.00658202	0.00277533
03324_Calcium-transporting_ATPase	0.00658202	0.00277533
01989_hypothetical_protein	0.00657895	0.00647893
02310_P-loop_Domain_of_unknown_function_(DUF2791)	0.00656889	0.00557241
02431_Competence_protein_CoiA-like_family	0.00656582	0.00758617
01289_Putative_aliphatic_sulfonates-binding_protein	0.00653986	0.00457055
02904_HAMP_domain;Histidine_kinase-;_DNA_gyrase_B-;_and_HSP90-like_ATPase;His_Kinase_A_(phospho-acceptor)_domain	0.00651967	0.00453563
02189_Domain_of_unknown_function_(DUF4829);Regulator_of_chromosome_condensation_(RCC1)_repeat;Regulator_of_chromosome_condensation_(RCC1)_repeat	0.0065166	0.00406708
00388_Methyladenine_glycosylase	0.00650157	0.00761103
03435_Control_of_competence_regulator_ComK;_YlbF/YmcA	0.00649562	0.00466341
02197_Acetyltransferase_(GNAT)_family;Acetyltransferase_(GNAT)_domain;Acetyltransferase_(GNAT)_domain;Acetyltransferase_(GNAT)_domain;Acetyltransferase_(GNAT)_domain	0.006492	0.00305578
03613_Probable_peptide_ABC_transporter_ATP-binding_protein_y4tR	0.0064804	0.00457378
00879_Proton-translocating_ferredoxin:NAD(+)_oxidoreductase_complex_subunit_B	0.00642923	0.00808984
01717_Deoxycytidylate_deaminase	0.00641708	0.00660961
01610_ABC-2_family_transporter_protein	0.00641346	0.0046277
00990_Putative_sensory_transducer_protein_YfmS	0.0064121	0.00306814
03955_AraC-type_transcriptional_regulator_N-terminus;Helix-turn-helix_domain;Bacterial_regulatory_helix-turn-helix_proteins;_AraC_family	0.00640542	0.00479489
00433_Aldo/keto_reductase_family;4Fe-4S_binding_domain;4Fe-4S_dicluster_domain;4Fe-4S_dicluster_domain;4Fe-4S_binding_domain;4Fe-4S_binding_domain;4Fe-4S_dicluster_domain	0.00639799	0.00229517
03795_Daunorubicin/doxorubicin_resistance_ABC_transporter_permease_protein_DrrB	0.00639609	0.00550797
01368_Caulimovirus_viroplasmin;RNase_H	0.00638787	0.00514237
03674_Rubredoxin	0.00638332	0.00423182	rub
00988_Nuclease_SbcCD_subunit_C	0.00637891	0.00467117
02505_AraC-like_ligand_binding_domain;Cupin_domain	0.00634762	0.00648026
00717_Ribosomal_RNA_small_subunit_methyltransferase_I	0.00634461	0.00284081
00518_Probable_nitronate_monooxygenase	0.00633909	0.00812848
03692_HAD_ATPase;_P-type;_family_IC	0.00633351	0.00587993
03988_hypothetical_protein	0.00632344	0.00475552
00981_Peptidase_A4_family	0.00631945	0.00730762
01844_Cyclic_di-GMP_phosphodiesterase_PA4108	0.00631141	0.00144224
01638_Cystathionine_beta-lyase_PatB	0.00629178	0.00195526
00455_Type_II_secretion_system_(T2SS);_protein_F	0.00628625	0.00637208
01769_Polysaccharide_deacetylase	0.00628073	0.00314557
02521_hypothetical_protein	0.00628073	0.00314557
00498_Na(+)/H(+)_antiporter_NhaG	0.00627631	0.00410459
02624_Histidine_kinase-;_DNA_gyrase_B-;_and_HSP90-like_ATPase;Histidine_kinase;PDZ_domain	0.00626772	0.0050851
01795_Uncharacterized_glycosyltransferase_MJ1178	0.00626109	0.00488782
01871_Putative_HTH-type_DNA-binding_domain-containing_acetyltransferase_YbfA	0.00625803	0.00396823
02394_Butyryl-CoA_dehydrogenase_Swol_1933	0.00625803	0.00396823
02932_2;3-bisphosphoglycerate-independent_phosphoglycerate_mutase	0.00625803	0.00396823
00217_Thermophilic_metalloprotease_(M29)	0.00623398	0.00308133
03925_Domain_of_unknown_function_(DUF5300)	0.00621685	0.00499983
00881_Proton-translocating_ferredoxin:NAD(+)_oxidoreductase_complex_subunit_E	0.00621494	0.00605482
01613_NLPA_lipoprotein;NMT1/THI5_like;NMT1-like_family	0.00620997	0.0054976
03177_Domain_of_unknown_function_(DUF4317)	0.00620635	0.00619288
01983_hypothetical_protein	0.00620598	0.00792494
03460_Protein_of_unknown_function_DUF86	0.00619832	0.00265267
00288_hypothetical_protein	0.00619261	0.00684205
03473_Antitoxin_Phd_YefM;_type_II_toxin-antitoxin_system	0.00618973	0.00334138
02463_hypothetical_protein	0.00618574	0.00335458
00565_Phospho-2-dehydro-3-deoxyheptonate_aldolase	0.00618365	0.00421643
01486_PAP2_superfamily;PAP2_superfamily	0.00613193	0.0069521
01353_Protein_of_unknown_function_(DUF1638)	0.00612033	0.00213471
00367_Pyridoxamine_5'-phosphate_oxidase	0.00611328	0.0036599
00279_hypothetical_protein	0.00610984	0.00387487
01995_Acetyltransferase_(GNAT)_family;Acetyltransferase_(GNAT)_domain;Acetyltransferase_(GNAT)_domain;Acetyltransferase_(GNAT)_domain	0.00610315	0.00433655
00199_S-adenosylmethionine_decarboxylase_proenzyme	0.00609419	0.00347171
02418_hypothetical_protein	0.00609211	0.00237526
00167_Nitrogenase_component_1_type_Oxidoreductase	0.00608296	0.00476642
00984_Gallate_decarboxylase	0.00608106	0.00229973
01285_putative_DNA_modification/repair_radical_SAM_protein	0.00607609	0.00213134
00786_HD_domain	0.00606351	0.00274649
00924_hypothetical_protein	0.00605394	0.00549765
01608_hypothetical_protein	0.00605284	0.00628941
01173_Cytochrome_c_biogenesis_protein_CcsA	0.00603988	0.00697515
02796_CRISPR-associated_endonuclease_Cas2	0.00603983	0.0063428
01741_Spore_cortex-lytic_enzyme	0.00603185	0.00253981
02575_Citrate_lyase_alpha_chain	0.00603185	0.00253981
03612_Oligopeptide_transport_ATP-binding_protein_AppF	0.00602326	0.0026127
03423_ell_wall_binding_domain_2_(CWB2)	0.00601467	0.00479153
01987_hypothetical_protein	0.00601356	0.00595265
00788_ATPase_family_associated_with_various_cellular_activities_(AAA);Bacterial_dnaA__protein;IstB-like_ATP_binding_protein;Type_III_restriction_enzyme;_res_subunit	0.00601166	0.00438357
01835_DnaJ_domain	0.00600915	0.00275681
04030_hypothetical_protein	0.00600056	0.0034981
01457_Family_of_unknown_function_(DUF5320)	0.00599257	0.00340505
01845_hypothetical_protein	0.00599257	0.00340505
01720_hypothetical_protein	0.00598534	0.00732095
03157_Transposase_IS116/IS110/IS902_family	0.00597502	0.00464276
02718_Cobalt-precorrin-4_C(11)-methyltransferase	0.00596435	0.00464671
02519_DsrE/DsrF-like_family	0.00595441	0.00452098
00840_tRNA_dimethylallyltransferase	0.00594336	0.00400425
03615_Oligopeptide_transport_system_permease_protein_AppB	0.00593422	0.00176178
04044_Putative_restriction_endonuclease	0.00592201	0.00812767
00701_Nucleoid-associated_protein_PTH_0052	0.00590251	0.00915408
00640_Aldo/keto_reductase_family;4Fe-4S_dicluster_domain	0.00589188	0.00287402
02014_Amidohydrolase_family;Amidohydrolase_family	0.00588998	0.00223499
03936_Hydroxylamine_reductase	0.00588937	0.00510207
00553_Transcriptional_regulatory_protein_ResD	0.00588139	0.00266494
00058_ATP-dependent_6-phosphofructokinase	0.00586537	0.00295248
01840_putative_selenium-dependent_hydroxylase_accessory_protein_YqeC	0.00585487	0.00577123
02884_hypothetical_protein	0.00585469	0.00318691
02971_4-hydroxy-tetrahydrodipicolinate_reductase	0.00584764	0.00239825
03428_YtxH-like_protein	0.00582648	0.00573687
02713_Cobalt-precorrin-8_methylmutase	0.00582359	0.00439795
02137_RNA_polymerase_sigma-F_factor	0.00580948	0.00335646
02566_Nitrite_and_sulphite_reductase_4Fe-4S_domain	0.00580948	0.00335646
01709_hypothetical_protein	0.0058034	0.0022728
02190_hypothetical_protein	0.0057702	0.00282311
02773_Glycosyl_transferase_family_2;Glycosyl_transferase_family_2	0.0057702	0.00282311
04010_Subtilase_family	0.00575419	0.00215554
00837_Probable_deacetylase_AF_0130	0.00574811	0.00422433
03256_Glycine--tRNA_ligase_alpha_subunit	0.00574505	0.00239679
00732_Cyanophycin_synthetase	0.00574309	0.00811433
01495_Dolichyl-phosphate-mannose-protein_mannosyltransferase__;Dolichyl-phosphate-mannose-protein_mannosyltransferase	0.005734	0.00426835
02699_GTP_3';8-cyclase	0.005734	0.00426835
03274_Antitoxin_EndoAI	0.0057229	0.00391706
02702_Phosphate_import_ATP-binding_protein_PstB_1	0.00572099	0.00377067
00634_hypothetical_protein	0.00571682	0.00431971
00331_hypothetical_protein	0.00571491	0.00312426
00564_hypothetical_protein	0.00570994	0.00276074
01746_Radical_SAM_superfamily	0.0057008	0.00171345
01341_50S_ribosomal_protein_L21	0.00569829	0.00465985
01614_Taurine_import_ATP-binding_protein_TauB_1	0.00569375	0.00310112
02811_Putative_restriction_endonuclease	0.00569375	0.00310112
03430_Cell_Wall_Hydrolase	0.0056897	0.00618568
01819_Probable_integrase/recombinase_YoeC	0.0056657	0.00353829
02080_Universal_stress_protein_family	0.00565159	0.00377999
00516_Phosphate_acyltransferase	0.00565043	0.00654555
00450_AAA_domain;Anion-transporting_ATPase;CobQ/CobB/MinD/ParA_nucleotide_binding_domain;ATPase_MipZ;NUBPL_iron-transfer_P-loop_NTPase;Response_regulator_receiver_domain	0.00564054	0.00470874
00902_Bacterial_regulatory_proteins;_gntR_family;HTH_domain;TrkA-C_domain	0.00563692	0.00301195
00597_Septum_site-determining_protein_DivIVA	0.0056314	0.00554572
03728_hypothetical_protein	0.00562833	0.00427793
03878_Uncharacterized_HTH-type_transcriptional_regulator_YetL	0.00562128	0.0033193
01505_Uncharacterized_membrane_protein_YabM	0.00561422	0.00323479
01318_Protein_of_unknown_function_DUF47	0.00561041	0.00516046
03677_Winged_helix_DNA-binding_domain;MarR_family	0.00561041	0.00516046
03341_Antitoxin_of_toxin-antitoxin;_RelE_/_RelB;_TA_system	0.00560735	0.00387827
02105_Uncharacterized_MFS-type_transporter_YdgK	0.00560317	0.00430575
02860_NifU-like_N_terminal_domain	0.00560182	0.00454208
02725_5'-nucleotidase	0.00559821	0.00332293
01692_Four_helix_bundle_sensory_module_for_signal_transduction;Methyl-accepting_chemotaxis_protein_(MCP)_signalling_domain	0.00557912	0.00205635
03895_Chondramide_synthase_cmdD	0.00557912	0.00205635
03923_hypothetical_protein	0.00557053	0.00427164
00814_Alkaline_phosphatase_synthesis_transcriptional_regulatory_protein_PhoP	0.00556747	0.00520384
01467_Cobalt-precorrin-6A_reductase	0.00556084	0.00645598
03450_GTP-sensing_transcriptional_pleiotropic_repressor_CodY	0.00555851	0.00475913
03098_Bacterial_regulatory_proteins;_tetR_family	0.00554937	0.00349747
03178_Riboflavin_transporter_ImpX	0.00554292	0.00486733
03504_ATP-dependent_zinc_metalloprotease_FtsH_1	0.00554101	0.00696039
02469_Lactate_racemase	0.00553488	0.00292771
00650_Transglycosylase_SLT_domain	0.00553028	0.00556655
01624_Pleiotropic_regulatory_protein	0.00552991	0.00506221
02701_hypothetical_protein	0.00552383	0.00330538
03052_N-acetyl-gamma-glutamyl-phosphate_reductase	0.00551469	0.00384852
02004_Adenosylcobinamide-GDP_ribazoletransferase	0.00551163	0.00355015
01907_Putative_mannosyltransferase_YkcB	0.00549867	0.00480026
03290_Putative_ATP-dependent_DNA_helicase_YjcD	0.00549561	0.00542988
00519_Malonyl_CoA-acyl_carrier_protein_transacylase	0.00549064	0.00385187
01586_Probable_dual-specificity_RNA_methyltransferase_RlmN	0.00547235	0.00539925
02738_hypothetical_protein	0.00547045	0.00397876
01047_LexA-binding;_inner_membrane-associated_putative_hydrolase	0.00546186	0.00461593
02703_Amidohydrolase	0.00545383	0.00333967
01494_Ribosomal_large_subunit_pseudouridine_synthase_B	0.00543879	0.00288789
01466_TIGR03943_family_protein	0.00543725	0.00292308
03682_hypothetical_protein	0.00543725	0.00292308
02947_4Fe-4S_binding_domain;4Fe-4S_dicluster_domain;4Fe-4S_double_cluster_binding_domain;4Fe-4S_dicluster_domain;4Fe-4S_binding_domain;4Fe-4S_binding_domain;4Fe-4S_dicluster_domain;4Fe-4S_dicluster_domain	0.00541358	0.00575433
00289_Uncharacterized_membrane_protein_YkvI	0.00540596	0.00525527
02219_hypothetical_protein	0.00539909	0.00416326
00594_Glycine_cleavage_system_H_protein	0.00538804	0.0031019
00772_Type_III_pantothenate_kinase	0.00538387	0.0049309
00905_Alanine_racemase_1	0.00537393	0.00360899
02903_Aldehyde-alcohol_dehydrogenase_2	0.00537393	0.00360899
01656_Bacterial_Ig-like_domain_(group_4);ell_wall_binding_domain_2_(CWB2);VanW_like_protein	0.00536976	0.00503092
00966_HAMP_domain;Methyl-accepting_chemotaxis_protein_(MCP)_signalling_domain	0.00535485	0.00477072
03462_Transposase_IS200_like	0.00534264	0.00476252
03033_hypothetical_protein	0.00533656	0.00364479
02008_hypothetical_protein	0.00533466	0.00133914
01492_hypothetical_protein	0.00533275	0.00460702
01519_Peptidase_family_M20/M25/M40;Peptidase_family_M28;M42_glutamyl_aminopeptidase	0.00532361	0.00377212
02829_Coenzyme_A_disulfide_reductase	0.00532055	0.00337396
02112_Uncharacterized_transporter_Rv2684	0.00531864	0.00443751
01176_mttA/Hcf106_family	0.00531404	0.00312838
02807_hypothetical_protein	0.00531196	0.00229589
01543_DNA-binding_transcriptional_regulator_NtrC	0.0053095	0.00499506
03054_Acetylglutamate_kinase	0.00530644	0.00692027
01356_Cysteine-rich_domain;4Fe-4S_dicluster_domain;4Fe-4S_dicluster_domain;4Fe-4S_dicluster_domain	0.00530146	0.0019323
00072_Tetratricopeptide_repeat;Tetratricopeptide_repeat;Tetratricopeptide_repeat;Tetratricopeptide_repeat;Tetratricopeptide_repeat;MalT-like_TPR_region	0.00529895	0.00723827
00836_Hydantoinase/oxoprolinase;Hydantoinase/oxoprolinase_N-terminal_region	0.00529538	0.00521205
01499_Uncharacterized_spore_protein_YtfJ	0.00529538	0.00521205
01163_hypothetical_protein	0.00529287	0.00440346
02274_4Fe-4S_binding_domain	0.00527746	0.00697401
03264_Trifunctional_purine_biosynthetic_protein_adenosine-3	0.00527723	0.00609422
03507_hypothetical_protein	0.0052744	0.0046957
00639_Acetyltransferase_(GNAT)_family;Acetyltransferase_(GNAT)_domain;Acetyltransferase_(GNAT)_domain;FR47-like_protein	0.00527435	0.00847424
03137_Ribosomal_silencing_factor_RsfS	0.00527324	0.00595254
01899_prevent-host-death_family_protein	0.00526827	0.00439672
02145_CoA_enzyme_activase_uncharacterised_domain_(DUF2229)	0.00526827	0.00439672
00056_hypothetical_protein	0.00526526	0.00463946
00978_Uncharacterized_transporter_MJ0718	0.00526409	0.00661464
02491_hypothetical_protein	0.0052633	0.00642075
00691_Flagellar_regulatory_protein_FleQ;IclR_helix-turn-helix_domain;Response_regulator_receiver_domain	0.00525912	0.00347583
01053_RNA_polymerase_sigma_factor_SigA	0.00525416	0.00381098
01267_L-methionine_sulfoximine/L-methionine_sulfone_acetyltransferase	0.00524617	0.00281474
03769_Polyketide_biosynthesis_malonyl-ACP_decarboxylase_PksF	0.00524617	0.00281474
00677_Flagellum-specific_ATP_synthase	0.00523512	0.00462975
03254_DNA_repair_protein_RecO	0.00523512	0.00462975
01677_hypothetical_protein	0.00521795	0.00545429
01851_Flavodoxin-like_fold;NADPH-dependent_FMN_reductase	0.00520689	0.00614059
02906_hypothetical_protein	0.00520383	0.00252901
01629_Bacterial_Ig-like_domain;ell_wall_binding_domain_2_(CWB2)	0.00519278	0.00379907
00933_Gas_vesicle_synthesis_protein_GvpL/GvpF	0.00518837	0.00443793
01373_Control_of_competence_regulator_ComK;_YlbF/YmcA	0.00517562	0.00619146
03117_2Fe-2S_iron-sulfur_cluster_binding_domain;C-terminal_domain_of_RACo_the_ASKHA_domain;RACo_linker_region;RACo_middle_region	0.00516567	0.00374903
01968_Cyclic_beta-(1;2)-glucan_synthase_NdvB	0.00516376	0.00596875
00608_Sporulation_factor_SpoIIGA	0.0051615	0.00500697
03853_Transposase_IS66_family_;zinc-finger_binding_domain_of_transposase_IS66	0.00515959	0.00281861
04052_Nucleotidyltransferase_domain;Polymerase_beta;_Nucleotidyltransferase	0.00515462	0.00203795
00254_hypothetical_protein	0.00515254	0.00167384
00016_CobQ/CobB/MinD/ParA_nucleotide_binding_domain	0.00515156	0.00490191
00749_Septum_formation_initiator	0.00515045	0.00525662
03552_hypothetical_protein	0.00514757	0.00251816
01108_Phytochrome-like_protein_cph2	0.00514548	0.00209475
00951_hypothetical_protein	0.00514167	0.00637639
00563_Putative_esterase_AF_2264	0.00514149	0.00345581
01633_Gramicidin_S_synthase_2;ATP-dependent_proline_adenylase;ATP-dependent_valine_adenylase;ATP-dependent_ornithine_adenylase;ATP-dependent_leucine_adenylase	0.00512947	0.00439297
01735_Lipid_II:glycine_glycyltransferase	0.00512947	0.00439297
01673_Exopolysaccharide_production_protein_ExoY	0.00511743	0.00386209
01581_hypothetical_protein	0.00511229	0.00208748
03743_AAA_ATPase_domain;AAA_domain;_putative_AbiEii_toxin;_Type_IV_TA_system;AAA_domain;Protein_of_unknown_function_(DUF2813)	0.0051043	0.00453089
01949_Probable_multidrug_resistance_ABC_transporter_ATP-binding/permease_protein_YheI	0.00507608	0.00551903
00733_4-diphosphocytidyl-2-C-methyl-D-erythritol_kinase	0.00506405	0.00236618
03212_Group_II_intron;_maturase-specific_domain;HNH_endonuclease;Reverse_transcriptase_(RNA-dependent_DNA_polymerase)	0.00506405	0.00236618
01675_Acetyltransferase_(GNAT)_domain;FemAB_family	0.00506308	0.00437207
03044_Stage_III_sporulation_protein_AF_(Spore_III_AF)	0.0050589	0.00408923
02454_Glucan_1;4-alpha-maltohexaosidase	0.00505509	0.0040541
01704_NADP-reducing_hydrogenase_subunit_HndD	0.00505203	0.00337943
00485_Shikimate_kinase	0.00504098	0.00406655
03689_Testis-expressed_sequence_13_protein_family	0.00501828	0.00422365
01846_Pterin_binding_enzyme	0.00501772	0.00514398
03032_Prepilin_leader_peptidase/N-methyltransferase	0.00501466	0.00341293
03267_Phosphoribosylaminoimidazole-succinocarboxamide_synthase	0.00500913	0.00675127
00745_DNA-binding_protein_HU	0.00499061	0.0045001
00909_Lipoteichoic_acid_synthase-like_YqgS	0.00498569	0.00604192
02961_tRNA_pseudouridine_synthase_B	0.00498355	0.00391149
02659_Bacterial_regulatory_proteins;_tetR_family	0.00498146	0.0039321
01751_Glutamine--tRNA_ligase	0.00497747	0.00367206
02443_Aspartate_carbamoyltransferase	0.00497459	0.00467877
00139_hypothetical_protein	0.00497042	0.00291493
00679_Flagellar_motor_switch_protein_FliG	0.00497042	0.00291493
01272_hypothetical_protein	0.00497042	0.00291493
03410_hypothetical_protein	0.00497042	0.00291493
03445_DNA_topoisomerase_1	0.00497042	0.00291493
00074_hypothetical_protein	0.00495631	0.00432546
03136_HDIG_domain;putative_HD_superfamily_hydrolase	0.0049544	0.00215085
00953_Collagen_triple_helix_repeat_(20_copies)	0.00495249	0.00463305
01749_NlpC/P60_family;Putative_peptidoglycan_binding_domain	0.00494735	0.00377683
01800_Stage_II_sporulation_protein_D	0.00493531	0.0033232
00189_ABC_transporter	0.00493114	0.00676136
00558_Hsp20/alpha_crystallin_family	0.00492923	0.00594069
02931_Triosephosphate_isomerase	0.0049212	0.00171292
03705_Uncharacterized_transporter_BU281	0.0049193	0.00448134
02808_CRISPR-associated_endoribonuclease_Cas6	0.00491322	0.00479865
00770_Bifunctional_ligase/repressor_BirA	0.00489911	0.00414491
03447_Tyrosine_recombinase_XerC	0.00489911	0.00414491
02318_Bifunctional_protein_TrpGD	0.0048861	0.00568829
02045_MutS_domain_V	0.00488346	0.00247277
00413_Adenine_phosphoribosyltransferase	0.00488193	0.00282161
01370_Cysteine_desulfurase	0.00488193	0.00282161
02844_PAS_domain_S-box_protein;diguanylate_cyclase_(GGDEF)_domain	0.00488193	0.00282161
03235_AAA_domain;AAA_domain;AAA_domain;AAA_domain;Protein_of_unknown_function_(DUF2726);UvrD/REP_helicase_N-terminal_domain;Viral_(Superfamily_1)_RNA_helicase	0.00488193	0.00282161
03472_ParE_toxin_of_type_II_toxin-antitoxin_system;_parDE	0.00487887	0.00328576
02128_Tyrosine_recombinase_XerD	0.00487696	0.0018287
01260_thiazole_biosynthesis_protein_ThiH	0.00487297	0.00278537
00670_Flagellar_biosynthesis_protein;_FliO	0.00486782	0.00245748
02776_Oxidoreductase_family;_NAD-binding_Rossmann_fold	0.00486401	0.00583809
02781_Spore_coat_polysaccharide_biosynthesis_protein_SpsC	0.00486401	0.00583809
01479_Prephenate_dehydrogenase	0.00483272	0.00238256
01657_hypothetical_protein	0.00483272	0.00238256
02979_P-loop_containing_region_of_AAA_domain	0.00483063	0.00179388
00416_Hydroxyacylglutathione_hydrolase_GloC	0.00481861	0.003514
00656_Flagellar_hook_capping_protein_-_N-terminal_region	0.00481253	0.00334356
01397_Coat_F_domain	0.00481002	0.00298512
01225_Amino-acid_permease_BAT1	0.00479651	0.00556861
02156_Segregation_and_condensation_protein_B	0.00479344	0.00388792
01843_5'-deoxyadenosine_deaminase	0.00477933	0.00102882
02600_small_GTP-binding_protein_domain	0.00477933	0.00102882
03100_Phosphonoacetate_hydrolase	0.00477933	0.00102882
03474_Bacterial_regulatory_helix-turn-helix_protein;_lysR_family;MobA-like_NTP_transferase_domain	0.00476884	0.00334345
01291_EamA-like_transporter_family	0.00476523	0.00373059
01920_Dephospho-CoA_kinase	0.00476216	0.00584258
03639_Flavodoxin-like_fold;NADPH-dependent_FMN_reductase	0.00475222	0.00640892
03684_Bacterial_extracellular_solute-binding_protein;Bacterial_extracellular_solute-binding_protein;Bacterial_extracellular_solute-binding_protein	0.00475112	0.0073275
03840_Ribonuclease_Z	0.00475112	0.0073275
01335_Peptidase_family_M50	0.00474614	0.00214348
01050_Inosine-5'-monophosphate_dehydrogenase	0.00474423	0.00401358
04045_Bacterial_regulatory_proteins;_tetR_family	0.00474423	0.00401358
00522_NADH:quinone_reductase	0.00474117	0.00441072
03443_hypothetical_protein	0.0047311	0.00415355
02324_Winged_helix_DNA-binding_domain;Transcriptional_regulator_PadR-like_family	0.00473012	0.0032627
03499_Uncharacterized_FAD-linked_oxidoreductase_YgaK	0.00472595	0.00430142
00684_Chemotaxis_protein_CheW	0.00472214	0.00588725
04007_Isochorismatase_family_protein_1A	0.00471736	0.00526913
00484_Chorismate_synthase	0.00470803	0.00560883
02764_Glutamate_mutase_epsilon_subunit	0.00470803	0.00560883
00248_hypothetical_protein	0.00470398	0.00489032
03759_Staphyloferrin_A_transporter	0.00469884	0.00449982
03919_Putative_mannosyltransferase_YkcB	0.00469884	0.00449982
00244_hypothetical_protein	0.00469085	0.001941
00181_Nitrogenase_molybdenum-iron_protein_alpha_chain	0.00467674	0.00211923
00762_Dihydroneopterin_aldolase	0.00467674	0.00211923
03298_Cysteine-rich_domain	0.00466815	0.00166886
02676_hypothetical_protein	0.00466569	0.00397851
00132_hypothetical_protein	0.00466373	0.0067014
03620_Uncharacterized_HTH-type_transcriptional_regulator_YwbI	0.00466373	0.0067014
00387_hypothetical_protein	0.00466165	0.00421682
00651_Chemotaxis_protein_CheW	0.00465765	0.00317367
03040_Stage_III_sporulation_protein_AB_(spore_III_AB)	0.00465158	0.00667831
02790_Methyltransferase_domain	0.00464354	0.00189654
01679_Polysaccharide_biosynthesis_protein;Polysaccharide_biosynthesis_protein;Polysaccharide_biosynthesis_C-terminal_domain	0.00463746	0.00367261
01241_Histidine_kinase-;_DNA_gyrase_B-;_and_HSP90-like_ATPase;His_Kinase_A_(phospho-acceptor)_domain	0.00463556	0.0043301
03153_HTH-type_transcriptional_regulator_SoxR	0.0046344	0.00381264
02543_2-dehydropantoate_2-reductase	0.00463365	0.00741175
03945_hypothetical_protein	0.00463305	0.00393121
03796_Daunorubicin/doxorubicin_resistance_ATP-binding_protein_DrrA	0.00461954	0.0062927
00482_Shikimate_dehydrogenase_(NADP(+))	0.00461894	0.00364363
02330_hypothetical_protein	0.00461839	0.00492281
03933_hypothetical_protein	0.00461035	0.00404469
00734_Uncharacterized_HTH-type_transcriptional_regulator_YdhC	0.00460427	0.00293176
03480_hypothetical_protein	0.00460427	0.00293176
01449_Uncharacterized_lipoprotein_MJ0085	0.0045993	0.00177533
00665_Flagellar_biosynthesis_protein_FlhA	0.00459624	0.00544073
02853_hypothetical_protein	0.00459624	0.00544073
03477_Xanthine_dehydrogenase	0.00459624	0.00544073
00843_Stage_V_sporulation_protein_K	0.00458825	0.00165974
03077_Isochorismatase_family	0.00458825	0.00165974
03626_Aldo/keto_reductase_family;4Fe-4S_dicluster_domain;4Fe-4S_dicluster_domain;4Fe-4S_dicluster_domain	0.00458825	0.00165974
00760_HDIG_domain	0.00456555	0.00248744
00765_Pantothenate_synthetase	0.00455506	0.00215155
01290_hypothetical_protein	0.00455506	0.00215155
03721_Multidrug_resistance_protein_3	0.00455315	0.00550532
00806_Eukaryotic_integral_membrane_protein_(DUF1751);Rhomboid_family	0.00454898	0.00402039
01330_Probable_septum_site-determining_protein_MinC	0.00454898	0.00402039
00680_Flagellar_M-ring_protein	0.00454592	0.00200011
03532_Spore_photoproduct_lyase	0.00453487	0.00330746
02794_Uncharacterized_glycosyltransferase_RT0329	0.00452781	0.00429195
01645_Putative_ABC_transporter_ATP-binding_protein_TTE1589	0.00452628	0.00331126
03038_Elongation_factor_P	0.00452628	0.00331126
02215_hypothetical_protein	0.00450665	0.0090133
02091_hypothetical_protein	0.00449917	0.0054536
00997_Xaa-Pro_dipeptidase	0.00449671	0.00320425
03362_PAS_domain_S-box_protein;diguanylate_cyclase_(GGDEF)_domain	0.00448161	0.00655272
02571_Putative_L(+)-tartrate_dehydratase_subunit_alpha	0.00447553	0.00352087
00145_hypothetical_protein	0.00446848	0.00243926
02382_5'-3'_exoribonuclease	0.00445743	0.00107442
03666_Transposase_IS200_like	0.00445437	0.00363924
00570_Putative_C-P_lyase_subunit_protein_HtxH	0.00444638	0.00302811
03781_Probable_signal_peptidase_I-2	0.00444638	0.00302811
01830_Putative_aminohydrolase_SsnA	0.00444141	0.00344535
03066_FmdE;_Molybdenum_formylmethanofuran_dehydrogenase_operon_;Prokaryotic_dksA/traR_C4-type_zinc_finger	0.00444137	0.00888273
01794_3-hydroxyacyl-[acyl-carrier-protein]_dehydratase_FabZ	0.00444123	0.00525745
02933_Enolase_2	0.00443779	0.00321315
02177_3-isopropylmalate_dehydratase_small_subunit	0.00441509	0.00371502
00947_Mannose-1-phosphate_guanyltransferase	0.00441128	0.0047277
01508_Protein_of_unknown_function_(DUF4264)	0.00439908	0.00223
00415_D-aminoacyl-tRNA_deacylase	0.00439717	0.00368587
01556_hypothetical_protein	0.00439717	0.00368587
03438_Sporulation_and_spore_germination	0.00439717	0.00368587
01797_Cell_shape-determining_protein_MreB	0.00437582	0.0071388
01721_Putative_sugar_phosphate_isomerase_YwlF	0.00436588	0.00220826
02245_tRNA_pseudouridine_synthase_A	0.00436588	0.00220826
01157_Heptaprenyl_diphosphate_synthase_component_2	0.00436398	0.00371462
03352_hypothetical_protein	0.00436189	0.000882426
00625_Dihydrolipoyl_dehydrogenase_2;_mitochondrial	0.00434379	0.00353709
00975_Radical_SAM_superfamily	0.00434379	0.00353709
01541_hypothetical_protein	0.00434379	0.00353709
02403_DsrE/DsrF-like_family	0.00434379	0.00353709
02043_Domain_of_unknown_function_(DUF4405)	0.00433366	0.00438932
00200_Penicillin-binding_protein_1A	0.00432661	0.00313778
01674_Alpha-monoglucosyldiacylglycerol_synthase	0.00432661	0.00313778
02331_DNA_helicase_IV	0.00432661	0.00313778
03500_Putative_phosphoenolpyruvate_synthase	0.00432661	0.00313778
01817_prevent-host-death_family_protein	0.00431556	0.00366908
00798_Thioredoxin_reductase	0.0043125	0.00334542
03021_Methanol_dehydrogenase_activator	0.0043125	0.00334542
00377_1-(5-phosphoribosyl)-5-[(5-phosphoribosylamino)methylideneamino]_imidazole-4-carboxamide_isomerase	0.00430869	0.00477318
00867_hypothetical_protein	0.00430697	0.00510457
03015_Arginine_repressor	0.00430145	0.00399246
00443_Domain_of_unknown_function_(DUF4911)	0.00428599	0.00293601
03010_Uncharacterized_membrane_protein_YuiD	0.0042734	0.00269156
03555_Universal_stress_protein_family	0.0042734	0.00269156
00729_Sporulation-specific_protease_YabG	0.00427322	0.00566001
02333_hypothetical_protein	0.00426881	0.0039413
00615_UDP-N-acetylglucosamine--N-acetylmuramyl-(pentapeptide)_pyrophosphoryl-undecaprenol_N-acetylglucosamine_transferase	0.00426329	0.00376013
01246_Hydroxyethylthiazole_kinase	0.00426329	0.00376013
01683_Bacterial_transferase_hexapeptide_(six_repeats)	0.00426329	0.00376013
00129_Uncharacterized_glycosylase_YvbX	0.0042553	0.00373971
03548_RNA_polymerase_sigma-28_factor	0.0042553	0.00373971
00286_hypothetical_protein	0.00424119	0.00511745
00448_Type_IV_leader_peptidase_family	0.00423812	0.00368506
00117_hypothetical_protein	0.00423506	0.00312687
00956_DoxX	0.00423315	0.00259676
00587_Lipoprotein_signal_peptidase	0.00422916	0.00365528
01427_Glutathione-binding_protein_GsiB	0.00422401	0.00167054
03782_hypothetical_protein	0.00422401	0.00167054
03761_Tryptophanase	0.00422211	0.00240196
02578_hypothetical_protein	0.00421505	0.00221513
02230_phage_replisome_organizer;_putative;_N-terminal_region;phage_conserved_hypothetical_protein;_C-terminal_domain	0.00421296	0.0029351
02814_ell_wall_binding_domain_2_(CWB2);Domain_of_unknown_function_(DUF5050)	0.00418891	0.00334817
01958_Uroporphyrinogen_decarboxylase_(URO-D)	0.00417786	0.00328247
03102_HTH-type_transcriptional_activator_CmpR	0.00417063	0.00484198
00567_Bacterial_regulatory_proteins;_gntR_family;UTRA_domain	0.00416719	0.00456894
01847_Dimethylamine_corrinoid_protein_1	0.00416681	0.00481141
01102_PAS_domain_S-box_protein	0.00416621	0.00315982
03753_Domain_of_unknown_function_(DUF5300)	0.00416566	0.0033961
00085_hypothetical_protein	0.00415976	0.00445185
01879_hypothetical_protein	0.00415762	0.00516825
03204_hypothetical_protein	0.00415762	0.00516825
00820_Putative_sigma_L-dependent_transcriptional_regulator_YqiR	0.00415461	0.004362
00979_Chromate_transporter	0.00415271	0.00481844
01429_Putative_peptide_permease_protein_BRA0408/BS1330_II0405	0.0041521	0.00481765
00198_Chemoreceptor_zinc-binding_domain;Methyl-accepting_chemotaxis_protein_(MCP)_signalling_domain	0.0041405	0.00755873
00499_hypothetical_protein	0.00413553	0.00144197
02763_Methylaspartate_ammonia-lyase_2	0.00413553	0.00144197
02992_AAA_ATPase_domain;AAA_domain;_putative_AbiEii_toxin;_Type_IV_TA_system;AAA_domain	0.00412694	0.00389176
01249_Glycolate_oxidase_subunit_GlcD	0.00412142	0.00246403
03058_Iron-sulfur_protein	0.00412142	0.00246403
00987_Nuclease_SbcCD_subunit_D	0.00411283	0.00276443
03047_Chemotaxis_protein_CheY	0.00410841	0.00681687
03400_Argininosuccinate_lyase	0.00410731	0.00608111
03938_Hydroxylamine_reductase	0.00409736	0.00475608
02340_Substrate_binding_domain_of_ABC-type_glycine_betaine_transport_system	0.00409626	0.00679286
02709_hypothetical_protein	0.00409528	0.00223866
03503_hypothetical_protein	0.00409319	0.00368574
01458_FmdE;_Molybdenum_formylmethanofuran_dehydrogenase_operon_;Prokaryotic_dksA/traR_C4-type_zinc_finger	0.00408632	0.00340317
02337_Trimethylamine_methyltransferase_MttB	0.00408214	0.0038743
02407_ell_wall_binding_domain_2_(CWB2);Cyclophilin_type_peptidyl-prolyl_cis-trans_isomerase/CLD	0.00408214	0.0038743
02507_Short_C-terminal_domain	0.00407773	0.00369873
00721_3D_domain;G5_domain	0.00405907	0.00455227
02213_hypothetical_protein	0.00405503	0.00459684
01611_Methyltransferase_domain;Methyltransferase_domain;Methyltransferase_domain;Methyltransferase_domain;Methyltransferase_domain	0.00404189	0.00313665
01447_Uncharacterized_ABC_transporter_ATP-binding_protein_MJ0089	0.00403293	0.000956347
03512_Glutamine--fructose-6-phosphate_aminotransferase_[isomerizing]	0.00403293	0.000956347
00077_Oligopeptide-binding_protein_OppA	0.00402987	0.00471798
00618_Phospho-N-acetylmuramoyl-pentapeptide-transferase	0.00402434	0.00190132
00963_hypothetical_protein	0.00402434	0.00190132
01077_hypothetical_protein	0.00401882	0.0044371
02710_Cobyrinate_a;c-diamide_synthase	0.00399765	0.00261829
00002_hypothetical_protein	0.00399366	0.00377694
02873_hypothetical_protein	0.00399366	0.00377694
01310_LysM_domain;Manganese_containing_catalase;Rubrerythrin	0.00398678	0.00496848
03350_KDP_operon_transcriptional_regulatory_protein_KdpE	0.00396544	0.00610492
02276_Probable_cadmium-transporting_ATPase	0.00395243	0.00508791
01484_hypothetical_protein	0.00395132	0.00563003
[truncated: 2,014 more rows]

## Sheet: MAG_BO295_anoxic
Annotation	Mean	SD	Gene
00776_Carbon_monoxide_dehydrogenase/acetyl-CoA_synthase_subunit_alpha	3.64484	0.971202
01411_Carbon_monoxide_dehydrogenase/acetyl-CoA_synthase_subunit_beta	2.75225	0.733459
00753_Formate--tetrahydrofolate_ligase	2.38246	0.254196
00778_2Fe-2S_iron-sulfur_cluster_binding_domain;C-terminal_domain_of_RACo_the_ASKHA_domain;RACo_linker_region;RACo_middle_region	2.06641	0.555856
01377_Sulfite_reductase;_dissimilatory-type_subunit_alpha	1.92412	0.216198	dsrA
01378_Sulfite_reductase;_dissimilatory-type_subunit_beta	1.85295	0.28235	dsrB
01806_ATP_synthase_subunit_alpha	1.78111	0.0790281
01804_ATP_synthase_subunit_beta	1.62648	0.0734045
00781_5-methyltetrahydrofolate:corrinoid/iron-sulfur_protein_co-methyltransferase	1.59512	0.228939
03791_FAD_dependent_oxidoreductase;FAD_binding_domain;FAD_dependent_oxidoreductase;4Fe-4S_binding_domain;4Fe-4S_dicluster_domain;4Fe-4S_binding_domain;4Fe-4S_dicluster_domain;4Fe-4S_dicluster_domain;NAD(P)-binding_Rossmann-like_domain;Pyridine_nucleotide-disulphide_oxidoreductase;Pyridine_nucleotide-disulphide_oxidoreductase	1.51224	0.11139
03115_Probable_manganese-dependent_inorganic_pyrophosphatase	1.32463	0.0439125
00777_Corrinoid/iron-sulfur_protein_large_subunit	1.16954	0.403823
00704_Pyruvate:ferredoxin_oxidoreductase	1.07659	0.0680381
00780_Corrinoid/iron-sulfur_protein_small_subunit	0.878257	0.239038
01805_ATP_synthase_gamma_chain	0.840615	0.0243951
02755_Camelysin_metallo-endopeptidase	0.764533	0.0422292
03786_Hdr-like_menaquinol_oxidoreductase_iron-sulfur_subunit	0.723195	0.0184077
01030_Elongation_factor_G	0.69387	0.0530634
00779_Uncharacterized_ATP-binding_protein_MJ0685	0.683426	0.187409
02693_60_kDa_chaperonin	0.623137	0.0227693	groL
03788_4Fe-4S_binding_domain;4Fe-4S_dicluster_domain;4Fe-4S_binding_domain;4Fe-4S_dicluster_domain	0.591391	0.109155
01713_ATP_synthase_subunit_a	0.579193	0.0554617
01807_ATP_synthase_subunit_delta	0.570478	0.0283211
02545_Formate_dehydrogenase_subunit_alpha	0.559917	0.0221837
00960_hypothetical_protein	0.528772	0.0991113
01031_Elongation_factor_Tu	0.507164	0.0504538
02256_hypothetical_protein	0.500968	0.0442943
02878_Chaperone_protein_DnaK	0.45806	0.026204	dnak
02722_Alanine_dehydrogenase/PNT;_C-terminal_domain;FAD_dependent_oxidoreductase;FAD_binding_domain;FAD_dependent_oxidoreductase;2Fe-2S_iron-sulfur_cluster_binding_domain;2Fe-2S_iron-sulfur_cluster_binding_domain;4Fe-4S_binding_domain;Dihydroprymidine_dehydrogenase_domain_II;_4Fe-4S_cluster;4Fe-4S_binding_domain;Glucose_inhibited_division_protein_A;Molybdopterin_oxidoreductase;Molybdopterin_oxidor…	0.443312	0.0417058
03787_Sulfhydrogenase_2_subunit_gamma	0.417956	0.0291816
02249_DNA-directed_RNA_polymerase_subunit_alpha	0.409468	0.0213711
01945_Hydroxylamine_reductase	0.406099	0.108794
01803_ATP_synthase_epsilon_chain	0.396466	0.00494242
03246_hypothetical_protein	0.37987	0.0875925
03260_Pyruvate;_phosphate_dikinase	0.378634	0.0200112
01689_hypothetical_protein	0.376196	0.0371168
00419_Copper-sensing_transcriptional_repressor_CsoR	0.376158	0.0823975
00549_NAD(P)H-quinone_oxidoreductase_chain_5	0.372074	0.0791138
03048_acetyl-CoA_carboxylase;_biotin_carboxyl_carrier_protein	0.362554	0.0263302
01808_ATP_synthase_subunit_b	0.361127	0.0321558
01389_Chaperone_protein_ClpB	0.344268	0.102413	clpB
02391_Ferredoxin-dependent_glutamate_synthase_1	0.339945	0.0264113
00551_NADH-quinone_oxidoreductase_subunit_N	0.334985	0.0417921
00040_Hdr-like_menaquinol_oxidoreductase_iron-sulfur_subunit	0.322862	0.0122289	dsrK
00514_Large_ribosomal_RNA_subunit_accumulation_protein_YceD	0.32017	0.0374093
00550_NAD(P)H-quinone_oxidoreductase_chain_4_1	0.318291	0.0515657
01532_Lon_protease	0.317317	0.0536069
01026_DNA-directed_RNA_polymerase_subunit_beta'	0.31412	0.00695748
03789_4Fe-4S_binding_domain;4Fe-4S_dicluster_domain;4Fe-4S_binding_domain	0.312009	0.0447218
01022_50S_ribosomal_protein_L1	0.309797	0.0439071
00292_Leu/Ile/Val-binding_protein	0.300657	0.0170647
02546_NADPH-Fe(3+)_oxidoreductase_subunit_alpha	0.294746	0.0360737
00044_Sulfite_reductase;_dissimilatory-type_subunit_gamma	0.29424	0.0915345	dsrC
01303_ATP-dependent_Clp_protease_ATP-binding_subunit_ClpX	0.285337	0.0256803
02737_Stage_IV_sporulation_protein_A	0.274831	0.0237891
01235_Cytochrome_bd_ubiquinol_oxidase_subunit_1	0.273584	0.0242759	cydA
01410_Carbon_monoxide_dehydrogenase_accessory_protein_CooC	0.272559	0.0143578
02503_Copper-exporting_P-type_ATPase	0.269206	0.0555073
00043_Hdr-like_menaquinol_oxidoreductase_integral_membrane_subunit	0.260771	0.0361378	dsrP
00031_Methylenetetrahydrofolate_reductase;Methylene-tetrahydrofolate_reductase_C_terminal	0.258853	0.0103254
02539_Catalase-peroxidase	0.258232	0.0111691	katG
00588_Phosphate_acetyltransferase	0.258155	0.0176302
03746_Fe(2+)_transport_protein_A/Fe(2+)_transporter_FeoB_fusion_protein	0.257289	0.0605625
02547_NADH-quinone_oxidoreductase_subunit_G_2	0.256385	0.0288053
02250_30S_ribosomal_protein_S4	0.254522	0.00886623
01563_Anaerobic_sulfite_reductase_subunit_A	0.249585	0.0330942
02768_Domain_of_unknown_function_(DUF4901);S-layer_homology_domain	0.247424	0.0116293
02548_NADP-reducing_hydrogenase_subunit_HndC	0.244179	0.050933
03114_DNA_ligase	0.241514	0.0199205
01025_DNA-directed_RNA_polymerase_subunit_beta	0.239063	0.00891159
00033_Type-3_glutamine_synthetase	0.239021	0.0243614
00420_Thioredoxin_1	0.23896	0.038878	trxA
03307_4Fe-4S_binding_domain;4Fe-4S_single_cluster_domain;4Fe-4S_binding_domain;4Fe-4S_binding_domain;4Fe-4S_dicluster_domain;4Fe-4S_dicluster_domain	0.238705	0.0353773
00212_Putative_aminotransferase_YugH	0.232992	0.0100468
00125_Fe(2+)_transporter_FeoB	0.231459	0.0493888
00425_Cysteine_desulfurase_IscS	0.225939	0.0246814
00544_NADH-quinone_oxidoreductase_subunit_D	0.224809	0.0193535
03452_30S_ribosomal_protein_S2	0.224571	0.0394745
00025_Methanol--corrinoid_protein_co-methyltransferase	0.224183	0.0244458
01927_Iron-sulfur_cluster_carrier_protein	0.21877	0.025615
01023_50S_ribosomal_protein_L10	0.212964	0.0289364
02895_Coenzyme_A_disulfide_reductase	0.206295	0.0163051
02876_Heat-inducible_transcription_repressor_HrcA	0.202019	0.0602926
01383_CxxC-x17-CxxC_domain	0.198563	0.0262875
01376_Cysteine-rich_domain;4Fe-4S_dicluster_domain;4Fe-4S_dicluster_domain	0.196265	0.0191206
00826_Pyruvate_kinase	0.19587	0.0235202
01020_Transcription_termination/antitermination_protein_NusG	0.193141	0.0248871
03383_hypothetical_protein	0.192962	0.0208574
00566_Reverse_rubrerythrin-1	0.18946	0.0641435	revrbr
03357_Leucine-specific-binding_protein	0.188742	0.0125993
02255_Adenylate_kinase	0.1862	0.0203072
00823_Acyl-CoA_dehydrogenase	0.185475	0.0216388
01036_50S_ribosomal_protein_L2	0.1853	0.011712
01232_2-oxoacid:ferredoxin_oxidoreductase_2;_subunit_alpha	0.181599	0.0252114
02948_FAD_dependent_oxidoreductase;DsrE/DsrF-like_family;DsrE/DsrF/DrsH-like_family;NAD(P)-binding_Rossmann-like_domain;FAD-NAD(P)-binding;Pyridine_nucleotide-disulphide_oxidoreductase;Pyridine_nucleotide-disulphide_oxidoreductase;Pyridine_nucleotide-disulphide_oxidoreductase;Pyridine_nucleotide-disulphide_oxidoreductase;_dimerisation_domain;Rhodanese-like_domain;Sulfurtransferase_TusA	0.181477	0.0192345
01236_Cytochrome_bd_ubiquinol_oxidase_subunit_2	0.180527	0.00315351	cydB
01021_50S_ribosomal_protein_L11	0.180222	0.0206272
01790_ABC_transporter_arginine-binding_protein_1	0.179599	0.0276572
00513_Acetate_kinase	0.178264	0.0194196
01248_hypothetical_protein	0.17683	0.00128024
03005_Bifunctional_protein_FolD_2	0.176012	0.010516
01033_50S_ribosomal_protein_L3	0.175258	0.00486653
00545_NADH-quinone_oxidoreductase_subunit_H	0.171187	0.0287659
03108_Butyryl-CoA:acetate_CoA-transferase	0.164124	0.0182331
00834_hypothetical_protein	0.162708	0.03504
02254_Methionine_aminopeptidase	0.160369	0.00591564
02193_3-isopropylmalate_dehydratase_large_subunit	0.157373	0.0235239
00039_Hdr-like_menaquinol_oxidoreductase_cytochrome_b-like_subunit	0.152676	0.0163035	dsrM
01028_30S_ribosomal_protein_S12	0.148661	0.0125867
02623_Polyprenyl_synthetase	0.14854	0.0310409
01024_50S_ribosomal_protein_L7/L12	0.147726	0.0190901
03147_30S_ribosomal_protein_S20	0.146839	0.0293395
00210_Homocitrate_dehydratase;_mitochondrial	0.146193	0.00846861
02251_30S_ribosomal_protein_S11	0.143319	0.00733152
01343_50S_ribosomal_protein_L27	0.143035	0.0367397
00386_Uncharacterised_ArCR;_COG2043	0.142769	0.0195786
01892_Purine-binding_protein_BAB2_0673	0.142505	0.0124015
01388_Curved_DNA-binding_protein	0.142234	0.048364
00866_4Fe-4S_binding_domain;4Fe-4S_dicluster_domain;4Fe-4S_double_cluster_binding_domain;4Fe-4S_dicluster_domain;4Fe-4S_binding_domain;4Fe-4S_dicluster_domain;4Fe-4S_binding_domain;4Fe-4S_binding_domain;4Fe-4S_dicluster_domain;4Fe-4S_dicluster_domain;4Fe-4S_dicluster_domain	0.142216	0.0447454
02259_30S_ribosomal_protein_S5	0.141102	0.00617434
02261_50S_ribosomal_protein_L6	0.140004	0.0120749
03006_Formiminotransferase-cyclodeaminase	0.135916	0.0081351
00824_Acetyl-CoA_acetyltransferase	0.133429	0.0109704
00756_ATP-dependent_zinc_metalloprotease_FtsH_1	0.132954	0.0278999
02090_Probable_sulfate_transporter_4.2	0.13209	0.0130494
01515_pentatricopeptide_repeat_domain	0.131855	0.0116102
02257_50S_ribosomal_protein_L15	0.130854	0.00817113
01034_50S_ribosomal_protein_L4	0.130323	0.0170959
00821_Probable_3-hydroxybutyryl-CoA_dehydrogenase	0.12883	0.0107149
00042_Hdr-like_menaquinol_oxidoreductase_iron-sulfur_subunit_1	0.127936	0.00278095	dsrO
02550_hypothetical_protein	0.124723	0.00795556
03361_Phosphoserine_aminotransferase	0.123243	0.00261171
01750_Dihydroxy-acid_dehydratase	0.121923	0.00439619
03422_Domain_of_unknown_function_(DUF4901)	0.120665	0.0150103
01087_C-terminal_domain_of_RACo_the_ASKHA_domain;RACo_linker_region;RACo_middle_region	0.120147	0.0101187
00822_Short-chain-enoyl-CoA_hydratase	0.118692	0.0214774
00825_Glyceraldehyde-3-phosphate_dehydrogenase	0.118258	0.0176887
00560_HSP20-like_domain_found_in_ArsA;Hsp20/alpha_crystallin_family	0.116919	0.0131533
01233_2-oxoacid:ferredoxin_oxidoreductase_subunit_beta	0.116392	0.00854155
02723_NADP-reducing_hydrogenase_subunit_HndC	0.114673	0.00986005
02040_CxxC-x17-CxxC_domain	0.114071	0.0300172
01039_30S_ribosomal_protein_S3	0.113907	0.0175556
00697_DinB_superfamily	0.113502	0.031252
02958_Translation_initiation_factor_IF-2	0.112039	0.0137586
00739_PRC-barrel_domain	0.111214	0.0216402
02511_Cyclic_beta-(1;2)-glucan_synthase_NdvB	0.110837	0.013867
00062_Peptidyl-prolyl_cis-trans_isomerase_CYP18-1	0.109539	0.0310734
03790_F420-non-reducing_hydrogenase_vhc_iron-sulfur_subunit_D	0.109325	0.00809425
00542_NADH-quinone_oxidoreductase_subunit_B	0.108519	0.00897078
00532_30S_ribosomal_protein_S16	0.108492	0.0218885
00561_Sulfide-quinone_reductase	0.104716	0.00108633
03523_NAD(P)H_dehydrogenase_(quinone)	0.103602	0.00639491
03509_Ribonuclease_Y	0.103466	0.0118877
01045_50S_ribosomal_protein_L5	0.102385	0.0160519
00800_Caffeyl-CoA_reductase-Etf_complex_subunit_CarE	0.101226	0.00359573
00037_Chaperone_protein_HtpG	0.101041	0.00787803	htpG
00801_hypothetical_protein	0.100975	0.0028601
02964_Polyribonucleotide_nucleotidyltransferase	0.099438	0.00608052
02877_hypothetical_protein	0.0991373	0.013471
01342_hypothetical_protein	0.0988881	0.0140863
02754_SipW-cognate_class_signal_peptide	0.0981936	0.0127681
02955_Acetolactate_synthase_large_subunit	0.0979164	0.019328
00438_Tryptophan_synthase_beta_chain	0.0975762	0.00616356
02522_D-3-phosphoglycerate_dehydrogenase	0.0975357	0.0132989
01547_DsrE/DsrF-like_family	0.0956569	0.0162913
00537_50S_ribosomal_protein_L19	0.0956501	0.0300003
01043_50S_ribosomal_protein_L14	0.0947592	0.0128774
00409_hypothetical_protein	0.0944631	0.0119866
01784_hypothetical_protein	0.0941025	0.0113795
01693_ATP-dependent_Clp_protease_proteolytic_subunit_2	0.0928955	0.0151755
01331_Septum_site-determining_protein_MinD	0.0915008	0.0167127
01029_30S_ribosomal_protein_S7	0.0912791	0.0069614
03522_Protein_of_unknown_function_(DUF3341);Heat_induced_stress_protein_YflT	0.0902231	0.01394
01252_hypothetical_protein	0.0899729	0.00964676
01044_50S_ribosomal_protein_L24	0.0899544	0.0122547
01066_SUF_system_FeS_cluster_assembly;_SufBD	0.0896121	0.00153029
01302_Trigger_factor_1	0.0878761	0.0127204
00789_hypothetical_protein	0.0878589	0.0201827
02087_Sulfite_exporter_TauE/SafE	0.0878016	0.00958103
01728_50S_ribosomal_protein_L31	0.0875221	0.0195851
03511_hypothetical_protein	0.0871893	0.0132701
02243_30S_ribosomal_protein_S9	0.0868471	0.0116862
00267_Serine--tRNA_ligase	0.0861018	0.00677583
03116_ATP-dependent_DNA_helicase_PcrA	0.0855017	0.0141691
00211_Uncharacterized_HTH-type_transcriptional_regulator_YugG	0.0853968	0.00492642
01197_NADH-quinone_oxidoreductase_subunit_C/D	0.084814	0.00664562
02953_Homoserine_dehydrogenase	0.0844424	0.011837
01791_CxxC-x17-CxxC_domain	0.0843803	0.0176105
00435_hypothetical_protein	0.08398	0.0188243
01305_Lon_protease	0.0837658	0.00994321
00041_hypothetical_protein	0.0833712	0.00229166	dsrJ
00842_50S_ribosomal_subunit_assembly_factor_BipA	0.0826167	0.0136614
02252_30S_ribosomal_protein_S13	0.0824095	0.00611748
03296_Desulfoferrodoxin	0.0815227	0.0109795
00547_NAD(P)H-quinone_oxidoreductase_chain_6	0.0815006	0.00887111
00424_HTH-type_transcriptional_regulator_CymR	0.079886	0.0215216
02482_Periplasmic_[NiFe]_hydrogenase_large_subunit	0.0788615	0.00800071
01463_Peptidase_A4_family	0.0787837	0.00719339
01003_Chaperone_protein_ClpB	0.0784023	0.0130005
02446_Carbamoyl-phosphate_synthase_large_chain	0.0771396	0.0113087
01785_Ribosome_hibernation_promotion_factor	0.0763654	0.0454537
02389_Probable_aldo-keto_reductase_2	0.0763111	0.0151638
00193_Putative_ABC_transporter_substrate-binding_lipoprotein_YvgL	0.0760662	0.0130773
00306_30S_ribosomal_protein_S18	0.074831	0.0107985
00024_Corrinoid_protein_DSY3155	0.0736978	0.00931712
02248_50S_ribosomal_protein_L17	0.0734677	0.00523791
01234_Alkyl_hydroperoxide_reductase_E	0.0731299	0.00735084	ahp
02954_Putative_branched-chain-amino-acid_aminotransferase	0.0719561	0.0121493
03621_DNA_polymerase_III_PolC-type	0.0714852	0.00905718
03057_Carbamoyl-phosphate_synthase_large_chain	0.0712895	0.00349366
02260_50S_ribosomal_protein_L18	0.071245	0.0059995
00585_3;4-dihydroxy-2-butanone_4-phosphate_synthase	0.0708671	0.0148792
02390_Glutamate_synthase_[NADPH]_small_chain	0.0702083	0.0114813
01527_hypothetical_protein	0.0691882	0.0119871
02262_30S_ribosomal_protein_S8	0.0689786	0.00564469
01773_UvrABC_system_protein_B	0.0675104	0.0112071
01942_hypothetical_protein	0.0669594	0.0147356
00706_Pyruvate:ferredoxin_oxidoreductase	0.0665488	0.00695521
01946_Hemerythrin_HHE_cation_binding_domain	0.0664459	0.0158996
01719_Serine_hydroxymethyltransferase	0.0663928	0.00505868
00313_Adenylosuccinate_lyase	0.066196	0.00655589
01562_Anaerobic_sulfite_reductase_subunit_B	0.0656788	0.0244034
01040_50S_ribosomal_protein_L16	0.065654	0.011168
00996_Rubrerythrin	0.0655225	0.0203091
03401_Argininosuccinate_synthase	0.0649265	0.00811891
02093_Universal_stress_protein_family	0.0649079	0.00842994
02455_Rubrerythrin	0.0648439	0.00898752
01038_50S_ribosomal_protein_L22	0.0646583	0.00642805
03028_Type_IV_pilus_assembly_ATPase_PilB	0.0638242	0.00465998
01730_Probable_transaldolase	0.0635969	0.00958205
00191_Spermidine/putrescine_import_ATP-binding_protein_PotA	0.0634914	0.0048352
01931_hypothetical_protein	0.0634669	0.00950015
01007_Uncharacterized_PIN_and_TRAM-domain_containing_protein_YacL	0.0631019	0.00556001
01571_4-alpha-glucanotransferase	0.0625321	0.00196501
00342_Restriction_endonuclease;Restriction_endonuclease	0.0623603	0.00231513
02908_ATP-dependent_helicase/nuclease_subunit_A	0.0622142	0.00475853
02387_Putative_multidrug_resistance_protein_MdtD	0.0619387	0.00692256
01865_50S_ribosomal_protein_L20	0.0613232	0.0189169
02483_Periplasmic_[NiFe]_hydrogenase_small_subunit_1	0.0611609	0.00346995
03268_Adenylosuccinate_lyase	0.060764	0.00600091
00531_Signal_recognition_particle_protein	0.0604273	0.0117966
02952_Homoserine_kinase	0.0602351	0.00245894
03326_Bacterial_Ig-like_domain_(group_4)	0.060191	0.00468874
00890_Nickel_transport_protein_NikQ	0.0596966	0.0128328
03426_hypothetical_protein	0.0595853	0.00752989
00657_Flagellar_hook-length_control_protein_FliK	0.0594994	0.0135273
01561_Anaerobic_sulfite_reductase_subunit_C	0.0593882	0.0282556
03258_Transcriptional_repressor_CcpN	0.0593057	0.00866055
00521_Acyl_carrier_protein	0.0593042	0.0186279
03322_NADP-reducing_hydrogenase_subunit_HndD	0.0587691	0.00685904
03109_2-isopropylmalate_synthase_2	0.0585457	0.00505311
03259_Putative_pyruvate;_phosphate_dikinase_regulatory_protein	0.0584636	0.00245516
01604_Uncharacterized_104.1_kDa_protein_in_hypE_3'region	0.0579135	0.00417906
01732_hypothetical_protein	0.0577776	0.0078833
02209_hypothetical_protein	0.0573749	0.00973611
01961_hypothetical_protein	0.0573099	0.00250005
01091_EamA-like_transporter_family	0.0572599	0.0093711
00591_Probable_2-phosphosulfolactate_phosphatase	0.0571733	0.0107998
02976_4-hydroxy-tetrahydrodipicolinate_synthase	0.0566782	0.0029457
00368_Citrate_synthase_2	0.0564901	0.0041927
01379_hypothetical_protein	0.0560003	0.0153632	dsrD
02437_Bacterial_Ig-like_domain_(group_2)	0.0559129	0.0063079
02504_Metal-sensitive_transcriptional_repressor	0.0557921	0.00857134
01570_Glycogen_synthase	0.0555468	0.00818505
00447_AAA_domain;CobQ/CobB/MinD/ParA_nucleotide_binding_domain;ATPase_MipZ;NUBPL_iron-transfer_P-loop_NTPase;Response_regulator_receiver_domain	0.0550867	0.012114
03906_Vitamin_B12-dependent_ribonucleoside-diphosphate_reductase	0.0546513	0.00615454
03321_NADP-reducing_hydrogenase_subunit_HndC	0.0537626	0.00555789
02258_50S_ribosomal_protein_L30	0.0537233	0.00609516
00546_NADH-quinone_oxidoreductase;_chain_I	0.0536765	0.004734
00312_FAD_binding_domain;FAD_binding_domain;Glucose_inhibited_division_protein_A;Pyridine_nucleotide-disulphide_oxidoreductase	0.0534484	0.00902569
00408_hypothetical_protein	0.0528918	0.00642103
02956_Probable_acetolactate_synthase_small_subunit	0.0527234	0.005602
00291_Leucine-specific-binding_protein	0.0525413	0.00802157
03442_Phosphoserine_phosphatase_1	0.0524416	0.00862768
03501_Ribosomal_protein_S12_methylthiotransferase_RimO	0.0522504	0.014331
00127_CxxC-x17-CxxC_domain	0.0521404	0.00885867
01058_Receptor_family_ligand_binding_region;Periplasmic_binding_protein_domain;Periplasmic_binding_protein	0.0521153	0.0132791
01182_S-adenosylmethionine_decarboxylase_proenzyme	0.0520997	0.0162592
01071_3-deoxy-7-phosphoheptulonate_synthase	0.052027	0.00904438
01035_50S_ribosomal_protein_L23	0.0518047	0.00760842
02100_Carboxynorspermidine/carboxyspermidine_decarboxylase	0.0517319	0.00589582
02972_Dipicolinate_synthase_subunit_A	0.0515392	0.00468124
01930_hypothetical_protein	0.0515049	0.010596
00028_Pterin_binding_enzyme	0.0513125	0.00920496
02453_Universal_stress_protein_MTBMA_c15380	0.0508457	0.0226102
02080_Universal_stress_protein_family	0.0508022	0.00958853
01016_RNA_polymerase_sigma-H_factor	0.0502399	0.0150967
02730_4-hydroxy-3-methylbut-2-enyl_diphosphate_reductase	0.0494744	0.00610589
01507_5'-nucleotidase_SurE	0.0493913	0.0082253
03059_Carbon_monoxide_dehydrogenase_1	0.0493525	0.00381168
00799_hypothetical_protein	0.0493461	0.00264879
02459_LL-diaminopimelate_aminotransferase	0.0491916	0.00229105
01065_GPR1/FUN34/yaaH_family	0.0491307	0.00464312
02378_FtsK_alpha_domain;Ftsk_gamma_domain;FtsK/SpoIIIE_family	0.0490803	0.00917712
00775_Lysine--tRNA_ligase	0.049009	0.0117137
00192_Molybdenum_transport_system_permease_protein_ModB	0.0488034	0.00189467
00785_Ribonuclease_TTHA0252	0.0487078	0.00497388
00133_hypothetical_protein	0.0486979	0.00760411
01027_Putative_ribosomal_protein_L7Ae-like	0.0486585	0.00230478
00543_NADH-quinone_oxidoreductase_subunit_C	0.0484593	0.00196241
01201_Hydrogenase-4_component_B	0.0484086	0.00748902
02802_CRISPR-associated_helicase_Cas3;CRISPR-associated_endonuclease_Cas3-HD	0.0483793	0.0111068
00314_Adenylosuccinate_synthetase	0.0483164	0.00565749
00098_NlpC/P60_family	0.0479402	0.00571602
01387_Phosphoglucomutase	0.0475876	0.00319882
01917_Tubulin/FtsZ_family;_GTPase_domain	0.0474727	0.00361547
00235_Rubrerythrin	0.0474678	0.007075
01943_Transmembrane_protein_DDB_G0269096	0.0471874	0.00354322
02099_Carboxynorspermidine_synthase	0.0471483	0.0039528
01777_Carboxy-terminal_processing_protease_CtpA	0.0471443	0.00761551
01607_hypothetical_protein	0.0471061	0.00532296
02974_Aspartate-semialdehyde_dehydrogenase	0.0470235	0.00300407
00540_Ribonuclease_HII	0.04687	0.010666
01972_Acetyl-coenzyme_A_carboxylase_carboxyl_transferase_subunit_beta	0.0466148	0.0121893
02101_Flavodoxin	0.046524	0.0136591
00310_Lon_protease_2	0.0465163	0.00442415
00437_conserved_hypothetical_protein;_YceG_family	0.0464428	0.00423443
03745_FeoA_domain	0.0463187	0.0242629
01781_Putative_transketolase_C-terminal_section	0.0459964	0.00645794
01983_hypothetical_protein	0.0459816	0.00879271
03399_Nicotinate_phosphoribosyltransferase	0.0459418	0.00467815
01316_Valine--tRNA_ligase	0.0453795	0.00473172
01567_Glycogen_phosphorylase	0.0452682	0.00496901
00131_DEAD/DEAH_box_helicase;DSHCT_(NUC185)_domain;Type_III_restriction_enzyme;_res_subunit	0.045186	0.00464565
01738_Arginine--tRNA_ligase	0.0451412	0.00569268
00541_NADH-quinone_oxidoreductase_subunit_A	0.045005	0.00418951
02498_Hemolysin-3	0.04497	0.00701919
02086_hypothetical_protein	0.0449354	0.01133
01198_Hydrogenase-4_component_F	0.044894	0.00748814
01336_hypothetical_protein	0.0448528	0.00682142
03601_Transposase_IS66_family_;Transposase_C_of_IS166_homeodomain;zinc-finger_binding_domain_of_transposase_IS66	0.0448385	0.00728833
01175_Heptaprenyl_diphosphate_synthase_component_2	0.0445884	0.00505689
01253_Putative_aminopeptidase_MJ0555	0.0445231	0.00425045
01566_1;4-alpha-glucan_branching_enzyme_GlgB	0.0443469	0.0048817
00069_Glutamine_synthetase	0.0442283	0.00382023
01737_DNA-directed_RNA_polymerase_delta_subunit	0.0437708	0.00706472
00647_Adapter_protein_MecA	0.0437267	0.0180313
01671_ell_wall_binding_domain_2_(CWB2);Transglycosylase_SLT_domain	0.0437243	0.00247034
00083_3'-5'_exonuclease_DinG	0.043621	0.00555995
01154_hypothetical_protein	0.0435461	0.0065092
00555_Competence_protein_ComM	0.0434972	0.00159202
03110_Aspartyl/glutamyl-tRNA(Asn/Gln)_amidotransferase_subunit_B	0.0434774	0.00300652
00418_Aspartate--tRNA(Asp/Asn)_ligase	0.0434583	0.00284709
02975_Aspartokinase_1	0.0433163	0.00475882
02147_Diaminopimelate_decarboxylase	0.0432126	0.00836883
00927_Gas_vesicle_structural_protein	0.0431987	0.00828538
01067_Uncharacterized_ABC_transporter_ATP-binding_protein_MJ0035	0.0430186	0.00304583
00067_hypothetical_protein	0.0428932	0.00220507
01973_Acetyl-coenzyme_A_carboxylase_carboxyl_transferase_subunit_alpha	0.0428892	0.00891972
02244_50S_ribosomal_protein_L13	0.0428653	0.0092678
00007_NlpC/P60_family	0.0428352	0.011018
00032_hypothetical_protein	0.0427924	0.000485544
00700_DNA_polymerase_III_subunit_gamma/tau	0.0427879	0.00851329
01969_DNA_polymerase_III_subunit_alpha	0.0426968	0.00602501
01641_bacterial_surface_protein_26-residue_repeat	0.0424633	0.00566195
00941_40-residue_YVTN_family_beta-propeller_repeat	0.0423021	0.0029623
01528_Cell_division_protein_FtsA;MreB/Mbl_protein;Type_IV_pilus_assembly_protein_PilM;;Mut7-C_ubiquitin	0.0420991	0.00538521
01041_50S_ribosomal_protein_L29	0.0417312	0.00722564
03333_hypothetical_protein	0.0415992	0.0105735
00269_Pyridoxal_5'-phosphate_synthase_subunit_PdxS	0.0414683	0.00246745
00827_Glucitol_operon_repressor	0.0414345	0.00300131
03344_conserved_hypothetical_protein	0.0413212	0.0119049
00030_2Fe-2S_iron-sulfur_cluster_binding_domain;C-terminal_domain_of_RACo_the_ASKHA_domain;RACo_linker_region;RACo_middle_region	0.0411976	0.00350463
02113_Nitrogen_regulatory_protein_P-II	0.0411385	0.00927651
00807_Stage_V_sporulation_protein_D	0.041049	0.00883837
02442_Bifunctional_protein_PyrR	0.0409759	0.00771265
03457_DNA_primase	0.0408852	0.0104513
01002_Protein-arginine_kinase	0.0408315	0.00993696
01330_Probable_septum_site-determining_protein_MinC	0.0407248	0.0109567
01731_Fructose-bisphosphate_aldolase	0.0407012	0.00639289
02879_Chaperone_protein_DnaJ	0.0406956	0.00862465	dnaJ
00136_Pectic_acid_lyase;Prenyltransferase_and_squalene_oxidase_repeat;Squalene-hopene_cyclase_C-terminal_domain;Squalene-hopene_cyclase_N-terminal_domain;A-macroglobulin_TED_domain	0.0406332	0.00114268
00205_hypothetical_protein	0.0406023	0.0103968
00744_hypothetical_protein	0.0405632	0.0143892
03586_Subtilase_family	0.0405435	0.00389361
01772_UvrABC_system_protein_A	0.0405316	0.00631505
03029_Type_IV_pilus_retractation_ATPase_PilT	0.0402906	0.00153127
00846_Probable_signal_peptidase_I-1	0.0401936	0.00819654
01313_Nitroreductase_family;Putative_TM_nitroreductase	0.040162	0.00814439
00962_GMP_synthase_[glutamine-hydrolyzing]	0.03994	0.00511405
00538_Probable_signal_peptidase_I-1	0.0399118	0.0103944
01568_Glucose-1-phosphate_adenylyltransferase	0.0397872	0.00471741
01194_Probable_molybdopterin_binding_domain	0.0397007	0.0071592
00099_hypothetical_protein	0.0396207	0.00430576
02165_ell_wall_binding_domain_2_(CWB2);Regulator_of_chromosome_condensation_(RCC1)_repeat;Regulator_of_chromosome_condensation_(RCC1)_repeat	0.0396094	0.00509047
02963_30S_ribosomal_protein_S15	0.039395	0.00983341
00649_Bacterial_Ig-like_domain_(group_4);ell_wall_binding_domain_2_(CWB2);Leucine_Rich_repeats_(2_copies);Leucine_rich_repeat	0.0393886	0.00411876
00998_Universal_stress_protein_MJ0531	0.0393627	0.0054576
01317_Dihydrofolate_synthase/folylpolyglutamate_synthase	0.0393117	0.00314371
01478_3-phosphoshikimate_1-carboxyvinyltransferase	0.0392769	0.00323013
03505_Putative_competence-damage_inducible_protein	0.0392625	0.0122499
02957_Acetolactate_synthase_large_subunit	0.0392103	0.00584449
01963_Domain_of_unknown_function_(DUF362)_;4Fe-4S_binding_domain;4Fe-4S_dicluster_domain;4Fe-4S_double_cluster_binding_domain;4Fe-4S_binding_domain;4Fe-4S_dicluster_domain;4Fe-4S_binding_domain;4Fe-4S_dicluster_domain;4Fe-4S_dicluster_domain	0.03913	0.0102729
02194_hypothetical_protein	0.0390834	0.0107312
01545_phosphoribosylformylglycinamidine_synthase	0.0389275	0.00482657
01783_Peptide_chain_release_factor_2	0.0387635	0.0034828
01758_Inhibitor_of_apoptosis-promoting_Bax1	0.0386358	0.00535735
00093_Aminodeoxyfutalosine_synthase	0.0386064	0.00741906
01510_7-carboxy-7-deazaguanine_synthase	0.0385872	0.00994131
01088_hypothetical_protein	0.0383292	0.00617277
03023_Alanine_dehydrogenase	0.0382343	0.00260167
01339_hypothetical_protein	0.038129	0.00892061
01782_Putative_transketolase_N-terminal_section	0.0380669	0.007011
01576_Respiratory-chain_NADH_dehydrogenase_51_Kd_subunit	0.0380379	0.0027537
00004_hypothetical_protein	0.0379895	0.00431281
02712_Cobyric_acid_synthase	0.0377859	0.00226334
00090_hypothetical_protein	0.0377795	0.00674652
01580_GDSL-like_Lipase/Acylhydrolase;GDSL-like_Lipase/Acylhydrolase_family	0.0377741	0.00701374
00271_DNA_gyrase_subunit_B	0.0377037	0.00323086
01502_putative_CoA-substrate-specific_enzyme_activase	0.0376417	0.00389965
00431_Alanine--tRNA_ligase	0.0376145	0.0041999
01315_Trifunctional_nucleotide_phosphoesterase_protein_YfkN	0.0375628	0.00489583
01778_Peptidase_family_M23	0.0375258	0.00296991
03859_IPT/TIG_domain	0.0374893	0.00710277
00143_Inosine-5'-monophosphate_dehydrogenase	0.0374284	0.00758019
01575_NADH-quinone_oxidoreductase_subunit_E	0.0374117	0.00355127
01374_Putative_RNA_methyltransferase_YpsC	0.0373613	0.00837963
03617_HSP20-like_domain_found_in_ArsA;Hsp20/alpha_crystallin_family	0.0372196	0.00398099
01200_Hydrogenase-4_component_C	0.0372079	0.00589313
03449_ATP-dependent_protease_ATPase_subunit_HslU	0.0371952	0.0043523
01375_Nitrate_reductase_gamma_subunit	0.0371847	0.00472143
02137_RNA_polymerase_sigma-F_factor	0.0370954	0.00308437
00283_G5_domain;Putative_peptidoglycan_binding_domain;VanW_like_protein	0.0370558	0.00711697
01169_Porphyrin_biosynthesis_protein_HemD	0.0368991	0.00426277
01685_UDP-N-acetyl-D-glucosamine_6-dehydrogenase	0.0368962	0.00320899
02323_Anaerobic_sulfatase-maturating_enzyme_homolog_AslB	0.0367511	0.00285881
00737_Bifunctional_protein_GlmU	0.0366949	0.00436818
00071_hypothetical_protein	0.0366764	0.010529
00548_NADH-quinone_oxidoreductase_subunit_K	0.0365363	0.00961636
03402_Ornithine_carbamoyltransferase	0.0363823	0.00436679
01062_Probable_fatty_acid_methyltransferase	0.0363771	0.00376421
02388_Probable_fatty_acid_methyltransferase	0.0362323	0.0007619
00326_hypothetical_protein	0.0360368	0.00996204
00835_DNA_mismatch_repair_protein_MutS	0.0360033	0.00423683
01322_(R)-citramalate_synthase	0.0359986	0.00213325
03039_Stage_III_sporulation_protein_AA	0.035972	0.00695188
00598_S4_domain;Putative_RNA-binding_domain_in_YlmH	0.0358965	0.0094101
02950_hypothetical_protein	0.0358339	0.00536662
00600_Pyridoxal_phosphate_homeostasis_protein	0.035808	0.00642035
03037_Uncharacterized_peptidase_YqhT	0.0357153	0.0122137
01051_Ferredoxin-1	0.0356433	0.00756341
01989_hypothetical_protein	0.035613	0.00401953
01394_hypothetical_protein	0.0355982	0.0040422
03681_hypothetical_protein	0.0353484	0.00589618
00911_Nodulation_protein_NolG	0.0353338	0.00435969
00057_Glucose-6-phosphate_isomerase	0.035298	0.00516149
00738_Ribose-phosphate_pyrophosphokinase	0.0352867	0.00284165
03145_ComE_operon_protein_3	0.035222	0.00806371
00108_Threonine_synthase	0.0351424	0.00308158
02756_signal_peptidase_I	0.0350555	0.00398224
02322_Carboxymethylenebutenolidase_1	0.034968	0.00511223
01164_Glutamate-1-semialdehyde_2;1-aminomutase	0.0349515	0.00117769
00929_Gas_vesicle_synthesis_protein_GvpL/GvpF	0.034898	0.011815
02041_Uncharacterized_ABC_transporter_ATP-binding_protein_YkpA	0.0347998	0.00433782
00757_Nucleoside_diphosphate_kinase	0.0347993	0.00699114
02003_2-aminoadipate_transaminase	0.0347426	0.0087673
00808_Putative_dipeptidase_YtjP	0.0346741	0.00423484
02192_3-isopropylmalate_dehydratase_small_subunit	0.0346494	0.00852005
01048_Universal_stress_protein_MTBMA_c15380	0.0343235	0.00573578
03199_6-methylsalicylic_acid_decarboxylase	0.0342345	0.00573397
02438_Uncharacterized_MFS-type_transporter_YdeR	0.0340941	0.00459993
02911_Serine_protease_Do-like_HtrB	0.0340375	0.0064219
01862_Phenylalanine--tRNA_ligase_beta_subunit	0.0340168	0.0042776
03030_Type_4_fimbrial_assembly_protein_PilC	0.0339257	0.00473706
00948_hypothetical_protein	0.0339178	0.00759967
02010_Asparagine_synthetase_[glutamine-hydrolyzing]_3	0.0339165	0.00309412
03309_DNA-directed_RNA_polymerase_subunit_alpha	0.0338767	0.00923992
02909_Uncharacterized_MFS-type_transporter_YhcA	0.0337817	0.00371192
01019_preprotein_translocase;_SecE_subunit	0.0337378	0.00566608
02305_Fic/DOC_family	0.0335339	0.00562258
00712_Arginine_decarboxylase	0.0334144	0.00672042
01333_Peptidoglycan_glycosyltransferase_RodA	0.0333766	0.00387179
00631_VWA_domain_containing_CoxE-like_protein	0.0333649	0.00539218
01718_Uracil_phosphoribosyltransferase	0.0332784	0.00394679
03111_Glutamyl-tRNA(Gln)_amidotransferase_subunit_A	0.0332601	0.00303686
00120_Potassium_transporter_KimA	0.0332189	0.00308943
03262_Phosphoribosylamine--glycine_ligase	0.0331949	0.00430341
00019_Ketoisovalerate_oxidoreductase_subunit_VorA	0.0330575	0.00328411
00304_30S_ribosomal_protein_S6	0.0330479	0.0110521
02024_Choline_trimethylamine-lyase	0.0330026	0.00527374
00852_Bacterial_Ig-like_domain_(group_2);ell_wall_binding_domain_2_(CWB2)	0.0329037	0.00376023
00736_Putative_septation_protein_SpoVG	0.0327724	0.0171379
03138_Leucine--tRNA_ligase	0.0327241	0.00333858
01195_Signal-transduction_and_transcriptional-control_protein	0.0326553	0.00638411
03060_NADH-dependent_phenylglyoxylate_dehydrogenase_subunit_epsilon	0.0324329	0.00692846
03673_4Fe-4S_binding_domain;Ferritin-like_domain;Rubrerythrin	0.0323287	0.00610756
01178_Cyclic_dehypoxanthine_futalosine_synthase	0.0323223	0.00343735
01390_Cadmium;_cobalt_and_zinc/H(+)-K(+)_antiporter	0.0321881	0.00540462
02321_hypothetical_protein	0.0319292	0.0041335
00005_hypothetical_protein	0.0317525	0.00172203
01768_B12_binding_domain;Protein_of_unknown_function_(DUF4080);Radical_SAM_superfamily	0.0317079	0.00342344
00783_Signal_transduction_histidine-protein_kinase/phosphatase_DegS	0.0315609	0.00651793
03825_Aldo/keto_reductase_family;4Fe-4S_dicluster_domain;4Fe-4S_dicluster_domain	0.0315234	0.00274867
01340_UDP-glucose_4-epimerase	0.0315229	0.00134861
03012_1-deoxy-D-xylulose-5-phosphate_synthase	0.031422	0.00389728
01046_Isoleucine--tRNA_ligase	0.0313786	0.00645731
01138_50S_ribosomal_protein_L25	0.0312634	0.00320643
01480_Phospho-2-dehydro-3-deoxyheptonate_aldolase	0.031226	0.00744836
03139_hypothetical_protein	0.0311878	0.00313419
00719_Methionine--tRNA_ligase	0.0311776	0.00235236
02457_Calcium-transporting_ATPase	0.0311638	0.00415386
02445_Carbamoyl-phosphate_synthase_small_chain	0.0311584	0.00820068
00389_Putative_restriction_endonuclease	0.0310123	0.00769918
01255_Putative_aminopeptidase	0.0309548	0.00384152
01509_GTP_cyclohydrolase_1	0.030936	0.00653214
00892_Fused_nickel_transport_protein_NikMN	0.0309355	0.00616577
02933_Enolase_2	0.0308755	0.0058866
00629_Glycosyl_hydrolases_family_2	0.0308657	0.00581362
02447_Dihydroorotate_dehydrogenase_B_(NAD(+));_electron_transfer_subunit	0.0308169	0.0055337
03227_Aldo/keto_reductase_family;4Fe-4S_dicluster_domain;4Fe-4S_dicluster_domain	0.0307181	0.00215614
01005_hypothetical_protein	0.0306832	0.00741831
02717_Probable_cobalt-precorrin-5A_hydrolase	0.0306585	0.00103336
00305_Single-stranded_DNA-binding_protein	0.0305157	0.0152217
03043_Stage_III_sporulation_protein_AE	0.0304632	0.00382228
01868_Threonine--tRNA_ligase	0.0304377	0.00323203
00904_Bifunctional_NAD(P)H-hydrate_repair_enzyme_Nnr	0.0303437	0.00942468
01925_Protein_of_unknown_function__DUF134	0.0303319	0.0112872
00088_hypothetical_protein	0.0302127	0.00509398
00230_Signal_transduction_histidine-protein_kinase_BaeS	0.0301765	0.00509279
00038_RsbT_co-antagonist_protein_rsbRD_N-terminal_domain	0.0300961	0.00715292	dsrT
00655_Flagellar_hook_protein_FlgE	0.0300939	0.000953715
01171_Glutamyl-tRNA_reductase	0.0298266	0.00126757
00324_ell_wall_binding_domain_2_(CWB2)	0.0298257	0.00091685
02001_diguanylate_cyclase_(GGDEF)_domain	0.029763	0.00195391
00214_Flavin_reductase_like_domain	0.0296614	0.00749915
02121_Polyphosphate_kinase	0.0296291	0.00398963
01212_hypothetical_protein	0.0295575	0.00786012
00917_L-aspartate_semialdehyde_sulfurtransferase	0.0295251	0.00234237
01083_Flotillin-1	0.0295163	0.0050226
00481_Probable_phosphatase_YqeG	0.0295094	0.00180079
00750_hypothetical_protein	0.0294499	0.00637294
00937_Gas_vesicle_structural_protein_A	0.0293394	0.00449654
01165_Siroheme_decarboxylase	0.0293115	0.0035911
02038_Putative_dehydratase_subunit_MJ0007	0.0292979	0.00298893
02012_hypothetical_protein	0.0292824	0.00302855
00077_Oligopeptide-binding_protein_OppA	0.0291349	0.00353772
03514_hypothetical_protein	0.029027	0.00428292
03515_YbbR-like_protein	0.0289778	0.00217662
01060_Uncharacterized_symporter_YwcA	0.0289767	0.00775627
00422_bacterial_surface_protein_26-residue_repeat	0.0289294	0.00546507
03939_hypothetical_protein	0.0288531	0.015866
02106_N-acetylmuramoyl-L-alanine_amidase;ell_wall_binding_domain_2_(CWB2);Bacterial_SH3_domain	0.0288417	0.0050538
00529_5-methylthioadenosine/S-adenosylhomocysteine_deaminase	0.0287871	0.00163287
01380_Cobyrinate_a;c-diamide_synthase	0.0287031	0.00217109
01282_Cysteine-rich_domain;4Fe-4S_dicluster_domain;4Fe-4S_dicluster_domain	0.0286675	0.00477384
00609_Cell_division_protein_FtsZ	0.0285278	0.00406977
02800_CRISPR-associated_protein_Cas8c/Csd1;_subtype_I-C/DVULG	0.0285244	0.001587
02893_hypothetical_protein	0.0284519	0.00487595
00767_Quinolinate_synthase_A	0.0284488	0.00576526
00148_Stage_V_sporulation_protein_S	0.0284082	0.00474564
03169_ell_wall_binding_domain_2_(CWB2);Regulator_of_chromosome_condensation_(RCC1)_repeat;Regulator_of_chromosome_condensation_(RCC1)_repeat	0.0283851	0.00391015
03445_DNA_topoisomerase_1	0.0283102	0.00417635
02152_A-adding_tRNA_nucleotidyltransferase	0.0283023	0.00407113
02450_Orotate_phosphoribosyltransferase	0.0282976	0.00623267
00672_Flagellar_motor_switch_phosphatase_FliY	0.0282362	0.00586596
00774_Transcription_elongation_factor_GreA	0.0281579	0.00926345
00633_N-acetyl-alpha-D-glucosaminyl_L-malate_synthase	0.0281196	0.00538193
02973_Dipicolinate_synthase_subunit_B	0.0281119	0.0027921
02481_Ni/Fe-hydrogenase;_b-type_cytochrome_subunit	0.0280946	0.00141822
02564_Methyl-accepting_chemotaxis_protein_(MCP)_signalling_domain;Protoglobin	0.0280749	0.00256514
02549_NADP-reducing_hydrogenase_subunit_HndA	0.0279552	0.00845765
01401_Riboflavin_biosynthesis_protein_RibBA	0.027923	0.00260926
00887_Rubrerythrin	0.0279048	0.0050125
00237_RNA_polymerase_sigma_factor;_sigma-70_family	0.0278948	0.00896529
01135_CHAD_domain;CYTH_domain	0.0278878	0.0018713
01454_hypothetical_protein	0.0278327	0.00842095
02569_Chemoreceptor_zinc-binding_domain;Methyl-accepting_chemotaxis_protein_(MCP)_signalling_domain	0.0277965	0.00313414
01037_30S_ribosomal_protein_S19	0.027687	0.0078539
01416_Zinc-uptake_complex_component_A_periplasmic	0.0276364	0.00650883
01520_FAM83_A-H;PLD-like_domain	0.0275465	0.0035494
03345_conserved_hypothetical_protein	0.0275396	0.00235619
03018_Stage_0_sporulation_protein_A_homolog	0.0274404	0.00604795
00268_Pyridoxal_5'-phosphate_synthase_subunit_PdxT	0.0273478	0.00407097
03036_3-dehydroquinate_dehydratase	0.0272875	0.00553616
01168_Fe-coproporphyrin_III_synthase	0.0271699	0.00226009
03308_Stage_0_sporulation_protein_A_homolog	0.0271651	0.00323673
03263_Bifunctional_purine_biosynthesis_protein_PurH	0.0271477	0.00414904
01177_Sec-independent_protein_translocase_protein_TatC	0.0271249	0.00277354
00673_Flagellar_motor_switch_protein_FliM	0.0269807	0.00253922
01736_CTP_synthase	0.0269434	0.00378365
01081_1;4-dihydroxy-6-naphtoate_synthase	0.0269289	0.00344004
01546_hypothetical_protein	0.026892	0.00602255
02490_Probable_transcriptional_regulatory_protein_DSY2470	0.0268888	0.00711624
02082_Putative_sulfate_transporter_YvdB	0.0268762	0.00661278
03140_Cysteine_desulfurase_IscS	0.0268302	0.0040886
01666_Uncharacterized_MFS-type_transporter_YhcA	0.026814	0.00526665
00621_Stage_V_sporulation_protein_D	0.0267643	0.00358742
00081_CDP-diacylglycerol--serine_O-phosphatidyltransferase	0.0267051	0.00707496
01867_Translation_initiation_factor_IF-3	0.0266332	0.0113047
00082_Phosphatidylserine_decarboxylase_proenzyme	0.026619	0.00186688
00539_Ribosome_biogenesis_GTPase_A	0.0265648	0.00449373
02049_Asparagine--tRNA_ligase	0.026556	0.00303662
01032_30S_ribosomal_protein_S10	0.0265378	0.0038756
00187_Putative_pyrophosphorylase_ModD	0.0264915	0.00303523
02013_Domain_of_unknown_function_(DUF2357);PD-(D/E)XK_nuclease_superfamily	0.0264827	0.00179403
02095_Chromate_transport_protein	0.0264432	0.00507834
00763_2-amino-4-hydroxy-6-hydroxymethyldihydropteridine_pyrophosphokinase	0.0263758	0.00214673
00722_3D_domain;G5-linked-Ubiquitin-like_domain;G5_domain	0.0263571	0.0051514
00984_Gallate_decarboxylase	0.0262545	0.00171291
00427_tRNA-specific_2-thiouridylase_MnmA	0.026132	0.00789972
00891_Putative_ABC_transporter_ATP-binding_protein_MA_4021	0.026091	0.00358125
00417_Histidine--tRNA_ligase	0.0260548	0.00170381
01915_DNA_polymerase_I	0.0260513	0.00273711
02819_4Fe-4S_binding_domain;4Fe-4S_dicluster_domain;4Fe-4S_dicluster_domain;Nitrite_and_sulphite_reductase_4Fe-4S_domain	0.0260399	0.00292422
00442_tRNA_hydroxylation_protein_P1	0.0260042	0.00534924
02751_hypothetical_protein	0.0259672	0.0026735
01512_7-cyano-7-deazaguanine_synthase	0.025906	0.00439377
01162_Clp_protease;Serine_dehydrogenase_proteinase	0.0259014	0.00281419
01926_Dinitrogenase_iron-molybdenum_cofactor	0.0258543	0.00652797
02111_hypothetical_protein	0.0258191	0.00357879
00608_Sporulation_factor_SpoIIGA	0.0257967	0.00387604
02501_hypothetical_protein	0.0257398	0.0131954
02874_Elongation_factor_4	0.0256132	0.0055881
00596_hypothetical_protein	0.0254722	0.00496633
03306_Methenyltetrahydromethanopterin_cyclohydrolase	0.0254283	0.000843361
00363_High-affinity_zinc_uptake_system_binding-protein_ZnuA	0.0253997	0.00582162
01326_Cell_shape-determining_protein_MreB	0.025378	0.00436465
00426_Iron-sulfur_cluster_assembly_scaffold_protein_IscU_1	0.0253575	0.00483496
03464_Uncharacterized_HTH-type_transcriptional_regulator_in_lacX_3'region	0.0253292	0.0053806
01606_Signal_transduction_histidine-protein_kinase_BarA	0.0252535	0.00340465
00384_Acetolactate_synthase_large_subunit	0.0252216	0.00292443
01577_Probable_N-acetyl-alpha-D-glucosaminyl_L-malate_deacetylase_2	0.0251647	0.00589793
02841_D-alanyl-D-alanine_carboxypeptidase	0.0251031	0.0023717
00931_Gas_vesicle_synthesis_protein_GvpL/GvpF	0.025099	0.00351705
03486_UDP-galactopyranose_mutase	0.025095	0.00245196
02096_Putative_NADH_dehydrogenase/NAD(P)H_nitroreductase_AF_2267	0.0250439	0.00339491
03056_Carbamoyl-phosphate_synthase_small_chain	0.0250105	0.00166927
02563_3'3'-cGAMP-specific_phosphodiesterase_1	0.0250092	0.0021388
01984_hypothetical_protein	0.024997	0.00413252
01118_Phospho-2-dehydro-3-deoxyheptonate_aldolase	0.0248276	0.00330478
00078_Stage_0_sporulation_protein_A_homolog	0.0247945	0.00213905
02102_diguanylate_cyclase_(GGDEF)_domain	0.0247146	0.00198184
00512_Sporulation_integral_membrane_protein_YlbJ	0.0246904	0.00716363
01724_Threonylcarbamoyl-AMP_synthase	0.0246779	0.00328219
01319_Probable_low-affinity_inorganic_phosphate_transporter	0.0246644	0.00188455
01947_hypothetical_protein	0.0246052	0.00352736
01765_Putative_gluconeogenesis_factor	0.024559	0.00718161
02930_Phosphoglycerate_kinase	0.024438	0.00422804
00374_Histidinol-phosphate_aminotransferase	0.0244285	0.00324323
02890_Domain_of_unknown_function_(DUF3786)	0.024401	0.00422202
02734_GTPase_Der	0.024373	0.00468447
00525_Chromosome_partition_protein_Smc	0.0242191	0.00501374
03688_Uncharacterized_MFS-type_transporter_YybF	0.0242178	0.00359021
01312_Acyl-CoA_dehydrogenase	0.0242087	0.0039908
03351_Potassium_transporter_KimA	0.0242056	0.0017449
03554_hypothetical_protein	0.0241242	0.00363231
02016_Protein_of_unknown_function_(DUF2922)	0.0241112	0.00698686
03276_Lipid_II_isoglutaminyl_synthase_(glutamine-hydrolyzing)_subunit_MurT	0.0239471	0.00284221
01725_Release_factor_glutamine_methyltransferase	0.0239236	0.00461142
01856_penicillin-binding_protein;_1A_family	0.0238975	0.00368166
02448_Dihydroorotate_dehydrogenase_B_(NAD(+));_catalytic_subunit	0.0238877	0.00447969
01079_Nitrite_and_sulphite_reductase_4Fe-4S_domain;Nitrite/Sulfite_reductase_ferredoxin-like_half_domain	0.0238705	0.00735438
01988_hypothetical_protein	0.0237985	0.00667582
03141_Selenide;_water_dikinase	0.0237715	0.0020435
00065_Stage_V_sporulation_protein_R	0.0236541	0.00436884
02458_Diaminopimelate_epimerase	0.0235395	0.00438228
01605_PAS_domain_S-box_protein	0.0234881	0.00436404
00270_DNA_gyrase_subunit_A	0.0234694	0.00350785
00838_DNA_mismatch_repair_protein_MutL	0.023437	0.00171034
00087_Aminodeoxychorismate_lyase	0.0234297	0.00525186
00741_Transcription-repair-coupling_factor	0.0232604	0.00587468
01690_UTP--glucose-1-phosphate_uridylyltransferase	0.0232346	0.00499153
02959_Ribosome-binding_factor_A	0.0231663	0.00156066
01682_hypothetical_protein	0.0231558	0.00239359
01167_Delta-aminolevulinic_acid_dehydratase	0.0231452	0.00241896
01403_Riboflavin_biosynthesis_protein_RibD	0.023075	0.00149136
00135_Tetratricopeptide_repeat;Tetratricopeptide_repeat;Tetratricopeptide_repeat	0.0230594	0.000559369
00702_Recombination_protein_RecR	0.023049	0.0065247
01490_Glycolate_oxidase_subunit_GlcD	0.0230346	0.00498715
00328_hypothetical_protein	0.0229078	0.00367266
03506_DEAD-box_ATP-dependent_RNA_helicase_CshA	0.0228445	0.00387957
01962_Uncharacterized_HTH-type_transcriptional_regulator_HI_0186	0.0228432	0.00921537
01141_hypothetical_protein	0.0227939	0.00247331
00961_Hypoxanthine-guanine_phosphoribosyltransferase	0.0227717	0.00379027
00793_ANTAR_domain;Response_regulator_receiver_domain	0.0227386	0.00484397
01726_Peptide_chain_release_factor_1	0.022717	0.00563687
01489_Fumarate_reductase_(CoM/CoB)_subunit_B	0.0226942	0.0036038
02092_Universal_stress_protein_family	0.0226324	0.00585875
01756_CBS_domain;MgtE_intracellular_N_domain	0.0226231	0.00468017
00792_hypothetical_protein	0.0225766	0.00513739
01767_Bacterial_extracellular_solute-binding_protein	0.0225404	0.00557337
01579_C_GCAxxG_C_C_family_protein	0.0225321	0.00718295
01839_Probable_xanthine_dehydrogenase_subunit_D	0.0225142	0.00205317
00854_HPr_kinase/phosphorylase	0.0224939	0.005257
00066_hypothetical_protein	0.0224743	0.00231673
00523_3-oxoacyl-[acyl-carrier-protein]_synthase_2	0.0224228	0.00438435
01329_Penicillin-binding_protein_2A	0.0223601	0.00473297
00804_Pyridinium-3;5-biscarboxylic_acid_mononucleotide_synthase	0.0223495	0.00476042
01254_Tetrahedral_aminopeptidase	0.0222292	0.00265275
01686_Capsular_polysaccharide_biosynthesis_protein_CapD	0.0222104	0.00341359
02769_Macrolide_export_ATP-binding/permease_protein_MacB	0.0221935	0.00358278
03513_Phosphoglucosamine_mutase	0.0221769	0.00217073
00445_VWA_domain_containing_CoxE-like_protein	0.0221588	0.00442937
02253_Translation_initiation_factor_IF-1	0.0220791	0.00278166
00503_hypothetical_protein	0.0219943	0.00589212
01225_Amino-acid_permease_BAT1	0.0219727	0.00293503
01526_Phosphatidylglycerol--prolipoprotein_diacylglyceryl_transferase	0.0219595	0.00208301
00720_Uncharacterized_metal-dependent_hydrolase_YabD	0.0219467	0.0049442
01325_hypothetical_protein	0.0219144	0.00562805
02136_D-alanyl-D-alanine_carboxypeptidase_DacF	0.0219	0.00185858
01332_Cell_division_topological_specificity_factor	0.0218973	0.00307815
01779_Cell_division_protein_FtsX	0.0218125	0.00223722
00742_PPIC-type_PPIASE_domain;PPIC-type_PPIASE_domain;PPIC-type_PPIASE_domain;SurA_N-terminal_domain;SurA_N-terminal_domain	0.0218095	0.00344511
03546_Uncharacterised_ArCR;_COG2043	0.0218082	0.00250196
02707_Threonine-phosphate_decarboxylase	0.0217137	0.00205411
01525_FmdE;_Molybdenum_formylmethanofuran_dehydrogenase_operon	0.0216988	0.00321092
02444_Dihydroorotase	0.0216888	0.00241528
02508_hypothetical_protein	0.0216733	0.00369028
01944_Universal_stress_protein_family	0.021672	0.00274627
01759_Phosphoenolpyruvate_carboxykinase_(ATP)_1	0.0216179	0.0019045
01743_hypothetical_protein	0.0215871	0.00315428
01999_hypothetical_protein	0.0214943	0.00210424
02103_Acetolactate_synthase_large_subunit	0.021486	0.00496316
00611_Cell_division_protein_FtsQ;POTRA_domain;_FtsQ-type	0.0214363	0.00427244
00743_Stage_V_sporulation_protein_T	0.0214282	0.00386948
03249_HDIG_domain	0.0214097	0.00159257
01196_hypothetical_protein	0.0214086	0.00273851
03398_NH(3)-dependent_NAD(+)_synthetase	0.021352	0.00612163
00423_Uncharacterized_AAA_domain-containing_protein_YrvN	0.0213424	0.00465884
02840_Fructose-bisphosphate_aldolase_class_1	0.0213263	0.00264016
01307_Flavodoxin-like_fold;NADPH-dependent_FMN_reductase	0.0213036	0.00511707
01193_Aldehyde_oxidoreductase	0.021278	0.00384471
02799_CRISPR-associated_protein;_CT1132_family;CRISPR-associated_protein_Cas7/Csd2;_subtype_I-C/DVULG	0.0212567	0.0021983
00519_Malonyl_CoA-acyl_carrier_protein_transacylase	0.0212332	0.00146981
01166_AdoMet-dependent_heme_synthase	0.0211909	0.0036592
02671_ATP-dependent_helicase/deoxyribonuclease_subunit_B	0.0211898	0.00401763
03771_Ketoacyl-synthetase_C-terminal_extension;Beta-ketoacyl_synthase;_N-terminal_domain;Beta-ketoacyl_synthase;_C-terminal_domain;Polyketide_synthase_dehydratase	0.0211586	0.0025406
02711_Cobalamin_biosynthesis_protein_CbiB	0.0211295	0.00462429
02031_Trans-4-hydroxy-L-proline_dehydratase	0.021038	0.00208748
01199_hypothetical_protein	0.0210195	0.0030518
01752_Serine_protease_Do-like_HtrB	0.0209636	0.00174704
01279_Iron-sulfur_flavoprotein_AF_1896	0.0209511	0.00489756
03427_hypothetical_protein	0.0209457	0.00469464
00308_Predicted_membrane_protein_(DUF2232)	0.0208665	0.00225084
02073_Tellurite_resistance_protein_TerB;TerD_domain	0.0208506	0.00382063
02977_Ribonuclease_J1	0.0208282	0.00426746
00451_Putative_conjugal_transfer_protein_MT3759	0.0208234	0.00507394
00761_dihydropteroate_synthase	0.0207773	0.00599772
02155_Segregation_and_condensation_protein_A	0.0207215	0.00298477
02731_Probable_peptidoglycan_glycosyltransferase_FtsW	0.0206849	0.00157244
01453_hypothetical_protein	0.0206781	0.00514421
01511_hypothetical_protein	0.0206758	0.00359393
02932_2;3-bisphosphoglycerate-independent_phosphoglycerate_mutase	0.0206693	0.00354079
00486_3-dehydroquinate_synthase	0.0206493	0.00457564
02007_Actin_like_proteins_N_terminal_domain	0.0206261	0.00513829
00836_Hydantoinase/oxoprolinase;Hydantoinase/oxoprolinase_N-terminal_region	0.0205883	0.00333962
03278_Putative_aspartate_aminotransferase_YhdR	0.0204419	0.0015079
01727_hypothetical_protein	0.02038	0.00317302
00303_Ribosome-binding_ATPase_YchF	0.0203689	0.00292311
03055_Acetylornithine_aminotransferase	0.0203577	0.0020581
02710_Cobyrinate_a;c-diamide_synthase	0.0202936	0.0054357
01766_Nucleotide-binding_protein_Dhaf_4722	0.0202934	0.00457279
02030_Bacterial_Ig-like_domain_(group_2);Bacterial_Ig-like_domain;Pro-kumamolisin;_activation_domain	0.020247	0.00289043
03291_DNA_topoisomerase_3	0.020243	0.00424557
03257_Glycine--tRNA_ligase_beta_subunit	0.0202383	0.0045326
00620_UDP-N-acetylmuramoyl-L-alanyl-D-glutamate--2;6-diaminopimelate_ligase	0.0202003	0.00321367
01633_Gramicidin_S_synthase_2;ATP-dependent_proline_adenylase;ATP-dependent_valine_adenylase;ATP-dependent_ornithine_adenylase;ATP-dependent_leucine_adenylase	0.0201983	0.00268317
02439_Glutamate_decarboxylase	0.0201889	0.00399554
00692_Dipeptide-binding_protein_DppE	0.0201654	0.00371923
03265_Phosphoribosylformylglycinamidine_cyclo-ligase	0.0201635	0.00556799
00026_Helix-turn-helix_domain;Bacterial_regulatory_helix-turn-helix_proteins;_AraC_family;Sensory_domain_found_in_PocR	0.020151	0.00782229
00421_L-allo-threonine_aldolase	0.0201322	0.00208723
02119_Polyphosphate:AMP/ADP_phosphotransferase	0.0201318	0.000700442
01953_Cyclic_beta-(1;2)-glucan_synthase_NdvB	0.0201242	0.00350932
02700_Sulfur_carrier_protein_FdhD	0.0201113	0.00464009
02108_Putative_agmatine_deiminase	0.0201058	0.00308103
00794_hypothetical_protein	0.0200462	0.00306634
01763_RNA_polymerase_sigma-54_factor	0.0200256	0.00469667
00630_Peroxide-responsive_repressor_PerR	0.0200026	0.002745	perR
03397_5'_nucleotidase;_deoxy_(Pyrimidine);_cytosolic_type_C_protein_(NT5C)	0.0199586	0.00177037
00677_Flagellum-specific_ATP_synthase	0.0199308	0.0029931
02944_Domain_of_unknown_function_(DUF4115);Helix-turn-helix_domain;Helix-turn-helix_domain	0.0198901	0.00480479
03451_hypothetical_protein	0.0198791	0.00313828
00919_hypothetical_protein	0.0198395	0.00311353
03209_General_secretion_pathway_protein_A	0.0197885	0.00402649
02138_Anti-sigma_F_factor	0.0197804	0.0036759
03180_GDSL-like_Lipase/Acylhydrolase;GDSL-like_Lipase/Acylhydrolase_family	0.0197688	0.00373758
00018_Ketoisovalerate_oxidoreductase_subunit_VorB	0.0197561	0.00376294
00803_Pyridinium-3;5-bisthiocarboxylic_acid_mononucleotide_synthase	0.0197451	0.0018077
02094_Uncharacterized_transporter_YwrB	0.019698	0.00374946
00751_Stage_II_sporulation_protein_E_(SpoIIE)	0.0196371	0.00355351
03719_hypothetical_protein	0.0196256	0.00275329
00900_methylated-DNA--[protein]-cysteine_S-methyltransferase	0.0196224	0.00547092
03502_CDP-diacylglycerol--glycerol-3-phosphate_3-phosphatidyltransferase	0.0196153	0.00373714
03450_GTP-sensing_transcriptional_pleiotropic_repressor_CodY	0.0196107	0.00433775
01717_Deoxycytidylate_deaminase	0.0195887	0.000930311
00086_Glutamine_amidotransferase_class-I	0.0195544	0.00326907
02081_Universal_stress_protein_family	0.0195465	0.004312
00562_hypothetical_protein	0.0195432	0.00627777
02720_Cobalamin_biosynthesis_bifunctional_protein_CbiET	0.0195362	0.00118412
01399_RNA_polymerase_sigma_factor_SigI	0.0195348	0.00262574
00263_tRNA-specific_adenosine_deaminase	0.0195259	0.00290062
00520_3-oxoacyl-[acyl-carrier-protein]_reductase_FabG	0.0194795	0.00250018
01085_L-lactate_permease	0.0194769	0.00457022
02946_hypothetical_protein	0.0194423	0.00586646
00070_Corrinoid_adenosyltransferase	0.019406	0.00554903
03438_Sporulation_and_spore_germination	0.0193808	0.00430322
01382_Carbon-nitrogen_hydrolase	0.0193367	0.00281278
00414_GTP_pyrophosphokinase	0.0192393	0.00344826
02718_Cobalt-precorrin-4_C(11)-methyltransferase	0.0192388	0.00197241
01105_GAF_domain;GAF_domain;HAMP_domain;Histidine_kinase-;_DNA_gyrase_B-;_and_HSP90-like_ATPase;His_Kinase_A_(phospho-acceptor)_domain;Orn/Lys/Arg_decarboxylase;_N-terminal_domain;Response_regulator_receiver_domain	0.01922	0.00222027
00718_transcriptional_regulator;_AbrB_family	0.0191838	0.00796315
01872_Isocitrate_dehydrogenase_[NADP];_mitochondrial	0.0191769	0.00281829
03516_Cyclic_di-AMP_synthase_CdaA	0.0191116	0.00376554
01479_Prephenate_dehydrogenase	0.019074	0.00297782
01006_RNA_polymerase-binding_transcription_factor_CarD	0.0190449	0.00955533
03706_Predicted_integral_membrane_protein_(DUF2275);Putative_zinc-finger	0.0190178	0.00401344
02130_Pyrimidine-nucleoside_phosphorylase	0.0189543	0.00426012
02771_HlyD_family_secretion_protein;Barrel-sandwich_domain_of_CusB_or_HlyD_membrane-fusion	0.0189358	0.0026073
00068_hypothetical_protein	0.0188507	0.00609019
01876_Arginine_decarboxylase	0.0188468	0.00300239
03261_Stage_V_sporulation_protein_D	0.0188185	0.00332577
00755_tRNA(Ile)-lysidine_synthase	0.018795	0.00739944
00606_RNA_polymerase_sigma-G_factor	0.0187211	0.00201202
02715_Cobalt-precorrin-6A_reductase	0.0187022	0.00357142
02002_Putative_ABC-transporter_type_IV	0.0186764	0.00335699
02480_Hydrogenase_expression/formation_protein_HupD	0.0185747	0.00138449
00323_Bacterial_Ig-like_domain_(group_2);ell_wall_binding_domain_2_(CWB2)	0.0185701	0.00355197
02452_Type_I_phosphodiesterase_/_nucleotide_pyrophosphatase	0.0184728	0.00444381
02084_Proton/sulfate_cotransporter_2	0.0184687	0.00301036
01459_hypothetical_protein	0.0184571	0.00291121
02533_mutator_mutT_protein	0.0184538	0.00163716
00683_Protein-glutamate_methylesterase/protein-glutamine_glutaminase	0.0184429	0.00330445
02124_Helicase_conserved_C-terminal_domain;Type_III_restriction_enzyme;_res_subunit;Bacterial_SNF2_helicase_associated;SNF2_family_N-terminal_domain	0.0184	0.00144725
01857_Endonuclease_MutS2	0.0183992	0.00383181
00848_LexA_repressor	0.018371	0.00434495
01932_Dinitrogenase_iron-molybdenum_cofactor	0.0183598	0.00409792
02949_Thioredoxin_reductase	0.0183143	0.000993203	trxB
03458_Sporulation_and_spore_germination	0.0183115	0.00363063
03033_hypothetical_protein	0.0182294	0.00502093
00231_Transcriptional_regulatory_protein_ResD	0.0181824	0.00356854
03022_Stage_II_sporulation_protein_M	0.0181732	0.004079
01882_Adenine_deaminase	0.0181502	0.00508156
00279_hypothetical_protein	0.018103	0.00335087
04055_Tellurium_resistance_protein_TerA	0.0180994	0.00248661
00325_Tyrosine_recombinase_XerD	0.0180844	0.00425363
00805_Putative_nickel_insertion_protein	0.0180418	0.00233982
01318_Protein_of_unknown_function_DUF47	0.0180117	0.00215883
03585_ATPase_family_associated_with_various_cellular_activities_(AAA);AAA_domain_(dynein-related_subfamily);Holliday_junction_DNA_helicase_RuvB_P-loop_domain	0.0179466	0.00601392
00623_Ribosomal_RNA_small_subunit_methyltransferase_H	0.0177837	0.00524212
02161_hypothetical_protein	0.0177562	0.00639573
00528_Methylthioribose-1-phosphate_isomerase	0.0176948	0.00151553
01398_hypothetical_protein	0.0176942	0.00136829
00815_Phosphate-binding_protein_PstS_1	0.0176805	0.00295007
00213_Epoxyqueuosine_reductase	0.0175785	0.00464484
01349_Uncharacterized_ABC_transporter_ATP-binding_protein_YfmR	0.0175734	0.00528288
00847_D-alanine--D-alanine_ligase	0.0175698	0.00347494
02602_Helicase_conserved_C-terminal_domain	0.0175522	0.00172847
00983_Probable_lipid_II_flippase_MurJ	0.0174885	0.00261222
01692_Four_helix_bundle_sensory_module_for_signal_transduction;Methyl-accepting_chemotaxis_protein_(MCP)_signalling_domain	0.0174257	0.00341817
00251_Tubulin_like	0.0173822	0.00444968
03266_Amidophosphoribosyltransferase	0.017371	0.00318943
01559_NADPH-dependent_FMN_reductase	0.0173552	0.00566659
00104_Oligoendopeptidase_F_homolog	0.0173233	0.00144222
01680_D-inositol_3-phosphate_glycosyltransferase	0.0172952	0.00104466
02176_3-isopropylmalate_dehydratase_large_subunit_1	0.0172664	0.00341463
02015_Protein_of_unknown_function_(DUF1659)	0.0172436	0.00462851
03481_Stage_0_sporulation_protein_A_homolog	0.0172263	0.00387322
03756_MarR_family;MarR_family	0.0171714	0.00229367
00109_Probable_tautomerase_BH3814	0.0171584	0.0048715
01283_Rubrerythrin-1	0.0171568	0.00669627
01486_PAP2_superfamily;PAP2_superfamily	0.017151	0.00542164
01597_Putative_carboxypeptidase_YodJ	0.0171325	0.00490688
00802_Ferredoxin-like_protein	0.0171259	0.00222207
00735_Pur_operon_repressor	0.0171092	0.00270763
01092_hypothetical_protein	0.0170188	0.00477239
00910_efflux_transporter;_RND_family;_MFP_subunit	0.0169988	0.00222701
00428_PRC-barrel_domain	0.0169956	0.00390524
03960_Probable_RuBisCO_transcriptional_regulator	0.0169902	0.00417324
03067_Sulfite_exporter_TauE/SafE	0.0169671	0.00314642
03288_Adenosylhomocysteinase	0.0169405	0.00228254
00281_tRNA_uridine_5-carboxymethylaminomethyl_modification_enzyme_MnmG	0.0169318	0.00352958
02198_NADH_oxidase	0.016888	0.00552768
02365_GGGtGRT_protein	0.0168397	0.00184157
00632_ATPase_family_associated_with_various_cellular_activities_(AAA);AAA_domain_(Cdc48_subfamily);ATPase_family_associated_with_various_cellular_activities_(AAA);AAA_domain_(dynein-related_subfamily);Hydrolytic_ATP_binding_site_of_dynein_motor_region;Holliday_junction_DNA_helicase_RuvB_P-loop_domain	0.0168333	0.002657
00014_Butyrate_kinase	0.0168189	0.00167974
01314_Glutamate_synthase_large_subunit-like_protein	0.0167931	0.00195187
01987_hypothetical_protein	0.016761	0.003222
00837_Probable_deacetylase_AF_0130	0.0167535	0.00393907
00387_hypothetical_protein	0.0167333	0.00590355
01681_Glycosyl_transferases_group_1;Glycosyltransferase_Family_4;Glycosyl_transferases_group_1;Glycosyl_transferases_group_1;Glycosyl_transferase_4-like;Glycosyl_transferase_4-like_domain	0.0167204	0.00306551
02713_Cobalt-precorrin-8_methylmutase	0.0167184	0.000544602
02320_bacterial_surface_protein_26-residue_repeat	0.016713	0.00268315
02943_tRNA_2-selenouridine_synthase	0.0166984	0.00613591
02247_Putative_ABC_transporter_ATP-binding_protein_BL0043	0.0166667	0.00632757
02882_Threonylcarbamoyladenosine_tRNA_methylthiotransferase_MtaB	0.0165794	0.00330732
03396_UDP-N-acetylmuramate--L-alanine_ligase	0.0165785	0.00246391
01941_Phosphate-specific_transport_system_accessory_protein_PhoU_homolog	0.0165763	0.00511934
03423_ell_wall_binding_domain_2_(CWB2)	0.0165706	0.00231187
00194_hypothetical_protein	0.0165507	0.00389547
01404_Bifunctional_AAC/APH	0.0165371	0.00158405
00791_hypothetical_protein	0.0165221	0.00127784
01306_Probable_GTP-binding_protein_EngB	0.0165096	0.00265952
02584_Endonuclease_MutS2	0.0164825	0.000974353
00188_Putative_ABC_transporter_substrate-binding_lipoprotein_YvgL	0.0164579	0.00192041
01708_HD_domain;HD_domain	0.0164512	0.00455596
02716_Cobalt-factor_III_methyltransferase	0.0164346	0.004008
01720_hypothetical_protein	0.0164254	0.00286776
02158_hypothetical_protein	0.0164088	0.00246079
02733_Protein_of_unknown_function_(DUF512);PDZ_domain;PDZ_domain;Radical_SAM_superfamily	0.0163988	0.00227422
00364_Zinc_import_ATP-binding_protein_ZnuC	0.0163956	0.00277207
01757_Divalent_metal_cation_transporter_MntH_1	0.0163778	0.00370662
01001_Protein-arginine_kinase_activator_protein	0.0163708	0.00488559
03175_Pyridoxamine_5'-phosphate_oxidase	0.0163559	0.00454015
02512_Bacterial_Ig-like_domain_(group_3);Bacterial_Ig-like_domain_(group_4);ell_wall_binding_domain_2_(CWB2);BspA_type_Leucine_rich_repeat_region_(6_copies)	0.0163509	0.00168828
01521_Adenosylcobalamin/alpha-ribazole_phosphatase	0.0163028	0.005431
00373_Histidinol_dehydrogenase	0.0162843	0.00206791
01875_HD_domain;Ppx/GppA_phosphatase_family	0.0162726	0.00331804
01787_Glutamine_transport_ATP-binding_protein_GlnQ	0.0161992	0.00395955
01008_2-C-methyl-D-erythritol_4-phosphate_cytidylyltransferase	0.0161431	0.00289534
03061_hypothetical_protein	0.0161236	0.0023645
01290_hypothetical_protein	0.0160702	0.00438035
01462_NlpC/P60_family	0.0160551	0.00223645
01860_Metalloenzyme_superfamily;Type_I_phosphodiesterase_/_nucleotide_pyrophosphatase	0.0160521	0.00308204
01237_ATP-binding/permease_protein_CydD	0.0160329	0.00353646
03973_ell_wall_binding_domain_2_(CWB2)	0.016025	0.0019331
00715_Stage_0_sporulation_protein_YaaT	0.0160134	0.00368022
03024_Type_II_secretion_system_core_protein_G	0.0160098	0.00344693
02219_hypothetical_protein	0.0159922	0.00376679
02521_hypothetical_protein	0.0159511	0.00213716
00980_Putative_sulfate_transporter_YvdB	0.0159437	0.00240894
03144_competence_protein_ComEA_helix-hairpin-helix_repeat_region	0.0159335	0.00327812
02967_Uncharacterized_zinc_protease_YmxG	0.0159085	0.00122427
00436_G5_domain;Putative_peptidoglycan_binding_domain;VanW_like_protein	0.0159022	0.00137817
02110_Bifunctional_chorismate_mutase/prephenate_dehydratase	0.0158952	0.00478627
03517_Thylakoid-associated_protein_sll1697	0.0158869	0.00400595
03459_Deoxyguanosinetriphosphate_triphosphohydrolase-like_protein	0.0158568	0.0040664
00602_Alkaline_phosphatase_synthesis_sensor_protein_PhoR	0.0158339	0.00385324
01834_Chaperone_protein_DnaK	0.0158151	0.00103196
03016_DNA_repair_protein_RecN	0.015815	0.00425059
02797_CRISPR-associated_endonuclease_Cas1_1	0.0157869	0.000888607
01268_HNH_endonuclease;HNH_endonuclease;RRXRR_protein	0.0157848	0.00735393
01729_Fructose-1;6-bisphosphatase_class_2	0.015775	0.0033522
01918_Putative_ATP-binding_protein_YdiF	0.0157461	0.00151639
01771_Sugar_phosphatase_YidA	0.0157393	0.00242736
00216_Diacylglycerol_kinase	0.0156883	0.00104398
02845_1;4-alpha-glucan-branching_enzyme	0.0156827	0.0016277
01415_Zinc_import_ATP-binding_protein_ZnuC	0.0156479	0.00243549
00782_hypothetical_protein	0.0156462	0.00132131
00925_Gas_vesicle_protein_GvpN	0.0156336	0.00634626
00530_hypothetical_protein	0.0156163	0.00578735
01531_Acetyl-CoA_decarbonylase/synthase_complex_subunit_gamma	0.0155674	0.00318993
00139_hypothetical_protein	0.0155381	0.00213724
01309_Uncharacterized_transporter_AF_0788	0.0155284	0.00477605
00029_Protein_of_unknown_function_(DUF1638)	0.0155267	0.000942881
00379_Histidine_biosynthesis_bifunctional_protein_HisIE	0.0155159	0.00240912
01631_Cyclophilin_type_peptidyl-prolyl_cis-trans_isomerase/CLD	0.0154837	0.00175172
01733_Sporulation_initiation_phosphotransferase_F	0.0154701	0.00346149
02719_Probable_cobalt-precorrin-2_C(20)-methyltransferase	0.0154154	0.00110969
02027_hypothetical_protein	0.0154114	0.00359869
00296_High-affinity_branched-chain_amino_acid_transport_ATP-binding_protein_BraG	0.0153993	0.00241979
02489_Cysteine_synthase	0.0153774	0.00505689
02466_Flavodoxin-like_fold;NADPH-dependent_FMN_reductase	0.0153673	0.00243783
02449_Orotidine_5'-phosphate_decarboxylase	0.015345	0.00172408
01937_Bacterial_Ig-like_domain;GDSL-like_Lipase/Acylhydrolase;GDSL-like_Lipase/Acylhydrolase_family	0.0153333	0.00382497
03747_Uncharacterized_protein_conserved_in_bacteria_(DUF2325)	0.0152719	0.00801881
00565_Phospho-2-dehydro-3-deoxyheptonate_aldolase	0.01527	0.00290015
03752_NADH-specific_methylglyoxal_reductase	0.0152633	0.00187148
01751_Glutamine--tRNA_ligase	0.0152155	0.00255727
02502_Copper_chaperone_CopZ	0.0151776	0.00720395
01970_Phosphopantetheine_adenylyltransferase	0.01516	0.00310219
02379_LexA-binding;_inner_membrane-associated_putative_hydrolase	0.0151562	0.00354956
03299_Lactate_utilization_protein_B	0.0151318	0.00370516
03936_Hydroxylamine_reductase	0.0151102	0.00534872
01928_MerR_HTH_family_regulatory_protein	0.0151083	0.00485246
03052_N-acetyl-gamma-glutamyl-phosphate_reductase	0.0150907	0.0017739
03353_Aspartate_kinase_Ask_Ect	0.0150828	0.00291256
02407_ell_wall_binding_domain_2_(CWB2);Cyclophilin_type_peptidyl-prolyl_cis-trans_isomerase/CLD	0.0150013	0.00436932
01491_Glycolate_permease_GlcA	0.0149454	0.00172847
01069_PAS_domain_S-box_protein;diguanylate_cyclase_(GGDEF)_domain	0.0149426	0.00423653
00454_hypothetical_protein	0.0149318	0.00258061
02916_NAD-dependent_dihydropyrimidine_dehydrogenase_subunit_PreA	0.0149134	0.00421181
02776_Oxidoreductase_family;_NAD-binding_Rossmann_fold	0.0148839	0.00309702
02380_BON_domain	0.0148728	0.00291738
02309_TerB-C_domain;TerB_N-terminal_domain	0.014872	0.00263485
03446_Methylenetetrahydrofolate--tRNA-(uracil-5-)-methyltransferase_TrmFO	0.0148255	0.00119892
02025_Isethionate_sulfite-lyase_activating_enzyme	0.0148132	0.00197048
02201_hypothetical_protein	0.0148025	0.0025208
02009_hypothetical_protein	0.0147924	0.00076063
00622_hypothetical_protein	0.0147848	0.00362975
00020_Ketoisovalerate_oxidoreductase_subunit_VorA	0.014754	0.00358732
01346_efflux_transporter;_RND_family;_MFP_subunit	0.0147318	0.00177089
02721_Cobalt-precorrin-5B_C(1)-methyltransferase	0.0147293	0.00069622
00619_UDP-N-acetylmuramoyl-tripeptide--D-alanyl-D-alanine_ligase	0.0147227	0.00335681
00554_Sensor_histidine_kinase_ResE	0.0146916	0.00185912
02880_Ribosomal_protein_L11_methyltransferase	0.0146865	0.00305925
02154_Tryptophan--tRNA_ligase	0.0146571	0.00308538
01238_ATP-binding/permease_protein_CydC	0.014645	0.00209408
00412_single-stranded-DNA-specific_exonuclease_RecJ	0.0146199	0.00336723
00141_Undecaprenyl-diphosphatase	0.0145832	0.00143816
01770_Hydroxyacid_oxidase	0.0145686	0.00267047
01548_hypothetical_protein	0.0145543	0.00136915
02606_hypothetical_protein	0.0145321	0.00353352
00449_Flp_pilus_assembly_protein_CpaB	0.0145232	0.00314315
03547_N-acetylmuramoyl-L-alanine_amidase_LytC	0.0145226	0.00126577
00680_Flagellar_M-ring_protein	0.0144956	0.00123211
00522_NADH:quinone_reductase	0.0144586	0.00343664
01923_MarR_family;MarR_family	0.0144542	0.00387643
00350_Carboxymuconolactone_decarboxylase_family	0.0144433	0.00386211
02497_Peptide_chain_release_factor_3	0.0144336	0.00408862
01145_Iron-sulfur_cluster_insertion_protein_ErpA	0.0143916	0.0049288
00748_Sigma-70;_region_4	0.0143745	0.0026186
03058_Iron-sulfur_protein	0.0143361	0.00107417
00797_hypothetical_protein	0.014321	0.00122243
01535_hypothetical_protein	0.0142986	0.00168643
01371_hypothetical_protein	0.0142666	0.00340859
02960_DHH_family;DHHA1_domain	0.0142644	0.00250425
03295_Cardiolipin_synthase	0.0142174	0.0036119
02605_Multidrug_efflux_system_ATP-binding_protein_Rv1218c	0.0141984	0.00113912
01745_Domain_of_unknown_function_(DUF1836)	0.0141895	0.003884
03444_hypothetical_protein	0.0141607	0.00349172
02109_N-carbamoylputrescine_amidase	0.0141594	0.00245275
01170_Porphobilinogen_deaminase	0.0141456	0.00353473
01308_Sodium/calcium_exchanger_protein	0.0141409	0.00329463
01402_Riboflavin_synthase	0.0141297	0.00251864
03400_Argininosuccinate_lyase	0.0141251	0.0020212
01801_UDP-N-acetylglucosamine_1-carboxyvinyltransferase_1	0.0141016	0.00238311
00275_Chromosomal_replication_initiator_protein_DnaA	0.0140924	0.00175496
01183_Probable_alcohol_dehydrogenase	0.0140636	0.00119976
02937_bacterial_surface_protein_26-residue_repeat	0.0140636	0.0022478
00796_hypothetical_protein	0.0140574	0.00157754
02966_D-alanyl-D-alanine_carboxypeptidase_DacB	0.0140561	0.00328749
01381_Probable_RuBisCO_transcriptional_regulator	0.0140479	0.000775794
02801_CRISPR-associated_protein_Cas5;_subtype_I-C/DVULG;CRISPR-associated_protein_Cas5	0.0140194	0.00336305
02275_YtkA-like	0.0140047	0.00427567
02677_Four_helix_bundle_sensory_module_for_signal_transduction;GAF_domain;HAMP_domain;Histidine_kinase-;_DNA_gyrase_B-;_and_HSP90-like_ATPase;His_Kinase_A_(phospho-acceptor)_domain;Response_regulator_receiver_domain	0.0140037	0.0046388
00079_hypothetical_protein	0.0140008	0.00316641
00915_Ammonium_transporter	0.0139837	0.00336877
02341_Arginine_utilization_regulatory_protein_RocR	0.013962	0.00305287
01677_hypothetical_protein	0.0139618	0.00341085
00015_Phosphate_butyryltransferase	0.0139428	0.00334466
01866_50S_ribosomal_protein_L35	0.0139145	0.00444214
03938_Hydroxylamine_reductase	0.0139075	0.00730572
01522_hypothetical_protein	0.013896	0.0026203
01746_Radical_SAM_superfamily	0.0138837	0.00323133
01327_Cell_shape-determining_protein_MreC	0.0138811	0.00215359
00097_UvrABC_system_protein_C	0.013871	0.00363204
01585_Lysine_racemase	0.0138403	0.00268366
01437_Methyltransferase_domain;Methyltransferase_domain;Methyltransferase_domain;Methyltransferase_domain;Methyltransferase_domain;Methionine_biosynthesis_protein_MetW;Ribosomal_protein_L11_methyltransferase_(PrmA);Tellurite_resistance_protein_TehB	0.0138316	0.00491607
01094_H(+)/Cl(-)_exchange_transporter_ClcA	0.0138294	0.00120751
03053_Arginine_biosynthesis_bifunctional_protein_ArgJ	0.0138201	0.00196915
00790_Probable_phosphatase_Cthe_0111	0.013806	0.00158225
01594_Probable_diguanylate_cyclase_DgcE	0.0137849	0.00206982
02039_2-hydroxyisocaproyl-CoA_dehydratase_activator	0.0137815	0.00199791
00518_Probable_nitronate_monooxygenase	0.013775	0.00258232
02026_Trans-4-hydroxy-L-proline_dehydratase_activating_enzyme	0.0137494	0.00417677
00933_Gas_vesicle_synthesis_protein_GvpL/GvpF	0.0137464	0.00221434
00132_hypothetical_protein	0.0137292	0.00202487
00844_GTP-binding_protein_HflX	0.0137182	0.00340103
01581_hypothetical_protein	0.0137145	0.00205305
04021_Recombination-promoting_nuclease_pSLT051	0.0136874	0.00169637
00607_RNA_polymerase_sigma-E_factor	0.01367	0.00246857
00768_L-aspartate_oxidase	0.0136079	0.00261962
01998_Phage_shock_protein_A	0.0135874	0.00626631
02842_Glycerate_kinase	0.0135721	0.00215806
03632_hypothetical_protein	0.0135718	0.00247881
00829_Probable_metallo-hydrolase_YflN	0.0135153	0.00344882
03286_hypothetical_protein	0.0134873	0.00648071
02274_4Fe-4S_binding_domain	0.0134555	0.0036445
03349_Sensor_protein_KdpD	0.0134545	0.00179291
01010_Glutamate--tRNA_ligase	0.0134447	0.0043252
03412_Fic/DOC_family	0.0134359	0.00372918
01977_hypothetical_protein	0.0134284	0.00164661
00599_Cell_division_protein_SepF	0.0134117	0.00151981
03489_Lichenan_permease_IIC_component	0.0133848	0.00284583
03320_NADP-reducing_hydrogenase_subunit_HndA	0.0133843	0.00160051
02173_SPFH_domain_/_Band_7_family	0.0133563	0.003788
03032_Prepilin_leader_peptidase/N-methyltransferase	0.0133296	0.00281955
02770_Uncharacterized_ABC_transporter_ATP-binding_protein_YknY	0.0133109	0.00176509
04052_Nucleotidyltransferase_domain;Polymerase_beta;_Nucleotidyltransferase	0.0132712	0.00293108
00884_Proton-translocating_ferredoxin:NAD(+)_oxidoreductase_complex_subunit_C	0.0132417	0.00305264
01569_Glycogen_biosynthesis_protein_GlgD	0.0132292	0.00205504
01109_Peptide_methionine_sulfoxide_reductase_MsrA/MsrB	0.0132264	0.00344172	msrA
02028_Delta(1)-pyrroline-2-carboxylate_reductase	0.0132237	0.00102424
02105_Uncharacterized_MFS-type_transporter_YdgK	0.013202	0.002174
02753_hypothetical_protein	0.013196	0.00290331
01347_Uncharacterized_ABC_transporter_permease_YknZ	0.0131837	0.00369745
01204_Stress_response_protein_SCP2	0.013178	0.00275274
00616_Stage_V_sporulation_protein_E	0.0131777	0.00138589
00714_DNA_polymerase_III;_delta_subunit	0.0131665	0.00389574
02500_Aromatic_acid_exporter_family_member_1;Fusaric_acid_resistance_protein_family;Fusaric_acid_resistance_protein-like	0.0131645	0.00146758
01859_Putative_restriction_endonuclease	0.0131247	0.00129254
03267_Phosphoribosylaminoimidazole-succinocarboxamide_synthase	0.0130557	0.00362807
03456_RNA_polymerase_sigma_factor_SigA	0.0130546	0.00343368
03272_hypothetical_protein	0.0130143	0.00247622
02881_Ribosomal_RNA_small_subunit_methyltransferase_E	0.0130086	0.00243468
01270_Probable_oxidoreductase_YoaE	0.0129971	0.00332038
00724_Uncharacterized_glycosylase_YvbX	0.0129928	0.00131305
02885_Isochorismatase_domain-containing_protein_1	0.0129919	0.00550588
01753_Putative_metallo-hydrolase_YycJ	0.0129881	0.000748523
02694_10_kDa_chaperonin	0.0129742	0.00649243	groS
03485_Glycosyl_transferase_family_2;Glycosyltransferase_like_family_2	0.0129504	0.00183269
02917_D-hydantoinase	0.0129436	0.00230828
02237_ORF6N_domain	0.01291	0.00482886
02965_Polysaccharide_deacetylase	0.012902	0.00186767
03584_Domain_of_unknown_function_(DUF1413)	0.0128809	0.00250154
03552_hypothetical_protein	0.0128228	0.00152299
02014_Amidohydrolase_family;Amidohydrolase_family	0.0128163	0.00365793
00898_hypothetical_protein	0.0128014	0.00343586
02171_Predicted_metal-binding_protein_(DUF2284)	0.0127925	0.00296458
00297_CBS_domain	0.0127908	0.00107743
00982_Probable_NAD-dependent_malic_enzyme_4	0.0127844	0.00228073
03007_Exodeoxyribonuclease_7_large_subunit	0.0127808	0.00121023
01629_Bacterial_Ig-like_domain;ell_wall_binding_domain_2_(CWB2)	0.0127764	0.00142865
03507_hypothetical_protein	0.0127736	0.00114433
03484_Lysylphosphatidylglycerol_synthase_TM_region	0.0127662	0.00271239
02986_ell_wall_binding_domain_2_(CWB2)	0.0127332	0.00392853
01414_Manganese_import_system_permease_protein_ScaB	0.0127305	0.00279237
00204_PAS_domain_S-box_protein;diguanylate_cyclase_(GGDEF)_domain	0.0127204	0.00464373
01134_Caspase_recruitment_domain;CvfB-like_winged_helix_domain;Protein_of_unknown_function_(DUF2680);linker_histone_H1_and_H5_family	0.0127075	0.00420948
01948_Putative_zinc-_or_iron-chelating_domain	0.0126939	0.00181867
01012_Cysteine--tRNA_ligase	0.0126912	0.00087015
03117_2Fe-2S_iron-sulfur_cluster_binding_domain;C-terminal_domain_of_RACo_the_ASKHA_domain;RACo_linker_region;RACo_middle_region	0.0126837	0.00374227
02538_Domain_of_unknown_function_(DUF4309)	0.0126789	0.00268153
01052_Aspartate_aminotransferase	0.0126656	0.00133065
02044_ATPase_family_associated_with_various_cellular_activities_(AAA);Protein_of_unknown_function_(DUF815)	0.0126413	0.00199513
01042_30S_ribosomal_protein_S17	0.0126249	0.00304084
01874_Polyphosphate_kinase	0.0125799	0.000910218
01324_dTTP/UTP_pyrophosphatase	0.0125706	0.00550707
02945_hypothetical_protein	0.0125584	0.00452491
01477_AzlC_protein	0.0125443	0.0030181
03428_YtxH-like_protein	0.0125439	0.00112089
01468_Putative_ABC_transporter_ATP-binding_protein_CA_C1368	0.0125236	0.003789
00678_Flagellar_assembly_protein_FliH	0.0124766	0.0039785
01591_Four_helix_bundle_sensory_module_for_signal_transduction;HAMP_domain;Methyl-accepting_chemotaxis_protein_(MCP)_signalling_domain;Tar_ligand_binding_domain_homologue	0.0124495	0.00132532
02777_hypothetical_protein	0.0124355	0.00153198
01089_Cache_domain;Methyl-accepting_chemotaxis_protein_(MCP)_signalling_domain	0.0124339	0.00164503
01845_hypothetical_protein	0.0124224	0.00197616
01996_Magnetosome_protein_MamB	0.0124146	0.00331156
00645_Putative_cysteine_ligase_BshC	0.0123931	0.00114333
02566_Nitrite_and_sulphite_reductase_4Fe-4S_domain	0.0123627	0.00240761
03553_ABC_transporter_substrate_binding_protein	0.0123216	0.00189551
00196_hypothetical_protein	0.012319	0.00382284
00909_Lipoteichoic_acid_synthase-like_YqgS	0.0123159	0.00311701
03031_prepilin-type_N-terminal_cleavage/methylation_domain	0.0123093	0.00179629
02213_hypothetical_protein	0.0123002	0.00250624
02601_General_transcription_and_DNA_repair_factor_IIH_helicase_subunit_XPB	0.0122944	0.00190252
02558_dITP/XTP_pyrophosphatase	0.0122894	0.00362724
01152_Protein_of_unknown_function_(DUF1385)	0.0122863	0.00265119
01837_Ornithine_carbamoyltransferase	0.0122488	0.00260373
00402_Holliday_junction_ATP-dependent_DNA_helicase_RuvB	0.0122417	0.00262428
02962_Bifunctional_riboflavin_kinase/FMN_adenylyltransferase	0.0122295	0.00239474
02484_Carbamoyltransferase_HypF2	0.0122169	0.00241483
00506_ATP-dependent_DNA_helicase_RecG	0.0122083	0.00173331
00496_ell_wall_binding_domain_2_(CWB2);Regulator_of_chromosome_condensation_(RCC1)_repeat;Regulator_of_chromosome_condensation_(RCC1)_repeat	0.0121839	0.0024463
02469_Lactate_racemase	0.0121681	0.00250763
03961_2-isopropylmalate_synthase	0.0121455	0.00227575
01564_Probable_multidrug_resistance_ABC_transporter_ATP-binding/permease_protein_YheI	0.0121376	0.00423715
03898_Nitrite_reductase_[NAD(P)H]	0.0121136	0.0023035
02288_hypothetical_protein	0.0120986	0.00283005
00138_Histidine_kinase-;_DNA_gyrase_B-;_and_HSP90-like_ATPase;His_Kinase_A_(phospho-acceptor)_domain;PAS_fold	0.0120821	0.00203651
01843_5'-deoxyadenosine_deaminase	0.0120616	0.00181763
03707_RNA_polymerase_sigma_factor_YlaC	0.0120495	0.00313391
01223_Ethanolamine_utilization_protein_EutP	0.0120332	0.00259693
00646_L-seryl-tRNA(Sec)_selenium_transferase	0.0120224	0.000620679
02200_4Fe-4S_binding_domain;4Fe-4S_dicluster_domain;4Fe-4S_double_cluster_binding_domain;4Fe-4S_dicluster_domain;4Fe-4S_binding_domain;4Fe-4S_binding_domain;4Fe-4S_binding_domain;4Fe-4S_dicluster_domain;4Fe-4S_dicluster_domain;Nitroreductase_family	0.0120178	0.00180565
02541_Flavodoxin;Flavodoxin_domain	0.011969	0.00104494
02513_Putative_restriction_endonuclease	0.0119604	0.00219866
00533_hypothetical_protein	0.0119488	0.00217154
02097_Amidohydrolase_family	0.011939	0.00252151
00845_hypothetical_protein	0.0119294	0.00447471
00895_Adenosine/AMP_deaminase	0.0119235	0.00208103
00717_Ribosomal_RNA_small_subunit_methyltransferase_I	0.0119085	0.00393884
03040_Stage_III_sporulation_protein_AB_(spore_III_AB)	0.0118599	0.00200193
00450_AAA_domain;Anion-transporting_ATPase;CobQ/CobB/MinD/ParA_nucleotide_binding_domain;ATPase_MipZ;NUBPL_iron-transfer_P-loop_NTPase;Response_regulator_receiver_domain	0.0118409	0.00308544
00092_Putative_metallophosphoesterase_MJ0623	0.0118128	0.00341
02091_hypothetical_protein	0.0118018	0.00310421
00749_Septum_formation_initiator	0.0117762	0.00281811
00370_ATP_phosphoribosyltransferase_regulatory_subunit	0.0117575	0.00158571
01832_Pyridoxal-phosphate_dependent_enzyme	0.0117176	0.00220247
01864_Uncharacterized_tRNA/rRNA_methyltransferase_YsgA	0.0117125	0.0045155
00300_Colicin_V_production_protein	0.0116758	0.00237713
00398_Putative_restriction_endonuclease	0.0116494	0.00249947
01858_Collagenase_;Peptidase_family_U32	0.0116376	0.00196089
00901_hypothetical_protein	0.0116256	0.00258896
01877_Polyamine_aminopropyltransferase	0.0116236	0.00125826
00293_High-affinity_branched-chain_amino_acid_transport_system_permease_protein_BraD	0.011613	0.0012489
03512_Glutamine--fructose-6-phosphate_aminotransferase_[isomerizing]	0.0116099	0.0024797
02122_HD_domain;Ppx/GppA_phosphatase_family	0.0116076	0.00125067
00311_Replicative_DNA_helicase	0.0115886	0.00240871
03026_prepilin-type_N-terminal_cleavage/methylation_domain	0.011579	0.00223373
03066_FmdE;_Molybdenum_formylmethanofuran_dehydrogenase_operon_;Prokaryotic_dksA/traR_C4-type_zinc_finger	0.011558	0.000956932
03160_hypothetical_protein	0.0115321	0.00302676
03044_Stage_III_sporulation_protein_AF_(Spore_III_AF)	0.0115287	0.00060917
00833_tRNA-2-methylthio-N(6)-dimethylallyladenosine_synthase	0.011523	0.0010171
01519_Peptidase_family_M20/M25/M40;Peptidase_family_M28;M42_glutamyl_aminopeptidase	0.0115165	0.00158186
02883_Histidine_triad_nucleotide-binding_protein	0.0115066	0.00203186
01938_Lincomycin_resistance_protein_LmrB	0.011483	0.00145317
03009_Farnesyl_diphosphate_synthase	0.0114825	0.00249463
02208_hypothetical_protein	0.011467	0.00161661
00189_ABC_transporter	0.0114577	0.00352105
00786_HD_domain	0.0114417	0.00211661
02591_ParE_toxin_of_type_II_toxin-antitoxin_system;_parDE	0.011423	0.00453041
03352_hypothetical_protein	0.0114058	0.00237258
03946_hypothetical_protein	0.0114028	0.00189738
00401_bacterial_surface_protein_26-residue_repeat	0.0113831	0.000755174
01880_Peptidase_family_M20/M25/M40;Peptidase_family_M28	0.0113829	0.0014766
03572_Lon_protease	0.0113821	0.00454937
02708_GHMP_kinases_N_terminal_domain	0.0113751	0.00180662
02443_Aspartate_carbamoyltransferase	0.0113452	0.00107224
00229_Domain_of_unknown_function_(DUF362)_;4Fe-4S_binding_domain	0.0113325	0.000747648
01345_GTPase_Obg	0.0113049	0.0033627
03651_polynucleotide_kinase-phosphatase	0.0112996	0.00137063
02467_N-acetylglucosamine-6-phosphate_deacetylase	0.0112544	0.00283744
00535_tRNA_(guanine-N(1)-)-methyltransferase	0.0112344	0.00225862
03269_N5-carboxyaminoimidazole_ribonucleotide_mutase	0.0112201	0.00278006
01595_oligoendopeptidase;_M3_family	0.0111977	0.000232292
02942_DNA_translocase_FtsK	0.0111907	0.00354833
01159_hypothetical_protein	0.0111862	0.00528452
01080_Futalosine_hydrolase	0.0111353	0.00239416
00650_Transglycosylase_SLT_domain	0.0111287	0.00282902
00687_haloacid_dehalogenase-like_hydrolase	0.0111264	0.00229145
00652_Flagellar_basal-body_rod_protein_FlgG	0.0111034	0.00208827
00839_hypothetical_protein	0.0110868	0.00137084
02934_Probable_protein-export_membrane_protein_SecG	0.0110386	0.00207665
03432_hypothetical_protein	0.0110327	0.00379999
01367_Pyruvate:ferredoxin_oxidoreductase	0.0110246	0.00123136
00840_tRNA_dimethylallyltransferase	0.0109901	0.00192786
03519_Putative_sulfate_transporter_YvdB	0.0109692	0.00377831
00236_Pyridinium-3;5-bisthiocarboxylic_acid_mononucleotide_nickel_insertion_protein	0.0109143	0.000555387
00624_Transcriptional_regulator_MraZ	0.0109054	0.00375504
00385_Winged_helix-turn-helix_DNA-binding;Winged_helix_DNA-binding_domain;Winged_helix_DNA-binding_domain;MarR_family;MarR_family	0.0108906	0.00102932
01603_hypothetical_protein	0.0108651	0.00258876
03475_Xanthine_dehydrogenase	0.0108524	0.00145378
03364_Aromatic-amino-acid_aminotransferase_1	0.0108485	0.000994648
00966_HAMP_domain;Methyl-accepting_chemotaxis_protein_(MCP)_signalling_domain	0.0108252	0.00324356
03302_L-threonine_dehydratase_biosynthetic_IlvA	0.0107465	0.00181558
01366_Multidrug_resistance_protein_Stp	0.0107427	0.00144025
02857_Fe(3+)-transport_system_permease_protein_FbpB_2	0.010733	0.00264007
02951_hypothetical_protein	0.0107291	0.00142915
02736_Glycerol-3-phosphate_dehydrogenase_[NAD(P)+]	0.0107129	0.00354384
01613_NLPA_lipoprotein;NMT1/THI5_like;NMT1-like_family	0.010697	0.00258254
01113_PAP2_superfamily;PAP2_superfamily	0.0106933	0.00197429
00206_Glycosyl_hydrolases_family_18	0.010682	0.00324285
02706_hypothetical_protein	0.0106763	0.00102667
03210_Mu_transposase;_C-terminal	0.0106471	0.0032235
00878_FAD:protein_FMN_transferase	0.0106338	0.00142692
00626_LysM_domain	0.0106147	0.00221902
00603_Alkaline_phosphatase_synthesis_transcriptional_regulatory_protein_PhoP	0.0105978	0.00194113
03294_VWA_domain_containing_CoxE-like_protein	0.0105945	0.000803173
01172_Siroheme_synthase	0.0105908	0.000299384
01400_6;7-dimethyl-8-ribityllumazine_synthase	0.0105845	0.00148797
02377_Cyclic_beta-(1;2)-glucan_synthase_NdvB	0.0105659	0.00231794
01179_hypothetical_protein	0.0105352	0.0016911
02006_Nicotinate-nucleotide--dimethylbenzimidazole_phosphoribosyltransferase	0.0105269	0.0014606
01524_putative_membrane_protein;_TIGR04086_family	0.010526	0.00411622
00656_Flagellar_hook_capping_protein_-_N-terminal_region	0.0105018	0.00196833
01829_Putative_oxidoreductase_YgfK	0.0104968	0.00131749
01674_Alpha-monoglucosyldiacylglycerol_synthase	0.0104681	0.00225471
02709_hypothetical_protein	0.0104592	0.00122355
03716_Protein_of_unknown_function_(DUF3795)	0.0104513	0.00331919
00648_hypothetical_protein	0.0104299	0.00166461
03021_Methanol_dehydrogenase_activator	0.0104272	0.00164451
02931_Triosephosphate_isomerase	0.0104152	0.00148338
00456_hypothetical_protein	0.0104142	0.00199832
01338_Ribonuclease_G	0.0104067	0.00206364
01231_Universal_stress_protein_MTH_1154	0.010386	0.002305
01220_DNA_gyrase_subunit_A	0.010372	0.00222749
03232_PD-(D/E)XK_nuclease_family_transposase	0.0103404	0.00151853
02830_Uncharacterized_ATP-binding_protein_MJ0685	0.0103274	0.00101848
00295_High-affinity_branched-chain_amino_acid_transport_ATP-binding_protein_LivG	0.0103237	0.00232155
01793_ComF_operon_protein_1	0.0103236	0.0016154
00366_ATP-dependent_lipid_A-core_flippase	0.0103116	0.0011475
01698_Ammonium_transporter	0.010307	0.00189864
03692_HAD_ATPase;_P-type;_family_IC	0.0102902	0.00164617
01466_TIGR03943_family_protein	0.0102828	0.00359211
00257_CGGC_domain	0.0102812	0.00546363
02817_Transglycosylase;Penicillin_binding_protein_transpeptidase_domain	0.0102762	0.00163089
00091_Predicted_metal-binding_protein_(DUF2103)	0.0102694	0.00178349
01896_Prodigiosin_synthesizing_transferase_PigC	0.0102687	0.00314265
01830_Putative_aminohydrolase_SsnA	0.0102606	0.00204475
01990_hypothetical_protein	0.0102502	0.000307251
02848_Methyltransferase_domain;Methyltransferase_domain;Methyltransferase_domain;Methyltransferase_domain;Methyltransferase_domain;ubiE/COQ5_methyltransferase_family	0.0102168	0.00168039
01465_Putative_two-component_membrane_permease_complex_subunit_SMU_747c	0.0102084	0.00110914
00618_Phospho-N-acetylmuramoyl-pentapeptide-transferase	0.0102051	0.000610727
00433_Aldo/keto_reductase_family;4Fe-4S_binding_domain;4Fe-4S_dicluster_domain;4Fe-4S_dicluster_domain;4Fe-4S_binding_domain;4Fe-4S_binding_domain;4Fe-4S_dicluster_domain	0.0101994	0.00333761
02971_4-hydroxy-tetrahydrodipicolinate_reductase	0.010195	0.00165184
00207_Probable_undecaprenyl-phosphate_N-acetylglucosaminyl_1-phosphate_transferase	0.0101741	0.00187731
00637_Putative_modulator_of_DNA_gyrase	0.01016	0.000542509
01487_4Fe-4S_binding_domain;4Fe-4S_dicluster_domain;4Fe-4S_double_cluster_binding_domain;4Fe-4S_binding_domain;4Fe-4S_binding_domain;4Fe-4S_binding_domain;4Fe-4S_dicluster_domain;4Fe-4S_dicluster_domain;4Fe-4S_dicluster_domain	0.0101587	0.00100255
00669_Flagellar_biosynthetic_protein_FliP	0.0101392	0.00130275
02454_Glucan_1;4-alpha-maltohexaosidase	0.0101054	0.00281369
00058_ATP-dependent_6-phosphofructokinase	0.010101	0.00204159
01826_Putative_xanthine_dehydrogenase_molybdenum-binding_subunit_XdhA	0.0100978	0.00251908
03478_3-methyl-2-oxobutanoate_hydroxymethyltransferase	0.0100864	0.00163112
00129_Uncharacterized_glycosylase_YvbX	0.0100363	0.00239197
00605_Probable_sporulation_protein_YlmC	0.0100326	0.00231395
01492_hypothetical_protein	0.0100177	0.000904863
03303_hypothetical_protein	0.0100158	0.00272243
01794_3-hydroxyacyl-[acyl-carrier-protein]_dehydratase_FabZ	0.0100155	0.00348087
01391_Helix-turn-helix_domain;Winged_helix-turn-helix_DNA-binding;Bacterial_regulatory_protein;_arsR_family	0.0100131	0.00179984
02798_CRISPR-associated_protein_Cas4	0.0100105	0.00382348
02540_Hydroxyacylglutathione_hydrolase_GloC	0.0100065	0.00264755
03935_Hemerythrin_HHE_cation_binding_domain	0.00999561	0.00283077
00595_Aminomethyltransferase	0.00999328	0.00119052
01844_Cyclic_di-GMP_phosphodiesterase_PA4108	0.00999019	0.00158892
02732_hypothetical_protein	0.00997504	0.00337895
03248_Putative_stage_IV_sporulation_protein_YqfD	0.00997144	0.00180658
02088_hypothetical_protein	0.00996911	0.00229467
03483_Glycosyl_transferase_family_2;Glycosyltransferase_like_family_2;Glycosyltransferase_like_family_2	0.00994626	0.00225125
00375_Imidazoleglycerol-phosphate_dehydratase	0.00990677	0.000804326
03508_RecX_family	0.00990135	0.000682106
03128_hypothetical_protein	0.00990066	0.00346323
00074_hypothetical_protein	0.00988622	0.00233799
00517_3-oxoacyl-[acyl-carrier-protein]_synthase_3	0.00987643	0.0017052
03298_Cysteine-rich_domain	0.00985917	0.00210408
00690_Histidine_kinase-;_DNA_gyrase_B-;_and_HSP90-like_ATPase;GHKL_domain;His_Kinase_A_(phospho-acceptor)_domain	0.00985502	0.00170082
01656_Bacterial_Ig-like_domain_(group_4);ell_wall_binding_domain_2_(CWB2);VanW_like_protein	0.00985224	0.00140909
00200_Penicillin-binding_protein_1A	0.00982843	0.00300542
01140_hypothetical_protein	0.00982211	0.00396314
03779_Phosphate_import_ATP-binding_protein_PstB	0.00978983	0.00154594
02054_Uroporphyrinogen_decarboxylase_(URO-D)	0.0097627	0.00175054
01549_Pyrophosphatase_PpaX	0.00972674	0.00328484
03630_Fe-only_nitrogenase_accessory_protein_AnfO	0.00972648	0.00188305
03598_ell_wall_binding_domain_2_(CWB2)	0.00972128	0.00131654
03142_selenium_metabolism_protein_YedF	0.00969971	0.00204301
00221_N-acetylmuramoyl-L-alanine_amidase_LytC	0.00967618	0.00178028
03704_Aromatic-amino-acid_aminotransferase_1	0.00967188	0.00327087
00682_Flagellar_basal-body_rod_protein_FlgC	0.00965682	0.00132908
03510_hypothetical_protein	0.00962525	0.00103177
00770_Bifunctional_ligase/repressor_BirA	0.00961854	0.00228283
00280_tRNA_modification_GTPase_MnmE	0.00961158	0.00257814
00203_Calcineurin-like_phosphoesterase;Calcineurin-like_phosphoesterase_superfamily_domain	0.00959898	0.00275873
03371_KAP_family_P-loop_domain	0.00959625	0.00111381
03323_Putative_sensory_transducer_protein_YfmS	0.00959303	0.00157406
01488_HTH-type_transcriptional_regulator_LutR	0.00959163	0.00195515
02422_Protein_of_unknown_function_(DUF499);Swt1-like_HEPN	0.00954844	0.00191818
01409_DegV_domain-containing_protein_lin2658	0.00954752	0.00276034
00883_Proton-translocating_ferredoxin:NAD(+)_oxidoreductase_complex_subunit_D	0.00954397	0.00143819
02156_Segregation_and_condensation_protein_B	0.00953755	0.00171836
02132_Stage_II_sporulation_protein_E_(SpoIIE)	0.00953679	0.00319076
01796_glycosyltransferase;_WecB/TagA/CpsF_family	0.00952418	0.000903325
03335_Probable_transposase	0.00952316	0.00294832
00378_Imidazole_glycerol_phosphate_synthase_subunit_HisF	0.00950895	0.000822511
02139_Anti-sigma_F_factor_antagonist	0.00949135	0.00172998
02282_Asparagine_synthase;Glutamine_amidotransferase_domain;Glutamine_amidotransferase_domain	0.00949041	0.00371951
01250_Uncharacterized_iron-sulfur_protein_MMP1067	0.00944341	0.00164268
02189_Domain_of_unknown_function_(DUF4829);Regulator_of_chromosome_condensation_(RCC1)_repeat;Regulator_of_chromosome_condensation_(RCC1)_repeat	0.00942503	0.00198755
03675_4Fe-4S_binding_domain;4Fe-4S_dicluster_domain;4Fe-4S_dicluster_domain;4Fe-4S_dicluster_domain	0.00940583	0.00386646
03264_Trifunctional_purine_biosynthetic_protein_adenosine-3	0.00940052	0.00272423
00499_hypothetical_protein	0.00939464	0.0015683
02302_HNH_endonuclease;RRXRR_protein	0.00938502	0.00291456
01831_Threonine_synthase	0.00937725	0.00179737
01578_hypothetical_protein	0.00937694	0.00277669
02129_Purine_nucleoside_phosphorylase_1	0.00932651	0.00281238
01077_hypothetical_protein	0.00932518	0.00224365
00382_PAS_domain_S-box_protein	0.00929084	0.00231758
02008_hypothetical_protein	0.00925888	0.00463523
00762_Dihydroneopterin_aldolase	0.00925646	0.00261293
03254_DNA_repair_protein_RecO	0.0092419	0.00141946
01505_Uncharacterized_membrane_protein_YabM	0.00922396	0.00163416
03343_hypothetical_protein	0.00922104	0.00175223
01350_Uncharacterized_ABC_transporter_ATP-binding_protein_YfmM	0.00922084	0.00335544
03663_PAS_domain_S-box_protein	0.00921881	0.00223666
01469_EamA-like_transporter_family	0.00920893	0.00291033
01368_Caulimovirus_viroplasmin;RNase_H	0.00920657	0.000918502
01205_Uncharacterized_membrane_protein_YceF	0.0091923	0.0010817
00498_Na(+)/H(+)_antiporter_NhaG	0.00918337	0.0027644
02825_hypothetical_protein	0.0091787	0.00213046
03796_Daunorubicin/doxorubicin_resistance_ATP-binding_protein_DrrA	0.00916319	0.00183022
00905_Alanine_racemase_1	0.00915514	0.00152959
00679_Flagellar_motor_switch_protein_FliG	0.00914747	0.00307512
00448_Type_IV_leader_peptidase_family	0.00914476	0.00208207
02394_Butyryl-CoA_dehydrogenase_Swol_1933	0.00911577	0.00218834
02778_hypothetical_protein	0.0091045	0.000580929
03068_Transcriptional_repressor_SmtB_homolog	0.0090943	0.00228385
01266_Histidine_kinase-;_DNA_gyrase_B-;_and_HSP90-like_ATPase;His_Kinase_A_(phospho-acceptor)_domain	0.00907582	0.0028911
01137_Glycosyl_hydrolase_family_20;_catalytic_domain;Glycosyl_hydrolase_family_20;_domain_2	0.00906767	0.00120624
00331_hypothetical_protein	0.00906722	0.00250913
03447_Tyrosine_recombinase_XerC	0.00905047	0.00209758
01683_Bacterial_transferase_hexapeptide_(six_repeats)	0.0090352	0.00142582
00190_Putative_molybdenum_transport_system_permease_protein_YvgM	0.00903214	0.000684337
00654_Flagellar_basal-body_rod_protein_FlgG	0.0090276	0.00172709
01835_DnaJ_domain	0.00902708	0.00310149
00628_hypothetical_protein	0.00901899	0.00143985
03146_hypothetical_protein	0.00900712	0.00230231
03521_hypothetical_protein	0.00900397	0.00179708
00471_Putative_mannose-1-phosphate_guanylyltransferase	0.00895008	0.00207543
03720_Probable_ATP-dependent_DNA_helicase_RecQ	0.00893487	0.00125682
01675_Acetyltransferase_(GNAT)_domain;FemAB_family	0.00892305	0.00242397
03806_ParE_toxin_of_type_II_toxin-antitoxin_system;_parDE	0.00890149	0.00253743
00952_BclB_C-terminal_domain	0.00890076	0.00217296
03471_DUF218_domain	0.00889249	0.00178803
01078_DSBA-like_thioredoxin_domain;Thioredoxin;Thioredoxin	0.00887449	0.00190605
01498_Spore_maturation_protein_A	0.00885173	0.00262065
02624_Histidine_kinase-;_DNA_gyrase_B-;_and_HSP90-like_ATPase;Histidine_kinase;PDZ_domain	0.00884516	0.000798368
01840_putative_selenium-dependent_hydroxylase_accessory_protein_YqeC	0.00882746	0.00281738
03013_Putative_rRNA_methyltransferase_YqxC	0.00879959	0.00169488
03933_hypothetical_protein	0.00876049	0.00141603
00894_hypothetical_protein	0.00875684	0.000623263
02434_NADH_oxidase	0.00872759	0.00165024
00452_Type_II_secretion_system_(T2SS);_protein_F	0.00872214	0.00145595
03046_SpoIIIAH-like_protein	0.00872025	0.000804634
03991_Putative_peptidoglycan_O-acetyltransferase_YrhL	0.00871926	0.0026202
01747_Processive_diacylglycerol_beta-glucosyltransferase	0.00871292	0.0011195
01180_putative_4-hydroxybenzoate_polyprenyltransferase	0.00870784	0.00167081
00008_2Fe-2S_iron-sulfur_cluster_binding_domain;C-terminal_domain_of_RACo_the_ASKHA_domain;RACo_linker_region;RACo_middle_region	0.00867947	0.0026098
03035_LysM_domain	0.00867943	0.000744285
00105_Bifunctional_chorismate_mutase/prephenate_dehydratase	0.00866983	0.00152662
03985_Immunity_protein_SdpI	0.00865351	0.00260882
00856_Uncharacterized_HTH-type_transcriptional_regulator_MT0088	0.00864588	0.00383368
02011_Domain_of_unknown_function_(DUF4573)	0.00864444	0.00177639
00990_Putative_sensory_transducer_protein_YfmS	0.0086333	0.001279
02859_Xylose_isomerase-like_TIM_barrel	0.0086326	0.00125339
00881_Proton-translocating_ferredoxin:NAD(+)_oxidoreductase_complex_subunit_E	0.00863203	0.00141197
03674_Rubredoxin	0.00862511	0.00144698	rub
01150_hypothetical_protein	0.0086059	0.00228933
01160_Coat_F_domain	0.0086012	0.0015491
03064_Dihydrolipoyl_dehydrogenase	0.00857321	0.00369423
01940_hypothetical_protein	0.00855099	0.00119121
02316_hypothetical_protein	0.00854659	0.00325706
01700_hypothetical_protein	0.00854447	0.000924976
04053_Protein_of_unknown_function_DUF86	0.00853487	0.00155274
03293_ATPase_family_associated_with_various_cellular_activities_(AAA);ATPase_family_associated_with_various_cellular_activities_(AAA);AAA_domain_(dynein-related_subfamily)	0.00853256	0.00204734
01907_Putative_mannosyltransferase_YkcB	0.00852392	0.00235389
01863_Phenylalanine--tRNA_ligase_alpha_subunit	0.00851677	0.000621097
00298_Protein_of_unknown_function_(DUF2889)	0.00849839	0.00271723
00377_1-(5-phosphoribosyl)-5-[(5-phosphoribosylamino)methylideneamino]_imidazole-4-carboxamide_isomerase	0.00849174	0.00206271
00089_Flagellar_biosynthetic_protein_FlhB	0.00848209	0.00185177
03197_2-amino-3-carboxymuconate-6-semialdehyde_decarboxylase	0.008467	0.00148138
00684_Chemotaxis_protein_CheW	0.00846488	0.00209607
03324_Calcium-transporting_ATPase	0.0084407	0.00252094
00432_hypothetical_protein	0.00840815	0.00302209
01764_Probable_cell_division_protein_WhiA	0.00839763	0.00315384
02456_Rqc2_homolog_RqcH	0.00838632	0.00169145
01009_2-C-methyl-D-erythritol_2;4-cyclodiphosphate_synthase	0.00836356	0.00296196
02246_Energy-coupling_factor_transporter_transmembrane_protein_EcfT	0.00834357	0.000303309
03015_Arginine_repressor	0.0083323	0.000838484
03292_ATP-dependent_RNA_helicase_CshA	0.00833115	0.00126819
01181_Polyprenyl_synthetase	0.00832058	0.00384449
02402_Phosphoglycolate_phosphatase	0.00831952	0.0027972
02403_DsrE/DsrF-like_family	0.00831406	0.00134348
02311_Probable_ATP-dependent_helicase_lhr	0.00831273	0.00221779
02021_High-affinity_branched-chain_amino_acid_transport_ATP-binding_protein_BraG	0.00829234	0.00176689
03017_SpoIVB_peptidase	0.00826888	0.00105203
00073_Probable_polysaccharide_deacetylase_PdaB	0.00826715	0.00149348
00085_hypothetical_protein	0.0082451	0.00133164
01939_Divergent_4Fe-4S_mono-cluster;Iron-binding_zinc_finger_CDGSH_type	0.00824494	0.0029621
01658_Calcineurin-like_phosphoesterase;Calcineurin-like_phosphoesterase_superfamily_domain	0.00823768	0.000736069
02947_4Fe-4S_binding_domain;4Fe-4S_dicluster_domain;4Fe-4S_double_cluster_binding_domain;4Fe-4S_dicluster_domain;4Fe-4S_binding_domain;4Fe-4S_binding_domain;4Fe-4S_dicluster_domain;4Fe-4S_dicluster_domain	0.00822835	0.00774746
01795_Uncharacterized_glycosyltransferase_MJ1178	0.00822473	0.00144533
01836_hypothetical_protein	0.00821094	0.00201483
03289_Putative_sensory_transducer_protein_YvaQ	0.00820122	0.00185378
00217_Thermophilic_metalloprotease_(M29)	0.00818871	0.00182446
01458_FmdE;_Molybdenum_formylmethanofuran_dehydrogenase_operon_;Prokaryotic_dksA/traR_C4-type_zinc_finger	0.00818417	0.00246741
01174_Cytochrome_c_biogenesis_protein_CcsB	0.00818268	0.00119302
01780_Cell_division_ATP-binding_protein_FtsE	0.00817698	0.00167079
01673_Exopolysaccharide_production_protein_ExoY	0.00817328	0.00203243
00701_Nucleoid-associated_protein_PTH_0052	0.00816862	0.00190576
01011_Serine_acetyltransferase	0.00816224	0.00180789
01495_Dolichyl-phosphate-mannose-protein_mannosyltransferase__;Dolichyl-phosphate-mannose-protein_mannosyltransferase	0.00814488	0.00176194
00831_Beta-lactamase_enzyme_family;D-alanyl-D-alanine_carboxypeptidase	0.00813267	0.00129325
00016_CobQ/CobB/MinD/ParA_nucleotide_binding_domain	0.00813245	0.00183615
01676_O-Antigen_ligase	0.00810592	0.00109721
01131_hypothetical_protein	0.00809506	0.0025199
00788_ATPase_family_associated_with_various_cellular_activities_(AAA);Bacterial_dnaA__protein;IstB-like_ATP_binding_protein;Type_III_restriction_enzyme;_res_subunit	0.0080696	0.0007241
03054_Acetylglutamate_kinase	0.00805355	0.003977
01481_Chorismate_mutase_AroH	0.00803522	0.00244668
02220_phage_terminase;_large_subunit;_PBSX_family	0.00802829	0.00190861
01202_hypothetical_protein	0.00802348	0.000876042
00798_Thioredoxin_reductase	0.00801896	0.00119732
02071_Putative_component_of_'biosynthetic_module'	0.00801491	0.00240767
00106_hypothetical_protein	0.00801235	0.00185485
00643_Molybdopterin_molybdenumtransferase	0.00800458	0.00148531
01292_5-methylthioadenosine/S-adenosylhomocysteine_deaminase	0.00800303	0.000944115
01716_UDP-N-acetylglucosamine_2-epimerase	0.00799799	0.00114079
01985_hypothetical_protein	0.00799224	0.00145478
02045_MutS_domain_V	0.00798799	0.00165464
03100_Phosphonoacetate_hydrolase	0.00798628	0.00130045
00641_hypothetical_protein	0.00797962	0.00183974
01919_Probable_sporulation_protein_YtaF	0.00796337	0.00276586
00278_Membrane_protein_insertase_YidC	0.00794173	0.00163084
03560_Exodeoxyribonuclease	0.00793452	0.00263313
01337_radical_SAM-linked_protein	0.00790546	0.0012378
01117_A/G-specific_adenine_glycosylase	0.00789365	0.00278912
02215_hypothetical_protein	0.00787507	0.00235456
02814_ell_wall_binding_domain_2_(CWB2);Domain_of_unknown_function_(DUF5050)	0.00786948	0.00288831
00991_Uncharacterized_RNA_pseudouridine_synthase_YlyB	0.00786821	0.00262994
03230_conserved_hypothetical_protein	0.00786164	0.00262534
01251_Lactate_racemase_N-terminal_domain	0.00784828	0.00185799
01625_hypothetical_protein	0.00784714	0.00326457
03984_Transcriptional_repressor_SdpR	0.00784457	0.00205373
03281_Uncharacterized_ABC_transporter_ATP-binding_protein_YfiB	0.0078246	0.00234457
02357_GGGtGRT_protein	0.00782188	0.000930624
00415_D-aminoacyl-tRNA_deacylase	0.00780646	0.000998165
01679_Polysaccharide_biosynthesis_protein;Polysaccharide_biosynthesis_protein;Polysaccharide_biosynthesis_C-terminal_domain	0.0078046	0.00140472
00388_Methyladenine_glycosylase	0.00780424	0.000723513
00670_Flagellar_biosynthesis_protein;_FliO	0.00779962	0.00189793
00056_hypothetical_protein	0.00779223	0.00141099
01464_hypothetical_protein	0.00774563	0.00181041
00769_Nicotinate-nucleotide_pyrophosphorylase_[carboxylating]	0.00774249	0.000724377
02076_HAMP_domain;Histidine_kinase-;_DNA_gyrase_B-;_and_HSP90-like_ATPase;His_Kinase_A_(phospho-acceptor)_domain	0.00773681	0.00111763
01916_Formamidopyrimidine-DNA_glycosylase	0.00769898	0.00239996
01099_Four_helix_bundle_sensory_module_for_signal_transduction;HAMP_domain;HAMP_domain;Methyl-accepting_chemotaxis_protein_(MCP)_signalling_domain	0.00769732	0.000792879
00784_Transcriptional_regulatory_protein_DegU	0.00769524	0.0012744
01513_queuosine_biosynthesis_protein_QueD	0.00769395	0.00256388
03069_Zinc-transporting_ATPase	0.0076812	0.00321925
00059_Chromosomal_replication_initiator_protein_DnaA	0.007615	0.00149454
01565_Putative_ABC_transporter_ATP-binding_protein_exp8	0.00758643	0.00204655
01272_hypothetical_protein	0.00756539	0.000711968
00504_Probable_L-serine_dehydratase;_beta_chain	0.00756482	0.00114603
03467_Pyridoxamine_5'-phosphate_oxidase	0.00756152	0.00363111
00116_PRC-barrel_domain	0.00755554	0.00135542
01386_Flavodoxin-like_fold;NADPH-dependent_FMN_reductase	0.00754722	0.00100626
03807_Protein_of_unknown_function_(DUF3102)	0.0075394	0.0019966
03042_Stage_III_sporulation_protein_AD	0.0075276	0.00172819
02992_AAA_ATPase_domain;AAA_domain;_putative_AbiEii_toxin;_Type_IV_TA_system;AAA_domain	0.00751781	0.000774686
00536_hypothetical_protein	0.00747422	0.00236261
01395_DivIVA_protein	0.0074662	0.00107446
01422_Rubrerythrin	0.00746311	0.00434787
00117_hypothetical_protein	0.00745278	0.00392757
02382_5'-3'_exoribonuclease	0.00745219	0.00103027
00446_ATPase_family_associated_with_various_cellular_activities_(AAA);AAA_domain_(Cdc48_subfamily);AAA_domain;AAA_domain_(dynein-related_subfamily);Sigma-54_interaction_domain	0.00745114	0.0010885
00988_Nuclease_SbcCD_subunit_C	0.00743668	0.0013125
01687_hypothetical_protein	0.0074359	0.00186413
00126_FeoA_domain	0.00742996	0.00259182
02979_P-loop_containing_region_of_AAA_domain	0.0074225	0.00129109
02064_Prodigiosin_synthesizing_transferase_PigC	0.00742001	0.00139881
02523_Oleate_hydratase	0.0074197	0.00194019
02118_Protein_of_unknown_function_DUF47	0.00740555	0.00130337
00365_High-affinity_zinc_uptake_system_membrane_protein_ZnuB	0.00739411	0.00227418
00510_Putative_rRNA_methyltransferase_YlbH	0.0073773	0.00143639
00027_Trimethylamine_corrinoid_protein_1	0.00736596	0.00198516
00515_Transcription_factor_FapR	0.00736448	0.00129152
00100_hypothetical_protein	0.00735725	0.00251515
00360_3'-5'_exoribonuclease_YhaM	0.00735033	0.000769015
00665_Flagellar_biosynthesis_protein_FlhA	0.00733959	0.00253533
03722_transposase;_IS605_OrfB_family	0.00732519	0.00108579
01582_Uncharacterized_ABC_transporter_ATP-binding_protein_YhcH	0.0073139	0.000255554
00055_Urea_amidolyase	0.00730793	0.00254933
03234_Domain_of_unknown_function_(DUF3427);Helicase_conserved_C-terminal_domain;PLD-like_domain;Type_III_restriction_enzyme;_res_subunit	0.00730127	0.00120582
00405_Queuine_tRNA-ribosyltransferase	0.0072972	0.00327265
01114_Protein_of_unknown_function_(DUF1624)	0.0072955	0.00152814
03937_Hydroxylamine_reductase	0.00729536	0.00226764
00806_Eukaryotic_integral_membrane_protein_(DUF1751);Rhomboid_family	0.00729032	0.00248053
03795_Daunorubicin/doxorubicin_resistance_ABC_transporter_permease_protein_DrrB	0.00728991	0.00198281
01742_hypothetical_protein	0.00728982	0.00153264
03436_GDSL-like_Lipase/Acylhydrolase;GDSL-like_Lipase/Acylhydrolase_family	0.00728606	0.00263468
03014_NAD_kinase	0.00728432	0.000780287
02518_Magnesium_transporter_MgtE	0.00728313	0.00176708
00282_Ribosomal_RNA_small_subunit_methyltransferase_G	0.0072782	0.00115749
01723_Putative_manganese_efflux_pump_MntP	0.0072762	0.00119905
00795_Phosphodiester_glycosidase	0.00727599	0.00251449
03027_hypothetical_protein	0.00725927	0.00127569
00995_Uncharacterized_MFS-type_transporter_YttB	0.00725792	0.00110032
00294_High-affinity_branched-chain_amino_acid_transport_system_permease_protein_BraE	0.00723162	0.000968622
01213_Ferric_uptake_regulator_family	0.00722206	0.00148981
00526_Signal_recognition_particle_receptor_FtsY	0.00719839	0.00252141
01714_hypothetical_protein	0.00718927	0.00164358
03034_hypothetical_protein	0.00717138	0.00166405
00348_HTH-type_transcriptional_repressor_AseR	0.00717045	0.00397138
02735_Glycerol-3-phosphate_acyltransferase_2	0.0071639	0.00207815
02725_5'-nucleotidase	0.00715974	0.00107242
03356_DNA_topoisomerase_3	0.00714596	0.000622421
00759_Bacterial_protein_of_unknown_function_(DUF881)	0.00713699	0.00132178
01906_HAMP_domain;Histidine_kinase-;_DNA_gyrase_B-;_and_HSP90-like_ATPase;His_Kinase_A_(phospho-acceptor)_domain	0.00713175	0.00189227
02568_hypothetical_protein	0.00712859	0.00541349
01709_hypothetical_protein	0.00710685	0.00294368
01334_Peptidase_family_M23	0.00710103	0.00168403
03273_Endoribonuclease_EndoA	0.00709052	0.00153566
02831_hypothetical_protein	0.00707581	0.00252234
03216_ABC-2_family_transporter_protein;Acyltransferase_family	0.00706431	0.00155826
00617_UDP-N-acetylmuramoylalanine--D-glutamate_ligase	0.00705807	0.000740268
00985_Uracil-DNA_glycosylase	0.00704645	0.000672036
03362_PAS_domain_S-box_protein;diguanylate_cyclase_(GGDEF)_domain	0.00704313	0.00294608
00949_hypothetical_protein	0.00703723	0.00104583
01536_hypothetical_protein	0.00703259	4.05026e-05
02067_hypothetical_protein	0.00702417	0.00228043
02896_Long-chain-fatty-acid--CoA_ligase	0.00702344	0.00165434
00463_Lipopolysaccharide_biosynthesis_protein_RfbH	0.00702225	0.00123902
02135_diguanylate_cyclase_(GGDEF)_domain	0.00701818	0.000386661
03448_ATP-dependent_protease_subunit_HslV	0.00701748	0.00138614
00681_Flagellar_hook-basal_body_complex_protein_FliE	0.00701449	0.00276548
03899_ell_wall_binding_domain_2_(CWB2);Regulator_of_chromosome_condensation_(RCC1)_repeat;Regulator_of_chromosome_condensation_(RCC1)_repeat	0.00701423	0.00145646
02678_Sporulation_kinase_A	0.00699292	0.00158182
04013_Peptidase_T	0.00698762	0.000600577
00113_hypothetical_protein	0.00698613	0.00200399
00403_SpoIID/LytB_domain	0.00697865	0.00173852
02765_hypothetical_protein	0.00697492	0.00113602
02968_Deoxyuridine_5'-triphosphate_nucleotidohydrolase	0.00697361	0.000402221
01219_DNA_gyrase_subunit_B	0.00694475	0.00109471
03161_Protein_of_unknown_function_(DUF2442)	0.0069444	0.00179266
00882_Proton-translocating_ferredoxin:NAD(+)_oxidoreductase_complex_subunit_G	0.00693596	0.00164026
03755_hypothetical_protein	0.00692261	0.00149891
04011_LUD_domain	0.00692066	0.00357816
02337_Trimethylamine_methyltransferase_MttB	0.00691502	0.00199079
03051_Peptidase_M20_domain-containing_protein_2	0.00689765	0.00117656
01721_Putative_sugar_phosphate_isomerase_YwlF	0.00689342	0.00223725
03008_Exodeoxyribonuclease_7_small_subunit	0.00689297	0.00249139
00597_Septum_site-determining_protein_DivIVA	0.0068843	0.00315736
02894_transcriptional_regulator;_AbrB_family	0.00688319	0.00220903
00372_ATP_phosphoribosyltransferase	0.00685327	0.00111378
02935_SsrA-binding_protein	0.00682704	0.00158843
03047_Chemotaxis_protein_CheY	0.00681639	0.00167469
01246_Hydroxyethylthiazole_kinase	0.0068079	0.00162702
00612_UDP-N-acetylglucosamine_1-carboxyvinyltransferase_2	0.00678889	0.00188124
02178_3-isopropylmalate_dehydratase_large_subunit	0.00675951	0.00081924
04014_Pyruvate_carboxylase	0.00675491	0.00110628
02604_Bacterial_regulatory_proteins;_tetR_family	0.00675063	0.00152126
02961_tRNA_pseudouridine_synthase_B	0.00673665	0.00110724
02326_hypothetical_protein	0.00673608	0.00181129
01249_Glycolate_oxidase_subunit_GlcD	0.00673422	0.00150071
02543_2-dehydropantoate_2-reductase	0.00672769	0.00220875
01144_Uncharacterized_HTH-type_transcriptional_regulator_YdhC	0.00672248	0.000922247
02128_Tyrosine_recombinase_XerD	0.00671578	0.00150506
01241_Histidine_kinase-;_DNA_gyrase_B-;_and_HSP90-like_ATPase;His_Kinase_A_(phospho-acceptor)_domain	0.00671552	0.00159698
00411_Cation-efflux_pump_FieF	0.00671512	0.000941823
03071_Aminotransferase_class-V	0.0067113	0.00256408
00285_Stage_0_sporulation_protein_J	0.00670735	0.00140145
01068_Serine_protease_Do-like_HtrB	0.00669382	0.00183332
02779_hypothetical_protein	0.00668536	0.00130308
01871_Putative_HTH-type_DNA-binding_domain-containing_acetyltransferase_YbfA	0.00667039	0.000280265
00199_S-adenosylmethionine_decarboxylase_proenzyme	0.00666496	0.00227458
00076_Guanylate_kinase	0.00664633	0.000773388
02465_hypothetical_protein	0.0066453	0.00202285
02381_Potassium_channel_protein_1	0.00664164	0.00115123
01285_putative_DNA_modification/repair_radical_SAM_protein	0.00664144	0.000833843
01356_Cysteine-rich_domain;4Fe-4S_dicluster_domain;4Fe-4S_dicluster_domain;4Fe-4S_dicluster_domain	0.00663946	0.00191973
02822_Macrolide_export_ATP-binding/permease_protein_MacB	0.00662998	0.00286915
00601_HlyD_family_secretion_protein	0.00662278	0.00253818
02430_hypothetical_protein	0.00661397	0.000592417
00455_Type_II_secretion_system_(T2SS);_protein_F	0.0066138	0.00280391
01291_EamA-like_transporter_family	0.0066097	0.000750562
00380_HAMP_domain;Methyl-accepting_chemotaxis_protein_(MCP)_signalling_domain	0.0066069	0.00133235
01593_Sensor_histidine_kinase_ResE	0.00660356	0.000806102
00524_Ribonuclease_3	0.00658876	0.000439322
02738_hypothetical_protein	0.0065885	0.00251995
00220_Methionine_aminopeptidase	0.00658353	0.00195976
00443_Domain_of_unknown_function_(DUF4911)	0.00657586	0.00165382
03304_Tyrosine_recombinase_XerC	0.00655676	0.000826737
02098_4Fe-4S_binding_domain;4Fe-4S_dicluster_domain;4Fe-4S_dicluster_domain;4Fe-4S_binding_domain;4Fe-4S_binding_domain;4Fe-4S_dicluster_domain;4Fe-4S_dicluster_domain	0.00655349	0.00111269
00516_Phosphate_acyltransferase	0.00655243	0.0024868
01699_hypothetical_protein	0.00654846	0.00186809
03331_Bacterial_Ig-like_domain_(group_2);DNA/RNA_non-specific_endonuclease;Lamin_Tail_Domain	0.00654687	0.00164165
01323_Domain_of_unknown_function_(DUF4321)	0.00652513	0.00122102
02411_hypothetical_protein	0.00651985	0.00227551
01645_Putative_ABC_transporter_ATP-binding_protein_TTE1589	0.00651979	0.0011293
03480_hypothetical_protein	0.00650926	0.00206089
01542_ell_wall_binding_domain_2_(CWB2);Trypsin;Trypsin-like_peptidase_domain	0.00650114	0.00172365
03153_HTH-type_transcriptional_regulator_SoxR	0.00648213	0.000598945
02479_Hydrogenase_maturation_factor_HypB	0.00647183	0.00182079
03504_ATP-dependent_zinc_metalloprotease_FtsH_1	0.00647063	0.00183279
01288_hypothetical_protein	0.00646938	0.00138648
03252_GTPase_Era	0.0064658	0.00217887
00406_Sec_translocon_accessory_complex_subunit_YrbF	0.00646087	0.00244858
00258_AAA_ATPase_domain;AAA_domain;_putative_AbiEii_toxin;_Type_IV_TA_system;AAA_domain	0.00645924	0.00272994
00997_Xaa-Pro_dipeptidase	0.00644623	0.00236151
02519_DsrE/DsrF-like_family	0.00644607	0.00100842
03797_Histidine_kinase-;_DNA_gyrase_B-;_and_HSP90-like_ATPase;His_Kinase_A_(phospho-acceptor)_domain	0.00644389	0.0023156
03424_FAM83_A-H;PLD-like_domain	0.0064425	0.0011455
03336_hypothetical_protein	0.00644178	0.00160203
01176_mttA/Hcf106_family	0.00642766	0.00113347
00440_Protein_of_unknown_function_DUF86	0.00638831	0.000871245
02757_Uncharacterized_transcriptional_regulatory_protein_YhcZ	0.00638787	0.00151584
02356_Hydantoinase/oxoprolinase;Hydantoinase/oxoprolinase_N-terminal_region;MutL_protein	0.00637736	0.000868345
02162_hypothetical_protein	0.00637349	0.000678701
02019_High-affinity_branched-chain_amino_acid_transport_system_permease_protein_BraE	0.00637234	0.00168999
01451_hypothetical_protein	0.00636472	0.00201485
01734_Alanine_racemase	0.00636217	0.00137399
02829_Coenzyme_A_disulfide_reductase	0.00634754	0.000582266
01222_Propanediol_utilization_protein_PduU	0.00634192	0.00111493
00511_hypothetical_protein	0.00633975	0.00314172
02366_DNA_polymerase_IV	0.00632286	0.00124731
00507_Sporulation_kinase_E	0.00631511	0.00347488
02018_High-affinity_branched-chain_amino_acid_transport_system_permease_protein_BraD	0.00631117	0.00215839
03150_Probable_lipid_II_flippase_MurJ	0.00628867	0.00109706
01976_Stage_V_sporulation_protein_E	0.00628687	0.00131043
01878_Ferritin-like_domain;Manganese_containing_catalase	0.00628129	0.00122126
02310_P-loop_Domain_of_unknown_function_(DUF2791)	0.00627832	0.00114897
02112_Uncharacterized_transporter_Rv2684	0.00627176	0.00138418
00903_Holo-[acyl-carrier-protein]_synthase	0.00627033	0.000292714
00651_Chemotaxis_protein_CheW	0.00625419	0.00158556
01614_Taurine_import_ATP-binding_protein_TauB_1	0.00625401	0.00105581
01056_High-affinity_branched-chain_amino_acid_transport_system_permease_protein_LivM	0.00625047	0.00202156
00855_redox-active_disulfide_protein_2	0.00623962	0.00210761
03156_Transposase	0.00623528	0.00167881
01851_Flavodoxin-like_fold;NADPH-dependent_FMN_reductase	0.00622229	0.000469211
01014_Flavin-dependent_thymidylate_synthase	0.00621325	0.00219357
00879_Proton-translocating_ferredoxin:NAD(+)_oxidoreductase_complex_subunit_B	0.00620472	0.00197209
02153_Putative_zinc_metalloprotease_YwhC	0.00619742	0.00138702
02207_phage_regulatory_protein;_Rha_family	0.00618737	0.00152074
02314_AAA_ATPase_domain;AAA_domain;_putative_AbiEii_toxin;_Type_IV_TA_system	0.0061864	0.000745567
00508_PAS_domain_S-box_protein;diguanylate_cyclase_(GGDEF)_domain;HDIG_domain	0.00618585	0.00219839
00764_Domain_of_unknown_function_(DUF2520);NADP_oxidoreductase_coenzyme_F420-dependent;NAD_binding_domain_of_6-phosphogluconate_dehydrogenase;Rossmann-like_domain	0.00617183	0.00112672
00130_hypothetical_protein	0.00616849	0.00130871
00973_Dimerisation_domain;Predicted_metal-binding_protein_(DUF2284);Methyltransferase_domain;Methyltransferase_domain;O-methyltransferase_domain;Methyltransferase_domain;Methyltransferase_domain;Methyltransferase_small_domain	0.00616082	0.00103508
01800_Stage_II_sporulation_protein_D	0.0061422	0.00177586
03853_Transposase_IS66_family_;zinc-finger_binding_domain_of_transposase_IS66	0.00613868	0.00161501
01163_hypothetical_protein	0.00613414	0.00289383
03011_hypothetical_protein	0.00613335	0.000257235
00707_Domain_of_unknown_function_(DUF2935)	0.00612634	0.00126376
02416_hypothetical_protein	0.00611915	0.00178578
00288_hypothetical_protein	0.00610699	0.00185223
01997_GDSL-like_Lipase/Acylhydrolase;GDSL-like_Lipase/Acylhydrolase_family	0.00610644	0.00277432
02043_Domain_of_unknown_function_(DUF4405)	0.00610436	0.00117165
00816_Probable_ABC_transporter_permease_protein_YqgH	0.0061042	0.00210704
02005_Bifunctional_adenosylcobalamin_biosynthesis_protein_CobU	0.00610283	0.00117494
01530_Uncharacterised_conserved_protein_(DUF2156)	0.00610168	0.000998184
01289_Putative_aliphatic_sulfonates-binding_protein	0.00609617	0.00192472
01533_Cell_division_protein_SepF	0.00609314	0.0011282
00841_RNA-binding_protein_Hfq	0.00607868	0.00293635
00956_DoxX	0.00606593	0.00191096
02151_hypothetical_protein	0.00606441	0.000937227
03106_Uncharacterized_RNA_methyltransferase_BH0687	0.00605867	0.00133442
01321_Redox-sensing_transcriptional_repressor_Rex	0.00605235	0.00130699
03667_Fic/DOC_family	0.0060274	0.00340653
00754_Putative_threonine/serine_exporter;Threonine/Serine_exporter;_ThrE	0.00601778	0.000596262
03038_Elongation_factor_P	0.00601647	0.00393679
02860_NifU-like_N_terminal_domain	0.00599405	0.00318652
00367_Pyridoxamine_5'-phosphate_oxidase	0.00597448	0.00139527
00224_Binding-protein-dependent_transport_system_inner_membrane_component	0.00596444	0.000533138
00198_Chemoreceptor_zinc-binding_domain;Methyl-accepting_chemotaxis_protein_(MCP)_signalling_domain	0.00596279	0.00143731
01267_L-methionine_sulfoximine/L-methionine_sulfone_acetyltransferase	0.00593833	0.00122133
02823_Repeat_of_Unknown_Function_(DUF347)	0.00593466	0.00111069
00721_3D_domain;G5_domain	0.0059302	0.00232545
01678_UDP-N-acetylglucosamine_2-epimerase_homolog	0.00591764	0.000773824
00349_redox-active_disulfide_protein_2	0.00591209	0.00209818
01407_hypothetical_protein	0.00591039	0.00301565
01050_Inosine-5'-monophosphate_dehydrogenase	0.00590824	0.00138504
03430_Cell_Wall_Hydrolase	0.00590156	0.0012176
03429_hypothetical_protein	0.00586919	0.0023589
03880_Transposase_for_transposon_Tn3	0.00586681	0.0024499
00208_tRNA_(cytidine(34)-2'-O)-methyltransferase	0.0058588	0.00244204
02665_Glycosyl_transferases_group_1;Glycosyl_transferases_group_1	0.00585019	0.00184075
00981_Peptidase_A4_family	0.00584726	0.00105847
02240_Helix-turn-helix_domain;Helix-turn-helix;Helix-turn-helix_domain	0.00583686	0.00337822
03290_Putative_ATP-dependent_DNA_helicase_YjcD	0.00583405	0.00149242
00301_Small-conductance_mechanosensitive_channel	0.00583123	0.00159001
01385_Acetyltransferase_(GNAT)_family;Acetyltransferase_(GNAT)_domain	0.00583122	0.000915892
02319_Anthranilate_synthase_component_1	0.00582547	0.000691284
01229_hypothetical_protein	0.00582458	0.00176301
01584_Acetyltransferase_(GNAT)_family;Acetyltransferase_(GNAT)_domain;Acetyltransferase_(GNAT)_domain;FR47-like_protein	0.00581996	0.000738165
03689_Testis-expressed_sequence_13_protein_family	0.00581993	0.00207217
00404_S-adenosylmethionine:tRNA_ribosyltransferase-isomerase	0.00580555	0.00192227
01659_Collagen_triple_helix_repeat_(20_copies);Polysaccharide_deacetylase	0.00580409	0.00169311
01950_Probable_multidrug_resistance_ABC_transporter_ATP-binding/permease_protein_YheH	0.00579813	0.000923885
00638_Putative_modulator_of_DNA_gyrase	0.00579811	0.00167082
00688_hypothetical_protein	0.00579508	0.00094353
01455_Dinitrogenase_iron-molybdenum_cofactor	0.0057806	0.00163979
02340_Substrate_binding_domain_of_ABC-type_glycine_betaine_transport_system	0.00577225	0.00139153
01516_Ferric_uptake_regulation_protein	0.00577016	0.00174962
01833_GrpE	0.00576992	0.00170976
00327_hypothetical_protein	0.00575796	0.00216645
03597_ell_wall_binding_domain_2_(CWB2)	0.00574511	0.00120439
03443_hypothetical_protein	0.00574222	0.00128177
00112_Menaquinone_biosynthesis	0.00574169	0.000505605
00987_Nuclease_SbcCD_subunit_D	0.00573768	0.00109062
00060_Amidohydrolase	0.00573452	0.00107128
03049_HlyD_family_secretion_protein;Barrel-sandwich_domain_of_CusB_or_HlyD_membrane-fusion	0.00573049	0.0013114
02462_PemK-like;_MazF-like_toxin_of_type_II_toxin-antitoxin_system	0.00571672	0.00211894
01218_hypothetical_protein	0.00571532	0.00066229
02338_Glycine_betaine_transport_ATP-binding_protein_OpuAA	0.00570675	0.000426028
03562_Protein_of_unknown_function_(DUF3102)	0.00570175	0.00122782
01448_Putative_ABC_transporter_permease_protein_MJ0087	0.00569863	0.00118724
03312_Cytidylate_kinase-like_family	0.00569604	0.000424287
01855_Tyrosine--tRNA_ligase	0.00569046	0.00179497
00371_ATP-dependent_6-phosphofructokinase_2	0.00568901	0.00177181
00932_Gas_vesicle_protein_GvpS	0.00568764	0.000537522
01769_Polysaccharide_deacetylase	0.00567796	0.00115626
02989_NACHT_domain	0.00566952	0.00229872
01304_Lon_protease_2	0.00566918	0.00139666
03385_Cytochrome_c7_and_related_cytochrome_c;Cytochrome_c3;NapC/NirT_cytochrome_c_family;_N-terminal_region;Doubled_CXXCH_motif_(Paired_CXXCH_1)	0.00566348	0.0013629
01695_Decaprenyl-phosphate_phosphoribosyltransferase	0.0056597	0.00115096
00413_Adenine_phosphoribosyltransferase	0.00565946	0.00168086
03363_Aromatic-amino-acid_aminotransferase_1	0.00565935	0.000613737
01436_Flavodoxin	0.00565837	0.00121185
02505_AraC-like_ligand_binding_domain;Cupin_domain	0.00564605	0.00202801
02728_Cytidylate_kinase	0.00564195	0.00209488
02083_hypothetical_protein	0.00563561	0.00110894
01296_tRNA_N6-adenosine_threonylcarbamoyltransferase	0.00562776	0.00208634
01797_Cell_shape-determining_protein_MreB	0.00562371	0.00166865
03002_Asp23_family;_cell_envelope-related_function	0.00560781	0.00111225
03781_Probable_signal_peptidase_I-2	0.00560106	0.000958363
01684_D-apiose_dehydrogenase	0.00559649	0.00148743
01452_Dinitrogenase_iron-molybdenum_cofactor	0.00558114	0.00297166
01496_Glycosyl_transferase_family_2	0.00557992	0.000495833
00400_AP-4-A_phosphorylase	0.00556237	0.00114059
03440_Signal_transduction_histidine-protein_kinase_BaeS	0.00555201	0.000987671
02000_SNARE_associated_Golgi_protein	0.0055377	0.00151326
03373_Adenosine/AMP_deaminase	0.00552356	0.0008855
00309_50S_ribosomal_protein_L9	0.00552016	0.00288492
01063_CBS_domain;Cyclic_nucleotide-binding_domain;Putative_nucleotidyltransferase_DUF294;Putative_nucleotidyltransferase_substrate_binding_domain	0.00550427	0.000746801
01393_hypothetical_protein	0.0055042	0.00153694
00745_DNA-binding_protein_HU	0.00549996	0.0015242
01924_hypothetical_protein	0.00549147	0.00184245
03135_ATP-dependent_DNA_helicase;_RecQ_family	0.00547609	0.00101732
02904_HAMP_domain;Histidine_kinase-;_DNA_gyrase_B-;_and_HSP90-like_ATPase;His_Kinase_A_(phospho-acceptor)_domain	0.00547456	0.000872938
01657_hypothetical_protein	0.00546973	0.00193096
01072_Cache_3/Cache_2_fusion_domain;HAMP_domain;HTH_domain;IclR_helix-turn-helix_domain;Single_cache_domain_3;Single_cache_domain_3	0.00546636	0.0011232
01245_Hydantoin_permease	0.00546611	0.000527689
03390_Helix-turn-helix	0.00545323	0.00194142
03394_Periplasmic_[NiFeSe]_hydrogenase_large_subunit	0.00543823	0.00096006
01444_hypothetical_protein	0.00542972	0.00229708
00376_Imidazole_glycerol_phosphate_synthase_subunit_HisH	0.00542704	0.00160099
03463_NADPH-dependent_FMN_reductase	0.0054254	0.00293262
02233_hypothetical_protein	0.00542298	0.00151747
00462_CDP-glucose_4;6-dehydratase	0.00541121	0.00200641
00843_Stage_V_sporulation_protein_K	0.00539187	0.00121029
02846_Xanthine_phosphoribosyltransferase	0.00538955	0.000862257
02789_Glycosyl_transferases_group_1;Glycosyl_transferases_group_1;Glycosyl_transferases_group_1	0.00538026	0.000946267
01497_Spore_maturation_protein_B	0.00538016	0.00119165
03348_Potassium-transporting_ATPase_KdpC_subunit	0.00537617	0.0012855
02420_DEAD/DEAH_box_helicase;Domain_of_unknown_function_(DUF3883);Helicase_conserved_C-terminal_domain;Type_III_restriction_enzyme;_res_subunit;SNF2_family_N-terminal_domain	0.00537532	0.00180933
00586_Uncharacterized_RNA_pseudouridine_synthase_YlyB	0.00536797	0.00169984
02578_hypothetical_protein	0.00536539	0.00255109
01278_Cortical_fragment-lytic_enzyme	0.00536074	0.00140842
01108_Phytochrome-like_protein_cph2	0.00535652	0.00138034
03731_hypothetical_protein	0.0053545	0.00147261
00244_hypothetical_protein	0.0053475	0.00209425
01965_ROK_family	0.00532074	0.00217859
01529_Acetyltransferase_(GNAT)_family;Acetyltransferase_(GNAT)_domain;Acetyltransferase_(GNAT)_domain;Acetyltransferase_(GNAT)_domain	0.00531889	0.00125905
03388_hypothetical_protein	0.00531792	0.00121551
03885_hypothetical_protein	0.00531791	0.00031115
00103_HDIG_domain	0.00530419	0.00129319
02493_Holliday_junction_ATP-dependent_DNA_helicase_RuvA	0.00530023	0.000879197
02905_Uncharacterized_transcriptional_regulatory_protein_YkoG	0.00529151	0.000767471
01705_hypothetical_protein	0.00528688	0.00075612
00430_Putative_transport_protein_YubA	0.00528547	0.000636283
02163_4;4'-diaponeurosporenoate_glycosyltransferase	0.00527851	0.000629493
03462_Transposase_IS200_like	0.00527607	0.00204331
01328_rod_shape-determining_protein_MreD	0.00526769	0.00220828
00758_Bacterial_protein_of_unknown_function_(DUF881)	0.00526639	0.00111658
00832_sporulation_integral_membrane_protein_YtvI	0.00525312	0.00288126
00963_hypothetical_protein	0.00525269	0.00140643
01396_hypothetical_protein	0.00525228	0.00270895
01047_LexA-binding;_inner_membrane-associated_putative_hydrolase	0.00524902	0.00124784
04038_Uncharacterised_ArCR;_COG2043	0.0052475	0.00100201
03311_PucR_C-terminal_helix-turn-helix_domain;Purine_catabolism_regulatory_protein-like_family	0.00524009	0.00129433
03381_hypothetical_protein	0.00522807	0.00175166
01735_Lipid_II:glycine_glycyltransferase	0.00522657	0.00138052
00752_Putative_threonine/serine_exporter	0.00522037	0.000945679
01788_L-cystine_transport_system_permease_protein_TcyL	0.00521665	0.00143961
01244_Hydroxymethylpyrimidine/phosphomethylpyrimidine_kinase	0.005215	0.000526656
01203_General_stress_protein_16U	0.00520918	0.000946825
02858_Spermidine/putrescine_import_ATP-binding_protein_PotA	0.0052047	0.000489032
01672_Putative_restriction_endonuclease	0.00519348	0.00221585
01543_DNA-binding_transcriptional_regulator_NtrC	0.00518975	0.00047748
03143_Protein_of_unknown_function_(DUF3343)	0.00518679	0.00131559
01074_Hydroxypyruvate_reductase	0.00518282	0.00130827
01503_Bacterial_regulatory_proteins;_tetR_family	0.00517916	0.00227918
02231_hypothetical_protein	0.00517483	0.00105507
01106_Putative_methyltransferase_Cher3	0.00516684	0.00168672
01247_Thiamine-phosphate_synthase	0.00515453	0.0008132
00284_Sporulation_initiation_inhibitor_protein_Soj	0.00514756	0.000929582
01240_Regulatory_protein_AtoC	0.00513697	0.00164784
00653_Flagellar_basal_body_rod_protein_FlgB	0.00513445	0.00320363
01617_Probable_urocanate_hydratase	0.00512209	0.000662526
01148_Glutamate--tRNA_ligase	0.00510447	0.000590624
00238_Formate--tetrahydrofolate_ligase_1	0.00510193	0.000397532
00185_Molybdate-binding_protein_MolA	0.00510176	0.000907439
00642_Putative_molybdopterin-guanine_dinucleotide_biosynthesis_adapter_protein	0.00509494	0.00140245
01467_Cobalt-precorrin-6A_reductase	0.00509494	0.00140245
00165_Cyclic_nucleotide-binding_domain;Crp-like_helix-turn-helix_domain	0.00509434	0.00102525
02701_hypothetical_protein	0.00509202	0.00195894
03441_Biotin-lipoyl_like	0.0050883	0.00196192
00604_Purine_nucleoside_phosphorylase_YlmD	0.00508768	0.00279044
01242_hypothetical_protein	0.00508698	0.0016307
02833_Tetratricopeptide_repeat;TPR_repeat;Tetratricopeptide_repeat;Tetratricopeptide_repeat;Tetratricopeptide_repeat;Tetratricopeptide_repeat;Tetratricopeptide_repeat;Tetratricopeptide_repeat	0.00507768	0.00157558
01015_Putative_TrmH_family_tRNA/rRNA_methyltransferase_YacO	0.00507433	0.000698451
00146_5'-3'_exoribonuclease	0.00507378	0.00162062
01364_ATP-dependent_RecD-like_DNA_helicase	0.00506884	0.000615976
02559_Ribonuclease_PH	0.00506455	0.00177179
02810_hypothetical_protein	0.005064	0.00115625
02906_hypothetical_protein	0.00505737	0.00131386
00771_Probable_biotin_transporter_BioY	0.00505398	0.00111834
02775_Acetyltransferase_(GNAT)_family;Acetyltransferase_(GNAT)_domain;Acetyltransferase_(GNAT)_domain;Acetyltransferase_(GNAT)_domain	0.0050502	0.00185695
02104_Probable_acetolactate_synthase_small_subunit	0.00503425	0.00123554
01353_Protein_of_unknown_function_(DUF1638)	0.00503355	0.00210769
03657_Calcium-transporting_ATPase	0.00503279	0.00124091
01384_Probable_M18_family_aminopeptidase_2	0.00502999	0.00051842
00640_Aldo/keto_reductase_family;4Fe-4S_dicluster_domain	0.00502785	0.00144755
03136_HDIG_domain;putative_HD_superfamily_hydrolase	0.00499489	0.00102872
01638_Cystathionine_beta-lyase_PatB	0.00499421	0.000456369
02421_Protein_of_unknown_function_(DUF1156)	0.00498475	0.00103088
03646_Bacteriochlorophyllide_d_C-8(2)-methyltransferase	0.00497617	0.00196451
00396_Nucleotidyltransferase_domain;Polymerase_beta;_Nucleotidyltransferase	0.00496219	0.00113888
01959_Phosphodiester_glycosidase	0.00495926	0.00154924
00186_Uncharacterized_ABC_transporter_substrate-binding_lipoprotein_YvrC	0.00494949	0.000692791
00553_Transcriptional_regulatory_protein_ResD	0.00494917	0.000885179
03955_AraC-type_transcriptional_regulator_N-terminus;Helix-turn-helix_domain;Bacterial_regulatory_helix-turn-helix_proteins;_AraC_family	0.00493596	0.00173918
03650_3'_terminal_RNA_ribose_2'-O-methyltransferase_Hen1	0.00493141	0.00212622
01392_Cysteine_synthase	0.00491976	0.00243153
01239_Polysaccharide_deacetylase	0.00491181	0.0012881
02004_Adenosylcobinamide-GDP_ribazoletransferase	0.00489592	0.000695106
03743_AAA_ATPase_domain;AAA_domain;_putative_AbiEii_toxin;_Type_IV_TA_system;AAA_domain;Protein_of_unknown_function_(DUF2813)	0.00489367	0.000245042
00107_Phosphodiester_glycosidase	0.00488992	0.00145776
03256_Glycine--tRNA_ligase_alpha_subunit	0.00488068	0.000229241
00485_Shikimate_kinase	0.00487968	0.00114987
01284_probable_DNA_metabolism_protein	0.00487818	0.00178434
03964_hypothetical_protein	0.00487022	0.000660104
00474_Bacterial_cellulose_synthase_subunit	0.00485902	0.00150172
00140_Beta-peptidyl_aminopeptidase_BapA	0.00485849	0.00107541
02764_Glutamate_mutase_epsilon_subunit	0.00485421	0.00109301
02742_Mu_transposase;_C-terminal;Integrase_core_domain	0.00485116	0.00186608
01107_Putative_protein-glutamate_methylesterase/protein-glutamine_glutaminase	0.00484283	0.00217754
03769_Polyketide_biosynthesis_malonyl-ACP_decarboxylase_PksF	0.0048339	0.00121202
03850_hypothetical_protein	0.00482677	0.000465271
00734_Uncharacterized_HTH-type_transcriptional_regulator_YdhC	0.00482389	0.00161064
03798_Heme_response_regulator_HssR	0.0048126	0.000638415
03705_Uncharacterized_transporter_BU281	0.0048034	0.0016637
01281_Uncharacterized_ABC_transporter_ATP-binding_protein_YwjA	0.00479391	0.000246134
00667_Flagellar_biosynthetic_protein_FliR	0.00478613	0.00166205
01968_Cyclic_beta-(1;2)-glucan_synthase_NdvB	0.00478508	0.000509078
02534_hypothetical_protein	0.00478353	0.00100168
00691_Flagellar_regulatory_protein_FleQ;IclR_helix-turn-helix_domain;Response_regulator_receiver_domain	0.00478012	0.00152057
02245_tRNA_pseudouridine_synthase_A	0.0047789	0.00350634
02050_HTH-type_transcriptional_repressor_DasR	0.00477729	0.00052766
01155_Carbonic_anhydrase	0.00477572	0.00200978
00482_Shikimate_dehydrogenase_(NADP(+))	0.00477453	0.0015608
01119_Uncharacterized_signaling_protein_CC_0091	0.00477098	0.000654743
02847_Vancomycin_B-type_resistance_protein_VanW	0.00476431	0.000865691
03010_Uncharacterized_membrane_protein_YuiD	0.00476262	0.000410218
01073_Probable_formate_transporter	0.00474035	0.00111546
01429_Putative_peptide_permease_protein_BRA0408/BS1330_II0405	0.00473905	0.00162725
01688_hypothetical_protein	0.00473066	0.000519687
01494_Ribosomal_large_subunit_pseudouridine_synthase_B	0.00471818	0.000951088
04041_Putative_restriction_endonuclease	0.00471207	0.00107979
00416_Hydroxyacylglutathione_hydrolase_GloC	0.00471018	0.00225129
01301_Polysaccharide_deacetylase	0.0047049	0.00229729
02375_HsdM_N-terminal_domain;N-6_DNA_Methylase	0.00470443	0.00186152
00061_Probable_RuBisCO_transcriptional_regulator	0.00470313	0.000908335
01192_Flavin_containing_amine_oxidoreductase;Cysteine-rich_domain;FAD_binding_domain;4Fe-4S_dicluster_domain;Dihydroprymidine_dehydrogenase_domain_II;_4Fe-4S_cluster;NAD(P)-binding_Rossmann-like_domain	0.00469099	0.00107055
02117_Probable_low-affinity_inorganic_phosphate_transporter	0.00467882	0.0025553
03207_hypothetical_protein	0.00466993	0.00106486
02053_Methionine_synthase	0.00466878	0.000820163
02853_hypothetical_protein	0.00466773	0.0017339
01153_Sporulation_kinase_C	0.00466288	0.00173386
03912_TIGR02677_family_protein	0.0046532	0.000864623
03882_Domain_of_unknown_function_(DUF4367);BlaR1_peptidase_M56	0.00464345	0.0012636
02486_Hydrogenase_maturation_factor_HypD	0.00463883	0.000756883
00023_P-loop_guanosine_triphosphatase_YjiA	0.0046369	0.00168615
03922_hypothetical_protein	0.00463222	0.00234456
01827_Putative_xanthine_dehydrogenase_FAD-binding_subunit_XdhB	0.00462431	0.00109209
00671_Chemotaxis_protein_CheY	0.00462229	0.00235151
02828_Predicted_permease	0.0046216	0.000915332
03676_Arsenical_resistance_operon_repressor	0.00462032	0.000988717
02376_Mycolic_acid_cyclopropane_synthetase;Methyltransferase_domain;Methyltransferase_domain;Methyltransferase_domain;Methyltransferase_domain;Methyltransferase_domain;Methyltransferase_small_domain;Nodulation_protein_S_(NodS);Ribosomal_protein_L11_methyltransferase_(PrmA);ubiE/COQ5_methyltransferase_family	0.00461534	0.000640335
03387_DNA_polymerase_IV	0.00460846	0.00122982
01665_CBS_domain-containing_protein_CBSX1;_chloroplastic	0.00459567	0.00136695
02234_hypothetical_protein	0.00458913	0.00144511
01869_YtxC-like_family	0.00457838	0.00122959
03626_Aldo/keto_reductase_family;4Fe-4S_dicluster_domain;4Fe-4S_dicluster_domain;4Fe-4S_dicluster_domain	0.00457757	0.000491044
01424_Undecaprenyl-diphosphatase_1	0.00457523	0.000734901
03728_hypothetical_protein	0.00457492	0.00176687
00593_Probable_glycine_dehydrogenase_(decarboxylating)_subunit_1	0.0045748	0.0011933
01649_Helix-turn-helix_domain;Helix-turn-helix	0.00457441	0.00217576
01156_Flavodoxin-like_fold;NADPH-dependent_FMN_reductase	0.00457387	0.0015796
01082_hypothetical_protein	0.00456242	0.000828876
01712_Glucose-1-phosphate_adenylyltransferase	0.00455491	0.000921356
03545_hypothetical_protein	0.00455201	0.000471809
02325_Probable_transport_protein_HsrA	0.00454679	0.00102945
01670_Citrate_synthase	0.00454133	0.00156011
02287_HPr_Serine_kinase_C-terminal_domain	0.00453096	0.00120113
03332_Uncharacterized_glycosyltransferase_YkcC	0.00453011	0.00146229
02807_hypothetical_protein	0.00452868	0.00114618
00615_UDP-N-acetylglucosamine--N-acetylmuramyl-(pentapeptide)_pyrophosphoryl-undecaprenol_N-acetylglucosamine_transferase	0.00452417	0.000627561
03878_Uncharacterized_HTH-type_transcriptional_regulator_YetL	0.00452028	0.000687429
00250_hypothetical_protein	0.00451289	0.00146465
00820_Putative_sigma_L-dependent_transcriptional_regulator_YqiR	0.00450718	0.00262006
01013_Mini-ribonuclease_3	0.0045032	0.0011428
01929_Dinitrogenase_iron-molybdenum_cofactor	0.00449732	0.00125076
01838_Carbamate_kinase-like_protein_YahI	0.00448701	0.000777697
02705_Peptidoglycan-N-acetylglucosamine_deacetylase_BC_3618	0.00448331	0.00108445
01891_Nucleoside_import_ATP-binding_protein_NupA	0.0044828	0.00150266
02228_C-5_cytosine-specific_DNA_methylase	0.00446506	0.00118589
02423_Uncharacterized_membrane_protein_YobI	0.00446289	0.00022634
02626_4Fe-4S_single_cluster_domain;4Fe-4S_single_cluster_domain;Radical_SAM_superfamily	0.00443986	0.00189931
00002_hypothetical_protein	0.00440386	0.00226645
02856_hypothetical_protein	0.00440301	0.00107907
03927_Membrane_protein_insertase_YidC	0.00439858	0.00247234
01173_Cytochrome_c_biogenesis_protein_CcsA	0.00439601	0.000866099
01958_Uroporphyrinogen_decarboxylase_(URO-D)	0.00439581	0.000543113
03482_hypothetical_protein	0.004388	0.00219758
01207_PELOTA_RNA_binding_domain;Phosphoribosyl_transferase_(PRTase)	0.00438588	0.00199686
01841_MobA-like_NTP_transferase_domain	0.00438419	0.000961043
02336_L-carnitine/gamma-butyrobetaine_antiporter	0.00438346	0.00102127
01273_hypothetical_protein	0.00438159	0.00120271
00760_HDIG_domain	0.00438036	0.001093
02070_hypothetical_protein	0.00437694	0.000725567
02035_hypothetical_protein	0.00437138	0.001196
03616_Glutathione-binding_protein_GsiB	0.00435942	0.000665574
02020_High-affinity_branched-chain_amino_acid_transport_ATP-binding_protein_LivG	0.00435486	0.00146073
01508_Protein_of_unknown_function_(DUF4264)	0.00433942	0.00200799
00484_Chorismate_synthase	0.00433697	0.00126312
00505_Probable_L-serine_dehydratase;_alpha_chain	0.00433375	0.000687131
03744_FeoA_domain	0.00432375	0.0014275
01257_Phosphomethylpyrimidine_synthase	0.00432172	0.00204225
00918_4Fe-4S_binding_domain;4Fe-4S_dicluster_domain;4Fe-4S_binding_domain;4Fe-4S_binding_domain;4Fe-4S_dicluster_domain;4Fe-4S_dicluster_domain;NIL_domain	0.00431798	0.00272981
01476_Branched-chain_amino_acid_transport_protein_(AzlD)	0.00430749	0.00123118
01142_Uncharacterized_transporter_YwrA	0.00430676	0.00169561
03107_CPBP_intramembrane_metalloprotease	0.00430229	0.000810021
03940_Seven_times_multi-haem_cytochrome_CxxCH	0.0042964	0.00107448
03271_PAS_domain_S-box_protein	0.00429184	0.00162087
02714_Cobalt_chelatase_(CbiK);CbiX	0.00428059	0.00100427
00732_Cyanophycin_synthetase	0.00427302	0.00079934
03925_Domain_of_unknown_function_(DUF5300)	0.0042684	0.00103812
02492_Crossover_junction_endodeoxyribonuclease_RuvC	0.0042678	0.00185453
04031_NlpC/P60_family	0.00426711	0.00135607
02824_Undecaprenyl-diphosphatase_2	0.00426459	0.00164257
[truncated: 2,014 more rows]

## Sheet: MAG_BO167_oxic
Annotation	Mean	SD	Gene
01337_Carbon_monoxide_dehydrogenase/acetyl-CoA_synthase_subunit_alpha	4.45766	0.454377
03632_Chaperone_protein_DnaK	2.60872	0.670991	dnak
00685_hypothetical_protein	2.18412	0.327511
02830_Protein_of_unknown_function_(DUF2680)	2.12897	0.295959
01339_2Fe-2S_iron-sulfur_cluster_binding_domain;C-terminal_domain_of_RACo_the_ASKHA_domain;RACo_linker_region;RACo_middle_region	1.77007	0.177061
01338_Corrinoid/iron-sulfur_protein_large_subunit	1.45869	0.148715
03080_Formate--tetrahydrofolate_ligase	1.39701	0.495109
01342_5-methyltetrahydrofolate:corrinoid/iron-sulfur_protein_co-methyltransferase	1.15584	0.347168
01573_Bacterial_Ig-like_domain_(group_1)	1.13663	0.103195
04201_Pyruvate:ferredoxin_oxidoreductase	1.11237	0.425801
03338_Elongation_factor_Tu	0.899899	0.155553
04003_FAD_dependent_oxidoreductase;FAD_binding_domain;4Fe-4S_binding_domain;4Fe-4S_dicluster_domain;4Fe-4S_dicluster_domain;NAD(P)-binding_Rossmann-like_domain;Pyridine_nucleotide-disulphide_oxidoreductase;Pyridine_nucleotide-disulphide_oxidoreductase	0.889514	0.0710632
01119_Uncharacterized_symporter_YwcA	0.869129	0.5467
04195_Electron_transfer_flavoprotein_subunit_alpha	0.811624	0.24246
01009_Probable_manganese-dependent_inorganic_pyrophosphatase	0.739477	0.153791
02578_CxxC-x17-CxxC_domain	0.721132	0.0966153
01124_GPR1/FUN34/yaaH_family	0.691515	0.230366
01638_Alanine_dehydrogenase/PNT;_C-terminal_domain;FAD_dependent_oxidoreductase;FAD_binding_domain;FAD_dependent_oxidoreductase;2Fe-2S_iron-sulfur_cluster_binding_domain;2Fe-2S_iron-sulfur_cluster_binding_domain;4Fe-4S_binding_domain;Dihydroprymidine_dehydrogenase_domain_II;_4Fe-4S_cluster;4Fe-4S_binding_domain;Glucose_inhibited_division_protein_A;Molybdopterin_oxidoreductase;Molybdopterin_oxidor…	0.639301	0.192306
03337_Elongation_factor_G	0.630704	0.165967
01341_Corrinoid/iron-sulfur_protein_small_subunit	0.558754	0.389512
02349_Small;_acid-soluble_spore_protein_C5	0.557412	0.127986
04196_EtfAB:quinone_oxidoreductase	0.555346	0.31319
00804_Ferredoxin-dependent_glutamate_synthase_1	0.554592	0.159775
00829_NADP-reducing_hydrogenase_subunit_HndD	0.552404	0.356963
01340_Uncharacterized_ATP-binding_protein_MJ0685	0.532512	0.222927
00747_Chaperone_protein_ClpB	0.525988	0.171563	clpB
01224_NAD(P)H-quinone_oxidoreductase_chain_5	0.51916	0.136427
02380_ATP_synthase_subunit_c	0.488	0.205431
00828_NADP-reducing_hydrogenase_subunit_HndC	0.48342	0.0803902
03633_hypothetical_protein	0.480012	0.160384
01719_HSP20-like_domain_found_in_ArsA;Hsp20/alpha_crystallin_family	0.477671	0.213445
04194_Electron_transfer_flavoprotein_subunit_beta	0.47653	0.212071
03364_ATP-dependent_Clp_protease_ATP-binding_subunit_ClpX	0.422536	0.290229
01961_Type-3_glutamine_synthetase	0.421827	0.104449
01694_Probable_alcohol_dehydrogenase	0.417176	0.126359
01960_Methylenetetrahydrofolate_reductase;Methylene-tetrahydrofolate_reductase_C_terminal	0.38811	0.095941
04000_4Fe-4S_binding_domain;4Fe-4S_dicluster_domain;4Fe-4S_dicluster_domain;4Fe-4S_binding_domain;4Fe-4S_dicluster_domain	0.379354	0.112742
03999_Sulfhydrogenase_2_subunit_gamma	0.37694	0.125801
01223_NAD(P)H-quinone_oxidoreductase_chain_4_1	0.356376	0.155052
01277_ell_wall_binding_domain_2_(CWB2)	0.355371	0.164808
02303_hypothetical_protein	0.343451	0.102578
00115_Copper-sensing_transcriptional_repressor_CsoR	0.342716	0.176464
01970_Polysulphide_reductase;_NrfD	0.342009	0.15716	dsrP
02379_ATP_synthase_subunit_a	0.34127	0.259912
00441_Methanol--corrinoid_protein_co-methyltransferase	0.332356	0.241562
04029_NADH-quinone_oxidoreductase_subunit_D	0.325798	0.128446
01231_Thiosulfate_reductase_molybdopterin-containing_subunit_PhsA	0.32369	0.201468
03325_Pyruvate;_phosphate_dikinase	0.322399	0.107691
00044_acetyl-CoA_carboxylase;_biotin_carboxyl_carrier_protein	0.305441	0.0771395
03634_Heat-inducible_transcription_repressor_HrcA	0.304511	0.25607
04001_4Fe-4S_binding_domain;4Fe-4S_dicluster_domain;4Fe-4S_binding_domain;4Fe-4S_dicluster_domain	0.285261	0.0856045
02619_NADP-reducing_hydrogenase_subunit_HndC	0.274131	0.0780965
02381_ATP_synthase_subunit_b	0.269776	0.129337
01387_Uncharacterized_glycosylase_YvbX	0.267761	0.116213
02382_ATP_synthase_subunit_delta	0.267431	0.0989101
00111_Cysteine_desulfurase_IscS	0.265072	0.0529484
01639_NADP-reducing_hydrogenase_subunit_HndC	0.26453	0.130318
00817_Anaerobic_nitric_oxide_reductase_flavorubredoxin	0.260589	0.135304	norV
04218_hypothetical_protein	0.260159	0.212252
03317_Leu/Ile/Val-binding_protein	0.256335	0.0970576
00997_CxxC-x17-CxxC_domain	0.245395	0.100806
03347_Carbon_monoxide_dehydrogenase_accessory_protein_CooC	0.244469	0.12216
02419_Tungsten-containing_aldehyde_ferredoxin_oxidoreductase	0.244067	0.139954
03849_Transcription_termination/antitermination_protein_NusG	0.241683	0.194005
02438_Glyceraldehyde-3-phosphate_dehydrogenase	0.241428	0.105742
01850_Acetolactate_synthase_large_subunit	0.238315	0.125388
02821_hypothetical_protein	0.237188	0.154958
01034_Stage_IV_sporulation_protein_A	0.23705	0.170599
00840_Phosphate_acetyltransferase	0.236799	0.188454
01236_Iron-sulfur_cluster_carrier_protein	0.232541	0.110638
01222_NADH-quinone_oxidoreductase_subunit_N	0.228636	0.0601787
00114_Thioredoxin_1	0.228622	0.11593	trxA
01274_Uncharacterized_MFS-type_transporter_YhcA	0.228406	0.23738
00805_Glutamate_synthase_[NADPH]_small_chain	0.226088	0.142066
01483_Phosphoserine_aminotransferase	0.222226	0.0865211
03345_50S_ribosomal_protein_L22	0.216505	0.0543962
01438_Homocitrate_dehydratase;_mitochondrial	0.216333	0.0644719
01455_hypothetical_protein	0.214591	0.104076
02832_Carbon_monoxide_dehydrogenase_1	0.207891	0.0662396
01276_Bacterial_Ig-like_domain_(group_1);Carboxypeptidase_regulatory-like_domain;ell_wall_binding_domain_2_(CWB2);Invasin;_domain_3;Macroglobulin_domain_MG4	0.207459	0.185606
01275_efflux_transporter;_RND_family;_MFP_subunit	0.207151	0.0314691
01574_hypothetical_protein	0.205339	0.0495486
01653_hypothetical_protein	0.203968	0.170271
02416_Putative_molybdopterin_biosynthesis_protein_MJ0886	0.203651	0.113102
00511_FAD_dependent_oxidoreductase;DsrE/DsrF-like_family;DsrE/DsrF/DrsH-like_family;NAD(P)-binding_Rossmann-like_domain;FAD-NAD(P)-binding;Pyridine_nucleotide-disulphide_oxidoreductase;Pyridine_nucleotide-disulphide_oxidoreductase;Pyridine_nucleotide-disulphide_oxidoreductase;Pyridine_nucleotide-disulphide_oxidoreductase;_dimerisation_domain;Rhodanese-like_domain;Sulfurtransferase_TusA	0.20362	0.0550892
00367_hypothetical_protein	0.202633	0.0532294
01967_Hdr-like_menaquinol_oxidoreductase_iron-sulfur_subunit	0.200486	0.032544	dsrK
02621_hypothetical_protein	0.200036	0.126736
02394_Periplasmic_[NiFe]_hydrogenase_small_subunit	0.199314	0.0743845
03333_DNA-directed_RNA_polymerase_subunit_beta'	0.196254	0.0616586
00377_Universal_stress_protein_MT1672	0.193009	0.128654
02616_Formate_dehydrogenase_subunit_alpha	0.191035	0.158097
03854_DNA-directed_RNA_polymerase_subunit_beta	0.190419	0.175244
02083_ell_wall_binding_domain_2_(CWB2)	0.186169	0.093434
00400_Sulfite_exporter_TauE/SafE	0.185992	0.0628986
01436_Putative_aminotransferase_YugH	0.181721	0.0852969
01402_PRC-barrel_domain	0.179918	0.165527
02437_Pyruvate_kinase	0.179575	0.17088
00495_3-isopropylmalate_dehydrogenase	0.17916	0.0914833
02145_Acetate_kinase	0.178309	0.119342
00748_Protein-arginine_kinase	0.176666	0.137834
02822_hypothetical_protein	0.176435	0.143173
00912_Uroporphyrinogen_decarboxylase_(URO-D)	0.176312	0.0911266
03425_Domain_of_Unknown_Function_(DUF1540)	0.175141	0.150084
01814_Bacterial_non-heme_ferritin	0.174963	0.0938594
02617_NADH-quinone_oxidoreductase_subunit_G_2	0.174152	0.0786056
00376_Cytochrome_bd_ubiquinol_oxidase_subunit_1	0.174082	0.135993	cydA
02878_Putative_sulfate_transporter_YvdB	0.168678	0.189785
03222_Tautomerase_enzyme	0.166967	0.0642046
03218_Fused_nickel_transport_protein_NikMN	0.165574	0.0335159
02428_Formate_dehydrogenase_subunit_alpha	0.163711	0.167406
03812_Trigger_factor_1	0.161065	0.157485
01410_Reverse_rubrerythrin-1	0.160611	0.0851064	revrbr
02753_50S_ribosomal_protein_L19	0.158676	0.0717874
00745_hypothetical_protein	0.157966	0.0424173
04219_Adenylate_kinase	0.155202	0.114127
01157_hypothetical_protein	0.154157	0.0533758
01664_Dihydroxy-acid_dehydratase	0.151521	0.199739
02240_Macrolide_export_ATP-binding/permease_protein_MacB	0.151468	0.0791815
02183_Universal_stress_protein_MTBMA_c15380	0.151257	0.10281
01966_Hdr-like_menaquinol_oxidoreductase_cytochrome_b-like_subunit	0.150931	0.0363566	dsrM
02618_NADH-quinone_oxidoreductase_subunit_G_2	0.147607	0.105554
00444_Pterin_binding_enzyme	0.146682	0.122636
02602_Ribonuclease_Y	0.146179	0.0455665
00158_Flagellin	0.145368	0.037575
00396_Sulfate_transporter_4.1;_chloroplastic	0.144945	0.137033
01362_hypothetical_protein	0.144182	0.0894533
00286_Cysteine-rich_domain;4Fe-4S_dicluster_domain;4Fe-4S_dicluster_domain	0.14301	0.0786658
02691_DNA_translocase_FtsK	0.142926	0.118689
02826_Coenzyme_A_disulfide_reductase	0.141017	0.146148
01361_Caffeyl-CoA_reductase-Etf_complex_subunit_CarE	0.140475	0.101282
00403_Probable_sulfate_transporter_4.2	0.138915	0.0239791
01695_S-adenosylmethionine_decarboxylase_proenzyme	0.1385	0.140525
01716_Putative_sulfate_transporter_YvdB	0.138081	0.0629429
02780_Purine-binding_protein_BAB2_0673	0.137751	0.0592152
00043_Biotin_carboxylase_1	0.137186	0.112733
00496_Ketol-acid_reductoisomerase_(NADP(+))	0.137155	0.101733
01811_putative_CoA-substrate-specific_enzyme_activase	0.137098	0.154452
01153_ATP-dependent_Clp_protease_proteolytic_subunit_2	0.13679	0.0668005
01385_3D_domain;G5-linked-Ubiquitin-like_domain;G5_domain	0.135865	0.0626238
01185_N-acetylmuramoyl-L-alanine_amidase_LytC	0.134374	0.0573052
01675_Hydrogenase-4_component_B	0.13165	0.0578203
01828_Receptor_family_ligand_binding_region;Periplasmic_binding_protein_domain;Periplasmic_binding_protein	0.13091	0.100017
03030_30S_ribosomal_protein_S9	0.130658	0.0749538
01926_hypothetical_protein	0.127286	0.0680874
01721_HSP20-like_domain_found_in_ArsA;Hsp20/alpha_crystallin_family	0.127127	0.0410702
04002_F420-non-reducing_hydrogenase_vhc_iron-sulfur_subunit_D	0.127074	0.090461
01957_Indolepyruvate_oxidoreductase_subunit_IorA	0.126933	0.0739175
01437_Uncharacterized_HTH-type_transcriptional_regulator_YugG	0.125047	0.116482
02401_Probable_transcriptional_regulatory_protein_DSY2470	0.122742	0.104389
02429_NADPH-Fe(3+)_oxidoreductase_subunit_alpha	0.122089	0.106418
03340_50S_ribosomal_protein_L3	0.121829	0.0990923
03083_ATP-dependent_zinc_metalloprotease_FtsH_1	0.120798	0.102367
01118_Monocarboxylic_acid_transporter	0.120581	0.130761
00569_40-residue_YVTN_family_beta-propeller_repeat	0.119955	0.0710399
00436_Phosphoenolpyruvate_carboxykinase_(ATP)_1	0.119202	0.159233
02507_hypothetical_protein	0.118117	0.115272
02393_Periplasmic_[NiFe]_hydrogenase_large_subunit	0.117791	0.0812771
00498_Acetolactate_synthase_large_subunit	0.117783	0.0915114
00488_hypothetical_protein	0.117359	0.106988
00282_Domain_of_unknown_function_(DUF4901);Peptidase_propeptide_and_YPEB_domain;S-layer_homology_domain	0.116561	0.0683621
00730_CxxC-x17-CxxC_domain	0.116015	0.102733
03871_NADH-quinone_oxidoreductase_subunit_D	0.115905	0.0792714
04030_NADH-quinone_oxidoreductase_subunit_H	0.115843	0.0766412
02436_Glucitol_operon_repressor	0.114974	0.0809308
03813_hypothetical_protein	0.11341	0.0577567
00375_Cytochrome_bd_ubiquinol_oxidase_subunit_2	0.113357	0.0612188	cydB
03851_50S_ribosomal_protein_L1	0.112171	0.0696124
01446_Argininosuccinate_synthase	0.110474	0.0874946
01456_transposase;_IS605_OrfB_family	0.109835	0.0784627
02905_Coenzyme_A_biosynthesis_bifunctional_protein_CoaBC	0.109813	0.0812389
03279_Acetyl-coenzyme_A_carboxylase_carboxyl_transferase_subunit_alpha	0.109531	0.0742304
00500_Acetolactate_synthase_large_subunit	0.107984	0.0743278
03335_30S_ribosomal_protein_S12	0.107402	0.0470838
00764_Protein_of_unknown_function_(DUF2680)	0.105127	0.103093
02947_Fluoroacetyl-CoA_thioesterase	0.105026	0.0446284
02906_S-adenosylmethionine_synthase	0.102808	0.0830264
01234_hypothetical_protein	0.102514	0.0909631
01128_Protein_of_unknown_function_(DUF2892)	0.102421	0.0465147
04025_Ribonuclease_HII	0.100388	0.0507492
02488_Cyclic_beta-(1;2)-glucan_synthase_NdvB	0.0994982	0.0629691
00879_hypothetical_protein	0.0994053	0.0744779
02823_Iron-sulfur_cluster_assembly_scaffold_protein_IscU_1	0.0977041	0.0743366
00964_hypothetical_protein	0.0974659	0.0810205
01849_Probable_acetolactate_synthase_small_subunit	0.0968002	0.0911038
04026_NADH-quinone_oxidoreductase_subunit_A	0.0961169	0.0428879
03208_Putative_sulfate_transporter_YvdB	0.0960821	0.0854613
01870_High-affinity_zinc_uptake_system_binding-protein_ZnuA	0.0952268	0.081586
02149_Acyl-CoA_dehydrogenase	0.0948608	0.0684341
00559_Gas_vesicle_synthesis_protein_GvpL/GvpF	0.0945519	0.0721833
03039_Probable_manganese_catalase	0.0942963	0.104776
03353_Riboflavin_biosynthesis_protein_RibBA	0.0935118	0.0735855
00729_Putative_ABC_transporter_arginine-binding_protein_2	0.0934327	0.0883834
02797_N-acetyl-gamma-glutamyl-phosphate_reductase	0.0930319	0.106907
02786_Domain_of_unknown_function_(DUF362)_;4Fe-4S_binding_domain;4Fe-4S_double_cluster_binding_domain;4Fe-4S_dicluster_domain;4Fe-4S_binding_domain;4Fe-4S_binding_domain;4Fe-4S_dicluster_domain	0.0913874	0.107157
03343_50S_ribosomal_protein_L2	0.0913874	0.107157
03365_Lon_protease_2	0.0909205	0.115336
00157_Fic/DOC_family	0.0907346	0.132445
03214_cobalt_ECF_transporter_T_component_CbiQ	0.0903378	0.0664934
02258_hypothetical_protein	0.089276	0.0696533
01658_CBS_domain;MgtE_intracellular_N_domain	0.0892542	0.165087
02097_Probable_capsular_polysaccharide_biosynthesis_protein_YwqC	0.0887031	0.0705749
02345_Copper-exporting_P-type_ATPase	0.0886192	0.0789736
00713_UvrABC_system_protein_B	0.0885663	0.0594105
01865_Citrate_synthase	0.088372	0.0694958
02200_ell_wall_binding_domain_2_(CWB2);Fibronectin_type_III_domain	0.0882573	0.0816657
01971_Sulfite_reductase;_dissimilatory-type_subunit_gamma	0.087887	0.0719257	dsrC
02192_hypothetical_protein	0.0874471	0.10404
02831_Nitrite_reductase_[NAD(P)H]_large_subunit	0.0870934	0.0758375
01812_Cadmium;_cobalt_and_zinc/H(+)-K(+)_antiporter	0.0868643	0.0664528
03344_30S_ribosomal_protein_S19	0.0864766	0.0571022
00359_Ribose_import_binding_protein_RbsB	0.0864592	0.0757834
01610_STAS_domain	0.0859742	0.0477502
01010_DNA_ligase	0.0857451	0.030639
03850_50S_ribosomal_protein_L11	0.0853218	0.0688686
02197_hypothetical_protein	0.0852071	0.090099
03088_dihydropteroate_synthase	0.0840167	0.113395
01946_C-terminal_domain_of_RACo_the_ASKHA_domain;RACo_linker_region;RACo_middle_region	0.0840084	0.0544663
03901_5;6;7;8-tetrahydromethanopterin_hydro-lyase	0.0829367	0.123595
01346_Ribonuclease_TTHA0252	0.0827298	0.0450787
01273_Putative_efflux_system_component_YhbJ	0.0822717	0.0874855
03611_Collagenase_;Peptidase_family_U32	0.0821918	0.134266
04027_NADH-quinone_oxidoreductase_subunit_B	0.0819188	0.0278739
01608_Histidine_kinase-;_DNA_gyrase_B-;_and_HSP90-like_ATPase;His_Kinase_A_(phospho-acceptor)_domain	0.0809931	0.042328
02344_Metal-sensitive_transcriptional_repressor	0.0797943	0.0713327
00998_Uncharacterized_ABC_transporter_ATP-binding_protein_YkpA	0.0796796	0.0586146
01929_Probable_hypoxanthine_oxidase_XdhD	0.0779429	0.0656374
04266_PIN_domain	0.0773783	0.0452634
02537_Catalase_C	0.0773518	0.101316
02505_hypothetical_protein	0.0767216	0.0442919
02363_Probable_transaldolase	0.076241	0.0923837
02845_PAS_domain_S-box_protein;diguanylate_cyclase_(GGDEF)_domain	0.0756151	0.0941936
00499_Probable_acetolactate_synthase_small_subunit	0.0754655	0.0181783
03280_Acetyl-coenzyme_A_carboxylase_carboxyl_transferase_subunit_beta	0.0754655	0.0181783
03177_Rhodanese-like_domain	0.0749275	0.0928544
01755_Leucine--tRNA_ligase	0.0741695	0.060558
02082_hypothetical_protein	0.0740817	0.106641
01618_NlpC/P60_family	0.073694	0.117549
04220_Methionine_aminopeptidase	0.0731468	0.0368706
03336_30S_ribosomal_protein_S7	0.0729882	0.064668
03559_Pyridoxal_5'-phosphate_synthase_subunit_PdxT	0.0729178	0.0900757
01365_Pyridinium-3;5-biscarboxylic_acid_mononucleotide_synthase	0.0724502	0.0599619
02307_Coenzyme_PQQ_synthesis_protein_D_(PqqD)	0.0724502	0.0599619
03284_hypothetical_protein	0.0722385	0.0514921
03269_Uncharacterized_RNA_methyltransferase_lin1863	0.0720269	0.0632701
03785_Hemerythrin_HHE_cation_binding_domain	0.0719695	0.0949094
01735_LexA_repressor	0.0716043	0.079334
04267_DNA_binding_domain;_excisionase_family	0.0712515	0.0485409
00861_Probable_sporulation_protein_YlmC	0.0710663	0.0820732
02620_NADP-reducing_hydrogenase_subunit_HndA	0.0707708	0.0346542
02011_30S_ribosomal_protein_S20	0.0707134	0.0466931
00556_Gas_vesicle_synthesis_protein_GvpO	0.0705192	0.0861367
00504_hypothetical_protein	0.0704753	0.0972158
04178_Putative_esterase	0.0701754	0.140351
01050_3-phosphoshikimate_1-carboxyvinyltransferase	0.0701671	0.0843502
00440_Corrinoid_protein_DSY3155	0.0698807	0.0716078
03366_Lon_protease	0.0694574	0.0119895
03351_Riboflavin_biosynthesis_protein_RibD	0.0684122	0.079048
00880_Ribosomal_RNA_small_subunit_methyltransferase_H	0.0682361	0.0480026
01969_Hdr-like_menaquinol_oxidoreductase_iron-sulfur_subunit_1	0.0682361	0.0480026	dsrO
02835_hypothetical_protein	0.068007	0.0325382
01696_Flavodoxin	0.0676633	0.0590431
01238_Protein_of_unknown_function__DUF134	0.0676367	0.0588819
01120_Protein_of_unknown_function;_DUF485	0.0672756	0.0470062
03917_RNA_polymerase_sigma_factor;_sigma-70_family	0.0672756	0.0470062
00911_Methionine_synthase	0.0669227	0.0595692
01111_conserved_hypothetical_protein	0.0669227	0.0595692
01102_3-demethylubiquinone-9_3-methyltransferase	0.0659614	0.0996003
01749_hypothetical_protein	0.0659614	0.0996003
02264_YtxH-like_protein	0.0659614	0.0996003
03011_Heat_induced_stress_protein_YflT	0.0659265	0.076441
00484_Protein_of_unknown_function_(DUF1214)	0.0656092	0.090684
01431_efflux_transporter;_RND_family;_MFP_subunit	0.0653355	0.101197
03360_hypothetical_protein	0.0653355	0.101197
01741_50S_ribosomal_subunit_assembly_factor_BipA	0.0651859	0.0238226
02610_Inosine-5'-monophosphate_dehydrogenase	0.0647626	0.0457617
02956_Single-stranded_DNA-binding_protein_3	0.0647626	0.0457617
03241_HAMP_domain;Histidine_kinase-;_DNA_gyrase_B-;_and_HSP90-like_ATPase;His_Kinase_A_(phospho-acceptor)_domain	0.0646479	0.0998569
01858_Histidinol_dehydrogenase	0.0645866	0.043646
01129_Cytochrome_c-type_biogenesis_protein_CcdA	0.0644189	0.0835513
01674_Chemical-damaging_agent_resistance_protein_C	0.0644189	0.0835513
00404_hypothetical_protein	0.064022	0.0783841
00053_Stage_III_sporulation_protein_AA	0.0638725	0.0607976
01678_Hydrogenase-4_component_F	0.0638725	0.0607976
02265_hypothetical_protein	0.0635987	0.10165
00510_Thioredoxin_reductase	0.0634492	0.0156791	trxB
02918_Polyribonucleotide_nucleotidyltransferase	0.0634492	0.0156791
00252_Nitrogen_regulatory_protein_P-II	0.0629112	0.100301
01923_Phosphatidylserine_decarboxylase_proenzyme	0.0629112	0.100301
02963_Adenylosuccinate_lyase	0.0629112	0.100301
03557_DNA_gyrase_subunit_A	0.0629112	0.100301
00717_Carboxy-terminal_processing_protease_CtpA	0.0625235	0.058241
00687_GMP_synthase_[glutamine-hydrolyzing]	0.0622853	0.0684824
00978_Leucine-specific-binding_protein	0.0622853	0.0684824
03283_DNA_polymerase_III_subunit_alpha	0.0622853	0.0684824
00140_PIN_domain;PIN_domain	0.0621358	0.0427598
01662_Serine_protease_Do-like_HtrB	0.0617473	0.0726158
02598_Putative_competence-damage_inducible_protein	0.0613951	0.0907927
02927_Dipicolinate_synthase_subunit_B	0.0613596	0.0363744
00557_Gas_vesicle_synthesis_protein_GvpL/GvpF	0.0609718	0.0497771
03413_Coenzyme_A_disulfide_reductase	0.0609718	0.0497771
01133_hypothetical_protein	0.0606281	0.0493596
00181_Flagellar_biosynthetic_protein_FliP	0.0604338	0.0584311
02405_GAF_domain;GAF_domain;Histidine_kinase-;_DNA_gyrase_B-;_and_HSP90-like_ATPase;His_Kinase_A_(phospho-acceptor)_domain	0.0604338	0.0584311
03341_50S_ribosomal_protein_L4	0.0604338	0.0584311
01454_Periplasmic_[NiFeSe]_hydrogenase_small_subunit	0.0602048	0.0454155
03857_PilZ_domain	0.0600461	0.0316711
00388_Spore_germination_protein_KA	0.0600113	0.0719886
01230_Tetrathionate_reductase_subunit_B	0.0592351	0.046223
03692_transposase;_IS605_OrfB_family	0.0592351	0.046223
00743_Uncharacterized_PIN_and_TRAM-domain_containing_protein_YacL	0.0591204	0.070613
02584_50S_ribosomal_protein_L20	0.0590017	0.0747832
00310_Protein_of_unknown_function_(DUF2680)	0.0589088	0.0555611
00963_Putative_uric_acid_sigma-54-dependent_transcriptional_regulator_UacR	0.0586971	0.0590215
03352_Riboflavin_synthase	0.0586971	0.0590215
01131_Serine_protease_Do-like_HtrB	0.0584589	0.103666
02319_Transposase_DDE_domain	0.058345	0.0913576
03677_GAF_domain;GAF_domain;GGDEF-like_domain;PucR_C-terminal_helix-turn-helix_domain	0.0579217	0.0425334
03570_Amidophosphoribosyltransferase	0.0574984	0.0667432
03346_30S_ribosomal_protein_S3	0.0573571	0.0679462
02732_Calcium-transporting_ATPase	0.0567843	0.0245674
01779_rod_shape-determining_protein_MreD	0.0565727	0.0429445
01919_Aminodeoxychorismate_lyase	0.0562198	0.0445868
03140_DNA_replication_and_repair_protein_RecF	0.0562198	0.0445868
00076_Chorismate_synthase	0.0561849	0.0508027
00724_hypothetical_protein	0.0561849	0.0508027
01835_Uncharacterized_FtsW-like_protein	0.0561849	0.0508027
02102_Right_handed_beta_helix_region;Protein_of_unknown_function_(DUF1565)	0.0561849	0.0508027
03318_Leucine-specific-binding_protein	0.0561849	0.0508027
00446_2Fe-2S_iron-sulfur_cluster_binding_domain;C-terminal_domain_of_RACo_the_ASKHA_domain;RACo_linker_region;RACo_middle_region	0.0560437	0.0698224
01113_hypothetical_protein	0.055387	0.0793158
00786_ribonucleoside-diphosphate_reductase;_adenosylcobalamin-dependent	0.0552592	0.043157
01130_Thiol:disulfide_interchange_protein_DsbE	0.0550476	0.0539472
02374_Serine_hydroxymethyltransferase	0.0550476	0.0539472
03489_YbbR-like_protein	0.0550476	0.0539472
00692_Enolase_2	0.0549063	0.0406195
03107_HutP	0.0549063	0.0406195
03373_Sodium/calcium_exchanger_protein	0.0548715	0.0643276
03613_Penicillin-binding_protein_1F	0.0548715	0.0643276
03213_Putative_ABC_transporter_ATP-binding_protein_MA_4021	0.0546773	0.0199068
00481_Probable_fatty_acid_methyltransferase	0.054483	0.0451421
02266_DEAD-box_ATP-dependent_RNA_helicase_CshA	0.054483	0.0451421
03631_Chaperone_protein_DnaJ	0.054483	0.0451421	dnaJ
01084_Cyclic_beta-(1;2)-glucan_synthase_NdvB	0.0544482	0.0775373
02484_Short_C-terminal_domain	0.0538263	0.0258224
02377_UDP-N-acetylglucosamine_2-epimerase	0.0531696	0.0123896
02764_diguanylate_cyclase_(GGDEF)_domain	0.0531696	0.0123896
00026_SpoIVB_peptidase	0.0529935	0.063142
00710_Polysaccharide_deacetylase	0.0528832	0.0491063
00402_Universal_stress_protein_family	0.0526316	0.105263
01857_Histidinol-phosphate_aminotransferase	0.0526316	0.105263
02330_1-(5-phosphoribosyl)-5-[(5-phosphoribosylamino)methylideneamino]_imidazole-4-carboxamide_isomerase	0.0526316	0.105263
03653_phosphoribosylformylglycinamidine_synthase	0.0520057	0.0754504
00749_Protein-arginine_kinase_activator_protein	0.0519135	0.0366238
01580_Predicted_permease	0.0519135	0.0366238
01679_NADH-quinone_oxidoreductase_subunit_B/C/D	0.0519135	0.0366238
00117_Histidine--tRNA_ligase	0.0518561	0.0412318
03869_Uncharacterized_ABC_transporter_permease_protein_Rv0987	0.0518561	0.0412318
01349_ATPase_family_associated_with_various_cellular_activities_(AAA);Bacterial_dnaA__protein;IstB-like_ATP_binding_protein;Type_III_restriction_enzyme;_res_subunit	0.0514328	0.0362816
01620_Epoxyqueuosine_reductase	0.0514328	0.0362816
01683_Aldehyde_oxidoreductase	0.0514328	0.0362816
00734_RNA_polymerase_sigma-H_factor	0.051398	0.102796
01369_Putative_dipeptidase_YtjP	0.051398	0.102796
01974_DNA_topoisomerase_3	0.051398	0.102796
02468_hypothetical_protein	0.0507935	0.039173
01942_EamA-like_transporter_family	0.0506922	0.0586913
01681_Signal-transduction_and_transcriptional-control_protein	0.0506001	0.0604447
01920_Aminodeoxychorismate_synthase	0.0502689	0.075651
02144_Large_ribosomal_RNA_subunit_accumulation_protein_YceD	0.0501194	0.0362857
03175_hypothetical_protein	0.0501194	0.0362857
01154_Putative_sensory_transducer_protein_YvaQ	0.0497317	0.0574897
01399_Putative_septation_protein_SpoVG	0.0493788	0.0680254
02068_hypothetical_protein	0.0493084	0.0678946
00250_DNA-directed_RNA_polymerase_subunit_alpha	0.0489555	0.0439172
02336_hypothetical_protein	0.0489555	0.0439172
00393_Universal_stress_protein_family	0.0488633	0.0601779
03560_Serine--tRNA_ligase	0.0488633	0.0601779
00725_Ribosome_hibernation_promotion_factor	0.0486117	0.0433164
01609_hypothetical_protein	0.0484175	0.0662427
02365_50S_ribosomal_protein_L31	0.0484175	0.0662427
02755_Ribosome_biogenesis_GTPase_A	0.0484175	0.0662427
02890_Multidrug_efflux_system_ATP-binding_protein_Rv1218c	0.0484175	0.0662427
04248_Lactate_utilization_protein_B	0.0484175	0.0662427
01912_Aminodeoxyfutalosine_synthase	0.0483827	0.0599377
00008_RNA_polymerase_sigma-F_factor	0.0480654	0.0961307
01121_Probable_fatty_acid_methyltransferase	0.0480654	0.0961307
02774_Thiamine_import_ATP-binding_protein_ThiQ	0.0480654	0.0961307
01360_hypothetical_protein	0.0477833	0.0788022
02431_Sulfate/thiosulfate_import_ATP-binding_protein_CysA	0.0476421	0.039563
04085_Catalase-peroxidase	0.0476421	0.039563	katG
00832_Aspartate_carbamoyltransferase	0.0475847	0.0586135
02926_Dipicolinate_synthase_subunit_A	0.0475847	0.0586135
00327_Osmoprotectant_import_ATP-binding_protein_OsmV	0.0472188	0.0554261
01198_1-deoxy-D-xylulose_5-phosphate_reductoisomerase	0.0472188	0.0554261
01266_hypothetical_protein	0.0472188	0.0554261
00408_Chromate_transport_protein	0.0471041	0.0661651
01008_ATP-dependent_DNA_helicase_PcrA	0.0471041	0.0661651
01928_Stage_0_sporulation_protein_A_homolog	0.0471041	0.0661651
01979_Desulfoferrodoxin_homolog	0.0471041	0.0661651
00502_Homoserine_dehydrogenase	0.0469854	0.0516727
02917_30S_ribosomal_protein_S15	0.0467911	0.036825
03950_50S_ribosomal_protein_L28	0.0467737	0.0321148
01968_Cytochrome_c554_and_c-prime	0.0467163	0.0441917	dsrJ
04022_Probable_butyrate_kinase_1	0.0467163	0.0441917
00097_Tryptophan_synthase_beta_chain	0.0463286	0.0680634
00846_Probable_glycine_dehydrogenase_(decarboxylating)_subunit_2	0.0463286	0.0680634
01407_hypothetical_protein	0.0463286	0.0680634
04028_NADH_(or_F420H2)_dehydrogenase;_subunit_C	0.0463286	0.0680634
00537_L-aspartate_semialdehyde_sulfurtransferase	0.046293	0.03162
03034_Signal-transduction_and_transcriptional-control_protein	0.0461344	0.0400069
02166_Carbamoyl-phosphate_synthase_pyrimidine-specific_small_chain	0.0459053	0.0340926
02649_ATP-grasp_domain;Carbamoyl-phosphate_synthase_L_chain;_ATP_binding_domain;D-ala_D-ala_ligase_C-terminus;RimK-like_ATP-grasp_domain	0.0459053	0.0340926
03331_Sporulation_and_spore_germination	0.0457111	0.0444806
00085_hypothetical_protein	0.0453673	0.0662226
01713_Arginine_decarboxylase	0.0453673	0.0662226
02061_Porphyrin_biosynthesis_protein_HemD	0.0453673	0.0662226
01579_Transcriptional_regulator_PadR-like_family	0.0449796	0.0313387
00394_Universal_stress_protein_family	0.044821	0.0682837
04276_4;5-DOPA_dioxygenase_extradiol	0.044821	0.0682837
03852_50S_ribosomal_protein_L10	0.0446841	0.0534889
00798_hypothetical_protein	0.0445919	0.0518018
02739_3-oxoacyl-[acyl-carrier-protein]_synthase_2	0.0445919	0.0518018
02910_Uracil_permease	0.0445919	0.0518018
00052_Stage_III_sporulation_protein_AB_(spore_III_AB)	0.0442034	0.0531681
01209_ATP-dependent_protease_ATPase_subunit_HslU	0.0442034	0.0531681
01869_Zinc_import_ATP-binding_protein_ZnuC	0.0442034	0.0531681
02483_Short_C-terminal_domain	0.0441686	0.0584693
03026_hypothetical_protein	0.0441686	0.0584693
03254_3-methyl-2-oxobutanoate_hydroxymethyltransferase	0.0438596	0.0877193
03779_3-hydroxyacyl-[acyl-carrier-protein]_dehydratase_FabZ	0.0438596	0.0877193
03090_2-amino-4-hydroxy-6-hydroxymethyldihydropteridine_pyrophosphokinase	0.0438157	0.0462796
03515_Valine--tRNA_ligase	0.0433706	0.0570325
00037_Formiminotransferase-cyclodeaminase	0.04289	0.0301087
00116_Aspartate--tRNA(Asp/Asn)_ligase	0.04289	0.0301087
00827_NADP-reducing_hydrogenase_subunit_HndA	0.04289	0.0301087
01448_Nicotinate_phosphoribosyltransferase	0.04289	0.0301087
01738_hypothetical_protein	0.04289	0.0301087
01091_Probable_N-acetyl-alpha-D-glucosaminyl_L-malate_deacetylase_2	0.0428552	0.0582539
03853_50S_ribosomal_protein_L7/L12	0.0428552	0.0582539
03915_hypothetical_protein	0.0428552	0.0582539
02765_HD_domain	0.0427139	0.0688121
03490_Cyclic_di-AMP_synthase_CdaA	0.0422906	0.0328816
01249_DNA_polymerase_I	0.0417526	0.0669228
01344_Signal_transduction_histidine-protein_kinase/phosphatase_DegS	0.0417526	0.0669228
02012_Mycobacterial_4_TMS_phage_holin;_superfamily_IV	0.0417352	0.0513717
01943_hypothetical_protein	0.0416339	0.030541
00109_tRNA-specific_2-thiouridylase_MnmA	0.0415765	0.0491639
00355_Phosphomethylpyrimidine_synthase	0.0415765	0.0491639
01071_Uncharacterized_spore_protein_YtfJ	0.0415765	0.0491639
01773_Peptidase_family_M23	0.0415765	0.0491639
01956_Nitrite_and_sulphite_reductase_4Fe-4S_domain;Nitrite/Sulfite_reductase_ferredoxin-like_half_domain	0.0415765	0.0491639
02499_Family_of_unknown_function_(DUF5716)	0.0415765	0.0491639
02678_Membrane_protein_insertase_YidC	0.0415765	0.0491639
03359_DivIVA_protein	0.0415765	0.0491639
00967_Probable_xanthine_dehydrogenase_subunit_D	0.0411532	0.0299103
02524_Glucose-1-phosphate_adenylyltransferase	0.0411532	0.0299103
02766_2-aminoadipate_transaminase	0.0411532	0.0299103
02802_Carbamoyl-phosphate_synthase_large_chain	0.0411532	0.0299103
01523_DEAD/DEAH_box_helicase;Helicase_C-terminal_domain;Type_III_restriction_enzyme;_res_subunit	0.0411184	0.0822368
01432_Nodulation_protein_NolG	0.0405539	0.0468367
02489_Polysaccharide_deacetylase	0.0403205	0.0566481
00857_HlyD_family_secretion_protein	0.0401262	0.0307232
00565_Gas_vesicle_structural_protein_A	0.0399893	0.0799787
00735_Putative_TrmH_family_tRNA/rRNA_methyltransferase_YacO	0.0399893	0.0799787
01126_Uncharacterized_ABC_transporter_ATP-binding_protein_MJ0035	0.0399893	0.0799787
01272_HlyD_family_secretion_protein;Barrel-sandwich_domain_of_CusB_or_HlyD_membrane-fusion	0.0399893	0.0799787
01423_3;4-dihydroxy-2-butanone_4-phosphate_synthase	0.0399893	0.0799787
01938_Sensory_transduction_protein_RegX3	0.0399893	0.0799787
02615_Putative_molybdopterin_biosynthesis_protein_MJ0886	0.0399893	0.0799787
02879_hypothetical_protein	0.0399893	0.0799787
02960_Lon_protease_2	0.0399893	0.0799787
01363_Ferredoxin-like_protein	0.0398972	0.0356663
01809_Putative_fluoride_ion_transporter_CrcB	0.0398398	0.0293073
02785_Probable_RuBisCO_transcriptional_regulator	0.0398398	0.0293073
02798_Arginine_biosynthesis_bifunctional_protein_ArgJ	0.0398398	0.0293073
03003_Putative_ABC_transporter_substrate-binding_lipoprotein_YvgL	0.0398398	0.0293073
02053_Sec-independent_protein_translocase_protein_TatC	0.0396456	0.0504519
02383_ATP_synthase_subunit_alpha	0.0396456	0.0504519
02748_30S_ribosomal_protein_S16	0.0388128	0.0567
00547_Glycosyl_transferase_family_2;Glycosyl_transferase_family_2;Tetratricopeptide_repeat;TPR_repeat;Tetratricopeptide_repeat;Tetratricopeptide_repeat;Tetratricopeptide_repeat;Tetratricopeptide_repeat;Tetratricopeptide_repeat;Tetratricopeptide_repeat;Tetratricopeptide_repeat	0.0386759	0.050658
00966_Carbamate_kinase-like_protein_YqeA	0.0386759	0.050658
01584_Glycosyl_transferase_family_2;Glycosyltransferase_like_family_2	0.0386759	0.050658
01703_GDSL-like_Lipase/Acylhydrolase;GDSL-like_Lipase/Acylhydrolase_family	0.0386759	0.050658
01766_hypothetical_protein	0.0386759	0.050658
01798_N-acyl-D-aspartate_deacylase	0.0386759	0.050658
01822_Probable_glycolate_oxidase_iron-sulfur_subunit	0.0386759	0.050658
03002_Molybdenum_transport_system_permease_protein_ModB	0.0386759	0.050658
03681_Putative_transcription_factor_YdeB	0.0385837	0.0447445
00100_hypothetical_protein	0.0383321	0.050044
00164_FlaG_protein	0.0381031	0.0442723
00165_Chemotaxis_protein_CheA	0.0381031	0.0442723
01197_Regulator_of_sigma-W_protease_RasP	0.0381031	0.0442723
01986_Oligopeptide_transport_system_permease_protein_AppC	0.0381031	0.0442723
01990_Iron-sulfur_flavoprotein_MJ1083	0.0381031	0.0442723
02356_CTP_synthase	0.0381031	0.0442723
02015_HutP	0.0377154	0.0489473
02423_Tungsten-containing_aldehyde_ferredoxin_oxidoreductase	0.0377154	0.0489473
00009_D-alanyl-D-alanine_carboxypeptidase_DacF	0.0373625	0.0465483
02059_Glutamyl-tRNA_reductase	0.0373625	0.0465483
02614_Undecaprenyl-diphosphatase	0.0373625	0.0465483
02631_EamA-like_transporter_family	0.0373625	0.0465483
02930_4-hydroxy-tetrahydrodipicolinate_synthase	0.0373625	0.0465483
03823_hypothetical_protein	0.0373625	0.0465483
03945_ATP-dependent_DNA_helicase_RecG	0.0373625	0.0465483
00113_Uncharacterized_AAA_domain-containing_protein_YrvN	0.0369392	0.0503469
01218_Competence_protein_ComM	0.0369392	0.0503469
01563_Histidine_kinase-;_DNA_gyrase_B-;_and_HSP90-like_ATPase;GHKL_domain;His_Kinase_A_(phospho-acceptor)_domain	0.0369392	0.0503469
01856_Imidazoleglycerol-phosphate_dehydratase	0.0369392	0.0503469
02600_hypothetical_protein	0.0369392	0.0503469
02729_PemK-like;_MazF-like_toxin_of_type_II_toxin-antitoxin_system	0.0369392	0.0503469
01816_hypothetical_protein	0.036847	0.0587744
00884_hybrid_cluster_protein-associated_redox_disulfide_domain	0.0365954	0.0497131
02146_Sporulation_integral_membrane_protein_YlbJ	0.0365954	0.0497131
00095_tRNA_hydroxylation_protein_P1	0.036049	0.0720981
00209_Histidine_kinase-;_DNA_gyrase_B-;_and_HSP90-like_ATPase;GHKL_domain;His_Kinase_A_(phospho-acceptor)_domain;Response_regulator_receiver_domain	0.036049	0.0720981
01384_3D_domain;G5_domain	0.036049	0.0720981
01649_hypothetical_protein	0.036049	0.0720981
01844_CheR_methyltransferase;_SAM_binding_domain;Mycolic_acid_cyclopropane_synthetase;Methyltransferase_domain;Methyltransferase_domain;Methyltransferase_domain;Methyltransferase_domain;Methyltransferase_domain;Methyltransferase_small_domain;Protein-L-isoaspartate(D-aspartate)_O-methyltransferase_(PCMT);Ribosomal_protein_L11_methyltransferase_(PrmA);ubiE/COQ5_methyltransferase_family;Putative_RNA…	0.036049	0.0720981
03424_Cardiolipin_synthase_2	0.0360134	0.0316351
00553_Gas_vesicle_protein_GvpN	0.0359786	0.0719572
01015_Aspartyl/glutamyl-tRNA(Asn/Gln)_amidotransferase_subunit_B	0.0356257	0.0242704
01206_30S_ribosomal_protein_S2	0.0356257	0.0242704
01233_Sulphur_transport	0.0356257	0.0242704
01642_hypothetical_protein	0.0356257	0.0242704
01723_Fatty_acid_ABC_transporter_ATP-binding/permease_protein	0.0356257	0.0242704
02242_efflux_transporter;_RND_family;_MFP_subunit	0.0356257	0.0242704
02361_hypothetical_protein	0.0356257	0.0242704
02415_Sulfur_carrier_protein_FdhD	0.0356257	0.0242704
02781_Guanosine_import_ATP-binding_protein_NupO	0.0356257	0.0242704
02889_Multidrug_efflux_system_permease_protein_Rv1217c	0.0356257	0.0242704
02958_Predicted_membrane_protein_(DUF2232)	0.0356257	0.0242704
03084_Nucleoside_diphosphate_kinase	0.0356257	0.0242704
03558_Pyridoxal_5'-phosphate_synthase_subunit_PdxS	0.0356257	0.0242704
00068_Type_IV_pilus_retractation_ATPase_PilT	0.0350877	0.0701754
00112_HTH-type_transcriptional_regulator_CymR	0.0350877	0.0701754
00662_hypothetical_protein	0.0350877	0.0701754
00746_DNA_repair_protein_RadA	0.0350877	0.0701754
00753_Xaa-Pro_dipeptidase	0.0350877	0.0701754
00918_Sporulation_initiation_inhibitor_protein_Soj	0.0350877	0.0701754
01055_hypothetical_protein	0.0350877	0.0701754
01205_Elongation_factor_Ts	0.0350877	0.0701754
01400_Bifunctional_protein_GlmU	0.0350877	0.0701754
01659_SCIFF_radical_SAM_maturase;radical_SAM_additional_4Fe4S-binding_SPASM_domain	0.0350877	0.0701754
01709_Domain_of_unknown_function_(DUF3786);Putative_Fe-S_cluster	0.0350877	0.0701754
02179_urea_carboxylase-associated_protein_2	0.0350877	0.0701754
03244_Pyridoxal-dependent_decarboxylase;_pyridoxal_binding_domain	0.0350877	0.0701754
03296_Binding-protein-dependent_transport_system_inner_membrane_component	0.0350877	0.0701754
03475_Probable_RuBisCO_transcriptional_regulator	0.0350877	0.0701754
03597_hypothetical_protein	0.0350877	0.0701754
03814_hypothetical_protein	0.0350877	0.0701754
03651_Peptidase_family_M20/M25/M40;Peptidase_family_M28	0.0347	0.0307744
02508_hypothetical_protein	0.0344884	0.029259
04216_50S_ribosomal_protein_L30	0.0344884	0.029259
00069_Type_IV_pilus_assembly_ATPase_PilB	0.0343123	0.0455431
00994_Putative_dehydratase_subunit_MJ0007	0.0343123	0.0455431
01188_Transcription_termination/antitermination_protein_NusA	0.0343123	0.0455431
01586_Glycosyl_transferase_family_2;Glycosyltransferase_like_family_2;Glycosyltransferase_like_family_2	0.0343123	0.0455431
01619_hypothetical_protein	0.0343123	0.0455431
02139_Malonyl_CoA-acyl_carrier_protein_transacylase	0.0343123	0.0455431
02749_hypothetical_protein	0.0343123	0.0455431
03984_hypothetical_protein	0.0343123	0.0455431
04102_Glycosyl_hydrolases_family_2	0.0343123	0.0455431
00060_Uncharacterized_peptidase_YqhT	0.033889	0.0408737
00268_Aspartate_kinase_Ask_Ect	0.033889	0.0408737
01376_hypothetical_protein	0.033889	0.0408737
02071_hypothetical_protein	0.033889	0.0408737
02225_Phosphomethylpyrimidine_synthase	0.033889	0.0408737
02903_Guanylate_kinase	0.033889	0.0408737
03262_Glutathione_synthetase	0.033889	0.0408737
04101_Peroxide-responsive_repressor_PerR	0.033889	0.0408737	perR
02839_DNA_polymerase_III_PolC-type	0.0338316	0.0295216
02435_hypothetical_protein	0.0332323	0.0348026
00079_Probable_phosphatase_YqeG	0.0329633	0.0382205
04222_30S_ribosomal_protein_S13	0.0328046	0.045342
01079_Hydroxylamine_reductase	0.0326677	0.0505983
02599_DEAD-box_ATP-dependent_RNA_helicase_CshA	0.0326677	0.0505983
00083_Carboxypeptidase_regulatory-like_domain;Domain_of_unknown_function_(DUF5057)	0.0325756	0.0401186
00379_Lipoteichoic_acid_synthase-like_YqgS	0.0325756	0.0401186
00415_Putative_sigma_L-dependent_transcriptional_regulator_YqiR	0.0325756	0.0401186
00423_Radical_SAM_superfamily	0.0325756	0.0401186
00761_Putative_sensory_transducer_protein_YfmS	0.0325756	0.0401186
00803_Lipoteichoic_acid_synthase-like_YqgS	0.0325756	0.0401186
00913_Trimethylamine_corrinoid_protein_1	0.0325756	0.0401186
01904_hypothetical_protein	0.0325756	0.0401186
02531_DEAD/DEAH_box_helicase;Helicase_conserved_C-terminal_domain	0.0325756	0.0401186
02833_Iron-sulfur_protein	0.0325756	0.0401186
03010_NAD(P)H_dehydrogenase_(quinone)	0.0325756	0.0401186
03182_Nucleoid-associated_protein_PTH_0052	0.0325756	0.0401186
03516_Dihydrofolate_synthase/folylpolyglutamate_synthase	0.0325756	0.0401186
04088_Putative_restriction_endonuclease	0.0325756	0.0401186
00914_2Fe-2S_iron-sulfur_cluster_binding_domain;C-terminal_domain_of_RACo_the_ASKHA_domain;RACo_linker_region;RACo_middle_region	0.0323813	0.0228809
02156_Probable_3-hydroxybutyryl-CoA_dehydrogenase	0.0323813	0.0228809
00881_Transcriptional_regulator_MraZ	0.032011	0.039192
01004_Protein_of_unknown_function_(DUF2730)	0.0317994	0.0508252
01964_Chaperone_protein_HtpG	0.0317994	0.0508252	htpG
02340_Sulfite_exporter_TauE/SafE	0.0317994	0.0508252
01657_Divalent_metal_cation_transporter_MntH_1	0.0313543	0.0370076
02167_Carbamoyl-phosphate_synthase_pyrimidine-specific_large_chain	0.0313543	0.0370076
02519_Carbonic_anhydrase	0.0313543	0.0370076
00036_Exodeoxyribonuclease_7_large_subunit	0.0308736	0.0363079
00811_Endoribonuclease_EndoA	0.0308736	0.0363079
00957_Putative_oxidoreductase_YgfK	0.0308736	0.0363079
00975_Arsenical_resistance_operon_repressor	0.0308736	0.0363079
01180_ell_wall_binding_domain_2_(CWB2);Transglycosylase_SLT_domain	0.0308736	0.0363079
01366_Putative_nickel_insertion_protein	0.0308736	0.0363079
01750_tRNA-2-methylthio-N(6)-dimethylallyladenosine_synthase	0.0308736	0.0363079
02153_Methylmalonyl-CoA_mutase	0.0308736	0.0363079
02154_Putative_GTPase_PYRAB02490	0.0308736	0.0363079
02202_Putative_mannosyltransferase_YkcB	0.0308736	0.0363079
02249_Sporulation_and_spore_germination	0.0308736	0.0363079
02337_FmdE;_Molybdenum_formylmethanofuran_dehydrogenase_operon_;Prokaryotic_dksA/traR_C4-type_zinc_finger	0.0308736	0.0363079
02961_Replicative_DNA_helicase	0.0308736	0.0363079
03041_Carboxymuconolactone_decarboxylase_family	0.0308736	0.0363079
03115_Uncharacterized_ABC_transporter_permease_protein_Rv0987	0.0308736	0.0363079
03211_Fatty_acid_ABC_transporter_ATP-binding/permease_protein	0.0308736	0.0363079
03302_hypothetical_protein	0.0308736	0.0363079
03528_Serine/threonine-protein_kinase_PrkC	0.0308736	0.0363079
00427_hypothetical_protein	0.0308388	0.0616776
01199_Sodium-lithium/proton_antiporter	0.0308388	0.0616776
01838_Cyclophilin_type_peptidyl-prolyl_cis-trans_isomerase/CLD	0.0308388	0.0616776
01949_L-lactate_permease	0.0308388	0.0616776
01952_hypothetical_protein	0.0308388	0.0616776
02054_mttA/Hcf106_family	0.0308388	0.0616776
02459_phosphonate_C-P_lyase_system_protein_PhnG	0.0308388	0.0616776
03358_hypothetical_protein	0.0308388	0.0616776
00160_Flagellar_hook-associated_protein_2	0.0304859	0.0248886
00974_hypothetical_protein	0.0304859	0.0248886
01401_Ribose-phosphate_pyrophosphokinase	0.0302743	0.0383892
02920_D-alanyl-D-alanine_carboxypeptidase_DacB	0.0302743	0.0383892
00864_Sporulation_sigma-E_factor-processing_peptidase	0.0300409	0.0600817
00399_hypothetical_protein	0.0296176	0.0231115
01907_NlpC/P60_family	0.0296176	0.0231115
02362_Fructose-bisphosphate_aldolase	0.0296176	0.0231115
00025_Stage_0_sporulation_protein_A_homolog	0.0295602	0.0353065
00363_HTH-type_transcriptional_repressor_PurR	0.0295602	0.0353065
00364_Putative_aminopeptidase	0.0295602	0.0353065
00539_hypothetical_protein	0.0295602	0.0353065
00755_Uncharacterized_MFS-type_transporter_YttB	0.0295602	0.0353065
00771_Uncharacterized_peptidase_C1-like_protein_L477	0.0295602	0.0353065
01007_Asparagine--tRNA_ligase	0.0295602	0.0353065
01093_HAMP_domain;Histidine_kinase-;_DNA_gyrase_B-;_and_HSP90-like_ATPase;His_Kinase_A_(phospho-acceptor)_domain	0.0295602	0.0353065
01212_Methylenetetrahydrofolate--tRNA-(uracil-5-)-methyltransferase_TrmFO	0.0295602	0.0353065
01421_Manganese-exporting_P-type_ATPase	0.0295602	0.0353065
01768_UDP-glucose_4-epimerase	0.0295602	0.0353065
02052_Cyclic_dehypoxanthine_futalosine_synthase	0.0295602	0.0353065
02296_Transposase_DDE_domain	0.0295602	0.0353065
02492_Domain_of_unknown_function_(DUF2357);PD-(D/E)XK_nuclease_superfamily	0.0295602	0.0353065
02541_PemK-like;_MazF-like_toxin_of_type_II_toxin-antitoxin_system	0.0295602	0.0353065
02634_O-Antigen_ligase	0.0295602	0.0353065
02763_SNARE_associated_Golgi_protein	0.0295602	0.0353065
02875_Recombinase;Resolvase;_N_terminal_domain;Recombinase_zinc_beta_ribbon_domain	0.0295602	0.0353065
03181_DNA_polymerase_III_subunit_gamma/tau	0.0295602	0.0353065
03521_(R)-citramalate_synthase	0.0295602	0.0353065
03567_Bifunctional_purine_biosynthesis_protein_PurH	0.0295602	0.0353065
03875_Transposase_IS66_family_;Transposase_C_of_IS166_homeodomain;zinc-finger_binding_domain_of_transposase_IS66	0.0295602	0.0353065
04236_PAS_domain_S-box_protein	0.0295602	0.0353065
00503_Homoserine_kinase	0.0293311	0.0389563
00482_Pyridoxamine_5'-phosphate_oxidase	0.0291725	0.0456788
01706_Prodigiosin_synthesizing_transferase_PigC	0.0291725	0.0456788
02679_hypothetical_protein	0.0291725	0.0456788
00058_PAS_domain_S-box_protein;diguanylate_cyclase_(GGDEF)_domain	0.0278235	0.0342478
00352_thiazole_biosynthesis_protein_ThiH	0.0278235	0.0342478
00389_hypothetical_protein	0.0278235	0.0342478
00432_PAS_domain_S-box_protein	0.0278235	0.0342478
00546_Glycosyl_transferase_family_2;Glycosyl_transferase_family_2;Tetratricopeptide_repeat;TPR_repeat;Tetratricopeptide_repeat;Tetratricopeptide_repeat	0.0278235	0.0342478
00938_DNA_polymerase_IV	0.0278235	0.0342478
01105_D-3-phosphoglycerate_dehydrogenase	0.0278235	0.0342478
01106_Major_Facilitator_Superfamily;Transmembrane_secretion_effector	0.0278235	0.0342478
01282_Tyrosine-protein_phosphatase_YwqE	0.0278235	0.0342478
01444_Ornithine_carbamoyltransferase	0.0278235	0.0342478
01748_DNA_mismatch_repair_protein_MutS	0.0278235	0.0342478
01906_hypothetical_protein	0.0278235	0.0342478
01918_hypothetical_protein	0.0278235	0.0342478
02064_AdoMet-dependent_heme_synthase	0.0278235	0.0342478
02096_Tyrosine-protein_kinase_YwqD	0.0278235	0.0342478
02493_hypothetical_protein	0.0278235	0.0342478
02688_hypothetical_protein	0.0278235	0.0342478
02790_Uncharacterized_MFS-type_transporter_YhcA	0.0278235	0.0342478
03134_hypothetical_protein	0.0278235	0.0342478
03470_Puromycin_resistance_protein_pur8	0.0278235	0.0342478
03760_Phage_integrase_family	0.0278235	0.0342478
03769_Zinc_dependent_phospholipase_C	0.0278235	0.0342478
03830_LUD_domain	0.0278235	0.0342478
04170_Hydroxylamine_reductase	0.0278235	0.0342478
01229_Polysulfide_reductase_chain_C	0.0274358	0.0321638
00847_Probable_glycine_dehydrogenase_(decarboxylating)_subunit_1	0.0272241	0.0387686
01708_hypothetical_protein	0.0272241	0.0387686
00366_Putative_aminopeptidase_MJ0555	0.0267964	0.0344339
00014_Stage_II_sporulation_protein_E_(SpoIIE)	0.0266596	0.0533191
00177_Flagellar_motor_switch_protein_FliM	0.0266596	0.0533191
00183_Flagellar_biosynthetic_protein_FliR	0.0266596	0.0533191
00554_hypothetical_protein	0.0266596	0.0533191
00738_Cysteine--tRNA_ligase	0.0266596	0.0533191
00869_UDP-N-acetylenolpyruvoylglucosamine_reductase_2	0.0266596	0.0533191
01033_hypothetical_protein	0.0266596	0.0533191
01179_Teichoic_acid_D-alanyltransferase	0.0266596	0.0533191
01200_Phosphatidate_cytidylyltransferase	0.0266596	0.0533191
01279_Probable_capsular_polysaccharide_biosynthesis_protein_YwqC	0.0266596	0.0533191
01364_hypothetical_protein	0.0266596	0.0533191
01572_Tetratricopeptide_repeat;TPR_repeat;Tetratricopeptide_repeat;Tetratricopeptide_repeat;Tetratricopeptide_repeat;Tetratricopeptide_repeat;Tetratricopeptide_repeat;Tetratricopeptide_repeat	0.0266596	0.0533191
01797_Iron-sulfur_cluster_insertion_protein_ErpA	0.0266596	0.0533191
02092_Glycerol-3-phosphate_cytidylyltransferase	0.0266596	0.0533191
02173_Multidrug-efflux_transporter_1_regulator	0.0266596	0.0533191
02253_GDSL-like_Lipase/Acylhydrolase;GDSL-like_Lipase/Acylhydrolase_family	0.0266596	0.0533191
02341_Iron-dependent_Transcriptional_regulator	0.0266596	0.0533191
02556_(R)-2-hydroxyglutaryl-CoA_dehydratase_activating_ATPase	0.0266596	0.0533191
02689_Domain_of_unknown_function_(DUF4115);Helix-turn-helix_domain;Helix-turn-helix_domain	0.0266596	0.0533191
02810_Small;_acid-soluble_spore_protein_C5	0.0266596	0.0533191
03086_Bacterial_protein_of_unknown_function_(DUF881)	0.0266596	0.0533191
03135_Cytochrome_C_oxidase;_cbb3-type;_subunit_III_;Cytochrome_c	0.0266596	0.0533191
03383_Magnesium-transporting_ATPase;_P-type_1	0.0266596	0.0533191
03479_Putative_modulator_of_DNA_gyrase	0.0266596	0.0533191
00984_Choline_trimethylamine-lyase	0.0263158	0.0526316
02055_Heptaprenyl_diphosphate_synthase_component_2	0.0263158	0.0526316
04036_hypothetical_protein	0.0263158	0.0526316
00030_Putative_rRNA_methyltransferase_YqxC	0.0253461	0.0293457
00307_XdhC_Rossmann_domain;XdhC_and_CoxI_family	0.0253461	0.0293457
00695_Phosphoglycerate_kinase	0.0253461	0.0293457
01169_GDP-mannose-dependent_alpha-(1-6)-phosphatidylinositol_monomannoside_mannosyltransferase	0.0253461	0.0293457
01207_hypothetical_protein	0.0253461	0.0293457
01591_HD_domain;HD_domain	0.0253461	0.0293457
01747_Hydantoinase/oxoprolinase;Hydantoinase/oxoprolinase_N-terminal_region	0.0253461	0.0293457
01839_FAD-dependent_oxidoreductase_domain-containing_protein_1	0.0253461	0.0293457
01866_Pyridoxamine_5'-phosphate_oxidase;Pyridoxamine_5'-phosphate_oxidase	0.0253461	0.0293457
01867_ATP-dependent_lipid_A-core_flippase	0.0253461	0.0293457
01873_3'-5'_exoribonuclease_YhaM	0.0253461	0.0293457
01901_Tetratricopeptide_repeat;TPR_repeat;Tetratricopeptide_repeat;Tetratricopeptide_repeat;Tetratricopeptide_repeat;Tetratricopeptide_repeat;Tetratricopeptide_repeat;Tetratricopeptide_repeat;Tetratricopeptide_repeat	0.0253461	0.0293457
01988_Glutathione-binding_protein_GsiB	0.0253461	0.0293457
02073_Heptaprenyl_diphosphate_synthase_component_2	0.0253461	0.0293457
02392_Ni/Fe-hydrogenase;_b-type_cytochrome_subunit	0.0253461	0.0293457
02931_Ribonuclease_J1	0.0253461	0.0293457
03404_Stage_V_sporulation_protein_D	0.0253461	0.0293457
03466_Winged_helix_DNA-binding_domain;MarR_family	0.0253461	0.0293457
03488_hypothetical_protein	0.0253461	0.0293457
03494_Cysteine-rich_secretory_protein_family	0.0253461	0.0293457
03868_Uncharacterized_ABC_transporter_ATP-binding_protein_MJ0796	0.0253461	0.0293457
01041_4-hydroxy-3-methylbut-2-enyl_diphosphate_reductase	0.0242087	0.0331213
01911_hypothetical_protein	0.0242087	0.0331213
02243_HAMP_domain;HAMP_domain;Histidine_kinase-;_DNA_gyrase_B-;_and_HSP90-like_ATPase;His_Kinase_A_(phospho-acceptor)_domain	0.0242087	0.0331213
02376_Deoxycytidylate_deaminase	0.0242087	0.0331213
03327_Transposase_IS200_like	0.0242087	0.0331213
03543_Adenylosuccinate_lyase	0.0242087	0.0331213
03342_50S_ribosomal_protein_L23	0.0241913	0.0299688
04114_hypothetical_protein	0.0241913	0.0299688
00035_Exodeoxyribonuclease_7_small_subunit	0.0240327	0.0480654
00248_Amino_acid_permease;Amino_acid_permease	0.0240327	0.0480654
00266_Potassium_transporter_KimA	0.0240327	0.0480654
00289_hypothetical_protein	0.0240327	0.0480654
00374_Transport_ATP-binding_protein_AarD	0.0240327	0.0480654
00456_Probable_cysteine_desulfurase	0.0240327	0.0480654
00552_hypothetical_protein	0.0240327	0.0480654
00561_Gas_vesicle_synthesis_protein_GvpL/GvpF	0.0240327	0.0480654
00582_Mannose-1-phosphate_guanyltransferase	0.0240327	0.0480654
00960_Threonine_synthase	0.0240327	0.0480654
01014_Glutamyl-tRNA(Gln)_amidotransferase_subunit_A	0.0240327	0.0480654
01107_General_transcription_and_DNA_repair_factor_IIH_helicase_subunit_XPB	0.0240327	0.0480654
01208_GTP-sensing_transcriptional_pleiotropic_repressor_CodY	0.0240327	0.0480654
01368_Stage_V_sporulation_protein_D	0.0240327	0.0480654
01377_DNA_polymerase_III;_delta_subunit	0.0240327	0.0480654
01408_DNA-binding_protein_HU	0.0240327	0.0480654
01457_hypothetical_protein	0.0240327	0.0480654
01625_hypothetical_protein	0.0240327	0.0480654
01690_HDIG_domain	0.0240327	0.0480654
01736_D-alanine--D-alanine_ligase	0.0240327	0.0480654
01958_Indolepyruvate_oxidoreductase_subunit_IorB	0.0240327	0.0480654
01973_Adenosylhomocysteinase	0.0240327	0.0480654
01989_FAD_dependent_oxidoreductase;Glucose_inhibited_division_protein_A;Pyridine_nucleotide-disulphide_oxidoreductase;Pyridine_nucleotide-disulphide_oxidoreductase;Tryptophan_halogenase	0.0240327	0.0480654
02062_Fe-coproporphyrin_III_synthase	0.0240327	0.0480654
02105_Helix-turn-helix	0.0240327	0.0480654
02373_hypothetical_protein	0.0240327	0.0480654
02466_Bacterial_ABC_transporter_protein_EcsB	0.0240327	0.0480654
02491_diguanylate_cyclase_(GGDEF)_domain	0.0240327	0.0480654
02577_Putative_peptidoglycan_binding_domain;VanW_like_protein	0.0240327	0.0480654
02597_ATP-dependent_zinc_metalloprotease_FtsH_1	0.0240327	0.0480654
02650_Domain_of_unknown_function_(DUF3473);Polysaccharide_deacetylase	0.0240327	0.0480654
03018_D-aminoacyl-tRNA_deacylase	0.0240327	0.0480654
03319_Selenocysteine-specific_elongation_factor	0.0240327	0.0480654
03446_Quinolinate_synthase_A	0.0240327	0.0480654
03624_hypothetical_protein	0.0240327	0.0480654
01519_4Fe-4S_binding_domain;4Fe-4S_single_cluster_domain;4Fe-4S_binding_domain;4Fe-4S_binding_domain;4Fe-4S_dicluster_domain;4Fe-4S_dicluster_domain	0.023821	0.0197815
00061_3-dehydroquinate_dehydratase	0.0236094	0.0277131
00263_HD_domain;Ppx/GppA_phosphatase_family	0.0236094	0.0277131
00319_ABC-2_family_transporter_protein	0.0236094	0.0277131
00353_thiamine_biosynthesis_protein_ThiF	0.0236094	0.0277131
00704_Probable_cell_division_protein_WhiA	0.0236094	0.0277131
00794_Sensor_histidine_kinase_CheAY	0.0236094	0.0277131
00877_UDP-N-acetylmuramoyl-L-alanyl-D-glutamate--2;6-diaminopimelate_ligase	0.0236094	0.0277131
00919_Chromate_transport_protein	0.0236094	0.0277131
00968_putative_selenium-dependent_hydroxylase_accessory_protein_YqeC	0.0236094	0.0277131
01115_Aspartate_aminotransferase	0.0236094	0.0277131
01220_Transcriptional_regulatory_protein_ResD	0.0236094	0.0277131
01283_Alginate_biosynthesis_protein_AlgA	0.0236094	0.0277131
01509_Four_helix_bundle_sensory_module_for_signal_transduction;HAMP_domain;HAMP_domain;Methyl-accepting_chemotaxis_protein_(MCP)_signalling_domain;Tar_ligand_binding_domain_homologue	0.0236094	0.0277131
01583_UDP-galactopyranose_mutase	0.0236094	0.0277131
01585_Lysylphosphatidylglycerol_synthase_TM_region	0.0236094	0.0277131
01962_hypothetical_protein	0.0236094	0.0277131
02250_Zinc_transporter_ZupT	0.0236094	0.0277131
02282_Probable_urocanate_hydratase	0.0236094	0.0277131
02403_Crossover_junction_endodeoxyribonuclease_RuvC	0.0236094	0.0277131
02526_Glycogen_synthase	0.0236094	0.0277131
02685_von_Willebrand_factor_type_A_domain;von_Willebrand_factor_type_A_domain	0.0236094	0.0277131
02730_LL-diaminopimelate_aminotransferase	0.0236094	0.0277131
02762_hypothetical_protein	0.0236094	0.0277131
02768_Bifunctional_adenosylcobalamin_biosynthesis_protein_CobU	0.0236094	0.0277131
02818_N-acetylmuramoyl-L-alanine_amidase_LytC	0.0236094	0.0277131
03529_Penicillin-binding_protein_A	0.0236094	0.0277131
03726_ATP-binding_protein_Uup	0.0236094	0.0277131
03810_Processive_diacylglycerol_beta-glucosyltransferase	0.0236094	0.0277131
03811_Polysaccharide_deacetylase	0.0236094	0.0277131
01095_hypothetical_protein	0.023552	0.0330826
02095_Putative_UDP-glucose_4-epimerase	0.023552	0.0330826
00405_hypothetical_protein	0.0226837	0.0331113
00417_Probable_3-hydroxybutyryl-CoA_dehydrogenase	0.0226837	0.0331113
01144_3-deoxy-7-phosphoheptulonate_synthase	0.0226837	0.0331113
01771_hypothetical_protein	0.0226837	0.0331113
03744_ATPase_family_associated_with_various_cellular_activities_(AAA)	0.0226837	0.0331113
00039_Transcription_antitermination_protein_NusB	0.0222959	0.0259009
00049_Stage_III_sporulation_protein_AE	0.0222959	0.0259009
00147_Chemotaxis_protein_methyltransferase	0.0222959	0.0259009
00260_Polyphosphate:AMP/ADP_phosphotransferase	0.0222959	0.0259009
00261_hypothetical_protein	0.0222959	0.0259009
00297_hypothetical_protein	0.0222959	0.0259009
00457_Processive_diacylglycerol_beta-glucosyltransferase	0.0222959	0.0259009
00693_2;3-bisphosphoglycerate-independent_phosphoglycerate_mutase	0.0222959	0.0259009
00820_NADP-reducing_hydrogenase_subunit_HndC	0.0222959	0.0259009
00830_Methyl-accepting_chemotaxis_protein_(MCP)_signalling_domain	0.0222959	0.0259009
00924_2-oxoacid:ferredoxin_oxidoreductase_1;_subunit_beta	0.0222959	0.0259009
01035_Glycerol-3-phosphate_dehydrogenase_[NAD(P)+]	0.0222959	0.0259009
01052_Phospho-2-dehydro-3-deoxyheptonate_aldolase	0.0222959	0.0259009
01098_Protein_of_unknown_function_(DUF541)	0.0222959	0.0259009
01174_hypothetical_protein	0.0222959	0.0259009
01241_Winged_helix_DNA-binding_domain;MarR_family;MarR_family	0.0222959	0.0259009
01445_Ornithine_carbamoyltransferase	0.0222959	0.0259009
01500_GAF_domain;GAF_domain;Histidine_kinase-;_DNA_gyrase_B-;_and_HSP90-like_ATPase;His_Kinase_A_(phospho-acceptor)_domain;Response_regulator_receiver_domain	0.0222959	0.0259009
01646_AAA_domain;Domain_of_unknown_function_(DUF4143)	0.0222959	0.0259009
01868_High-affinity_zinc_uptake_system_membrane_protein_ZnuB	0.0222959	0.0259009
01931_CO_dehydrogenase_flavoprotein_C-terminal_domain;FAD_binding_domain_in_molybdopterin_dehydrogenase	0.0222959	0.0259009
02241_Uncharacterized_ABC_transporter_ATP-binding_protein_TM_0352	0.0222959	0.0259009
02302_H_repeat-associated_putative_transposase_YhhI	0.0222959	0.0259009
02463_Hybrid_signal_transduction_histidine_kinase_J	0.0222959	0.0259009
02548_Right_handed_beta_helix_region;Pectate_lyase_superfamily_protein	0.0222959	0.0259009
02644_UDP-glucose_4-epimerase	0.0222959	0.0259009
02919_Peptidoglycan-N-acetylglucosamine_deacetylase_BC_1960	0.0222959	0.0259009
03356_hypothetical_protein	0.0222959	0.0259009
03410_hypothetical_protein	0.0222959	0.0259009
03452_Probable_tRNA-dihydrouridine_synthase_1	0.0222959	0.0259009
03616_dITP/XTP_pyrophosphatase	0.0222959	0.0259009
03912_Magnesium-transporting_ATPase;_P-type_1	0.0222959	0.0259009
03963_Putative_NADH_dehydrogenase/NAD(P)H_nitroreductase_AF_2267	0.0222959	0.0259009
04228_ADP-ribosylarginine_hydrolase_Tri1	0.0222959	0.0259009
04239_Pyridoxamine_5'-phosphate_oxidase	0.0222959	0.0259009
01702_ABC-2_family_transporter_protein;ABC-2_family_transporter_protein	0.0221017	0.026584
03958_Iron-sulfur_flavoprotein_AF_1896	0.0221017	0.026584
01350_hypothetical_protein	0.0207883	0.024582
01691_hypothetical_protein	0.0207883	0.024582
02553_Putative_tyrosine-protein_kinase_YveL	0.0207883	0.024582
00038_Bifunctional_protein_FolD_2	0.0205592	0.0411184
00149_Motility_protein_B	0.0205592	0.0411184
00200_Transglycosylase_SLT_domain	0.0205592	0.0411184
00369_Hydroxyethylthiazole_kinase	0.0205592	0.0411184
00370_Hydantoin_permease	0.0205592	0.0411184
00576_UDP-N-acetylglucosamine_2-epimerase	0.0205592	0.0411184
01057_Carboxymuconolactone_decarboxylase_family	0.0205592	0.0411184
01059_4Fe-4S_binding_domain;4Fe-4S_dicluster_domain;4Fe-4S_double_cluster_binding_domain;4Fe-4S_dicluster_domain;4Fe-4S_binding_domain;4Fe-4S_dicluster_domain;4Fe-4S_binding_domain;4Fe-4S_binding_domain;4Fe-4S_dicluster_domain;4Fe-4S_dicluster_domain;4Fe-4S_dicluster_domain	0.0205592	0.0411184
01062_Glycolate_oxidase_subunit_GlcD	0.0205592	0.0411184
01065_hypothetical_protein	0.0205592	0.0411184
01068_Undecaprenyl-phosphate_4-deoxy-4-formamido-L-arabinose_transferase	0.0205592	0.0411184
01152_DSBA-like_thioredoxin_domain;Thioredoxin;Thioredoxin	0.0205592	0.0411184
01219_Sensor_histidine_kinase_ResE	0.0205592	0.0411184
01237_Dinitrogenase_iron-molybdenum_cofactor	0.0205592	0.0411184
01262_hypothetical_protein	0.0205592	0.0411184
01271_Bacterial_regulatory_proteins;_tetR_family	0.0205592	0.0411184
01289_GDP-6-deoxy-D-mannose_reductase	0.0205592	0.0411184
01343_hypothetical_protein	0.0205592	0.0411184
01382_Methionine--tRNA_ligase	0.0205592	0.0411184
01392_Sporulation-specific_protease_YabG	0.0205592	0.0411184
01411_Calcium-transporting_ATPase_1	0.0205592	0.0411184
01433_Epoxyqueuosine_reductase	0.0205592	0.0411184
01684_Flavin_containing_amine_oxidoreductase;Cysteine-rich_domain;FAD_binding_domain;4Fe-4S_dicluster_domain;Dihydroprymidine_dehydrogenase_domain_II;_4Fe-4S_cluster;NAD(P)-binding_Rossmann-like_domain	0.0205592	0.0411184
01699_Carboxynorspermidine/carboxyspermidine_decarboxylase	0.0205592	0.0411184
01700_Carboxynorspermidine_synthase	0.0205592	0.0411184
01765_50S_ribosomal_protein_L27	0.0205592	0.0411184
01775_Cell_division_topological_specificity_factor	0.0205592	0.0411184
01823_Glycolate_oxidase_subunit_GlcD	0.0205592	0.0411184
01832_Divalent_metal_cation_transporter_MntH	0.0205592	0.0411184
01861_ATP-dependent_6-phosphofructokinase_2	0.0205592	0.0411184
02178_Uncharacterized_ABC_transporter_ATP-binding_protein_MJ0412	0.0205592	0.0411184
02229_Putative_aspartate_aminotransferase_YhdR	0.0205592	0.0411184
02527_4-alpha-glucanotransferase	0.0205592	0.0411184
02801_Carbamoyl-phosphate_synthase_pyrimidine-specific_small_chain	0.0205592	0.0411184
02820_Dinitrogenase_iron-molybdenum_cofactor	0.0205592	0.0411184
02877_ATP-dependent_helicase/nuclease_subunit_A	0.0205592	0.0411184
02898_Bacterial_regulatory_proteins;_luxR_family;Sigma-70;_region_4	0.0205592	0.0411184
03212_tRNA-Thr(GGU)_m(6)t(6)A37_methyltransferase_TsaA	0.0205592	0.0411184
03568_Trifunctional_purine_biosynthetic_protein_adenosine-3	0.0205592	0.0411184
03939_Type_I_restriction_enzyme_EcoKI_R_protein	0.0205592	0.0411184
04210_hypothetical_protein	0.0205592	0.0411184
04261_YpeB_sporulation	0.0205592	0.0411184
04279_Uncharacterized_isomerase_BH0283	0.0205592	0.0411184
01905_hypothetical_protein	0.0199947	0.0399893
03227_Heme-based_aerotactic_transducer_HemAT	0.0199947	0.0399893
00398_Universal_stress_protein_family	0.0193379	0.025329
00876_UDP-N-acetylmuramoyl-tripeptide--D-alanyl-D-alanine_ligase	0.0193379	0.025329
02740_Ribonuclease_3	0.0193379	0.025329
03919_STAS_domain	0.0193379	0.025329
00878_Stage_V_sporulation_protein_D	0.0190515	0.0221362
01070_Spore_maturation_protein_A	0.0190515	0.0221362
01217_Small;_acid-soluble_spore_proteins;_alpha/beta_type	0.0190515	0.0221362
01278_GDSL-like_Lipase/Acylhydrolase;GDSL-like_Lipase/Acylhydrolase_family	0.0190515	0.0221362
01959_Uncharacterized_oxidoreductase_YhxC	0.0190515	0.0221362
02494_hypothetical_protein	0.0190515	0.0221362
02582_Translation_initiation_factor_IF-3	0.0190515	0.0221362
03150_G5_domain;Putative_peptidoglycan_binding_domain;VanW_like_protein	0.0190515	0.0221362
00358_Ribokinase	0.0186812	0.0232741
00421_Butyryl-CoA:acetate_CoA-transferase	0.0186812	0.0232741
01654_Uncharacterized_ABC_transporter_ATP-binding_protein_YhcH	0.0186812	0.0232741
04089_ATP-dependent_RNA_helicase_DbpA	0.0186812	0.0232741
00040_Small_integral_membrane_protein_(DUF2273)	0.0184696	0.0251734
00723_Peptide_chain_release_factor_2	0.0184696	0.0251734
00958_Uric_acid_transporter_UacT	0.0184696	0.0251734
02426_Probable_molybdenum_cofactor_guanylyltransferase	0.0184696	0.0251734
03355_RNA_polymerase_sigma-H_factor	0.0184696	0.0251734
03374_Uncharacterized_transporter_AF_0788	0.0184696	0.0251734
00207_Acetolactate_synthase_large_subunit	0.0180245	0.036049
00395_hypothetical_protein	0.0180245	0.036049
00430_hypothetical_protein	0.0180245	0.036049
01122_CBS_domain;Cyclic_nucleotide-binding_domain;Putative_nucleotidyltransferase_DUF294;Putative_nucleotidyltransferase_substrate_binding_domain	0.0180245	0.036049
01440_tRNA_(cytidine(34)-2'-O)-methyltransferase	0.0180245	0.036049
01441_Probable_undecaprenyl-phosphate_N-acetylglucosaminyl_1-phosphate_transferase	0.0180245	0.036049
04111_Acetoin_dehydrogenase_operon_transcriptional_activator_AcoR	0.0180245	0.036049
00057_hypothetical_protein	0.0175439	0.0350877
00062_hypothetical_protein	0.0175439	0.0350877
00084_prepilin-type_N-terminal_cleavage/methylation_domain	0.0175439	0.0350877
00088_Fimbrial_assembly_protein_(PilN)	0.0175439	0.0350877
00170_Flagellar_M-ring_protein	0.0175439	0.0350877
00218_DEAD/DEAH_box_helicase;Helicase_conserved_C-terminal_domain;PLD-like_domain;Type_III_restriction_enzyme;_res_subunit;SNF2_family_N-terminal_domain	0.0175439	0.0350877
00236_Urease_accessory_protein_UreF	0.0175439	0.0350877
00255_Nitrogen_regulatory_protein_P-II	0.0175439	0.0350877
00295_D-alanyl-D-alanine_carboxypeptidase	0.0175439	0.0350877
00309_Putative_sensory_transducer_protein_YvaQ	0.0175439	0.0350877
00361_Ribose_import_ATP-binding_protein_RbsA_1	0.0175439	0.0350877
00365_Tetrahedral_aminopeptidase	0.0175439	0.0350877
00413_Bifunctional_protein_Aas	0.0175439	0.0350877
00429_hypothetical_protein	0.0175439	0.0350877
00442_Helix-turn-helix_domain;Bacterial_regulatory_helix-turn-helix_proteins;_AraC_family;Sensory_domain_found_in_PocR	0.0175439	0.0350877
00462_hypothetical_protein	0.0175439	0.0350877
00493_hypothetical_protein	0.0175439	0.0350877
00497_Probable_acetolactate_synthase_small_subunit	0.0175439	0.0350877
00509_hypothetical_protein	0.0175439	0.0350877
00520_hypothetical_protein	0.0175439	0.0350877
00567_Glycosyl_transferases_group_1	0.0175439	0.0350877
00657_Putative_mannosyltransferase_YkcB	0.0175439	0.0350877
00698_glycerol-3-phosphate_dehydrogenase;_anaerobic;_C_subunit	0.0175439	0.0350877
00702_Probable_glycerol_uptake_facilitator_protein	0.0175439	0.0350877
00728_L-cystine_transport_system_permease_protein_TcyL	0.0175439	0.0350877
00825_small_GTP-binding_protein_domain;[FeFe]_hydrogenase_H-cluster_maturation_GTPase_HydF	0.0175439	0.0350877
00855_Cell_division_protein_SepF	0.0175439	0.0350877
00874_Acetyltransferase_(GNAT)_family;Acetyltransferase_(GNAT)_domain;Acetyltransferase_(GNAT)_domain;FR47-like_protein	0.0175439	0.0350877
00875_Phospho-N-acetylmuramoyl-pentapeptide-transferase	0.0175439	0.0350877
00917_Silicon_efflux_transporter_LSI2	0.0175439	0.0350877
00937_Helix-turn-helix;Helix-turn-helix_domain	0.0175439	0.0350877
00965_Putative_carbamoyltransferase_YgeW	0.0175439	0.0350877
01005_Protein_of_unknown_function_(DUF523)	0.0175439	0.0350877
01051_Prephenate_dehydrogenase	0.0175439	0.0350877
01054_HutP	0.0175439	0.0350877
01061_Fumarate_reductase_(CoM/CoB)_subunit_B	0.0175439	0.0350877
01112_hypothetical_protein	0.0175439	0.0350877
01123_DNA_polymerase_III_subunit_epsilon-like_protein	0.0175439	0.0350877
01165_O-Antigen_ligase	0.0175439	0.0350877
01194_DNA_polymerase_III_PolC-type	0.0175439	0.0350877
01201_Isoprenyl_transferase	0.0175439	0.0350877
01232_Sulphur_transport	0.0175439	0.0350877
01403_Peptidyl-tRNA_hydrolase	0.0175439	0.0350877
01409_Phospho-2-dehydro-3-deoxyheptonate_aldolase	0.0175439	0.0350877
01447_Argininosuccinate_lyase	0.0175439	0.0350877
01544_TniQ;Tn7-like_transposition_protein_D	0.0175439	0.0350877
01575_Vancomycin_B-type_resistance_protein_VanW	0.0175439	0.0350877
01622_hypothetical_protein	0.0175439	0.0350877
01663_Glutamine--tRNA_ligase	0.0175439	0.0350877
01669_Phosphoribosyl_transferase;TRSP_domain_C_terminus_to_PRTase_2	0.0175439	0.0350877
01744_hypothetical_protein	0.0175439	0.0350877
01757_putative_HD_superfamily_hydrolase	0.0175439	0.0350877
01769_Ribonuclease_G	0.0175439	0.0350877
01781_Cell_shape-determining_protein_MreB	0.0175439	0.0350877
01783_dTTP/UTP_pyrophosphatase	0.0175439	0.0350877
01787_Bacterial_extracellular_solute-binding_protein;Bacterial_extracellular_solute-binding_protein	0.0175439	0.0350877
01852_Histidine_biosynthesis_bifunctional_protein_HisIE	0.0175439	0.0350877
01864_PAS_domain_S-box_protein	0.0175439	0.0350877
01902_HDIG_domain	0.0175439	0.0350877
01945_hypothetical_protein	0.0175439	0.0350877
01955_Futalosine_hydrolase	0.0175439	0.0350877
01991_Cysteine_synthase	0.0175439	0.0350877
01994_Uncharacterized_transporter_YdeD	0.0175439	0.0350877
01997_ell_wall_binding_domain_2_(CWB2);Protein_of_unknown_function_(DUF1573)	0.0175439	0.0350877
02056_Cytochrome_c_biogenesis_protein_CcsB	0.0175439	0.0350877
02075_Flavodoxin-like_fold;NADPH-dependent_FMN_reductase	0.0175439	0.0350877
02098_cytidyltransferase-like_domain;phosphoenolpyruvate_mutase	0.0175439	0.0350877
02108_hypothetical_protein	0.0175439	0.0350877
02147_C_GCAxxG_C_C_family_protein	0.0175439	0.0350877
02151_Nitroreductase_family;Putative_TM_nitroreductase	0.0175439	0.0350877
02160_Acetyl-CoA_acetyltransferase	0.0175439	0.0350877
02165_Germination_protease	0.0175439	0.0350877
02204_Uncharacterized_glycosyltransferase_YkcC	0.0175439	0.0350877
02223_Exonuclease	0.0175439	0.0350877
02228_Uncharacterized_methyltransferase_PH0819	0.0175439	0.0350877
02290_Hydroxylamine_reductase	0.0175439	0.0350877
02308_4Fe-4S_single_cluster_domain;4Fe-4S_single_cluster_domain;Radical_SAM_superfamily	0.0175439	0.0350877
02355_DNA-directed_RNA_polymerase_delta_subunit	0.0175439	0.0350877
02389_Hydrogenase_maturation_factor_HypB	0.0175439	0.0350877
02485_Inner_membrane_transporter_YjeM	0.0175439	0.0350877
02486_hypothetical_protein	0.0175439	0.0350877
02543_hypothetical_protein	0.0175439	0.0350877
02544_hypothetical_protein	0.0175439	0.0350877
02608_hypothetical_protein	0.0175439	0.0350877
02646_UDP-N-acetylglucosamine_2-epimerase	0.0175439	0.0350877
02708_Glycosyl_transferases_group_1;Glycosyltransferase_Family_4;Glycosyl_transferases_group_1;Glycosyl_transferases_group_1	0.0175439	0.0350877
02743_Probable_6-oxopurine_nucleoside_phosphorylase	0.0175439	0.0350877
02761_Phage_shock_protein_A	0.0175439	0.0350877
02769_Nicotinate-nucleotide--dimethylbenzimidazole_phosphoribosyltransferase	0.0175439	0.0350877
02784_Glucose_ABC_transporter_permease_protein_TsgB13	0.0175439	0.0350877
02799_Acetylglutamate_kinase	0.0175439	0.0350877
02812_Rubredoxin	0.0175439	0.0350877	rub
02813_4Fe-4S_binding_domain;Ferritin-like_domain;Rubrerythrin	0.0175439	0.0350877
02844_4Fe-4S_binding_domain;4Fe-4S_dicluster_domain;4Fe-4S_double_cluster_binding_domain;4Fe-4S_dicluster_domain;4Fe-4S_binding_domain;4Fe-4S_binding_domain;4Fe-4S_binding_domain;4Fe-4S_dicluster_domain;4Fe-4S_dicluster_domain;Nitroreductase_family	0.0175439	0.0350877
02911_Primosomal_protein_N'	0.0175439	0.0350877
02959_50S_ribosomal_protein_L9	0.0175439	0.0350877
03042_Probable_aldo-keto_reductase_2	0.0175439	0.0350877
03053_NADH_oxidase	0.0175439	0.0350877
03118_Putative_phosphoenolpyruvate_synthase	0.0175439	0.0350877
03131_Sensor_histidine_kinase_ResE	0.0175439	0.0350877
03141_Beta_sliding_clamp	0.0175439	0.0350877
03178_DinB_superfamily	0.0175439	0.0350877
03288_Undecaprenyl-diphosphatase_2	0.0175439	0.0350877
03428_Cache_3/Cache_2_fusion_domain;Cache_domain;HAMP_domain;Stage_II_sporulation_protein_E_(SpoIIE)	0.0175439	0.0350877
03463_hypothetical_protein	0.0175439	0.0350877
03508_Putative_zinc-finger	0.0175439	0.0350877
03620_HAMP_domain;Histidine_kinase-;_DNA_gyrase_B-;_and_HSP90-like_ATPase;His_Kinase_A_(phospho-acceptor)_domain	0.0175439	0.0350877
03641_Domain_of_unknown_function_(DUF4173)	0.0175439	0.0350877
03649_EamA-like_transporter_family	0.0175439	0.0350877
03652_hypothetical_protein	0.0175439	0.0350877
03678_Putative_niacin/nicotinamide_transporter_NaiP	0.0175439	0.0350877
03700_Spore_germination_GerD_central_core_domain	0.0175439	0.0350877
03727_4Fe-4S_binding_domain;4Fe-4S_dicluster_domain;4Fe-4S_binding_domain;4Fe-4S_binding_domain;4Fe-4S_binding_domain;4Fe-4S_dicluster_domain;4Fe-4S_dicluster_domain;4Fe-4S_dicluster_domain;Nitroreductase_family;SnoaL-like_domain	0.0175439	0.0350877
03841_Mycolic_acid_cyclopropane_synthetase;DREV_methyltransferase;Methyltransferase_domain;Methyltransferase_domain;O-methyltransferase_domain;Methyltransferase_domain;Methyltransferase_domain;Methyltransferase_domain;AdoMet_dependent_proline_di-methyltransferase;Methyltransferase_small_domain;Nodulation_protein_S_(NodS);Ribosomal_RNA_adenine_dimethylase;Mitochondrial_small_ribosomal_subunit_Rsm2…	0.0175439	0.0350877
03872_Glycosyl_transferase_family_2;Glycosyltransferase_like_family_2;Glycosyltransferase_like_family_2;Glycosyl_transferase_family_21;Glycosyl_transferase_family_group_2	0.0175439	0.0350877
03931_Probable_undecaprenyl-phosphate_N-acetylglucosaminyl_1-phosphate_transferase	0.0175439	0.0350877
03966_hypothetical_protein	0.0175439	0.0350877
04103_hypothetical_protein	0.0175439	0.0350877
04105_Domain_of_unknown_function_(DUF4342)	0.0175439	0.0350877
02078_Sporulation_kinase_A	0.0171561	0.0227715
01837_A_type_blood_N-acetyl-alpha-D-galactosamine_deacetylase	0.0169445	0.0204368
03398_50S_ribosomal_protein_L25	0.0169445	0.0204368
00419_Acyl-CoA_dehydrogenase	0.0162878	0.0200593
01158_hypothetical_protein	0.0162878	0.0200593
01643_ell_wall_binding_domain_2_(CWB2);Regulator_of_chromosome_condensation_(RCC1)_repeat;Regulator_of_chromosome_condensation_(RCC1)_repeat	0.0162878	0.0200593
01813_Cadmium_resistance_transcriptional_regulatory_protein_CadC_homolog	0.0162878	0.0200593
02928_Aspartate-semialdehyde_dehydrogenase	0.0162878	0.0200593
03743_Subtilase_family	0.0162878	0.0200593
03985_Uncharacterized_ABC_transporter_ATP-binding_protein_YhcG	0.0162878	0.0200593
04260_BlaR1_peptidase_M56	0.0162878	0.0200593
00259_Protein_of_unknown_function_DUF47	0.0154194	0.0308388
00983_hypothetical_protein	0.0154194	0.0308388
01892_hypothetical_protein	0.0154194	0.0308388
02065_Siroheme_decarboxylase	0.0154194	0.0308388
02605_Stage_V_sporulation_protein_S	0.0154194	0.0308388
02888_Catalase-peroxidase	0.0154194	0.0308388
03339_30S_ribosomal_protein_S10	0.0154194	0.0308388
00445_Protein_of_unknown_function_(DUF1638)	0.0147801	0.0176533
00029_NAD_kinase	0.0133298	0.0266596
00093_Type_IV_pilus_assembly_ATPase_PilB	0.0133298	0.0266596
00136_Signaling_protein_YkoW	0.0133298	0.0266596
00145_hypothetical_protein	0.0133298	0.0266596
00168_Flagellar_basal-body_rod_protein_FlgC	0.0133298	0.0266596
00241_N-carbamoylputrescine_amidase	0.0133298	0.0266596
00254_Serine/threonine-protein_kinase_PknB	0.0133298	0.0266596
00339_Histidine_kinase-;_DNA_gyrase_B-;_and_HSP90-like_ATPase;His_Kinase_A_(phospho-acceptor)_domain;Hpt_domain;Response_regulator_receiver_domain	0.0133298	0.0266596
00409_Fructose-1;6-bisphosphatase_class_3	0.0133298	0.0266596
00439_CobW/HypB/UreG;_nucleotide-binding_domain	0.0133298	0.0266596
00464_Pectate_lyase_superfamily_protein	0.0133298	0.0266596
00489_HTH-type_transcriptional_regulator_GolR	0.0133298	0.0266596
00513_Glutamate_decarboxylase	0.0133298	0.0266596
00526_ell_wall_binding_domain_2_(CWB2);Cyclophilin_type_peptidyl-prolyl_cis-trans_isomerase/CLD	0.0133298	0.0266596
00541_hypothetical_protein	0.0133298	0.0266596
00581_Trifunctional_UDP-glucose_4;6-dehydratase/UDP-4-keto-6-deoxy-D-glucose_3;5-epimerase/UDP-4-keto-L-rhamnose-reductase_RHM1	0.0133298	0.0266596
00665_Regulatory_protein_AtoC	0.0133298	0.0266596
00680_efflux_transporter;_RND_family;_MFP_subunit	0.0133298	0.0266596
00690_SsrA-binding_protein	0.0133298	0.0266596
00694_Triosephosphate_isomerase	0.0133298	0.0266596
00727_Glutamine_transport_ATP-binding_protein_GlnQ	0.0133298	0.0266596
00758_hypothetical_protein	0.0133298	0.0266596
00802_Alanine_racemase	0.0133298	0.0266596
00806_hypothetical_protein	0.0133298	0.0266596
00815_Ribbon-helix-helix_protein;_copG_family	0.0133298	0.0266596
00858_Alkaline_phosphatase_synthesis_sensor_protein_PhoR	0.0133298	0.0266596
00868_UDP-N-acetylglucosamine_1-carboxyvinyltransferase_2	0.0133298	0.0266596
00925_Stomatin_homolog_PH1511	0.0133298	0.0266596
00926_Alkyl_hydroperoxide_reductase_E	0.0133298	0.0266596	ahp
00949_Uncharacterized_transporter_AF_0510	0.0133298	0.0266596
00955_Putative_xanthine_dehydrogenase_FAD-binding_subunit_XdhB	0.0133298	0.0266596
00980_High-affinity_branched-chain_amino_acid_transport_system_permease_protein_BraE	0.0133298	0.0266596
00991_hypothetical_protein	0.0133298	0.0266596
01003_MutS_domain_V	0.0133298	0.0266596
01060_HTH-type_transcriptional_regulator_LutR	0.0133298	0.0266596
01125_hypothetical_protein	0.0133298	0.0266596
01139_Aerotolerance_regulator_N-terminal;von_Willebrand_factor_type_A_domain	0.0133298	0.0266596
01147_Hydroxypyruvate_reductase	0.0133298	0.0266596
01156_UTP--glucose-1-phosphate_uridylyltransferase	0.0133298	0.0266596
01162_Uncharacterized_14.9_kDa_protein_in_rep-hol_intergenic_region	0.0133298	0.0266596
01163_Bacterial_transferase_hexapeptide_(six_repeats);Hexapeptide_repeat_of_succinyl-transferase	0.0133298	0.0266596
01167_Polysaccharide_biosynthesis_protein;Polysaccharide_biosynthesis_protein;Polysaccharide_biosynthesis_C-terminal_domain	0.0133298	0.0266596
01171_Glycosyltransferase_Family_4	0.0133298	0.0266596
01204_Uridylate_kinase	0.0133298	0.0266596
01228_Rieske_[2Fe-2S]_domain	0.0133298	0.0266596
01235_MerR_family_regulatory_protein;MerR_HTH_family_regulatory_protein	0.0133298	0.0266596
01239_Protein_of_unknown_function_(DUF1638)	0.0133298	0.0266596
01251_hypothetical_protein	0.0133298	0.0266596
01261_CHAD_domain;CYTH_domain	0.0133298	0.0266596
01281_hypothetical_protein	0.0133298	0.0266596
01327_hypothetical_protein	0.0133298	0.0266596
01348_DnaD_domain_protein	0.0133298	0.0266596
01351_Probable_phosphatase_Cthe_0111	0.0133298	0.0266596
01358_hypothetical_protein	0.0133298	0.0266596
01404_Transcription-repair-coupling_factor	0.0133298	0.0266596
01491_PAP2_superfamily;PAP2_superfamily	0.0133298	0.0266596
01502_diguanylate_cyclase_(GGDEF)_domain;HDIG_domain	0.0133298	0.0266596
01513_Bacterial_regulatory_proteins;_tetR_family	0.0133298	0.0266596
01539_Type_I_restriction_enzyme_EcoR124II_M_protein	0.0133298	0.0266596
01550_Tryptophan_synthase_alpha_chain	0.0133298	0.0266596
01558_Oligopeptide_transport_ATP-binding_protein_OppD	0.0133298	0.0266596
01611_Sensor_protein_KdpD	0.0133298	0.0266596
01660_Tetratricopeptide_repeat;TPR_repeat;Tetratricopeptide_repeat;Tetratricopeptide_repeat	0.0133298	0.0266596
01666_Processive_diacylglycerol_beta-glucosyltransferase	0.0133298	0.0266596
01676_Hydrogenase-4_component_C	0.0133298	0.0266596
01698_hypothetical_protein	0.0133298	0.0266596
01717_Methyl-accepting_chemotaxis_protein_McpP	0.0133298	0.0266596
01727_Putative_DNA-binding_domain;PQQ_enzyme_repeat;PQQ-like_domain;PQQ-like_domain	0.0133298	0.0266596
01737_Signal_peptidase_I	0.0133298	0.0266596
01778_Penicillin-binding_protein_2B	0.0133298	0.0266596
01815_hypothetical_protein	0.0133298	0.0266596
01826_Branched-chain_amino_acid_transport_system_/_permease_component	0.0133298	0.0266596
01827_High-affinity_branched-chain_amino_acid_transport_system_permease_protein_BraD	0.0133298	0.0266596
01829_Peptidase_A4_family	0.0133298	0.0266596
01851_hypothetical_protein	0.0133298	0.0266596
01871_Ferric_uptake_regulation_protein	0.0133298	0.0266596
01872_hypothetical_protein	0.0133298	0.0266596
01875_hypothetical_protein	0.0133298	0.0266596
01900_Oligoendopeptidase_F_homolog	0.0133298	0.0266596
01908_UvrABC_system_protein_C	0.0133298	0.0266596
01914_Predicted_metal-binding_protein_(DUF2103)	0.0133298	0.0266596
01975_ATP-dependent_RNA_helicase_CshA	0.0133298	0.0266596
02020_Nitrogenase_molybdenum-iron_protein_alpha_chain	0.0133298	0.0266596
02063_Delta-aminolevulinic_acid_dehydratase	0.0133298	0.0266596
02094_exopolysaccharide_biosynthesis_polyprenyl_glycosylphosphotransferase	0.0133298	0.0266596
02138_3-oxoacyl-[acyl-carrier-protein]_reductase_FabG	0.0133298	0.0266596
02155_Corrinoid_adenosyltransferase	0.0133298	0.0266596
02157_Glutaconate_CoA-transferase_subunit_B	0.0133298	0.0266596
02158_Glutaconate_CoA-transferase_subunit_A	0.0133298	0.0266596
02162_Putative_sigma_L-dependent_transcriptional_regulator_YqiR	0.0133298	0.0266596
02182_Allophanate_hydrolase	0.0133298	0.0266596
02194_Undecaprenyl-diphosphatase_2	0.0133298	0.0266596
02205_Uncharacterized_MFS-type_transporter_YhcA	0.0133298	0.0266596
02206_DNA-directed_RNA_polymerase_subunit_alpha	0.0133298	0.0266596
02217_LysM_domain	0.0133298	0.0266596
02230_HicB_like_antitoxin_of_bacterial_toxin-antitoxin_system	0.0133298	0.0266596
02244_Uncharacterized_transcriptional_regulatory_protein_YcbL	0.0133298	0.0266596
02295_Catalase-peroxidase	0.0133298	0.0266596
02322_hypothetical_protein	0.0133298	0.0266596
02352_Peptide_chain_release_factor_3	0.0133298	0.0266596
02364_Fructose-1;6-bisphosphatase_class_2	0.0133298	0.0266596
02366_hypothetical_protein	0.0133298	0.0266596
02414_GTP_3';8-cyclase	0.0133298	0.0266596
02434_Putative_molybdopterin_biosynthesis_protein_MJ0886	0.0133298	0.0266596
02462_Dihydromethanophenazine:CoB--CoM_heterodisulfide_reductase_subunit_D	0.0133298	0.0266596
02467_Uncharacterized_ABC_transporter_ATP-binding_protein_YthP	0.0133298	0.0266596
02497_P-loop_containing_region_of_AAA_domain;Putative_exonuclease_SbcCD;_C_subunit	0.0133298	0.0266596
02609_HDIG_domain	0.0133298	0.0266596
02666_SWIM_zinc_finger	0.0133298	0.0266596
02731_Diaminopimelate_epimerase	0.0133298	0.0266596
02738_FMN-dependent_dehydrogenase;Histidine_biosynthesis_protein;IMP_dehydrogenase_/_GMP_reductase_domain;Nitronate_monooxygenase	0.0133298	0.0266596
02741_Chromosome_partition_protein_Smc	0.0133298	0.0266596
02754_Probable_signal_peptidase_I-1	0.0133298	0.0266596
02757_Bacterial_regulatory_proteins;_luxR_family	0.0133298	0.0266596
02770_Actin_like_proteins_N_terminal_domain	0.0133298	0.0266596
02772_Asparagine_synthetase_[glutamine-hydrolyzing]_3	0.0133298	0.0266596
02795_N-acetylmuramoyl-L-alanine_amidase_LytC	0.0133298	0.0266596
02803_hypothetical_protein	0.0133298	0.0266596
02824_MerR_HTH_family_regulatory_protein	0.0133298	0.0266596
02866_hypothetical_protein	0.0133298	0.0266596
02964_Adenylosuccinate_synthetase	0.0133298	0.0266596
02992_hypothetical_protein	0.0133298	0.0266596
03015_Carbon_monoxide_dehydrogenase	0.0133298	0.0266596
03017_Hydroxyacylglutathione_hydrolase_GloC	0.0133298	0.0266596
03025_hypothetical_protein	0.0133298	0.0266596
03044_hypothetical_protein	0.0133298	0.0266596
03052_small_GTP-binding_protein_domain	0.0133298	0.0266596
03133_Cytochrome_C_oxidase;_cbb3-type;_subunit_III	0.0133298	0.0266596
03217_Dinitrogenase_iron-molybdenum_cofactor	0.0133298	0.0266596
03228_Divalent_metal_cation_transporter_MntH	0.0133298	0.0266596
03239_Bacterial_regulatory_protein;_arsR_family	0.0133298	0.0266596
03240_Sensory_transduction_protein_RegX3	0.0133298	0.0266596
03272_bacterial_surface_protein_26-residue_repeat	0.0133298	0.0266596
03334_Putative_ribosomal_protein_L7Ae-like	0.0133298	0.0266596
03401_HDIG_domain	0.0133298	0.0266596
03453_Transcription_elongation_factor_GreA	0.0133298	0.0266596
03465_Tetracycline_resistance_protein;_class_C	0.0133298	0.0266596
03481_Probable_histidinol-phosphatase	0.0133298	0.0266596
03592_Putative_quercetin_2;3-dioxygenase_PA3240	0.0133298	0.0266596
03617_Ribonuclease_PH	0.0133298	0.0266596
03655_DsrE/DsrF-like_family	0.0133298	0.0266596
03699_Short_C-terminal_domain	0.0133298	0.0266596
03736_hypothetical_protein	0.0133298	0.0266596
03740_Region_found_in_RelA_/_SpoT_proteins	0.0133298	0.0266596
03757_Putative_integrase/recombinase_y4rC	0.0133298	0.0266596
03772_Undecaprenyl-diphosphatase_BcrC	0.0133298	0.0266596
03818_Protein_of_unknown_function_DUF262	0.0133298	0.0266596
03948_hypothetical_protein	0.0133298	0.0266596
03955_Cyclic_beta-(1;2)-glucan_synthase_NdvB	0.0133298	0.0266596
04020_hypothetical_protein	0.0133298	0.0266596
04087_Riboflavin_transporter_RibZ	0.0133298	0.0266596
04164_Spore_photoproduct_lyase	0.0133298	0.0266596
04227_hypothetical_protein	0.0133298	0.0266596
04254_Iron_only_hydrogenase_large_subunit;_C-terminal_domain	0.0133298	0.0266596
02760_GDSL-like_Lipase/Acylhydrolase;GDSL-like_Lipase/Acylhydrolase_family	0.0126731	0.0146728
00006_Anti-sigma_F_factor_antagonist	0.0120163	0.0240327
00013_hypothetical_protein	0.0120163	0.0240327
00027_DNA_repair_protein_RecN	0.0120163	0.0240327
00050_Stage_III_sporulation_protein_AD	0.0120163	0.0240327
00142_Chemotaxis_phosphatase_CheX;4Fe-4S_binding_domain;4Fe-4S_binding_domain;Iron_only_hydrogenase_large_subunit;_C-terminal_domain;Histidine_kinase-;_DNA_gyrase_B-;_and_HSP90-like_ATPase;Hpt_domain	0.0120163	0.0240327
00199_Chemotaxis_protein_CheW	0.0120163	0.0240327
00202_hypothetical_protein	0.0120163	0.0240327
00203_Adapter_protein_MecA	0.0120163	0.0240327
00262_Polyphosphate_kinase	0.0120163	0.0240327
00299_Fructose-bisphosphate_aldolase_class_1	0.0120163	0.0240327
00302_Low_specificity_L-threonine_aldolase	0.0120163	0.0240327
00329_Glycine_betaine-binding_protein_YehZ	0.0120163	0.0240327
00453_Protein_of_unknown_function_(DUF3343)	0.0120163	0.0240327
00505_Putative_arsenical_pump_membrane_protein	0.0120163	0.0240327
00518_Sodium:solute_symporter_family	0.0120163	0.0240327
00524_Uncharacterized_methyltransferase-like_C25B8.10	0.0120163	0.0240327
00532_hypothetical_protein	0.0120163	0.0240327
00551_Gas_vesicle_structural_protein_A	0.0120163	0.0240327
00647_HAMP_domain;Histidine_kinase-;_DNA_gyrase_B-;_and_HSP90-like_ATPase;His_Kinase_A_(phospho-acceptor)_domain	0.0120163	0.0240327
00664_Cache_domain;HAMP_domain;Histidine_kinase-;_DNA_gyrase_B-;_and_HSP90-like_ATPase;Histidine_kinase-;_DNA_gyrase_B-;_and_HSP90-like_ATPase;His_Kinase_A_(phospho-acceptor)_domain	0.0120163	0.0240327
00719_Cell_division_protein_FtsX	0.0120163	0.0240327
00720_Cell_division_ATP-binding_protein_FtsE	0.0120163	0.0240327
00768_hypothetical_protein	0.0120163	0.0240327
00789_methylated-DNA--[protein]-cysteine_S-methyltransferase	0.0120163	0.0240327
00831_Dihydroorotase	0.0120163	0.0240327
00853_Putative_RNA-binding_protein_YlmH	0.0120163	0.0240327
00952_Putative_uric_acid_sigma-54-dependent_transcriptional_regulator_UacR	0.0120163	0.0240327
00995_2-hydroxyisocaproyl-CoA_dehydratase_activator	0.0120163	0.0240327
01064_hypothetical_protein	0.0120163	0.0240327
01160_UDP-N-acetyl-D-glucosamine_6-dehydrogenase	0.0120163	0.0240327
01182_Putative_restriction_endonuclease	0.0120163	0.0240327
01190_N-acetylmuramoyl-L-alanine_amidase	0.0120163	0.0240327
01246_Putative_ATP-binding_protein_YdiF	0.0120163	0.0240327
01293_Sulfotransferase_domain;Sulfotransferase_family	0.0120163	0.0240327
01302_phage_tail_tape_measure_protein;_TP901_family;_core_region	0.0120163	0.0240327
01322_Protein_of_unknown_function_(DUF3800)	0.0120163	0.0240327
01328_Helix-turn-helix_domain;Helix-turn-helix;IrrE_N-terminal-like_domain	0.0120163	0.0240327
01354_ANTAR_domain;Response_regulator_receiver_domain	0.0120163	0.0240327
01398_Pur_operon_repressor	0.0120163	0.0240327
01416_hypothetical_protein	0.0120163	0.0240327
01419_Probable_phosphatase_Teth514_1060	0.0120163	0.0240327
01527_AAA_domain;Bacterial_TniB_protein	0.0120163	0.0240327
01546_Phosphoglucosamine_mutase	0.0120163	0.0240327
01560_Oligopeptide_transport_system_permease_protein_OppB	0.0120163	0.0240327
01561_Dipeptide-binding_protein_DppE	0.0120163	0.0240327
01565_Bacterial_Ig-like_domain_(group_2);ell_wall_binding_domain_2_(CWB2);Ice-binding-like	0.0120163	0.0240327
01624_GHMP_kinases_N_terminal_domain	0.0120163	0.0240327
01677_hypothetical_protein	0.0120163	0.0240327
01739_GTP-binding_protein_HflX	0.0120163	0.0240327
01805_O-acetyl-L-homoserine_sulfhydrylase	0.0120163	0.0240327
01817_Tyrosine_recombinase_XerC	0.0120163	0.0240327
01876_Sensor_protein_KdpD	0.0120163	0.0240327
01880_Potassium-transporting_ATPase_potassium-binding_subunit	0.0120163	0.0240327
01917_hypothetical_protein	0.0120163	0.0240327
01996_hypothetical_protein	0.0120163	0.0240327
02014_Probable_lipid_II_flippase_MurJ	0.0120163	0.0240327
02060_Porphobilinogen_deaminase	0.0120163	0.0240327
02081_hypothetical_protein	0.0120163	0.0240327
02109_NlpC/P60_family;Bacterial_SH3_domain;Bacterial_SH3_domain	0.0120163	0.0240327
02133_Protein_of_unknown_function_(DUF429)	0.0120163	0.0240327
02184_Type_I_phosphodiesterase_/_nucleotide_pyrophosphatase	0.0120163	0.0240327
02207_Stage_0_sporulation_protein_A_homolog	0.0120163	0.0240327
02220_HAMP_domain;Methyl-accepting_chemotaxis_protein_(MCP)_signalling_domain	0.0120163	0.0240327
02232_CRISPR-associated_helicase_Cas3;CRISPR-associated_endonuclease_Cas3-HD	0.0120163	0.0240327
02261_ParE_toxin_of_type_II_toxin-antitoxin_system;_parDE	0.0120163	0.0240327
02267_Lipoprotein-releasing_system_transmembrane_protein_LolE	0.0120163	0.0240327
02272_hypothetical_protein	0.0120163	0.0240327
02300_Protein_of_unknown_function_(DUF1648)	0.0120163	0.0240327
02354_Arginine--tRNA_ligase	0.0120163	0.0240327
02421_EtfAB:quinone_oxidoreductase	0.0120163	0.0240327
02433_Tungstate-binding_protein_TupA	0.0120163	0.0240327
02441_Phosphate_transport_system_permease_protein_PstC	0.0120163	0.0240327
02500_hypothetical_protein	0.0120163	0.0240327
02532_Oleate_hydratase	0.0120163	0.0240327
02551_hypothetical_protein	0.0120163	0.0240327
02558_Citrate_lyase_subunit_beta	0.0120163	0.0240327
02581_Threonine--tRNA_ligase	0.0120163	0.0240327
02638_Glutamate_mutase_epsilon_subunit	0.0120163	0.0240327
02684_Tubulin_like	0.0120163	0.0240327
02724_Transglutaminase-like_superfamily	0.0120163	0.0240327
02736_HD_domain	0.0120163	0.0240327
02744_Methylthioribose-1-phosphate_isomerase	0.0120163	0.0240327
02745_5-methylthioadenosine/S-adenosylhomocysteine_deaminase	0.0120163	0.0240327
02767_Adenosylcobinamide-GDP_ribazoletransferase	0.0120163	0.0240327
02809_hypothetical_protein	0.0120163	0.0240327
02817_Probable_multidrug_resistance_ABC_transporter_ATP-binding/permease_protein_YheH	0.0120163	0.0240327
02852_HD_domain;HD_domain	0.0120163	0.0240327
02857_Respiratory-chain_NADH_dehydrogenase_51_Kd_subunit;4Fe-4S_binding_domain;NADH-ubiquinone_oxidoreductase-F_iron-sulfur_binding_region;SLBB_domain	0.0120163	0.0240327
02862_Ammonium_transporter	0.0120163	0.0240327
02882_hypothetical_protein	0.0120163	0.0240327
02997_Metallo-beta-lactamase_superfamily	0.0120163	0.0240327
03000_Molybdenum_transport_system_permease_protein_ModB	0.0120163	0.0240327
03004_hypothetical_protein	0.0120163	0.0240327
03021_single-stranded-DNA-specific_exonuclease_RecJ	0.0120163	0.0240327
03036_hypothetical_protein	0.0120163	0.0240327
03061_hypothetical_protein	0.0120163	0.0240327
03097_Pyridoxamine_5'-phosphate_oxidase;Pyridoxamine_5'-phosphate_oxidase	0.0120163	0.0240327
03151_Sporulation_initiation_inhibitor_protein_Soj	0.0120163	0.0240327
03314_High-affinity_branched-chain_amino_acid_transport_ATP-binding_protein_LivG	0.0120163	0.0240327
03324_Putative_pyruvate;_phosphate_dikinase_regulatory_protein	0.0120163	0.0240327
03332_DNA_primase	0.0120163	0.0240327
03350_Bifunctional_AAC/APH	0.0120163	0.0240327
03394_Cysteine-rich_domain;4Fe-4S_dicluster_domain;4Fe-4S_dicluster_domain	0.0120163	0.0240327
03402_hypothetical_protein	0.0120163	0.0240327
03422_Histidine_kinase-;_DNA_gyrase_B-;_and_HSP90-like_ATPase;His_Kinase_A_(phospho-acceptor)_domain	0.0120163	0.0240327
03423_hypothetical_protein	0.0120163	0.0240327
03449_Bifunctional_ligase/repressor_BirA	0.0120163	0.0240327
03485_N-acetyl-alpha-D-glucosaminyl_L-malate_synthase	0.0120163	0.0240327
03496_Nucleotidyltransferase_domain;Polymerase_beta;_Nucleotidyltransferase	0.0120163	0.0240327
03500_hypothetical_protein	0.0120163	0.0240327
03526_Ribulose-phosphate_3-epimerase	0.0120163	0.0240327
03527_Small_ribosomal_subunit_biogenesis_GTPase_RsgA	0.0120163	0.0240327
03532_Protein_of_unknown_function_(DUF3662)_;FHA_domain;Inner_membrane_component_of_T3SS;_cytoplasmic_domain	0.0120163	0.0240327
03610_DNA_polymerase	0.0120163	0.0240327
03698_Short_C-terminal_domain	0.0120163	0.0240327
03774_Major_Facilitator_Superfamily;MFS/sugar_transport_protein;Transmembrane_secretion_effector;Sugar_(and_other)_transporter	0.0120163	0.0240327
03797_Bacterial_Ig-like_domain_(group_4);ell_wall_binding_domain_2_(CWB2);Chagasin_family_peptidase_inhibitor_I42	0.0120163	0.0240327
03856_LysM_domain	0.0120163	0.0240327
03897_hypothetical_protein	0.0120163	0.0240327
03923_3-isopropylmalate_dehydratase_large_subunit_1	0.0120163	0.0240327
03978_hypothetical_protein	0.0120163	0.0240327
04032_NAD(P)H-quinone_oxidoreductase_chain_6	0.0120163	0.0240327
04048_Prodigiosin_synthesizing_transferase_PigC	0.0120163	0.0240327
04068_Protein_of_unknown_function_with_HXXEE_motif	0.0120163	0.0240327
04069_Nitroreductase_family;Putative_TM_nitroreductase	0.0120163	0.0240327
04078_Probable_cysteine_desulfurase	0.0120163	0.0240327
04096_Domain_of_unknown_function_(DUF2935)	0.0120163	0.0240327
04174_hypothetical_protein	0.0120163	0.0240327
04217_50S_ribosomal_protein_L15	0.0120163	0.0240327
04249_Uncharacterized_HTH-type_transcriptional_regulator_YetL	0.0120163	0.0240327
00012_Domain_of_unknown_function_(DUF1987)	0.0102796	0.0205592
00041_Asp23_family;_cell_envelope-related_function	0.0102796	0.0205592
00074_3-dehydroquinate_synthase	0.0102796	0.0205592
00078_Shikimate_dehydrogenase_(NADP(+))	0.0102796	0.0205592
00092_Type_IV_pilus_retractation_ATPase_PilT	0.0102796	0.0205592
00099_G5_domain;Putative_peptidoglycan_binding_domain;VanW_like_protein	0.0102796	0.0205592
00105_Alanine--tRNA_ligase	0.0102796	0.0205592
00119_Protein_of_unknown_function_(DUF1657)	0.0102796	0.0205592
00135_Cache_domain;HAMP_domain;Histidine_kinase-;_DNA_gyrase_B-;_and_HSP90-like_ATPase;His_Kinase_A_(phospho-acceptor)_domain;Response_regulator_receiver_domain	0.0102796	0.0205592
00151_flagellar_biosynthesis_anti-sigma_factor_FlgM	0.0102796	0.0205592
00186_Flagellar_biosynthesis_protein_FlhF	0.0102796	0.0205592
00193_Flagellar_hook-length_control_protein_FliK	0.0102796	0.0205592
00196_Flagellar_basal-body_rod_protein_FlgG	0.0102796	0.0205592
00198_Flagellar_basal-body_rod_protein_FlgG	0.0102796	0.0205592
00258_Probable_low-affinity_inorganic_phosphate_transporter	0.0102796	0.0205592
00279_Citrate_synthase	0.0102796	0.0205592
00281_Acetyltransferase_(GNAT)_family;Acetyltransferase_(GNAT)_domain;Acetyltransferase_(GNAT)_domain	0.0102796	0.0205592
00314_Putative_DNA-binding_domain;Putative_ATP-dependent_DNA_helicase_recG_C-terminal	0.0102796	0.0205592
00333_Lichenan_permease_IIC_component	0.0102796	0.0205592
00346_Histidine_kinase-;_DNA_gyrase_B-;_and_HSP90-like_ATPase;His_Kinase_A_(phospho-acceptor)_domain;Membrane-associated_sensor_domain;Response_regulator_receiver_domain	0.0102796	0.0205592
00354_Thiamine-phosphate_synthase	0.0102796	0.0205592
00381_Acyltransferase_family	0.0102796	0.0205592
00455_Selenide;_water_dikinase	0.0102796	0.0205592
00485_SdpI/YfhL_protein_family	0.0102796	0.0205592
00527_Est1_DNA/RNA_binding_domain;Tetratricopeptide_repeat;TPR_repeat;Tetratricopeptide_repeat;Tetratricopeptide_repeat;Tetratricopeptide_repeat;Tetratricopeptide_repeat;Tetratricopeptide_repeat;Tetratricopeptide_repeat;Tetratricopeptide_repeat;Tetratricopeptide_repeat;Tetratricopeptide_repeat	0.0102796	0.0205592
00570_hypothetical_protein	0.0102796	0.0205592
00574_Glycosyl_transferase_family_2;Glycosyl_transferase_family_2	0.0102796	0.0205592
00578_Glycosyl_transferases_group_1	0.0102796	0.0205592
00643_Protein_of_unknown_function_(DUF3231)	0.0102796	0.0205592
00669_Taurine--pyruvate_aminotransferase	0.0102796	0.0205592
00674_NAD-dependent_dihydropyrimidine_dehydrogenase_subunit_PreA	0.0102796	0.0205592
00679_Bacterial_Ig-like_domain_(group_1);ell_wall_binding_domain_2_(CWB2);Invasin;_domain_3;Macroglobulin_domain_MG4	0.0102796	0.0205592
00686_Hypoxanthine-guanine_phosphoribosyltransferase	0.0102796	0.0205592
00721_Putative_transketolase_C-terminal_section	0.0102796	0.0205592
00722_Putative_transketolase_N-terminal_section	0.0102796	0.0205592
00740_Glutamate--tRNA_ligase	0.0102796	0.0205592
00754_Rubrerythrin	0.0102796	0.0205592
00776_Regulator_of_chromosome_condensation_(RCC1)_repeat;Regulator_of_chromosome_condensation_(RCC1)_repeat	0.0102796	0.0205592
00797_hypothetical_protein	0.0102796	0.0205592
00799_Bacterial_regulatory_proteins;_gntR_family;HTH_domain;TrkA-C_domain	0.0102796	0.0205592
00845_Probable_2-phosphosulfolactate_phosphatase	0.0102796	0.0205592
00848_Glycine_cleavage_system_H_protein	0.0102796	0.0205592
00849_Aminomethyltransferase	0.0102796	0.0205592
00862_RNA_polymerase_sigma-G_factor	0.0102796	0.0205592
00872_Stage_V_sporulation_protein_E	0.0102796	0.0205592
00942_hypothetical_protein	0.0102796	0.0205592
00943_Protein_of_unknown_function_(DUF3231)	0.0102796	0.0205592
00971_5'-deoxyadenosine_deaminase	0.0102796	0.0205592
01037_GTPase_Der	0.0102796	0.0205592
01042_Acyltransferase	0.0102796	0.0205592
01083_DsrE/DsrF-like_family	0.0102796	0.0205592
01108_Helicase_conserved_C-terminal_domain	0.0102796	0.0205592
01145_Cache_3/Cache_2_fusion_domain;HAMP_domain;HTH_domain;IclR_helix-turn-helix_domain;Single_cache_domain_3;Single_cache_domain_3	0.0102796	0.0205592
01172_Glycosyl_transferases_group_1;Glycosyltransferase_Family_4;Glycosyl_transferases_group_1;Glycosyl_transferase_4-like_domain	0.0102796	0.0205592
01195_Proline--tRNA_ligase	0.0102796	0.0205592
01196_4-hydroxy-3-methylbut-2-en-1-yl_diphosphate_synthase_(flavodoxin)	0.0102796	0.0205592
01202_hypothetical_protein	0.0102796	0.0205592
01227_Cytochrome_b6	0.0102796	0.0205592
01244_Dephospho-CoA_kinase	0.0102796	0.0205592
01389_Ribosomal_RNA_small_subunit_methyltransferase_A	0.0102796	0.0205592
01443_hypothetical_protein	0.0102796	0.0205592
01494_CxxC-x17-CxxC_domain	0.0102796	0.0205592
01506_PAS_domain_S-box_protein	0.0102796	0.0205592
01514_Endoribonuclease_PemK	0.0102796	0.0205592
01599_Fe(2+)_transporter_FeoB	0.0102796	0.0205592
01603_Cobalt_transport_protein_CbiM	0.0102796	0.0205592
01635_Probable_cobalt-precorrin-2_C(20)-methyltransferase	0.0102796	0.0205592
01670_PELOTA_RNA_binding_domain;Phosphoribosyl_transferase_(PRTase)	0.0102796	0.0205592
01673_Stress_response_protein_SCP2	0.0102796	0.0205592
01680_hypothetical_protein	0.0102796	0.0205592
01712_Probable_isocitrate_dehydrogenase_[NADP];_mitochondrial	0.0102796	0.0205592
01742_RNA-binding_protein_Hfq	0.0102796	0.0205592
01752_Beta-lactamase_enzyme_family;Penicillin-binding_protein_5;_C-terminal_domain;D-alanyl-D-alanine_carboxypeptidase;D-Ala-D-Ala_carboxypeptidase_3_(S13)_family	0.0102796	0.0205592
01763_GTPase_Obg	0.0102796	0.0205592
01818_HTH-type_transcriptional_regulator_SutR	0.0102796	0.0205592
01843_L-threonine_dehydratase_biosynthetic_IlvA	0.0102796	0.0205592
01885_KDP_operon_transcriptional_regulatory_protein_KdpE	0.0102796	0.0205592
01972_5-deoxy-D-ribulose_1-phosphate_aldolase	0.0102796	0.0205592
01993_hypothetical_protein	0.0102796	0.0205592
02003_Uncharacterized_zinc-type_alcohol_dehydrogenase-like_protein_AdhB	0.0102796	0.0205592
02039_D-galactonate_dehydratase	0.0102796	0.0205592
02077_hypothetical_protein	0.0102796	0.0205592
02101_Phosphonopyruvate_decarboxylase	0.0102796	0.0205592
02123_2Fe-2S_iron-sulfur_cluster_binding_domain;C-terminal_domain_of_RACo_the_ASKHA_domain;RACo_linker_region;RACo_middle_region	0.0102796	0.0205592
02126_hypothetical_protein	0.0102796	0.0205592
02150_Short-chain-enoyl-CoA_hydratase	0.0102796	0.0205592
02161_Short-chain-enoyl-CoA_hydratase	0.0102796	0.0205592
02177_Probable_ABC_transporter_permease_protein_BruAb2_1124	0.0102796	0.0205592
02186_Probable_HTH-type_transcriptional_repressor_ExuR	0.0102796	0.0205592
02193_hypothetical_protein	0.0102796	0.0205592
02263_hypothetical_protein	0.0102796	0.0205592
02269_hypothetical_protein	0.0102796	0.0205592
02367_Peptide_chain_release_factor_1	0.0102796	0.0205592
02370_Putative_manganese_efflux_pump_MntP	0.0102796	0.0205592
02400_Cysteine_synthase	0.0102796	0.0205592
02452_ABC_transporter;_phosphonate;_periplasmic_substrate-binding_protein	0.0102796	0.0205592
02464_Pyridinium-3;5-bisthiocarboxylic_acid_mononucleotide_nickel_insertion_protein	0.0102796	0.0205592
02473_NlpC/P60_family;Peptidase_A4_family	0.0102796	0.0205592
02523_Glycogen_phosphorylase	0.0102796	0.0205592
02567_Chemoreceptor_zinc-binding_domain;Methyl-accepting_chemotaxis_protein_(MCP)_signalling_domain	0.0102796	0.0205592
02573_hypothetical_protein	0.0102796	0.0205592
02585_Uncharacterized_tRNA/rRNA_methyltransferase_YsgA	0.0102796	0.0205592
02586_Phenylalanine--tRNA_ligase_alpha_subunit	0.0102796	0.0205592
02601_RecX_family	0.0102796	0.0205592
02630_5-methylthioadenosine/S-adenosylhomocysteine_deaminase	0.0102796	0.0205592
02632_hypothetical_protein	0.0102796	0.0205592
02643_Undecaprenyl_phosphate_N;N'-diacetylbacillosamine_1-phosphate_transferase	0.0102796	0.0205592
02674_Sulfite_exporter_TauE/SafE	0.0102796	0.0205592
02682_hypothetical_protein	0.0102796	0.0205592
02746_hypothetical_protein	0.0102796	0.0205592
02747_Signal_recognition_particle_protein	0.0102796	0.0205592
02771_hypothetical_protein	0.0102796	0.0205592
02791_pfkB_family_carbohydrate_kinase	0.0102796	0.0205592
02871_hypothetical_protein	0.0102796	0.0205592
02901_hypothetical_protein	0.0102796	0.0205592
02912_Peptide_deformylase	0.0102796	0.0205592
02913_Methionyl-tRNA_formyltransferase	0.0102796	0.0205592
02915_Probable_ribosomal_RNA_small_subunit_methyltransferase_B	0.0102796	0.0205592
02916_GxxExxY_protein	0.0102796	0.0205592
02925_4-hydroxy-tetrahydrodipicolinate_reductase	0.0102796	0.0205592
02935_hypothetical_protein	0.0102796	0.0205592
02951_Colicin_V_production_protein	0.0102796	0.0205592
02962_FAD_dependent_oxidoreductase;FAD_binding_domain;FAD_binding_domain;Glucose_inhibited_division_protein_A;NAD(P)-binding_Rossmann-like_domain;Pyridine_nucleotide-disulphide_oxidoreductase	0.0102796	0.0205592
02971_Signal_transduction_histidine-protein_kinase_ArlS	0.0102796	0.0205592
02976_Bacterial_TSP3_repeat	0.0102796	0.0205592
03001_Sulfate/thiosulfate_import_ATP-binding_protein_CysA	0.0102796	0.0205592
03007_HD_domain;HD_domain	0.0102796	0.0205592
03040_HTH-type_transcriptional_regulator_AdhR	0.0102796	0.0205592
03077_hypothetical_protein	0.0102796	0.0205592
03123_Probable_transcriptional_regulator_ycf27	0.0102796	0.0205592
03125_hypothetical_protein	0.0102796	0.0205592
03142_Chromosomal_replication_initiator_protein_DnaA	0.0102796	0.0205592
03183_Recombination_protein_RecR	0.0102796	0.0205592
03185_N-acetylmuramoyl-L-alanine_amidase	0.0102796	0.0205592
03209_Iron_dependent_repressor;_N-terminal_DNA_binding_domain;Winged_helix-turn-helix_DNA-binding;Winged_helix_DNA-binding_domain;MarR_family;MarR_family	0.0102796	0.0205592
03233_PucR_C-terminal_helix-turn-helix_domain	0.0102796	0.0205592
03292_NlpC/P60_family;Putative_peptidoglycan_binding_domain;Predicted_Peptidoglycan_domain	0.0102796	0.0205592
03310_General_secretion_pathway_protein_A	0.0102796	0.0205592
03323_Uncharacterized_membrane_protein_YdfK	0.0102796	0.0205592
03326_Double_sensory_domain_of_two-component_sensor_kinase;Methyl-accepting_chemotaxis_protein_(MCP)_signalling_domain	0.0102796	0.0205592
03385_ParE-like_toxin_of_type_II_bacterial_toxin-antitoxin_system	0.0102796	0.0205592
03399_Glycosyl_hydrolase_family_20;_catalytic_domain;Glycosyl_hydrolase_family_20;_domain_2	0.0102796	0.0205592
03414_Uncharacterized_zinc-type_alcohol_dehydrogenase-like_protein_AdhB	0.0102796	0.0205592
03454_Lysine--tRNA_ligase	0.0102796	0.0205592
03486_ATPase_family_associated_with_various_cellular_activities_(AAA);AAA_domain_(Cdc48_subfamily);AAA_domain;ATPase_family_associated_with_various_cellular_activities_(AAA);AAA_domain_(dynein-related_subfamily)	0.0102796	0.0205592
03499_Collagen_triple_helix_repeat_(20_copies)	0.0102796	0.0205592
03509_ECF_RNA_polymerase_sigma_factor_SigE	0.0102796	0.0205592
03518_Probable_low-affinity_inorganic_phosphate_transporter	0.0102796	0.0205592
03627_Histidine_triad_nucleotide-binding_protein	0.0102796	0.0205592
03628_Threonylcarbamoyladenosine_tRNA_methylthiotransferase_MtaB	0.0102796	0.0205592
03637_hypothetical_protein	0.0102796	0.0205592
03702_YtkA-like	0.0102796	0.0205592
03723_Aromatic-amino-acid_aminotransferase_1	0.0102796	0.0205592
03780_Alpha-maltose-1-phosphate_synthase	0.0102796	0.0205592
03805_hypothetical_protein	0.0102796	0.0205592
03824_Uncharacterized_HTH-type_transcriptional_regulator_YwqM	0.0102796	0.0205592
03838_Domain_of_unknown_function_(DUF362)_;4Fe-4S_binding_domain	0.0102796	0.0205592
03847_Cinnamate_reductase	0.0102796	0.0205592
03848_preprotein_translocase;_SecE_subunit	0.0102796	0.0205592
03904_hypothetical_protein	0.0102796	0.0205592
03909_hypothetical_protein	0.0102796	0.0205592
03967_cell_envelope-related_function_transcriptional_attenuator_common_domain	0.0102796	0.0205592
03969_hypothetical_protein	0.0102796	0.0205592
03973_Transposase_for_transposon_Tn1721	0.0102796	0.0205592
04040_hypothetical_protein	0.0102796	0.0205592
04050_Signal_transduction_histidine-protein_kinase_BaeS	0.0102796	0.0205592
04051_Transcriptional_regulatory_protein_ResD	0.0102796	0.0205592
04067_Divalent_metal_cation_transporter_MntH	0.0102796	0.0205592
04099_Crp-like_helix-turn-helix_domain	0.0102796	0.0205592
04108_Transcriptional_repressor_CcpN	0.0102796	0.0205592
04144_ATP-dependent_RNA_helicase_DbpA	0.0102796	0.0205592
04160_Putative_ATP-binding_cassette	0.0102796	0.0205592
04165_DNA_polymerase_IV	0.0102796	0.0205592
04166_Prismane/CO_dehydrogenase_family	0.0102796	0.0205592
00015_CoA_binding_domain	0.00877193	0.0175439
00107_hypothetical_protein	0.00877193	0.0175439
00141_prevent-host-death_family_protein	0.00877193	0.0175439
00300_Cytochrome_C_oxidase;_cbb3-type;_subunit_III_;Cytochrome_c	0.00877193	0.0175439
00813_hypothetical_protein	0.00877193	0.0175439
00865_Cell_division_protein_FtsZ	0.00877193	0.0175439
00901_Penicillin-binding_protein_1F	0.00877193	0.0175439
01383_Uncharacterized_metal-dependent_hydrolase_YabD	0.00877193	0.0175439
01430_Flavin_reductase_like_domain	0.00877193	0.0175439
01903_hypothetical_protein	0.00877193	0.0175439
01948_Acetyltransferase_(GNAT)_family;Acetyltransferase_(GNAT)_domain;Acetyltransferase_(GNAT)_domain;Acetyltransferase_(GNAT)_domain;Acetyltransferase_(GNAT)_domain;Acetyltransferase_(GNAT)_domain;FR47-like_protein	0.00877193	0.0175439
02091_Glycosyl_transferase_family_2	0.00877193	0.0175439
02148_hypothetical_protein	0.00877193	0.0175439
02306_hypothetical_protein	0.00877193	0.0175439
02391_Hydrogenase_expression/formation_protein_HupD	0.00877193	0.0175439
02737_Acyl_carrier_protein	0.00877193	0.0175439
02825_Dinitrogenase_iron-molybdenum_cofactor	0.00877193	0.0175439
03051_hypothetical_protein	0.00877193	0.0175439
03098_Putative_glutamine_amidotransferase-like_protein_YfeJ	0.00877193	0.0175439
03204_Phosphodiester_glycosidase	0.00877193	0.0175439
03253_hypothetical_protein	0.00877193	0.0175439
03357_Coat_F_domain	0.00877193	0.0175439
03582_transposase;_IS605_OrfB_family	0.00877193	0.0175439
03761_Methyltransferase_domain;Methyltransferase_domain;Methyltransferase_domain;Methyltransferase_domain;Methyltransferase_domain;Methyltransferase_small_domain;Nodulation_protein_S_(NodS);Ribosomal_RNA_adenine_dimethylase;Tellurite_resistance_protein_TehB;ubiE/COQ5_methyltransferase_family	0.00877193	0.0175439
03959_Mycobacterial_4_TMS_phage_holin;_superfamily_IV	0.00877193	0.0175439
04237_Mycolic_acid_cyclopropane_synthetase;Methyltransferase_domain;Methyltransferase_domain;Methyltransferase_domain;Methyltransferase_domain;Putative_S-adenosyl-L-methionine-dependent_methyltransferase;Methyltransferase_domain;AdoMet_dependent_proline_di-methyltransferase;Methionine_biosynthesis_protein_MetW;Methyltransferase_small_domain;Nodulation_protein_S_(NodS);Tellurite_resistance_protein…	0.00877193	0.0175439
00701_Glycerol_kinase	0.00666489	0.0133298
00905_Uncharacterized_ABC_transporter_ATP-binding_protein_YhcG	0.00666489	0.0133298
00923_2-oxoacid:ferredoxin_oxidoreductase_subunit_alpha	0.00666489	0.0133298
01347_HDIG_domain	0.00666489	0.0133298
01595_hypothetical_protein	0.00666489	0.0133298
01667_L;D-transpeptidase_catalytic_domain	0.00666489	0.0133298
02106_hypothetical_protein	0.00666489	0.0133298
02107_AAA_domain;CobQ/CobB/MinD/ParA_nucleotide_binding_domain;Cellulose_biosynthesis_protein_BcsQ;NUBPL_iron-transfer_P-loop_NTPase;Recombinase_zinc_beta_ribbon_domain	0.00666489	0.0133298
02219_AAA_domain;AAA_domain;PhoH-like_protein	0.00666489	0.0133298
02224_5-hydroxybenzimidazole_synthase_BzaB	0.00666489	0.0133298
02331_Uncharacterized_HTH-type_transcriptional_regulator_YczG	0.00666489	0.0133298
02580_YtxC-like_family	0.00666489	0.0133298
02979_Uncharacterized_transcriptional_regulatory_protein_YkoG	0.00666489	0.0133298
03112_Uncharacterized_MFS-type_transporter_YhcA	0.00666489	0.0133298
03282_Phosphopantetheine_adenylyltransferase	0.00666489	0.0133298
03420_hypothetical_protein	0.00666489	0.0133298
03444_Pantothenate_synthetase	0.00666489	0.0133298
03804_ParE_toxin_of_type_II_toxin-antitoxin_system;_parDE	0.00666489	0.0133298
04091_DDE_superfamily_endonuclease;Transposase_DDE_domain;Archaeal_putative_transposase_ISC1217	0.00666489	0.0133298
04143_ABC-2_family_transporter_protein	0.00666489	0.0133298
00075_Shikimate_kinase	0.00600817	0.0120163
00560_Gas_vesicle_protein_GvpS	0.00600817	0.0120163
00769_Putative_nitroreductase_MJ1384	0.00600817	0.0120163
00800_Holo-[acyl-carrier-protein]_synthase	0.00600817	0.0120163
01414_hypothetical_protein	0.00600817	0.0120163
01511_Chemotaxis_protein_CheA	0.00600817	0.0120163
01704_4Fe-4S_binding_domain;4Fe-4S_double_cluster_binding_domain;4Fe-4S_dicluster_domain	0.00600817	0.0120163
01863_hypothetical_protein	0.00600817	0.0120163
02255_hypothetical_protein	0.00600817	0.0120163
02332_Coenzyme_A_disulfide_reductase	0.00600817	0.0120163
02782_ABC_transporter_substrate-binding_protein_PnrA-like	0.00600817	0.0120163
02794_Phosphomannomutase/phosphoglucomutase	0.00600817	0.0120163
02902_Putative_regulatory_protein_DSY2730	0.00600817	0.0120163
02939_RNA_polymerase_sigma_factor;_sigma-70_family	0.00600817	0.0120163
02950_hypothetical_protein	0.00600817	0.0120163
03057_hypothetical_protein	0.00600817	0.0120163
03166_Abi-like_protein	0.00600817	0.0120163
03309_Mu_transposase;_C-terminal	0.00600817	0.0120163
03312_CBS_domain	0.00600817	0.0120163
03511_Uncharacterized_transporter_MJ0718	0.00600817	0.0120163
00011_diguanylate_cyclase_(GGDEF)_domain	0.0051398	0.0102796
00156_Translational_regulator_CsrA	0.0051398	0.0102796
00195_Flagellar_hook_protein_FlgE	0.0051398	0.0102796
00208_Probable_acetolactate_synthase_small_subunit	0.0051398	0.0102796
00564_Gas_vesicle_structural_protein_A	0.0051398	0.0102796
00885_hypothetical_protein	0.0051398	0.0102796
01069_Spore_maturation_protein_B	0.0051398	0.0102796
01250_Transglutaminase-like_superfamily	0.0051398	0.0102796
01413_HAD_ATPase;_P-type;_family_IC	0.0051398	0.0102796
01782_hypothetical_protein	0.0051398	0.0102796
01944_Cache_domain;Methyl-accepting_chemotaxis_protein_(MCP)_signalling_domain	0.0051398	0.0102796
01987_Oligopeptide_transport_system_permease_protein_AppB	0.0051398	0.0102796
02271_ParE_toxin_of_type_II_toxin-antitoxin_system;_parDE	0.0051398	0.0102796
02359_Alanine_racemase	0.0051398	0.0102796
02709_UDP-N-acetyl-D-glucosamine_6-dehydrogenase	0.0051398	0.0102796
02733_Rqc2_homolog_RqcH	0.0051398	0.0102796
02734_hypothetical_protein	0.0051398	0.0102796
03005_hypothetical_protein	0.0051398	0.0102796
03281_hypothetical_protein	0.0051398	0.0102796
03497_HicA_toxin_of_bacterial_toxin-antitoxin;	0.0051398	0.0102796
03520_Redox-sensing_transcriptional_repressor_Rex	0.0051398	0.0102796
03569_Phosphoribosylformylglycinamidine_cyclo-ligase	0.0051398	0.0102796
04093_SEC-C_motif	0.0051398	0.0102796
04094_Sodium/calcium_exchanger_protein	0.0051398	0.0102796
04142_ABC-2_family_transporter_protein	0.0051398	0.0102796
04221_Translation_initiation_factor_IF-1	0.0051398	0.0102796
04253_Putative_peptidoglycan_binding_domain	0.0051398	0.0102796
00001_CoA_enzyme_activase_uncharacterised_domain_(DUF2229)	0	0
00002_Stage_V_sporulation_protein_AF	0	0
00003_Stage_V_sporulation_protein_AEB	0	0
00004_Stage_V_sporulation_protein_AD	0	0
00005_Stage_V_sporulation_protein_AC	0	0
00007_Anti-sigma_F_factor	0	0
00010_hypothetical_protein	0	0
00016_Pyrimidine-nucleoside_phosphorylase	0	0
00017_Purine_nucleoside_phosphorylase_1	0	0
00018_Tyrosine_recombinase_XerD	0	0
00019_hypothetical_protein	0	0
00020_HTH-type_transcriptional_regulator_CysL	0	0
00021_Alanine_dehydrogenase	0	0
00022_Stage_II_sporulation_protein_M	0	0
00023_Methanol_dehydrogenase_activator	0	0
00024_Putative_sigma_L-dependent_transcriptional_regulator_YqiR	0	0
00028_Arginine_repressor	0	0
00031_1-deoxy-D-xylulose-5-phosphate_synthase	0	0
00032_hypothetical_protein	0	0
00033_Uncharacterized_membrane_protein_YuiD	0	0
00034_Farnesyl_diphosphate_synthase	0	0
00042_hypothetical_protein	0	0
00045_Chemotaxis_protein_CheY	0	0
00046_SpoIIIAH-like_protein	0	0
00047_hypothetical_protein	0	0
00048_Stage_III_sporulation_protein_AF_(Spore_III_AF)	0	0
00051_Stage_III_sporulation_protein_AC	0	0
00054_RNA_polymerase_sigma_factor;_sigma-70_family	0	0
00055_OsmC-like_protein	0	0
00056_Protein_of_unknown_function_(DUF3795)	0	0
00059_Elongation_factor_P	0	0
00063_hypothetical_protein	0	0
00064_hypothetical_protein	0	0
00065_Prepilin_leader_peptidase/N-methyltransferase	0	0
00066_hypothetical_protein	0	0
00067_Type_IV_pilus_assembly_protein_PilC	0	0
00070_hypothetical_protein	0	0
00071_prepilin-type_N-terminal_cleavage/methylation_domain	0	0
00072_hypothetical_protein	0	0
00073_Type_II_secretion_system_(T2SS);_protein_G	0	0
00077_prepilin-type_N-terminal_cleavage/methylation_domain	0	0
00080_RNA_polymerase_sigma-28_factor	0	0
00081_hypothetical_protein	0	0
00082_Prepilin_leader_peptidase/N-methyltransferase	0	0
00086_prepilin-type_N-terminal_cleavage/methylation_domain	0	0
00087_hypothetical_protein	0	0
00089_Type_IV_pilus_assembly_protein_PilM;	0	0
00090_prepilin-type_N-terminal_cleavage/methylation_domain	0	0
00091_Type_IV_pilus_assembly_protein_PilC	0	0
00094_Domain_of_unknown_function_(DUF4911)	0	0
00096_Nucleotidyltransferase_domain;Polymerase_beta;_Nucleotidyltransferase;Putative_restriction_endonuclease	0	0
00098_Endolytic_murein_transglycosylase	0	0
00101_Putative_pre-16S_rRNA_nuclease	0	0
00102_Cupin_domain	0	0
00103_Aldo/keto_reductase_family;4Fe-4S_binding_domain;4Fe-4S_dicluster_domain;4Fe-4S_binding_domain;4Fe-4S_binding_domain;4Fe-4S_dicluster_domain	0	0
00104_hypothetical_protein	0	0
00106_Putative_transport_protein_YubA	0	0
00108_PRC-barrel_domain	0	0
00110_Iron-sulfur_cluster_assembly_scaffold_protein_IscU_1	0	0
00118_Peptidoglycan-N-acetylglucosamine_deacetylase_BC_3618	0	0
00120_hypothetical_protein	0	0
00121_hypothetical_protein	0	0
00122_DEAD-box_ATP-dependent_RNA_helicase_CshA	0	0
00123_DEAD-box_ATP-dependent_RNA_helicase_CshA	0	0
00124_hypothetical_protein	0	0
00125_CoA_enzyme_activase_uncharacterised_domain_(DUF2229);2-hydroxyglutaryl-CoA_dehydratase;_D-component	0	0
00126_Tryptophan_RNA-binding_attenuator_protein_inhibitory_protein	0	0
00127_Protein_of_unknown_function_(DUF1003)	0	0
00128_hypothetical_protein	0	0
00129_hypothetical_protein	0	0
00130_hypothetical_protein	0	0
00131_Helix-turn-helix;Helix-turn-helix_domain	0	0
00132_hypothetical_protein	0	0
00133_hypothetical_protein	0	0
00134_D-allose-binding_periplasmic_protein	0	0
00137_hypothetical_protein	0	0
00138_Methyltransferase_domain;tRNA_(adenine(22)-N(1))-methyltransferase	0	0
00139_GTP_cyclohydrolase_1_type_2_homolog	0	0
00143_Uncharacterized_protein_conserved_in_bacteria_(DUF2225);Response_regulator_receiver_domain	0	0
00144_EamA-like_transporter_family	0	0
00146_hypothetical_protein	0	0
00148_Protein_of_unknown_function_(DUF327)	0	0
00150_Motility_protein_A	0	0
00152_FlgN_protein	0	0
00153_Flagellar_hook-associated_protein_1	0	0
00154_Flagellar_hook-associated_protein_3	0	0
00155_Flagellar_assembly_factor_FliW	0	0
00159_Putative_motility_protein	0	0
00161_Flagellar_secretion_chaperone_FliS	0	0
00162_hypothetical_protein	0	0
00163_Anaphase-promoting_complex;_cyclosome;_subunit_3;Glycosyl_transferase_family_2;Glycosyl_transferase_family_2;Tetratricopeptide_repeat;Tetratricopeptide_repeat	0	0
00166_Chemotaxis_protein_CheW	0	0
00167_Protein-glutamate_methylesterase/protein-glutamine_glutaminase	0	0
00169_Flagellar_hook-basal_body_complex_protein_FliE	0	0
00171_Flagellar_motor_switch_protein_FliG	0	0
00172_Flagellar_assembly_protein_FliH	0	0
00173_Flagellum-specific_ATP_synthase	0	0
00174_hypothetical_protein	0	0
00175_Flagellar_and_Swarming_motility_proteins	0	0
00176_Flagellar_basal_body-associated_protein_FliL	0	0
00178_Flagellar_motor_switch_phosphatase_FliY	0	0
00179_Chemotaxis_protein_CheY	0	0
00180_Flagellar_biosynthesis_protein;_FliO	0	0
00182_Flagellar_biosynthetic_protein_FliQ	0	0
00184_Flagellar_biosynthetic_protein_FlhB	0	0
00185_Flagellar_biosynthesis_protein_FlhA	0	0
00187_Antiactivator_FleN	0	0
00188_PilZ_domain;Flagellar_protein_YcgR	0	0
00189_CheY-P_phosphatase_CheC	0	0
00190_Probable_chemoreceptor_glutamine_deamidase_CheD	0	0
00191_hypothetical_protein	0	0
00192_RNA_polymerase_sigma_factor_WhiG	0	0
00194_FlaA_locus_uncharacterized_protein_YlxG	0	0
00197_Flagellar_basal_body_rod_protein_FlgB	0	0
00201_Bacterial_Ig-like_domain_(group_4);ell_wall_binding_domain_2_(CWB2)	0	0
00204_hypothetical_protein	0	0
00205_L-seryl-tRNA(Sec)_selenium_transferase	0	0
00206_Putative_cysteine_ligase_BshC	0	0
00210_Histidine_kinase-;_DNA_gyrase_B-;_and_HSP90-like_ATPase;His_Kinase_A_(phospho-acceptor)_domain;Hpt_domain;Response_regulator_receiver_domain	0	0
00211_Uncharacterized_transcriptional_regulatory_protein_YesN	0	0
00212_prevent-host-death_family_protein	0	0
00213_ParE_toxin_of_type_II_toxin-antitoxin_system;_parDE	0	0
00214_hypothetical_protein	0	0
00215_Chitobiase/beta-hexosaminidase_C-terminal_domain;Protein_of_unknown_function_(DUF499);Fn3_associated	0	0
00216_Protein_of_unknown_function_(DUF3780)	0	0
00217_Protein_of_unknown_function_(DUF1156)	0	0
00219_hypothetical_protein	0	0
00220_hypothetical_protein	0	0
00221_hypothetical_protein	0	0
00222_hypothetical_protein	0	0
00223_hypothetical_protein	0	0
00224_hypothetical_protein	0	0
00225_AAA_ATPase_domain;AAA_domain;RecF/RecN/SMC_N_terminal_domain	0	0
00226_hypothetical_protein	0	0
00227_Aliphatic_amidase_expression-regulating_protein	0	0
00228_High-affinity_branched-chain_amino_acid_transport_system_permease_protein_BraD	0	0
00229_High-affinity_branched-chain_amino_acid_transport_system_permease_protein_LivM	0	0
00230_Probable_branched-chain_amino_acid_transport_ATP-binding_protein_LivG	0	0
00231_High-affinity_branched-chain_amino_acid_transport_ATP-binding_protein_BraG	0	0
00232_Urease_subunit_gamma	0	0
00233_Urease_subunit_beta	0	0
00234_Urease_subunit_alpha	0	0
00235_Urease_accessory_protein_UreE	0	0
00237_Urease_accessory_protein_UreG	0	0
00238_Urease_accessory_protein_UreD	0	0
00239_N-acetylmuramoyl-L-alanine_amidase;ell_wall_binding_domain_2_(CWB2);Bacterial_SH3_domain	0	0
00240_Putative_agmatine_deiminase	0	0
00242_Bifunctional_chorismate_mutase/prephenate_dehydratase	0	0
00243_hypothetical_protein	0	0
00244_PAS_domain_S-box_protein;diguanylate_cyclase_(GGDEF)_domain	0	0
00245_CheC-like_family;Chemotaxis_phosphatase_CheX	0	0
00246_Chemotaxis_protein_CheY	0	0
00247_hypothetical_protein	0	0
00249_hypothetical_protein	0	0
00251_Uncharacterized_ATP-binding_protein_MJ0685	0	0
00253_Amino_acid_permease;Amino_acid_permease	0	0
00256_Sodium_Bile_acid_symporter_family	0	0
00257_Methenyltetrahydromethanopterin_cyclohydrolase	0	0
00264_exopolyphosphatase	0	0
00265_Helicase_conserved_C-terminal_domain;Type_III_restriction_enzyme;_res_subunit;Bacterial_SNF2_helicase_associated;SNF2_family_N-terminal_domain	0	0
00267_hypothetical_protein	0	0
00269_hypothetical_protein	0	0
00270_EamA-like_transporter_family	0	0
00271_DNA_topoisomerase_3	0	0
00272_hypothetical_protein	0	0
00273_tRNA_pseudouridine_synthase_A_1	0	0
00274_Domain_of_unknown_function_(DUF362)_;4Fe-4S_binding_domain;4Fe-4S_binding_domain;4Fe-4S_dicluster_domain;4Fe-4S_dicluster_domain	0	0
00275_SEC-C_motif	0	0
00276_hypothetical_protein	0	0
00277_YtxH-like_protein	0	0
00278_hypothetical_protein	0	0
00280_Uncharacterised_conserved_protein_(DUF2156)	0	0
00283_Rubrerythrin-1	0	0
00284_CC-adding_tRNA_nucleotidyltransferase	0	0
00285_Xanthine_phosphoribosyltransferase	0	0
00287_YtxH-like_protein	0	0
00288_Arginase	0	0
00290_Sulfide-quinone_reductase	0	0
00291_hypothetical_protein	0	0
00292_ParE_toxin_of_type_II_toxin-antitoxin_system;_parDE	0	0
00293_Uncharacterized_ABC_transporter_ATP-binding_protein_YwjA	0	0
00294_Uncharacterized_MFS-type_transporter_YybF	0	0
00296_4Fe-4S_binding_domain;4Fe-4S_single_cluster_domain_of_Ferredoxin_I;4Fe-4S_single_cluster_domain;4Fe-4S_binding_domain	0	0
00298_hypothetical_protein	0	0
00301_hypothetical_protein	0	0
00303_Methyltransferase_domain;O-methyltransferase_domain	0	0
00304_Probable_dual-specificity_RNA_methyltransferase_RlmN	0	0
00305_hypothetical_protein	0	0
00306_NlpC/P60_family	0	0
00308_4Fe-4S_binding_domain;4Fe-4S_dicluster_domain;4Fe-4S_binding_domain;4Fe-4S_binding_domain;4Fe-4S_dicluster_domain;4Fe-4S_dicluster_domain	0	0
00311_Transcriptional_regulatory_protein_SrrA	0	0
00312_HAMP_domain;Histidine_kinase-;_DNA_gyrase_B-;_and_HSP90-like_ATPase;His_Kinase_A_(phospho-acceptor)_domain	0	0
00313_oligoendopeptidase;_M3_family	0	0
00315_hypothetical_protein	0	0
00316_Uncharacterized_transporter_YoaV	0	0
00317_hypothetical_protein	0	0
00318_Multidrug_efflux_system_ATP-binding_protein_Rv1218c	0	0
00320_ABC-2_family_transporter_protein	0	0
00321_NLPA_lipoprotein;NMT1/THI5_like;NMT1-like_family	0	0
00322_Taurine_import_ATP-binding_protein_TauB	0	0
00323_Taurine_transport_system_permease_protein_TauC	0	0
00324_Nicotinate_dehydrogenase_FAD-subunit	0	0
00325_Arginine_utilization_regulatory_protein_RocR	0	0
00326_Carnitine_transport_permease_protein_OpuCB	0	0
00328_Glycine_betaine/carnitine/choline_transport_system_permease_protein_OpuCB	0	0
00330_ell_wall_binding_domain_2_(CWB2)	0	0
00331_Phosphocarrier_protein_HPr	0	0
00332_Lichenan-specific_phosphotransferase_enzyme_IIA_component	0	0
00334_PTS_system;_Lactose/Cellobiose_specific_IIB_subunit	0	0
00335_hypothetical_protein	0	0
00336_Phosphoenolpyruvate-protein_phosphotransferase	0	0
00337_Transcriptional_regulatory_protein_ResD	0	0
00338_hypothetical_protein	0	0
00340_hypothetical_protein	0	0
00341_Circadian_clock_protein_kinase_KaiC	0	0
00342_hypothetical_protein	0	0
00343_hypothetical_protein	0	0
00344_Probable_superoxide_dismutase_[Fe]	0	0	sod
00345_AP-4-A_phosphorylase	0	0
00347_Sensor_histidine_kinase_GacS	0	0
00348_Catalase-peroxidase_1	0	0
00349_YD_repeat_(two_copies)	0	0
00350_thiamine_biosynthesis_protein_ThiS	0	0
00351_Thiazole_synthase	0	0
00356_Spo0E_like_sporulation_regulatory_protein	0	0
00357_Deoxyribose-phosphate_aldolase	0	0
00360_Ribose_import_permease_protein_RbsC	0	0
00362_D-ribose_pyranase	0	0
00368_Thiamine-phosphate_synthase	0	0
00371_Hydroxymethylpyrimidine/phosphomethylpyrimidine_kinase	0	0
00372_DNA_recombination_protein_RmuC_homolog	0	0
00373_ATP-binding/permease_protein_CydC	0	0
00378_hypothetical_protein	0	0
00380_hypothetical_protein	0	0
00382_DNA_gyrase_subunit_A	0	0
00383_DNA_gyrase_subunit_B	0	0
00384_hypothetical_protein	0	0
00385_spore_germination_protein_(amino_acid_permease)	0	0
00386_hypothetical_protein	0	0
00387_germination_protein;_Ger(x)C_family	0	0
00390_Putative_component_of_'biosynthetic_module'	0	0
00391_ArsC_family	0	0
00392_Tellurite_resistance_protein_TerB;TerD_domain	0	0
00397_Lipoate-protein_ligase_A	0	0
00401_hypothetical_protein	0	0
00406_Universal_stress_protein_family	0	0
00407_Chromate_transporter	0	0
00410_Sporulation_kinase_E	0	0
00411_Domain_of_unknown_function_(DUF3786)	0	0
00412_hypothetical_protein	0	0
00414_hypothetical_protein	0	0
00416_4Fe-4S_binding_domain;4Fe-4S_dicluster_domain;4Fe-4S_double_cluster_binding_domain;4Fe-4S_dicluster_domain;4Fe-4S_dicluster_domain;4Fe-4S_binding_domain;4Fe-4S_binding_domain;4Fe-4S_dicluster_domain;4Fe-4S_dicluster_domain	0	0
00418_Short-chain-enoyl-CoA_hydratase	0	0
00420_Acetyl-CoA_acetyltransferase	0	0
00422_Nitroreductase_family;Putative_TM_nitroreductase	0	0
00424_hemerythrin-like_metal-binding_domain	0	0
00425_DinB_family	0	0
00426_Probable_inactive_nicotinamidase_At3g16190	0	0
00428_Nitrogen_regulatory_protein_P-II	0	0
00431_Four_helix_bundle_sensory_module_for_signal_transduction;HAMP_domain;Methyl-accepting_chemotaxis_protein_(MCP)_signalling_domain;Tar_ligand_binding_domain_homologue	0	0
00433_hypothetical_protein	0	0
00434_Coat_F_domain;Protein_of_unknown_function_(DUF3231)	0	0
00435_hypothetical_protein	0	0
00437_Glucose-1-phosphate_adenylyltransferase	0	0
00438_Glycogen_biosynthesis_protein_GlgD	0	0
00443_Corrinoid_protein_DSY3155	0	0
00447_hypothetical_protein	0	0
00448_Acetyltransferase_(GNAT)_family;Acetyltransferase_(GNAT)_domain;Acetyltransferase_(GNAT)_domain;Acetyltransferase_(GNAT)_domain	0	0
00449_hypothetical_protein	0	0
00450_Thioredoxin	0	0
00451_hypothetical_protein	0	0
00452_hypothetical_protein	0	0
00454_selenium_metabolism_protein_YedF	0	0
00458_PAS_domain_S-box_protein;diguanylate_cyclase_(GGDEF)_domain	0	0
00459_Phosphoglycolate_phosphatase	0	0
00460_Glycosyl_transferases_group_1;Glycosyltransferase_Family_4;Glycosyl_transferases_group_1	0	0
00461_Glycosyl_transferases_group_1;Glycosyltransferase_Family_4;Glycosyl_transferases_group_1	0	0
00463_hypothetical_protein	0	0
00465_LysR_substrate_binding_domain	0	0
00466_AefR-like_transcriptional_repressor;_C-terminal_domain;Bacterial_regulatory_proteins;_tetR_family	0	0
00467_HicB_family;HicB_like_antitoxin_of_bacterial_toxin-antitoxin_system	0	0
00468_hypothetical_protein	0	0
00469_Putative_transposase_y4qJ	0	0
00470_Putative_integrase/recombinase_y4eF	0	0
00471_Phage_integrase;_N-terminal_SAM-like_domain;Phage_integrase;_N-terminal_SAM-like_domain	0	0
00472_Endolysin	0	0
00473_Pseudomonalisin	0	0
00474_Peptidase_A4_family	0	0
00475_NlpC/P60_family;Putative_peptidoglycan_binding_domain;Putative_phage_tail_protein	0	0
00476_Spo0E_like_sporulation_regulatory_protein	0	0
00477_Bacterial_extracellular_solute-binding_proteins;_family_3	0	0
00478_Histidine_kinase-;_DNA_gyrase_B-;_and_HSP90-like_ATPase	0	0
00479_Stage_0_sporulation_protein_A_homolog	0	0
00480_hypothetical_protein	0	0
00483_Protein_of_unknown_function_(DUF1254)	0	0
00486_Transcriptional_repressor_SdpR	0	0
00487_Bacterial_PH_domain;Bacterial_PH_domain	0	0
00490_hypothetical_protein	0	0
00491_DinB_family;DinB_superfamily;Protein_of_unknown_function_(DUF664)	0	0
00492_hypothetical_protein	0	0
00494_Winged_helix_DNA-binding_domain;Bacterial_regulatory_protein;_arsR_family;HxlR-like_helix-turn-helix;Transcriptional_regulator_PadR-like_family	0	0
00501_Putative_branched-chain-amino-acid_aminotransferase	0	0
00506_Putative_arsenical_pump_membrane_protein	0	0
00507_SET_domain	0	0
00508_Inner_spore_coat_protein_H	0	0
00512_4Fe-4S_binding_domain;4Fe-4S_dicluster_domain;4Fe-4S_double_cluster_binding_domain;4Fe-4S_binding_domain;4Fe-4S_binding_domain;4Fe-4S_dicluster_domain;4Fe-4S_dicluster_domain	0	0
00514_Bacterial_regulatory_proteins;_tetR_family	0	0
00515_Uncharacterized_MFS-type_transporter_YhcA	0	0
00516_Lipopolysaccharide_assembly_protein_A_domain	0	0
00517_hypothetical_protein	0	0
00519_hypothetical_protein	0	0
00521_YCII-related_domain	0	0
00522_hypothetical_protein	0	0
00523_Auxin-induced_protein_PCNT115	0	0
00525_Prolyl-tRNA_editing_protein_ProX	0	0
00528_Probable_metallo-hydrolase_YflN	0	0
00529_LysM_domain	0	0
00530_hypothetical_protein	0	0
00531_Spo0E_like_sporulation_regulatory_protein	0	0
00533_hypothetical_protein	0	0
00534_hypothetical_protein	0	0
00535_Sporulation_kinase_C	0	0
00536_hypothetical_protein	0	0
00538_4Fe-4S_binding_domain;4Fe-4S_dicluster_domain;4Fe-4S_double_cluster_binding_domain;4Fe-4S_binding_domain;4Fe-4S_dicluster_domain;4Fe-4S_binding_domain;4Fe-4S_binding_domain;4Fe-4S_dicluster_domain;4Fe-4S_dicluster_domain;4Fe-4S_dicluster_domain;NIL_domain	0	0
00540_hypothetical_protein	0	0
00542_hypothetical_protein	0	0
00543_hypothetical_protein	0	0
00544_Anp1	0	0
00545_SPbeta_prophage-derived_glycosyltransferase_SunS	0	0
00548_hypothetical_protein	0	0
00549_methyltransferase;_FkbM_family	0	0
00550_hypothetical_protein	0	0
00555_Gas_vesicle_structural_protein	0	0
00558_Gas_vesicle_protein_G	0	0
00562_hypothetical_protein	0	0
00563_Gas_vesicle_protein	0	0
00566_Glycosyl_transferases_group_1;Glycosyl_transferases_group_1	0	0
00568_hypothetical_protein	0	0
00571_hypothetical_protein	0	0
00572_Glycosyl_transferase_family_2;Glycosyl_transferase_family_2	0	0
00573_UDP-glucose_4-epimerase	0	0
00575_Spore_protein_YkvP	0	0
00577_UDP-2-acetamido-2;6-beta-L-arabino-hexul-4-ose_reductase	0	0
00579_Glycosyl_transferases_group_1;Glycosyl_transferases_group_1;Glycosyl_transferases_group_1	0	0
00580_Glycosyl_transferases_group_1;Glycosyltransferase_Family_4;Glycosyl_transferases_group_1;Glycosyl_transferases_group_1;Glycosyl_transferase_4-like_domain	0	0
00583_hypothetical_protein	0	0
00584_hypothetical_protein	0	0
00585_hypothetical_protein	0	0
00586_Collagen_triple_helix_repeat_(20_copies)	0	0
00587_hypothetical_protein	0	0
00588_hypothetical_protein	0	0
00589_hypothetical_protein	0	0
00590_hypothetical_protein	0	0
00591_hypothetical_protein	0	0
00592_Lambda_phage_tail_tube_protein;_TTP	0	0
00593_hypothetical_protein	0	0
00594_hypothetical_protein	0	0
00595_putative_phage_head-tail_adaptor	0	0
00596_hypothetical_protein	0	0
00597_hypothetical_protein	0	0
00598_phage_major_capsid_protein;_HK97_family	0	0
00599_phage_prohead_protease;_HK97_family	0	0
00600_phage_portal_protein;_HK97_family	0	0
00601_Putative_terminase_large_subunit	0	0
00602_hypothetical_protein	0	0
00603_HNH_endonuclease	0	0
00604_hypothetical_protein	0	0
00605_PemK-like;_MazF-like_toxin_of_type_II_toxin-antitoxin_system	0	0
00606_DNA_methylase;ParB-like_nuclease_domain	0	0
00607_hypothetical_protein	0	0
00608_hypothetical_protein	0	0
00609_hypothetical_protein	0	0
00610_hypothetical_protein	0	0
00611_hypothetical_protein	0	0
00612_Nucleotide_modification_associated_domain_1	0	0
00613_Putative_protein_p41	0	0
00614_VRR-NUC_domain	0	0
00615_Virulence-associated_protein_E	0	0
00616_phage_regulatory_protein;_Rha_family	0	0
[truncated: 2,247 more rows]

## Sheet: MAG_BO167_anoxic
Annotation	Mean	SD	Gene
01337_Carbon_monoxide_dehydrogenase/acetyl-CoA_synthase_subunit_alpha	4.2359	0.757039
01339_2Fe-2S_iron-sulfur_cluster_binding_domain;C-terminal_domain_of_RACo_the_ASKHA_domain;RACo_linker_region;RACo_middle_region	2.24276	0.411059
03080_Formate--tetrahydrofolate_ligase	2.23719	0.332764
01342_5-methyltetrahydrofolate:corrinoid/iron-sulfur_protein_co-methyltransferase	1.57956	0.218857
04003_FAD_dependent_oxidoreductase;FAD_binding_domain;4Fe-4S_binding_domain;4Fe-4S_dicluster_domain;4Fe-4S_dicluster_domain;NAD(P)-binding_Rossmann-like_domain;Pyridine_nucleotide-disulphide_oxidoreductase;Pyridine_nucleotide-disulphide_oxidoreductase	1.54895	0.11361
04195_Electron_transfer_flavoprotein_subunit_alpha	1.45811	0.109258
01338_Corrinoid/iron-sulfur_protein_large_subunit	1.40897	0.276203
01009_Probable_manganese-dependent_inorganic_pyrophosphatase	1.39601	0.137924
02380_ATP_synthase_subunit_c	1.30824	0.16774
01341_Corrinoid/iron-sulfur_protein_small_subunit	0.983036	0.136136
01277_ell_wall_binding_domain_2_(CWB2)	0.894747	0.0675802
04194_Electron_transfer_flavoprotein_subunit_beta	0.864668	0.0470546
01340_Uncharacterized_ATP-binding_protein_MJ0685	0.842102	0.20965
04201_Pyruvate:ferredoxin_oxidoreductase	0.830078	0.095509
[truncated: 4,232 more rows]

## Sheet: MAG_CO4_oxic
Annotation	Mean	SD	Gene
04472_hypothetical_protein	7.24506	0.630718
[truncated: 4,694 more rows]

## Sheet: MAG_CO4_anoxic
Annotation	Mean	SD	Gene
04472_hypothetical_protein	6.40893	0.198939
[truncated: 4,694 more rows]
