# Supplementary material for: Growth of sulfate-reducing Desulfobacterota and Bacillota at periodic oxygen stress of 50% air-O2 saturation
Source: Microbiome. 2024 Oct 4;12:191. doi: 10.1186/s40168-024-01909-7 (PMC11451228; doi:10.1186/s40168-024-01909-7)
Supplement: Supplementary file 5 — Supplementary Material 4. [file 40168_2024_1909_MOESM4_ESM.zip › Source data/Source_Data_Figure_4.xlsx]

## Sheet: MAG_BO58_oxic
Annotation	Mean	SD	Gene
02045_hypothetical_protein	10.4808	2.18122
02002_hypothetical_protein	7.07525	0.624574
02057_Adenylylsulfate_reductase_subunit_alpha	3.00889	0.655255	aprA
02003_hypothetical_protein	2.87116	0.72132
01174_HSP20-like_domain_found_in_ArsA;Hsp20/alpha_crystallin_family	1.78247	0.501464
00220_hypothetical_protein	1.54642	1.15082
01935_Zinc_resistance-associated_protein_homolog	1.36432	0.444619
01332_hypothetical_protein	1.21974	0.458395
01365_ATP_synthase_epsilon_chain	1.1081	0.548513
01678_Rubredoxin	1.02753	0.269487	rub
01496_Sulfite_reductase;_dissimilatory-type_subunit_beta	0.951578	0.324092	dsrB
02055_Sulfate_adenylyltransferase	0.94183	0.32527	sat
00834_Methyl-accepting_chemotaxis_protein_PA2652	0.941073	0.52739
01184_Menaquinone_reductase;_integral_membrane_subunit	0.901509	0.370495
00840_Lon_protease	0.896645	0.212141
01366_ATP_synthase_subunit_beta	0.801462	0.247949
02082_HSP20-like_domain_found_in_ArsA;Hsp20/alpha_crystallin_family	0.788907	0.274401
01911_Periplasmic_[NiFe]_hydrogenase_large_subunit	0.74817	0.609749
01774_hypothetical_protein	0.73669	0.386313
01024_60_kDa_chaperonin	0.700795	0.24617	groL
01762_Universal_stress_protein_MJ0531	0.653743	0.142949
01677_Desulfoferrodoxin	0.634658	0.375231	dfx
00036_Sulfite_reductase;_dissimilatory-type_subunit_gamma	0.630101	0.123247	dsrC
01176_Heavy-metal_resistance	0.611844	0.207614
00283_Glycine_zipper;YMGG-like_Gly-zipper;Glycine_zipper_2TM_domain	0.606475	0.184639
01100_Chaperone_protein_HtpG	0.595564	0.541343	HtpG
00100_hypothetical_protein	0.581414	0.179328
01117_hypothetical_protein	0.565409	0.137288
02024_Pyruvate:ferredoxin_oxidoreductase	0.555656	0.224857
01661_Class_III_cytochrome_C_family	0.551159	0.250667
01107_60_kDa_chaperonin	0.514859	0.299655
00643_hypothetical_protein	0.512799	0.133344
01559_30S_ribosomal_protein_S1	0.509532	0.227871
01991_Tungsten-containing_aldehyde_ferredoxin_oxidoreductase	0.497972	0.417095
01676_Rubrerythrin	0.493512	0.175061	rbr
01957_Sulfite_exporter_TauE/SafE	0.462154	0.193827
00877_Fe(2+)_transport_protein_A/Fe(2+)_transporter_FeoB_fusion_protein	0.458953	0.0938525
01324_Nitrogen_fixation_protein_NifU	0.455044	0.0421427
00611_Alkyl_hydroperoxide_reductase_C	0.453315	0.186064	ahp
01497_Sulfite_reductase;_dissimilatory-type_subunit_alpha	0.427067	0.204661	dsrA
01103_Inner_membrane_protein_YbhL	0.425595	0.245757
01432_Flagellar_filament_31.3_kDa_core_protein	0.401781	0.215096
00530_hypothetical_protein	0.39169	0.0781097
02083_17.7_kDa_class_I_heat_shock_protein	0.378246	0.165672
00421_EF_hand	0.365087	0.289936
00844_hypothetical_protein	0.35359	0.0834908
02056_Adenylylsulfate_reductase_subunit_beta	0.345566	0.266902	aprB
00959_MlaC_protein	0.341429	0.214512
00176_hypothetical_protein	0.306185	0.260302
01367_ATP_synthase_gamma_chain	0.305847	0.261373
01462_Formate_dehydrogenase_subunit_beta	0.303348	0.144797
01679_Rubredoxin-oxygen_oxidoreductase	0.296709	0.202391	roo
01086_Fimbrial_protein_Q	0.295536	0.0930553
02273_hypothetical_protein	0.279366	0.170398
01718_hypothetical_protein	0.277724	0.216217
01843_Elongation_factor_Tu	0.27563	0.201146
00285_NADP-dependent_malic_enzyme	0.271602	0.0862991
00519_Glycosyl_transferase_family_2;Glycosyl_hydrolases_family_17;Glycosyltransferase_like_family_2;Glycosyl_transferase_family_21;Glycosyl_transferase_family_group_2	0.270745	0.122047
00845_hypothetical_protein	0.266221	0.199366
00033_hypothetical_protein	0.262503	0.11364
00712_4Fe-4S_binding_domain;4Fe-4S_binding_domain	0.258699	0.392257
00135_hypothetical_protein	0.256564	0.100032
00326_Leucine-specific-binding_protein	0.252885	0.170955
01152_Glycolate_permease_GlcA	0.251413	0.107898
01506_Multidrug_resistance_protein_MdtA	0.250556	0.0727939
01806_DNA-directed_RNA_polymerase_subunit_alpha	0.242478	0.0823477
01325_Cysteine_desulfurase_2	0.241322	0.14228
00803_50S_ribosomal_protein_L27	0.240567	0.136725
00139_flagellar_hook-associated_protein_3	0.238079	0.166325
01831_Elongation_factor_G	0.236091	0.04839
00013_Chaperone_protein_DnaJ	0.234168	0.408387	dnaJ
00486_Phenylacetate-coenzyme_A_ligase	0.231507	0.150229
00346_Carbamoyl-phosphate_synthase_small_chain	0.230656	0.198746
00098_putative_delta-1-pyrroline-5-carboxylate_dehydrogenase	0.228052	0.197584
01636_Sulfite_exporter_TauE/SafE	0.22684	0.212004
02095_OmpA_family;von_Willebrand_factor_type_A_domain	0.224552	0.0554762
01369_ATP_synthase_subunit_delta	0.221856	0.133245
01827_50S_ribosomal_protein_L23	0.220301	0.308341
01337_ATP_synthase_subunit_a	0.219969	0.136674
01912_Periplasmic_[NiFe]_hydrogenase_small_subunit_1	0.218505	0.110334
00064_Chemotaxis_protein_CheW	0.218204	0.228306
00179_Carbamoyl-phosphate_synthase_large_chain	0.217332	0.105435
01468_Probable_histidine-binding_protein	0.214471	0.221736
01584_Proton-conducting_membrane_transporter	0.210766	0.231871
00351_Sulfite_reductase;_dissimilatory-type_subunit_gamma	0.207517	0.161173
01516_Receptor_family_ligand_binding_region;Periplasmic_binding_protein_domain;Periplasmic_binding_protein	0.206942	0.177072
00469_TolB_amino-terminal_domain	0.202593	0.186857
01761_hypothetical_protein	0.200359	0.254865
00624_Response_regulator_receiver_domain;Tetratricopeptide_repeat;TPR_repeat;Tetratricopeptide_repeat;Tetratricopeptide_repeat;Tetratricopeptide_repeat;Tetratricopeptide_repeat;Tetratricopeptide_repeat;Tetratricopeptide_repeat;Tetratricopeptide_repeat;Tetratricopeptide_repeat;Tetratricopeptide_repeat	0.196411	0.027214
00644_hypothetical_protein	0.193957	0.144986
01673_Chemoreceptor_protein_A	0.193359	0.0952525
00506_ATP_phosphoribosyltransferase	0.18968	0.211273
00225_hypothetical_protein	0.189381	0.224812
01461_Formate_dehydrogenase_subunit_alpha	0.187601	0.264465
00157_Polyribonucleotide_nucleotidyltransferase	0.187052	0.107139
01811_hypothetical_protein	0.186643	0.130599
00713_Cupin_domain	0.18622	0.221208
01738_hypothetical_protein	0.184723	0.0110962
01150_Cysteine-rich_domain;4Fe-4S_binding_domain;4Fe-4S_dicluster_domain;4Fe-4S_dicluster_domain;4Fe-4S_dicluster_domain;4Fe-4S_dicluster_domain;LUD_domain	0.178416	0.138155
01172_hypothetical_protein	0.175788	0.0886194
00156_30S_ribosomal_protein_S15	0.175663	0.122581
00457_Polysulphide_reductase;_NrfD	0.175514	0.109775	dsrP
01766_EF_hand;EF_hand;EF-hand_domain;EF-hand_domain_pair	0.174382	0.225583
00105_Adenosylhomocysteinase	0.173719	0.162572
01582_NADH-quinone_oxidoreductase_subunit_N	0.172894	0.171727
00034_50S_ribosomal_protein_L31	0.17173	0.143749
00171_Cytochrome_bd_ubiquinol_oxidase_subunit_2	0.1697	0.123338	cydB
01447_hypothetical_protein	0.169425	0.0559282
02044_hypothetical_protein	0.169126	0.0551171
02061_hypothetical_protein	0.168634	0.337268
01544_Outer_membrane_protein_(OmpH-like)	0.168308	0.150989
00397_Cytosolic_Fe-S_cluster_assembly_factor_NUBP2_homolog	0.166878	0.149606
00724_hypothetical_protein	0.166836	0.223929
00366_Cache_3/Cache_2_fusion_domain;Cache_domain;HAMP_domain;Methyl-accepting_chemotaxis_protein_(MCP)_signalling_domain	0.165666	0.0692559
00786_Cation/acetate_symporter_ActP	0.165516	0.0690552
01675_Ferric_uptake_regulator_family	0.165083	0.159308
01023_10_kDa_chaperonin	0.161622	0.125095	groS
00875_FeoB-associated_Cys-rich_membrane_protein	0.161348	0.0465471
00864_Leu/Ile/Val-binding_protein_homolog_2	0.153829	0.0781181
01835_DNA-directed_RNA_polymerase_subunit_beta	0.153829	0.0781181
00952_hypothetical_protein	0.151815	0.163608
01687_Iron-sulfur_cluster_carrier_protein	0.149785	0.117635
01635_hypothetical_protein	0.148653	0.0391104
00228_Bacterial_non-heme_ferritin	0.14808	0.142455
00274_Probable_histidine-binding_protein	0.147522	0.12726
00363_Cyclic_di-GMP_phosphodiesterase_CdgJ	0.147292	0.177181
01520_peptidoglycan-associated_lipoprotein	0.145876	0.137893
00623_Flagellar_filament_33_kDa_core_protein	0.145751	0.0641029
00502_hypothetical_protein	0.143613	0.141795
00147_Flagellar_basal-body_rod_protein_FlgG	0.143162	0.181733
01829_50S_ribosomal_protein_L3	0.143156	0.118189
01726_Thioredoxin_2	0.141149	0.162991	trxA
02147_PAS_domain_S-box_protein	0.140551	0.222496
01588_Hdr-like_menaquinol_oxidoreductase_iron-sulfur_subunit_2	0.137673	0.0513606
01815_50S_ribosomal_protein_L6	0.137389	0.14174
01826_50S_ribosomal_protein_L2	0.134771	0.144246
00084_Glucose-1-phosphate_thymidylyltransferase	0.134227	0.167661
00500_hypothetical_protein	0.133929	0.126631
00723_UvrABC_system_protein_A	0.133889	0.17727
00588_flagellar_motor_switch_protein_FliN	0.133057	0.0620119
00879_hypothetical_protein	0.133048	0.113995
00726_Outer_membrane_protein_(OmpH-like)	0.131925	0.144073
00750_C4-type_zinc_ribbon_domain	0.131925	0.144073
02108_hypothetical_protein	0.131666	0.163581
02105_hypothetical_protein	0.131367	0.144258
02274_Sulfite_exporter_TauE/SafE	0.131068	0.163304
01395_Cytochrome_C_oxidase;_cbb3-type;_subunit_III_;Cytochrome_c	0.131035	0.100424
01756_hypothetical_protein	0.130767	0.202145
01080_Acetyl-coenzyme_A_synthetase	0.130169	0.104302
01531_Adenosine_kinase	0.126476	0.252951
01552_diguanylate_cyclase_(GGDEF)_domain	0.126476	0.252951
01692_Sensor_protein_QseC	0.126476	0.252951
01809_30S_ribosomal_protein_S13	0.126409	0.0887431
02060_4Fe-4S_dicluster_domain;4Fe-4S_dicluster_domain;4Fe-4S_dicluster_domain;4Fe-4S_dicluster_domain	0.12472	0.101665	qmoC
01837_50S_ribosomal_protein_L10	0.124113	0.0476399
01173_hypothetical_protein	0.122376	0.0977331
00370_Multidrug_resistance_protein_MdtA	0.122241	0.122179
00166_Putative_zinc_metalloprotease_mll0638	0.121942	0.108332
02221_Multidrug_efflux_pump_subunit_AcrB	0.121793	0.120695
01749_diguanylate_cyclase_(GGDEF)_domain	0.121344	0.20192
01156_Glycolate_oxidase_subunit_GlcD	0.121259	0.130862
00146_Flagellar_basal-body_rod_protein_FlgG	0.120362	0.129378
02077_50S_ribosomal_protein_L13	0.120306	0.183645
01186_Menaquinone_reductase;_molybdopterin-binding-like_subunit	0.119488	0.142806
01850_Chemotaxis_protein_CheV	0.118591	0.141432
01563_NADH_dehydrogenase-like_protein_YjlD	0.11735	0.0720765
02203_efflux_transporter;_RND_family;_MFP_subunit	0.117051	0.0463602
00451_Predicted_membrane_protein_(DUF2318)	0.115839	0.153179
01335_Putative_F0F1-ATPase_subunit_Ca2+/Mg2+_transporter	0.115839	0.153179
02174_Cytochrome_P460	0.11543	0.0944756
00369_Multidrug_resistance_protein_MdtB	0.114871	0.0978283
00150_Transcription_termination/antitermination_protein_NusA	0.114298	0.0870458
01170_Cysteine-rich_domain;FAD_linked_oxidases;_C-terminal_domain;FAD_binding_domain_;4Fe-4S_binding_domain;4Fe-4S_dicluster_domain;4Fe-4S_dicluster_domain;4Fe-4S_dicluster_domain;4Fe-4S_dicluster_domain	0.113086	0.226171
01824_50S_ribosomal_protein_L22	0.11167	0.107458
01120_Phosphoribosylformylglycinamidine_cyclo-ligase	0.110852	0.181203
02278_Sulfite_exporter_TauE/SafE	0.110813	0.0835036
01063_Universal_stress_protein_family	0.110254	0.093794
01412_Glycosyl_transferase_family_2;Glycosyltransferase_like_family_2	0.107692	0.159271
01722_diguanylate_cyclase_(GGDEF)_domain	0.107203	0.0821599
01383_Motility_protein_B	0.106534	0.213068
01834_DNA-directed_RNA_polymerase_subunit_beta'	0.105922	0.078318
00783_hypothetical_protein	0.105662	0.0891168
01833_30S_ribosomal_protein_S12	0.105662	0.0891168
00140_flagellar_hook-associated_protein_FlgK	0.105064	0.0883729
00300_OmpA_family	0.105064	0.0883729
01133_Enolase	0.10445	0.15245
01839_50S_ribosomal_protein_L11	0.103592	0.0929837
01490_Winged_helix-turn-helix_DNA-binding;C-methyltransferase_C-terminal_domain	0.103333	0.135031
02192_Nitrogen_assimilation_regulatory_protein_NtrX	0.102735	0.0783641
00020_Flagellar_biosynthesis_protein_FlhA	0.101878	0.125403
00155_tRNA_pseudouridine_synthase_B	0.101604	0.0500805
00400_hypothetical_protein	0.100472	0.160776
02201_Putative_zinc-finger	0.100472	0.160776
02087_Uncharacterised_ArCR;_COG2043	0.0988655	0.126454
01193_rare_lipoprotein_A	0.0987013	0.116366
00368_Multidrug_resistance_protein_MdtC	0.0981429	0.0720647
01805_50S_ribosomal_protein_L17	0.0981429	0.0720647
02088_4-pyridoxolactonase	0.0981429	0.0720647
02127_Tetratricopeptide_repeat;TPR_repeat;Tetratricopeptide_repeat;Tetratricopeptide_repeat;Tetratricopeptide_repeat;Tetratricopeptide_repeat;Tetratricopeptide_repeat;Tetratricopeptide_repeat;Tetratricopeptide_repeat;Tetratricopeptide_repeat	0.0981429	0.0720647
00081_Outer_membrane_efflux_protein	0.09642	0.100241
00869_PPIC-type_PPIASE_domain;PPIC-type_PPIASE_domain;PPIC-type_PPIASE_domain;SurA_N-terminal_domain;SurA_N-terminal_domain	0.0962705	0.06395
01153_Acetate_kinase	0.0952161	0.109982
00589_Flagellar_basal_body-associated_protein_FliL	0.094697	0.189394
01840_Transcription_termination/antitermination_protein_NusG	0.094697	0.189394
01795_Bacterial_extracellular_solute-binding_proteins;_family_3	0.0943981	0.133923
00524_Dihydroxy-acid_dehydratase	0.0940993	0.108661
01187_Menaquinone_reductase;_multiheme_cytochrome_c_subunit	0.0935261	0.0535696
00107_HAMP_domain;Helical_bimodular_sensor_domain;Methyl-accepting_chemotaxis_protein_(MCP)_signalling_domain	0.0935016	0.187003
00573_Coenzyme_A_biosynthesis_bifunctional_protein_CoaBC	0.0935016	0.187003
01558_Putative_protease_MJ0651	0.0935016	0.187003
01585_NADH-quinone_oxidoreductase_subunit_M	0.0932188	0.0793726
01817_50S_ribosomal_protein_L5	0.0913464	0.084424
01079_FlxA-like_protein	0.0908981	0.0833974
01701_PAS_domain_S-box_protein	0.0906238	0.105149
00692_Radical_SAM_superfamily	0.0900654	0.0691698
00487_Undecaprenyl-diphosphatase	0.0900409	0.128503
02034_MgtE_intracellular_N_domain	0.0893576	0.0792904
01427_Elongation_factor_G_2	0.0892082	0.0690776
01639_Elongation_factor_Ts	0.0892082	0.0690776
01823_30S_ribosomal_protein_S3	0.0892082	0.0690776
01397_NAD(P)H_dehydrogenase_(quinone)	0.0874374	0.0664018
01097_Alanine_dehydrogenase	0.086879	0.0787328
01368_ATP_synthase_subunit_alpha	0.086879	0.0787328
01720_Protein-glutamate_methylesterase/protein-glutamine_glutaminase	0.0867296	0.0681552
01154_Phosphate_acetyltransferase	0.0865801	0.0777368
01807_30S_ribosomal_protein_S4	0.0865801	0.0777368
00594_Chromosomal_replication_initiator_protein_DnaA	0.0863058	0.0765674
02202_LTXXQ_motif_family_protein;Heavy-metal_resistance	0.0862813	0.133017
00055_L-aspartate_oxidase	0.084317	0.168634
00077_hypothetical_protein	0.084317	0.168634
01347_dTDP-glucose_4;6-dehydratase	0.084317	0.168634
01480_Acyl_carrier_protein	0.084317	0.168634
01975_molybdenum-pterin_binding_domain	0.0825462	0.09536
00186_Formate_dehydrogenase_2_subunit_alpha_(cytochrome_c-553)	0.0822622	0.0967451
00733_30S_ribosomal_protein_S16	0.0822622	0.0967451
00516_hypothetical_protein	0.0819878	0.0699827
00433_GYF_domain_2;Tubulin_like	0.081689	0.0699128
00170_Cytochrome_bd_ubiquinol_oxidase_subunit_1	0.0799182	0.107002	cydA
01037_Tetratricopeptide_repeat;TPR_repeat;Tetratricopeptide_repeat;Tetratricopeptide_repeat;Tetratricopeptide_repeat;Tetratricopeptide_repeat;Tetratricopeptide_repeat;Tetratricopeptide_repeat;Tetratricopeptide_repeat;Tetratricopeptide_repeat;Tetratricopeptide_repeat	0.0796587	0.0952037
01836_50S_ribosomal_protein_L7/L12	0.0793598	0.0554416
00906_Aspartate-semialdehyde_dehydrogenase	0.079061	0.0942882
00601_Heavy-metal-associated_domain	0.0788014	0.0833025
01465_3;4-dihydroxy-2-butanone_4-phosphate_synthase	0.0770637	0.0548477
00756_Polymer-forming_cytoskeletal	0.074743	0.0796698
00015_Domain_of_unknown_function_(DUF4340)	0.0744687	0.08748
00587_Flagellar_biosynthesis_protein;_FliO	0.0736115	0.0742728
01476_Large_ribosomal_RNA_subunit_accumulation_protein_YceD	0.0736115	0.0742728
01431_Flagellar_hook-associated_protein_2_C-terminus;Flagellar_hook-associated_protein_2_N-terminus	0.0721395	0.092616
00030_UDP-3-O-acyl-N-acetylglucosamine_deacetylase	0.0718407	0.0925209
00804_50S_ribosomal_protein_L21	0.0718407	0.0925209
01977_Methyl-accepting_chemotaxis_protein_McpP	0.0718407	0.0925209
02262_Putative_zinc-_or_iron-chelating_domain	0.0718407	0.0925209
01554_PAS_domain_S-box_protein	0.0710227	0.142045
02118_Probable_alcohol_dehydrogenase	0.0710227	0.142045
00707_Probable_pyruvoyl-dependent_arginine_decarboxylase	0.0707239	0.0905633
01330_Integration_host_factor_subunit_alpha	0.0707239	0.0905633
00498_Four_helix_bundle_sensory_module_for_signal_transduction;HAMP_domain;Methyl-accepting_chemotaxis_protein_(MCP)_signalling_domain	0.0701262	0.140252
00568_Ketoisovalerate_oxidoreductase_subunit_VorB	0.0701262	0.140252
00691_Radical_SAM_superfamily;Iron-sulfur_cluster-binding_domain	0.0701262	0.140252
00145_flagella_basal_body_P-ring_formation_protein_FlgA	0.0689861	0.046318
00785_Inner_membrane_protein_YjcH	0.0678301	0.0888368
01838_50S_ribosomal_protein_L1	0.0678301	0.0888368
00219_30S_ribosomal_protein_S1	0.0658328	0.0817907
00958_MlaA_lipoprotein	0.0658328	0.0817907
01574_NAD(P)H-quinone_oxidoreductase_subunit_3	0.0658328	0.0817907
01877_Lipoprotein-releasing_system_ATP-binding_protein_LolD	0.0658328	0.0817907
02156_Pyruvate_kinase_1	0.0658328	0.0817907
02242_Putative_type_I_restriction_enzyme_MpnORFDP_M_protein	0.0658328	0.0817907
00698_B12_binding_domain;Radical_SAM_superfamily	0.0655339	0.0816522
01183_HD_domain;HD_domain	0.0655339	0.0816522
01589_Nitrate_reductase_gamma_subunit	0.0655339	0.0816522
02279_hypothetical_protein	0.0655339	0.0816522
00005_Imidazole_glycerol_phosphate_synthase_subunit_HisH	0.0646204	0.129241
00984_Response_regulator_protein_VraR	0.0646204	0.129241
01019_Glycogen_synthase	0.0646204	0.129241
01248_Glycosyl_transferase_family_2;Glycosyltransferase_like_family_2	0.0646204	0.129241
00410_Cache_domain;HAMP_domain;Stage_II_sporulation_protein_E_(SpoIIE)	0.0635036	0.0892843
01545_Outer_membrane_protein_assembly_factor_BamA	0.0635036	0.0892843
01872_Phenolphthiocerol/phthiocerol_polyketide_synthase_subunit_C	0.0635036	0.0892843
00396_Dinitrogenase_iron-molybdenum_cofactor	0.0632047	0.0443716
00809_Oxidoreductase_molybdopterin_binding_domain	0.0632047	0.0443716
01878_Outer_membrane_efflux_protein	0.0632047	0.0443716
02204_MacB-like_periplasmic_core_domain	0.0632047	0.0443716
01495_hypothetical_protein	0.0630553	0.0582653	dsrD
00001_Creatinase/Prolidase_N-terminal_domain;Metallopeptidase_family_M24	0.0629059	0.0881616
00027_hypothetical_protein	0.0629059	0.0881616
00074_hypothetical_protein	0.0591856	0.118371
00508_T3SS_negative_regulator;GrlR	0.0591856	0.118371
01067_Acidic_cytochrome_c3	0.0591856	0.118371
01578_NADH-quinone_oxidoreductase_subunit_H_1	0.0590362	0.089656
00782_hypothetical_protein	0.0585879	0.0884721
00394_Flavodoxin-like_fold;NADPH-dependent_FMN_reductase	0.0584385	0.116877
00504_High-molecular-weight_cytochrome_c	0.0584385	0.116877
00858_HAMP_domain;Methyl-accepting_chemotaxis_protein_(MCP)_signalling_domain	0.0583136	0.079606
01269_LysM_domain;Transglycosylase_SLT_domain	0.0583136	0.079606
01419_hypothetical_protein	0.0583136	0.079606
01919_GAF_domain;GAF_domain;GAF_domain;HD_domain;HD_domain	0.0583136	0.079606
02080_CBS_domain	0.0583136	0.079606
00024_Chemotaxis_protein_CheY	0.0559844	0.0661656
00185_Formate_dehydrogenase_2_subunit_beta_(cytochrome_c-553)	0.0559844	0.0661656
00263_Cache_domain;Methyl-accepting_chemotaxis_protein_(MCP)_signalling_domain	0.0559844	0.0661656
00533_O-acetyl-L-homoserine_sulfhydrylase	0.0559844	0.0661656
00761_Vitamin_B12-dependent_ribonucleoside-diphosphate_reductase	0.0559844	0.0661656
02195_Elongation_factor_4	0.0559844	0.0661656
00213_Transcriptional_repressor_SmtB_homolog	0.0556856	0.0659348
00688_B12_binding_domain;Radical_SAM_superfamily	0.0556856	0.0659348
01113_L;D-transpeptidase_catalytic_domain	0.0556856	0.0659348
01291_MJ0042_family_finger-like_domain	0.0556856	0.0659348
01422_Probable_glycine_dehydrogenase_(decarboxylating)_subunit_2	0.0556856	0.0659348
01502_Pirin-like_protein_CC_0481	0.0556856	0.0659348
00576_Sporulation_initiation_inhibitor_protein_Soj	0.055426	0.0906014
01306_OmpW_family;Outer_membrane_protein_beta-barrel_domain;Opacity_family_porin_protein;Lipid_A_3-O-deacylase_(PagL);Surface_antigen	0.0551272	0.046897
01938_Cell_division_protein_FtsA	0.0551272	0.046897
00290_Tetratricopeptide_repeat;TPR_repeat;Tetratricopeptide_repeat;Tetratricopeptide_repeat;Tetratricopeptide_repeat;Tetratricopeptide_repeat;Tetratricopeptide_repeat	0.0539956	0.0796183
01987_Membrane-bound_lytic_murein_transglycosylase_F	0.0516665	0.0675155
01512_High-affinity_branched-chain_amino_acid_transport_ATP-binding_protein_BraG	0.051517	0.0396355
01185_Menaquinone_reductase;_iron-sulfur_cluster-binding_subunit	0.0513676	0.039182
00689_Uncharacterized_methyltransferase_PH0819	0.0512182	0.0667166
00870_HTH-type_transcriptional_activator_HxlR	0.0502361	0.0803881
00032_Peptide_chain_release_factor_1	0.0484653	0.0969305
00634_PAS_domain_S-box_protein	0.0484653	0.0969305
00810_PAS_domain_S-box_protein;diguanylate_cyclase_(GGDEF)_domain	0.0484653	0.0969305
01167_Predicted_permease	0.0484653	0.0969305
01241_Uncharacterised_conserved_protein_(DUF2156);Lysylphosphatidylglycerol_synthase_TM_region	0.0484653	0.0969305
01279_hypothetical_protein	0.0484653	0.0969305
01930_Protein_of_unknown_function_DUF115	0.0484653	0.0969305
02006_Phosphoribosylaminoimidazole-succinocarboxamide_synthase	0.0484653	0.0969305
00235_Carbonic_anhydrase	0.0479069	0.0553256
00280_DSBA-like_thioredoxin_domain;Thioredoxin-like_domain;Thioredoxin	0.0473485	0.094697
00404_Domain_of_unknown_function_(DUF202);Type_II_secretion_system_(T2SS);_protein_E;_N-terminal_domain	0.0473485	0.094697
00413_Phosphopantetheine_attachment_site	0.0473485	0.094697
00650_Glutamine_synthetase	0.0473485	0.094697
00738_Phosphomannomutase/phosphoglucomutase	0.0473485	0.094697
01053_Fic/DOC_family	0.0473485	0.094697
01108_10_kDa_chaperonin	0.0473485	0.094697
01373_Peptidoglycan_D;D-transpeptidase_MrdA	0.0473485	0.094697
01430_flagellar_protein_FliS	0.0473485	0.094697
01508_Macrolide_export_ATP-binding/permease_protein_MacB	0.0473485	0.094697
01547_Lipoprotein-releasing_system_transmembrane_protein_LolE	0.0473485	0.094697
01634_hypothetical_protein	0.0473485	0.094697
01721_hypothetical_protein	0.0473485	0.094697
01841_preprotein_translocase;_SecE_subunit	0.0471991	0.0669615
00238_Isoleucine--tRNA_ligase	0.0470497	0.0543304
00453_Hdr-like_menaquinol_oxidoreductase_cytochrome_b-like_subunit	0.0470497	0.0543304	dsrM
00586_Flagellar_biosynthetic_protein_FliP	0.0470497	0.0543304
00901_HAMP_domain;Histidine_kinase-;_DNA_gyrase_B-;_and_HSP90-like_ATPase;His_Kinase_A_(phospho-acceptor)_domain	0.0470497	0.0543304
01105_Ribonuclease_R	0.0470497	0.0543304
01382_Motility_protein_A	0.0470497	0.0543304
01586_NADH-quinone_oxidoreductase_subunit_N_2	0.0470497	0.0543304
01612_hemerythrin-like_metal-binding_domain	0.0470497	0.0543304
01649_Transcription_antitermination_protein_NusB	0.0470497	0.0543304
01725_Acyl-CoA_dehydrogenase;_C-terminal_domain;Acyl-CoA_dehydrogenase;_N-terminal_domain	0.0470497	0.0543304
02256_Translation_initiation_factor_IF-3	0.0470497	0.0543304
00052_FlgO_protein	0.0467508	0.0935016
00159_MATE_efflux_family_protein	0.0467508	0.0935016
00374_Catalase	0.0467508	0.0935016	katA
00442_selenium_metabolism_protein_YedF	0.0467508	0.0935016
00954_Polysaccharide_biosynthesis_enzyme_WcbI	0.0467508	0.0935016
01139_DNA_polymerase_III_subunit_alpha	0.0467508	0.0935016
01175_hypothetical_protein	0.0467508	0.0935016
01255_Phosphatidylglycerol--prolipoprotein_diacylglyceryl_transferase	0.0467508	0.0935016
01407_hypothetical_protein	0.0467508	0.0935016
01464_AhpC/TSA_family;Redoxin	0.0467508	0.0935016
01504_Rhodanese-like_domain	0.0467508	0.0935016
01594_Protein-L-isoaspartate(D-aspartate)_O-methyltransferase_(PCMT)	0.0467508	0.0935016
02000_Tetratricopeptide_repeat;Tetratricopeptide_repeat	0.0467508	0.0935016
02248_HicA_toxin_of_bacterial_toxin-antitoxin;	0.0467508	0.0935016
02257_Threonine--tRNA_ligase	0.0467508	0.0935016
02265_Magnesium-transporting_ATPase;_P-type_1	0.0467508	0.0935016
02290_Hydantoinase/oxoprolinase;Hydantoinase/oxoprolinase_N-terminal_region	0.0467508	0.0935016
01007_Membrane_protein_insertase_YidC	0.0444547	0.0514686
02091_4Fe-4S_single_cluster_domain;4Fe-4S_single_cluster_domain;Radical_SAM_superfamily;Iron-sulfur_cluster-binding_domain	0.0444547	0.0514686
01050_hypothetical_protein	0.0441473	0.060962
01194_Putative_RNA-binding_protein_RbpE	0.0431407	0.0665087
00026_hypothetical_protein	0.0421585	0.084317
00045_Biotin-requiring_enzyme	0.0421585	0.084317
00104_OsmC-like_protein	0.0421585	0.084317
00130_Aspartyl/glutamyl-tRNA(Asn/Gln)_amidotransferase_subunit_B	0.0421585	0.084317
00203_Sulfhydrogenase_2_subunit_alpha	0.0421585	0.084317
00236_FlaG_protein	0.0421585	0.084317
00259_Oligopeptide-binding_protein_AppA	0.0421585	0.084317
00311_hypothetical_protein	0.0421585	0.084317
00518_PEGA_domain	0.0421585	0.084317
00575_hypothetical_protein	0.0421585	0.084317
00581_hypothetical_protein	0.0421585	0.084317
00604_hypothetical_protein	0.0421585	0.084317
00609_BON_domain	0.0421585	0.084317
00637_hypothetical_protein	0.0421585	0.084317
00648_EamA-like_transporter_family	0.0421585	0.084317
00694_hypothetical_protein	0.0421585	0.084317
00708_Probable_deoxyhypusine_synthase_2	0.0421585	0.084317
00711_Hydroxylamine_reductase	0.0421585	0.084317
00753_Nitrogen_regulatory_protein_P-II	0.0421585	0.084317
00802_GTPase_Obg	0.0421585	0.084317
00899_Response_regulator_protein_PilR	0.0421585	0.084317
00907_Methylenetetrahydrofolate_reductase_1	0.0421585	0.084317
00928_Methyl-accepting_chemotaxis_protein_(MCP)_signalling_domain	0.0421585	0.084317
00941_Bacterial_extracellular_solute-binding_proteins;_family_3	0.0421585	0.084317
00977_Protein_of_unknown_function_(DUF3108)	0.0421585	0.084317
01029_N-acetyl-gamma-glutamyl-phosphate_reductase	0.0421585	0.084317
01052_AAA_ATPase_domain;AAA_domain	0.0421585	0.084317
01135_hypothetical_protein	0.0421585	0.084317
01270_RNA_methyltransferase;_TrmH_family;_group_3	0.0421585	0.084317
01424_hypothetical_protein	0.0421585	0.084317
01592_Winged_helix_DNA-binding_domain;MarR_family;MarR_family	0.0421585	0.084317
01672_Cytochrome_c554_and_c-prime;Cytochrome_c7_and_related_cytochrome_c	0.0421585	0.084317
01784_Phage_integrase_family	0.0421585	0.084317
01793_Cyclic_nucleotide-binding_domain	0.0421585	0.084317
01867_Uncharacterized_UDP-glucose_epimerase_YtcB	0.0421585	0.084317
01910_Hydrogenase_expression/formation_protein_HupD	0.0421585	0.084317
01917_ThiS_family;Mut7-C_ubiquitin	0.0421585	0.084317
01980_hypothetical_protein	0.0421585	0.084317
02008_30S_ribosomal_protein_S18	0.0421585	0.084317
02014_Methionine--tRNA_ligase	0.0421585	0.084317
02140_HipA_N-terminal_domain;HipA-like_C-terminal_domain	0.0421585	0.084317
02263_Ferredoxin-3	0.0421585	0.084317
00021_SRP54-type_protein;_GTPase_domain	0.0398293	0.0476018
00061_Foldase_protein_PrsA	0.0398293	0.0476018
00385_Probable_membrane_transporter_protein_YjnA	0.0398293	0.0476018
00448_Flavoredoxin	0.0398293	0.0476018
00495_Probable_transcriptional_regulator_flp	0.0398293	0.0476018
01171_Serine--glyoxylate_aminotransferase	0.0398293	0.0476018
01561_BON_domain	0.0398293	0.0476018
01641_Ribosome-recycling_factor	0.0398293	0.0476018
01797_PAS_domain_S-box_protein	0.0398293	0.0476018
01997_hypothetical_protein	0.0398293	0.0476018
02058_CoB--CoM_heterodisulfide_reductase_iron-sulfur_subunit_A_2	0.0398293	0.0476018	qmoA
00060_Domain_of_unknown_function_(DUF4115);Helix-turn-helix_domain	0.0395305	0.0471441
00183_Penicillin-binding_protein_1A	0.0395305	0.0471441
00211_PhoH-like_protein	0.0395305	0.0471441
00591_DNA_gyrase_subunit_A	0.0395305	0.0471441
00798_hypothetical_protein	0.0395305	0.0471441
00898_Cache_3/Cache_2_fusion_domain;Double_sensory_domain_of_two-component_sensor_kinase;HAMP_domain;Methyl-accepting_chemotaxis_protein_(MCP)_signalling_domain;Single_cache_domain_3;Single_cache_domain_3	0.0395305	0.0471441
00916_Probable_S-adenosyl-L-methionine-binding_protein_MTH_1797	0.0395305	0.0471441
00966_hypothetical_protein	0.0395305	0.0471441
00999_Heavy-metal_resistance	0.0395305	0.0471441
01061_hypothetical_protein	0.0395305	0.0471441
01104_Tetraacyldisaccharide_4'-kinase	0.0395305	0.0471441
01217_Glycosyl_transferases_group_1	0.0395305	0.0471441
01314_PEP-utilising_enzyme;_mobile_domain;Pyruvate_phosphate_dikinase;_AMP/ATP-binding_domain	0.0395305	0.0471441
01453_Sulfite_exporter_TauE/SafE	0.0395305	0.0471441
01599_Ribosome-binding_ATPase_YchF	0.0395305	0.0471441
01856_twin_arginine-targeting_protein_translocase;_TatA/E_family	0.0395305	0.0471441
02134_efflux_transporter;_RND_family;_MFP_subunit	0.0395305	0.0471441
02009_50S_ribosomal_protein_L9	0.0372343	0.04374
02186_hypothetical_protein	0.0372343	0.04374
01853_Natural_resistance-associated_macrophage_protein	0.0359203	0.0462604
00664_hypothetical_protein	0.0355114	0.0710227
01020_Glycogen_recognition_site_of_AMP-activated_protein_kinase	0.0355114	0.0710227
01818_50S_ribosomal_protein_L24	0.0355114	0.0710227
02030_Anaerobic_nitric_oxide_reductase_flavorubredoxin	0.0355114	0.0710227
00690_4Fe-4S_single_cluster_domain;4Fe-4S_single_cluster_domain;Radical_SAM_superfamily	0.0352125	0.0448135
00817_Isocitrate_dehydrogenase_[NADP]	0.0352125	0.0448135
01674_PilZ_domain	0.0352125	0.0448135
01132_hypothetical_protein	0.0350631	0.0701262
01770_radical_SAM-linked_protein;radical_SAM_family_uncharacterized_protein	0.0329164	0.0408953
00078_MoaE_protein	0.0323102	0.0646204
00205_Sulfhydrogenase_1_subunit_gamma	0.0323102	0.0646204
00423_hypothetical_protein	0.0323102	0.0646204
00460_Aspartate--tRNA(Asp/Asn)_ligase	0.0323102	0.0646204
00523_hypothetical_protein	0.0323102	0.0646204
00628_Hydrogenase-4_component_B	0.0323102	0.0646204
00703_Nitrogen_regulation_protein_NtrY	0.0323102	0.0646204
00740_hypothetical_protein	0.0323102	0.0646204
01002_Glycerol-3-phosphate_dehydrogenase_[NAD(P)+]	0.0323102	0.0646204
01073_PAS_domain_S-box_protein	0.0323102	0.0646204
01158_ATP-dependent_RNA_helicase_RhlE	0.0323102	0.0646204
01272_Proline--tRNA_ligase	0.0323102	0.0646204
01311_hypothetical_protein	0.0323102	0.0646204
01359_Bacterioferritin	0.0323102	0.0646204
01361_Ribonuclease_Y	0.0323102	0.0646204
01425_hypothetical_protein	0.0323102	0.0646204
01439_hypothetical_protein	0.0323102	0.0646204
01579_4Fe-4S_binding_domain;4Fe-4S_dicluster_domain;4Fe-4S_double_cluster_binding_domain;4Fe-4S_dicluster_domain;4Fe-4S_binding_domain;4Fe-4S_binding_domain;4Fe-4S_dicluster_domain;4Fe-4S_dicluster_domain;4Fe-4S_dicluster_domain	0.0323102	0.0646204
01691_Response_regulator_protein_PmrA	0.0323102	0.0646204
01900_Haem-NO-binding;Methyl-accepting_chemotaxis_protein_(MCP)_signalling_domain;PAS_fold	0.0323102	0.0646204
01950_Ribosomal_RNA_small_subunit_methyltransferase_H	0.0323102	0.0646204
01996_HTH-type_transcriptional_dual_regulator_CecR;_C-terminal_domain;Bacterial_regulatory_proteins;_tetR_family	0.0323102	0.0646204
02025_hypothetical_protein	0.0323102	0.0646204
02076_Alanine--tRNA_ligase	0.0323102	0.0646204
02218_Elongation_factor_P	0.0323102	0.0646204
02223_HTH-type_transcriptional_repressor_NicS	0.0323102	0.0646204
00071_Fibronectin-binding_protein_A_N-terminus_(FbpA);NFACT_protein_RNA_binding_domain	0.0317518	0.0446421
02214_Lipopolysaccharide_export_system_permease_LptF/LptG	0.031453	0.0440808
02289_Histone_deacetylase_domain	0.031453	0.0440808
00651_monofunctional_biosynthetic_peptidoglycan_transglycosylase	0.0279922	0.0330828
01038_Flagellar_basal_body_rod_protein_FlgB	0.0279922	0.0330828
01711_Histidine_kinase-;_DNA_gyrase_B-;_and_HSP90-like_ATPase;His_Kinase_A_(phospho-acceptor)_domain	0.0279922	0.0330828
01825_30S_ribosomal_protein_S19	0.0279922	0.0330828
01854_CBS_domain;FliG_middle_domain;MgtE_intracellular_N_domain;PRC-barrel_domain	0.0279922	0.0330828
02097_LPS_transport_system_D	0.0279922	0.0330828
00602_Copper-transporting_ATPase_1	0.0278428	0.0329674
01808_30S_ribosomal_protein_S11	0.0278428	0.0329674
00610_Presequence_protease_1;_chloroplastic/mitochondrial	0.0242326	0.0484653
01401_Sensor_kinase_CckA	0.0242326	0.0484653
01477_Phosphate_acyltransferase	0.0242326	0.0484653
01822_50S_ribosomal_protein_L16	0.0242326	0.0484653
02054_UDP-glucose_4-epimerase	0.0242326	0.0484653
00059_DNA_repair_protein_RecO	0.0236742	0.0473485
00070_RNA_polymerase-binding_transcription_factor_DksA	0.0236742	0.0473485
00124_Four_helix_bundle_sensory_module_for_signal_transduction;Methyl-accepting_chemotaxis_protein_(MCP)_signalling_domain;Tar_ligand_binding_domain_homologue	0.0236742	0.0473485
00136_flagellar_biosynthesis_anti-sigma_factor_FlgM	0.0236742	0.0473485
00151_small_GTP-binding_protein_domain;translation_initiation_factor_IF-2	0.0236742	0.0473485
00154_Bifunctional_oligoribonuclease_and_PAP_phosphatase_NrnA	0.0236742	0.0473485
00162_DNA_helicase_II	0.0236742	0.0473485
00163_hypothetical_protein	0.0236742	0.0473485
00209_Ornithine_carbamoyltransferase	0.0236742	0.0473485
00217_hypothetical_protein	0.0236742	0.0473485
00221_2-oxoglutarate_carboxylase_small_subunit	0.0236742	0.0473485
00233_Branched-chain-amino-acid_aminotransferase	0.0236742	0.0473485
00256_CHAT_domain;WD40-like_Beta_Propeller_Repeat;Soluble_NSF_attachment_protein;_SNAP;Tetratricopeptide_repeat;Tetratricopeptide_repeat;TPR_repeat;Tetratricopeptide_repeat;Tetratricopeptide_repeat;Tetratricopeptide_repeat;Tetratricopeptide_repeat	0.0236742	0.0473485
00265_efflux_transporter;_RND_family;_MFP_subunit	0.0236742	0.0473485
00318_Glycosyltransferase_family_9_(heptosyltransferase)	0.0236742	0.0473485
00360_Response_regulator_MprA	0.0236742	0.0473485
00424_Probable_multidrug_ABC_transporter_ATP-binding_protein_YbhF	0.0236742	0.0473485
00436_hypothetical_protein	0.0236742	0.0473485
00474_dTDP-glucose_4;6-dehydratase	0.0236742	0.0473485
00480_PAS_domain_S-box_protein	0.0236742	0.0473485
00569_4Fe-4S_binding_domain;4Fe-4S_dicluster_domain;4Fe-4S_double_cluster_binding_domain;4Fe-4S_dicluster_domain;4Fe-4S_binding_domain;4Fe-4S_dicluster_domain;4Fe-4S_binding_domain;4Fe-4S_binding_domain;4Fe-4S_dicluster_domain;4Fe-4S_dicluster_domain	0.0236742	0.0473485
00582_Putative_DNA-binding_protein_MT0521	0.0236742	0.0473485
00675_UDP-glucuronic_acid_decarboxylase_5	0.0236742	0.0473485
00695_Ankyrin_repeat;Ankyrin_repeats_(3_copies);Ankyrin_repeat;Ankyrin_repeats_(many_copies);Ankyrin_repeats_(many_copies)	0.0236742	0.0473485
00701_AdoMet-dependent_heme_synthase	0.0236742	0.0473485
00731_Ribosome_maturation_factor_RimM	0.0236742	0.0473485
00755_hypothetical_protein	0.0236742	0.0473485
00799_Anaerobic_ribonucleoside-triphosphate_reductase	0.0236742	0.0473485
00833_EAL_domain	0.0236742	0.0473485
00905_D-amino-acid_transaminase;_chloroplastic	0.0236742	0.0473485
00969_SsrA-binding_protein	0.0236742	0.0473485
01036_Bifunctional_purine_biosynthesis_protein_PurH	0.0236742	0.0473485
01039_Flagellar_basal-body_rod_protein_FlgC	0.0236742	0.0473485
01041_Flagellar_M-ring_protein	0.0236742	0.0473485
01095_DNA_topoisomerase_1	0.0236742	0.0473485
01096_Inhibitor_of_vertebrate_lysozyme_(Ivy)	0.0236742	0.0473485
01102_NADPH_dehydrogenase	0.0236742	0.0473485
01118_hypothetical_protein	0.0236742	0.0473485
01122_LUD_domain	0.0236742	0.0473485
01142_NlpC/P60_family;NLPC_P60_stabilising_domain;_N_term;SH3_domain_(SH3b1_type);SH3_domain_of_SH3b2_type	0.0236742	0.0473485
01148_Chemoreceptor_protein_A	0.0236742	0.0473485
01247_hypothetical_protein	0.0236742	0.0473485
01265_L-lysine_2;3-aminomutase	0.0236742	0.0473485
01267_hypothetical_protein	0.0236742	0.0473485
01285_hypothetical_protein	0.0236742	0.0473485
01295_Thermostable_monoacylglycerol_lipase	0.0236742	0.0473485
01296_Ornithine_aminotransferase	0.0236742	0.0473485
01326_hypothetical_protein	0.0236742	0.0473485
01327_O-acetylserine_sulfhydrylase	0.0236742	0.0473485
01339_Redox-sensing_transcriptional_repressor_Rex	0.0236742	0.0473485
01437_EF_hand;EF_hand	0.0236742	0.0473485
01438_hypothetical_protein	0.0236742	0.0473485
01450_Chemoreceptor_protein_A	0.0236742	0.0473485
01488_Chemotaxis_protein_CheV	0.0236742	0.0473485
01518_Transcriptional_activator_protein_CzcR	0.0236742	0.0473485
01600_Shikimate_kinase_2	0.0236742	0.0473485
01647_Lipopolysaccharide-assembly	0.0236742	0.0473485
01657_Cobalt-precorrin-5B_C(1)-methyltransferase	0.0236742	0.0473485
01667_hypothetical_protein	0.0236742	0.0473485
01732_Uncharacterized_protein_conserved_in_bacteria_(DUF2179);Uncharacterised_5xTM_membrane_BCR;_YitT_family_COG1284	0.0236742	0.0473485
01814_50S_ribosomal_protein_L18	0.0236742	0.0473485
01820_30S_ribosomal_protein_S17	0.0236742	0.0473485
01868_NAD_dependent_epimerase/dehydratase_family;GDP-mannose_4;6_dehydratase;RmlD_substrate_binding_domain	0.0236742	0.0473485
01879_Biotin-lipoyl_like;HlyD_family_secretion_protein	0.0236742	0.0473485
01928_Dolichyl-phosphate-mannose-protein_mannosyltransferase	0.0236742	0.0473485
02010_Replicative_DNA_helicase	0.0236742	0.0473485
02111_Sulfhydrogenase_1_subunit_gamma	0.0236742	0.0473485
02117_4Fe-4S_dicluster_domain;4Fe-4S_dicluster_domain;4Fe-4S_dicluster_domain;4Fe-4S_dicluster_domain;4Fe-4S_dicluster_domain	0.0236742	0.0473485
02220_Antibiotic_efflux_pump_outer_membrane_protein_ArpC	0.0236742	0.0473485
02254_50S_ribosomal_protein_L20	0.0236742	0.0473485
02283_Uncharacterized_transcriptional_regulatory_protein_YkoG	0.0236742	0.0473485
00056_30S_ribosomal_protein_S20	0.0233754	0.0467508
00057_Glycine--tRNA_ligase_beta_subunit	0.0233754	0.0467508
00088_GDSL-like_Lipase/Acylhydrolase;GDSL-like_Lipase/Acylhydrolase_family	0.0233754	0.0467508
00115_OmpA_family	0.0233754	0.0467508
00121_hypothetical_protein	0.0233754	0.0467508
00142_Rod_binding_protein	0.0233754	0.0467508
00143_Flagellar_P-ring_protein	0.0233754	0.0467508
00301_hypothetical_protein	0.0233754	0.0467508
00335_hypothetical_protein	0.0233754	0.0467508
00345_Tetratricopeptide_repeat;TPR_repeat;Tetratricopeptide_repeat;Tetratricopeptide_repeat;Tetratricopeptide_repeat;Tetratricopeptide_repeat;Tetratricopeptide_repeat;Tetratricopeptide_repeat;Tetratricopeptide_repeat	0.0233754	0.0467508
00349_D-alanine--D-alanine_ligase	0.0233754	0.0467508
00440_PAS_domain_S-box_protein	0.0233754	0.0467508
00454_Hdr-like_menaquinol_oxidoreductase_iron-sulfur_subunit	0.0233754	0.0467508	dsrK
00515_Ribosomal_RNA_small_subunit_methyltransferase_G	0.0233754	0.0467508
00521_Glycosyl_transferase_family_2;Glycosyltransferase_like_family_2;Glycosyltransferase_like_family_2	0.0233754	0.0467508
00550_Histidine_kinase-;_DNA_gyrase_B-;_and_HSP90-like_ATPase	0.0233754	0.0467508
00558_Ankyrin_repeat;Ankyrin_repeats_(3_copies);Ankyrin_repeat;Ankyrin_repeats_(many_copies);Ankyrin_repeats_(many_copies)	0.0233754	0.0467508
00618_Protein_of_unknown_function_(DUF3795)	0.0233754	0.0467508
00645_UTP--glucose-1-phosphate_uridylyltransferase	0.0233754	0.0467508
00682_Radical_SAM_superfamily;Iron-sulfur_cluster-binding_domain	0.0233754	0.0467508
00722_Bacterial_membrane_protein_YfhO	0.0233754	0.0467508
00735_diguanylate_cyclase_(GGDEF)_domain	0.0233754	0.0467508
00742_Uric_acid_permease_PucK	0.0233754	0.0467508
00900_hypothetical_protein	0.0233754	0.0467508
00909_Phosphopantetheine_attachment_site	0.0233754	0.0467508
00919_Cytochrome_c-552	0.0233754	0.0467508
00929_Four_helix_bundle_sensory_module_for_signal_transduction;Tar_ligand_binding_domain_homologue	0.0233754	0.0467508
00975_HD_containing_hydrolase-like_enzyme_;HD_domain	0.0233754	0.0467508
01006_Jag_N-terminus;KH_domain;R3H_domain	0.0233754	0.0467508
01044_Flagellum-specific_ATP_synthase	0.0233754	0.0467508
01093_Type_IV_pilus_assembly_protein_PilM;	0.0233754	0.0467508
01114_Orotate_phosphoribosyltransferase	0.0233754	0.0467508
01136_Cytochrome_c7_and_related_cytochrome_c;Cytochrome_C_oxidase;_cbb3-type;_subunit_III_;Cytochrome_c3;Cytochrome_bd_terminal_oxidase_subunit_I	0.0233754	0.0467508
01141_hypothetical_protein	0.0233754	0.0467508
01143_Glutamate_synthase_[NADPH]_small_chain	0.0233754	0.0467508
01157_Regulatory_protein_AtoC	0.0233754	0.0467508
01215_UDP-N-acetylglucosamine_3-dehydrogenase	0.0233754	0.0467508
01286_RNA_polymerase_sigma-B_factor	0.0233754	0.0467508
01333_hypothetical_protein	0.0233754	0.0467508
01411_Cysteine-rich_domain;FAD_linked_oxidases;_C-terminal_domain;FAD_binding_domain_;4Fe-4S_binding_domain;4Fe-4S_dicluster_domain;4Fe-4S_dicluster_domain;4Fe-4S_dicluster_domain	0.0233754	0.0467508
01441_hypothetical_protein	0.0233754	0.0467508
01442_Motility_protein_A	0.0233754	0.0467508
01482_Serine_hydroxymethyltransferase	0.0233754	0.0467508
01567_diguanylate_cyclase_(GGDEF)_domain	0.0233754	0.0467508
01583_hypothetical_protein	0.0233754	0.0467508
01591_hypothetical_protein	0.0233754	0.0467508
01608_PAS_domain_S-box_protein	0.0233754	0.0467508
01670_diguanylate_cyclase_(GGDEF)_domain	0.0233754	0.0467508
01683_Bacterial_regulatory_helix-turn-helix_protein;_lysR_family;LysR_substrate_binding_domain	0.0233754	0.0467508
01688_Peptidase_propeptide_and_YPEB_domain	0.0233754	0.0467508
01690_Repeat_of_Unknown_Function_(DUF347)	0.0233754	0.0467508
01694_hypothetical_protein	0.0233754	0.0467508
01708_Phosphoenolpyruvate_carboxykinase	0.0233754	0.0467508
01717_Uncharacterized_transporter_AF_0788	0.0233754	0.0467508
01737_hypothetical_protein	0.0233754	0.0467508
01750_Glutamine--fructose-6-phosphate_aminotransferase_[isomerizing]	0.0233754	0.0467508
01757_Serine--tRNA_ligase	0.0233754	0.0467508
01771_hypothetical_protein	0.0233754	0.0467508
01819_50S_ribosomal_protein_L14	0.0233754	0.0467508
01876_Macrolide_export_ATP-binding/permease_protein_MacB	0.0233754	0.0467508
01933_Transcriptional_regulatory_protein_ZraR	0.0233754	0.0467508
01965_Nitrogenase_molybdenum-iron_protein_beta_chain	0.0233754	0.0467508
01986_Adenylosuccinate_synthetase	0.0233754	0.0467508
02016_Two-component_system_protein_B	0.0233754	0.0467508
02029_4;5-DOPA_dioxygenase_extradiol	0.0233754	0.0467508
02043_Porphyrin_biosynthesis_protein_HemD	0.0233754	0.0467508
02065_Glycogen_phosphorylase;_brain_form	0.0233754	0.0467508
02103_DNA_recombination_protein_RmuC_homolog	0.0233754	0.0467508
02115_CoB--CoM_heterodisulfide_reductase_iron-sulfur_subunit_A_2	0.0233754	0.0467508
02215_Lipopolysaccharide_export_system_permease_LptF/LptG	0.0233754	0.0467508
02219_DNA_translocase_FtsK	0.0233754	0.0467508
02244_Type_I_restriction_modification_DNA_specificity_domain	0.0233754	0.0467508
02272_Pyruvate_phosphate_dikinase;_AMP/ATP-binding_domain	0.0233754	0.0467508
02299_Probable_5'-nucleotidase	0.0233754	0.0467508
00037_YcaO-type_kinase_domain	0.0210793	0.0421585
00046_Acetyl_co-enzyme_A_carboxylase_carboxyltransferase_alpha_subunit;Carboxyl_transferase_domain	0.0210793	0.0421585
00138_Translational_regulator_CsrA	0.0210793	0.0421585
00323_CcmB_protein	0.0210793	0.0421585
01524_Tol-Pal_system_protein_TolQ	0.0210793	0.0421585
01753_Ribosomal_protein_S12_methylthiotransferase_RimO	0.0210793	0.0421585
01791_Short_C-terminal_domain	0.0210793	0.0421585
02162_Fumarate_reductase_cytochrome_b_subunit	0.0210793	0.0421585
00876_FeoA_domain	0.0199147	0.0238009
00025_Flagellar_basal_body-associated_protein_FliL	0.0161551	0.0323102
00029_hypothetical_protein	0.0161551	0.0323102
00048_PilZ_domain	0.0161551	0.0323102
00076_2;3-bisphosphoglycerate-dependent_phosphoglycerate_mutase	0.0161551	0.0323102
00120_PAS_domain_S-box_protein	0.0161551	0.0323102
00127_GTPase_Der	0.0161551	0.0323102
00141_FlgN_protein	0.0161551	0.0323102
00152_Protein_of_unknown_function_(DUF503)	0.0161551	0.0323102
00160_Uncharacterised_conserved_protein_(DUF2156)	0.0161551	0.0323102
00187_Formate_dehydrogenase_2_subunit_alpha_(cytochrome_c-553)	0.0161551	0.0323102
00212_Predicted_permease	0.0161551	0.0323102
00254_hypothetical_protein	0.0161551	0.0323102
00270_Magnesium-transporting_ATPase;_P-type_1	0.0161551	0.0323102
00320_Cytochrome_c-type_biogenesis_protein_CcmE	0.0161551	0.0323102
00330_High-affinity_branched-chain_amino_acid_transport_ATP-binding_protein_BraG	0.0161551	0.0323102
00356_PAS_domain_S-box_protein	0.0161551	0.0323102
00375_Uncharacterized_MFS-type_transporter_MJ1317	0.0161551	0.0323102
00376_Protein_of_unknown_function_(DUF2950)	0.0161551	0.0323102
00383_Regulatory_protein_AtoC	0.0161551	0.0323102
00402_hypothetical_protein	0.0161551	0.0323102
00450_FtsX-like_permease_family	0.0161551	0.0323102
00468_16S_rRNA_methyltransferase_RsmB/F	0.0161551	0.0323102
00532_Transcriptional_regulatory_protein_GlrR	0.0161551	0.0323102
00534_Bifunctional_methionine_biosynthesis_protein_MetXA/MetW	0.0161551	0.0323102
00544_Regulatory_protein_AtoC	0.0161551	0.0323102
00546_PAS_domain_S-box_protein	0.0161551	0.0323102
00579_Bifunctional_protein_HldE	0.0161551	0.0323102
00580_ATP-dependent_6-phosphofructokinase	0.0161551	0.0323102
00592_DNA_gyrase_subunit_B	0.0161551	0.0323102
00593_DNA_polymerase_III;_beta_subunit	0.0161551	0.0323102
00613_hypothetical_protein	0.0161551	0.0323102
00657_Multidrug_resistance_protein_MdtC	0.0161551	0.0323102
00677_cytidyltransferase-like_domain	0.0161551	0.0323102
00685_Protein_of_unknown_function_DUF115	0.0161551	0.0323102
00734_Signal_recognition_particle_protein	0.0161551	0.0323102
00737_Peptidase_S24-like;Bacteriophage_CI_repressor_helix-turn-helix_domain	0.0161551	0.0323102
00763_Regulatory_protein_AtoC	0.0161551	0.0323102
00765_Uncharacterized_ABC_transporter_ATP-binding_protein_YvrO	0.0161551	0.0323102
00781_ABC_transporter_ATP-binding_protein_ModF	0.0161551	0.0323102
00814_YCII-related_domain	0.0161551	0.0323102
00816_Tryptophan_synthase_beta_chain_2	0.0161551	0.0323102
00818_Hpt_domain	0.0161551	0.0323102
00831_3-dehydroquinate_synthase_homolog	0.0161551	0.0323102
00861_High-affinity_branched-chain_amino_acid_transport_ATP-binding_protein_BraG	0.0161551	0.0323102
00863_High-affinity_branched-chain_amino_acid_transport_system_permease_protein_BraD	0.0161551	0.0323102
00865_High-affinity_branched-chain_amino_acid_transport_ATP-binding_protein_BraF	0.0161551	0.0323102
00868_Aconitate_hydratase;_mitochondrial	0.0161551	0.0323102
00884_hemerythrin-like_metal-binding_domain	0.0161551	0.0323102
00981_Tungstate-binding_protein_TupA	0.0161551	0.0323102
01003_WXXGXW_repeat_(2_copies)	0.0161551	0.0323102
01055_PAS_domain_S-box_protein	0.0161551	0.0323102
01060_PAS_domain_S-box_protein	0.0161551	0.0323102
01062_Polar-differentiation_response_regulator_DivK	0.0161551	0.0323102
01068_hypothetical_protein	0.0161551	0.0323102
01071_Rrf2_family_protein	0.0161551	0.0323102
01110_Oxygen_regulatory_protein_NreC	0.0161551	0.0323102
01115_Adenylosuccinate_lyase	0.0161551	0.0323102
01204_Pleiotropic_regulatory_protein	0.0161551	0.0323102
01212_Putative_UDP-glucose_4-epimerase	0.0161551	0.0323102
01220_Glycosyl_transferase_family_2;Glycosyltransferase_like_family_2;Glycosyl_transferases_group_1	0.0161551	0.0323102
01278_Fructose-1;6-bisphosphatase_class_2	0.0161551	0.0323102
01298_Transcriptional_regulatory_protein_HprR	0.0161551	0.0323102
01321_Acetyl-coenzyme_A_synthetase	0.0161551	0.0323102
01349_GHMP_kinases_C_terminal_;GHMP_kinases_N_terminal_domain	0.0161551	0.0323102
01428_Acyltransferase	0.0161551	0.0323102
01451_Polysulfide_reductase_chain_A	0.0161551	0.0323102
01467_Putative_transport_protein_MT1133	0.0161551	0.0323102
01493_Peptidyl-prolyl_cis-trans_isomerase_cyp18	0.0161551	0.0323102
01507_Uncharacterized_ABC_transporter_ATP-binding_protein_YknY	0.0161551	0.0323102
01539_AsmA_family;AsmA-like_C-terminal_region	0.0161551	0.0323102
01553_PAS_domain_S-box_protein	0.0161551	0.0323102
01581_NADH-quinone_oxidoreductase_subunit_K_1	0.0161551	0.0323102
01623_Bifunctional_adenosylcobalamin_biosynthesis_protein_CobU	0.0161551	0.0323102
01658_Cobalamin_biosynthesis_bifunctional_protein_CbiET	0.0161551	0.0323102
01696_Cyclic_di-GMP_phosphodiesterase_CdgJ	0.0161551	0.0323102
01799_Cyclic_beta-(1;2)-glucan_synthase_NdvB	0.0161551	0.0323102
01810_Methionine_aminopeptidase	0.0161551	0.0323102
01821_50S_ribosomal_protein_L29	0.0161551	0.0323102
01871_cytidyltransferase-like_domain	0.0161551	0.0323102
01895_hypothetical_protein	0.0161551	0.0323102
01921_Translation_initiation_factor_IF-1_1	0.0161551	0.0323102
01934_Histidine_kinase-;_DNA_gyrase_B-;_and_HSP90-like_ATPase;His_Kinase_A_(phospho-acceptor)_domain	0.0161551	0.0323102
01953_Radical_SAM_superfamily	0.0161551	0.0323102
01979_diguanylate_cyclase_(GGDEF)_domain	0.0161551	0.0323102
01982_Phosphoglucomutase	0.0161551	0.0323102
02059_CoB--CoM_heterodisulfide_reductase_iron-sulfur_subunit_A_2	0.0161551	0.0323102	qmoB
02063_hypothetical_protein	0.0161551	0.0323102
02094_hypothetical_protein	0.0161551	0.0323102
02101_hypothetical_protein	0.0161551	0.0323102
02109_hypothetical_protein	0.0161551	0.0323102
02180_Flavin_reductase_like_domain	0.0161551	0.0323102
02191_Acetoin_utilization_protein_AcuB	0.0161551	0.0323102
02222_Multidrug_efflux_pump_subunit_AcrA	0.0161551	0.0323102
02280_AAA_domain_(dynein-related_subfamily);Magnesium_chelatase;_subunit_ChlI;PAS_fold;PAS_fold;Sigma-54_interaction_domain;Sigma-54_interaction_domain	0.0161551	0.0323102
02297_Sulfide_dehydrogenase_subunit_beta	0.0161551	0.0323102
00028_hypothetical_protein	0.0118371	0.0236742
00065_hypothetical_protein	0.0118371	0.0236742
00175_FmdE;_Molybdenum_formylmethanofuran_dehydrogenase_operon_;Probable_molybdopterin_binding_domain	0.0118371	0.0236742
00260_Helicase_conserved_C-terminal_domain;Type_III_restriction_enzyme;_res_subunit;Bacterial_SNF2_helicase_associated;SNF2_family_N-terminal_domain	0.0118371	0.0236742
00646_hypothetical_protein	0.0118371	0.0236742
00736_hypothetical_protein	0.0118371	0.0236742
00739_Transcriptional_regulator_AcuR	0.0118371	0.0236742
01147_Stress_responsive_A/B_Barrel_Domain	0.0118371	0.0236742
01517_Phosphoheptose_isomerase	0.0118371	0.0236742
01576_Respiratory-chain_NADH_dehydrogenase;_30_Kd_subunit	0.0118371	0.0236742
01828_50S_ribosomal_protein_L4	0.0118371	0.0236742
00038_Tim44-like_domain	0.0116877	0.0233754
00177_Universal_stress_protein_family	0.0116877	0.0233754
00304_Purine-binding_protein_BAB2_0673	0.0116877	0.0233754
00636_RNA_helicase_CrhR	0.0116877	0.0233754
00658_Acyl-coenzyme_A_synthetase_ACSM3;_mitochondrial	0.0116877	0.0233754
01479_3-oxoacyl-[acyl-carrier-protein]_reductase_FabG	0.0116877	0.0233754
01503_DoxX;Methylamine_utilisation_protein_MauE	0.0116877	0.0233754
01515_High-affinity_branched-chain_amino_acid_transport_system_permease_protein_BraD	0.0116877	0.0233754
01813_30S_ribosomal_protein_S5	0.0116877	0.0233754
02255_50S_ribosomal_protein_L35	0.0116877	0.0233754
02303_Protein_of_unknown_function_(DUF1003)	0.0116877	0.0233754
00039_Transcriptional_regulatory_protein_CiaR	0.00807754	0.0161551
00237_CHASE2_domain;Adenylate_and_Guanylate_cyclase_catalytic_domain	0.00807754	0.0161551
00309_Uncharacterized_transporter_MJ0718	0.00807754	0.0161551
00614_Putative_Actinobacterial_Holin-X;_holin_superfamily_III	0.00807754	0.0161551
00678_hypothetical_protein	0.00807754	0.0161551
00815_Superoxide_dismutase_[Fe]	0.00807754	0.0161551	sod
00931_hypothetical_protein	0.00807754	0.0161551
01192_Late_competence_development_protein_ComFB	0.00807754	0.0161551
01527_tRNA-2-methylthio-N(6)-dimethylallyladenosine_synthase	0.00807754	0.0161551
01697_PAS_domain_S-box_protein;diguanylate_cyclase_(GGDEF)_domain	0.00807754	0.0161551
01747_Electron_transfer_flavoprotein_domain	0.00807754	0.0161551
01751_dITP/XTP_pyrophosphatase	0.00807754	0.0161551
01832_30S_ribosomal_protein_S7	0.00807754	0.0161551
01948_Probable_peptidoglycan_D;D-transpeptidase_PenA	0.00807754	0.0161551
01976_Molybdenum-pterin-binding_protein_2	0.00807754	0.0161551
02138_Cro/C1-type_HTH_DNA-binding_domain;Helix-turn-helix;Helix-turn-helix_domain	0.00807754	0.0161551
00002_CoA_binding_domain	0	0
00003_Putative_zinc-_or_iron-chelating_domain	0	0
00004_DnaJ_domain	0	0
00006_Imidazole_glycerol_phosphate_synthase_subunit_HisF	0	0
00007_Putative_8-amino-7-oxononanoate_synthase	0	0
00008_alpha/beta_hydrolase_fold;TAP-like_protein;Alpha/beta_hydrolase_family	0	0
00009_Methyltransferase_domain;Methyltransferase_domain;Methyltransferase_domain;Methyltransferase_domain;Nodulation_protein_S_(NodS)	0	0
00010_ATP-dependent_dethiobiotin_synthetase_BioD	0	0
00011_Adenosylmethionine-8-amino-7-oxononanoate_aminotransferase	0	0
00012_Cyclic_pyranopterin_monophosphate_synthase	0	0
00014_DNA-directed_RNA_polymerase_subunit_omega	0	0
00016_tRNA-cytidine(32)_2-sulfurtransferase_1	0	0
00017_Biotin-lipoyl_like;Peptidase_family_M23	0	0
00018_Flagellar_biosynthetic_protein_FliR	0	0
00019_Flagellar_biosynthetic_protein_FlhB	0	0
00022_Antiactivator_FleN	0	0
00023_RNA_polymerase_sigma_factor_FliA	0	0
00031_Release_factor_glutamine_methyltransferase	0	0
00035_Phosphomethylpyrimidine_synthase	0	0
00040_hypothetical_protein	0	0
00041_HD_domain	0	0
00042_Thioredoxin_reductase	0	0	trxB
00043_Single-stranded_DNA-binding_protein	0	0
00044_hypothetical_protein	0	0
00047_2-oxoglutarate_carboxylase_small_subunit	0	0
00049_Motility_protein_B	0	0
00050_Uncharacterized_29.3_kDa_protein_in_ccpA_3'region	0	0
00051_Purine_nucleoside_phosphorylase_1	0	0
00053_Probable_nicotinate-nucleotide_pyrophosphorylase_[carboxylating]	0	0
00054_Quinolinate_synthase_A	0	0
00058_Glycine--tRNA_ligase_alpha_subunit	0	0
00062_PPIC-type_PPIASE_domain;SurA_N-terminal_domain;SurA_N-terminal_domain	0	0
00063_Transcription-repair-coupling_factor	0	0
00072_Probable_membrane_transporter_protein_HI_0198	0	0
00073_AraC-like_ligand_binding_domain;Helix-turn-helix_domain;Bacterial_regulatory_helix-turn-helix_proteins;_AraC_family	0	0
00075_Adenine_DNA_glycosylase	0	0
00079_Glycosyl_transferases_group_1;Glycosyltransferase_Family_4;Glycosyl_transferases_group_1;Glycosyl_transferase_4-like;Glycosyl_transferase_4-like_domain	0	0
00080_Transglycosylase_SLT_domain;Transglycosylase_SLT_domain	0	0
00082_molybdenum_cofactor_synthesis_domain	0	0
00083_Protein_of_unknown_function_(DUF1614)	0	0
00085_DnaJ_domain	0	0
00086_4-hydroxythreonine-4-phosphate_dehydrogenase	0	0
00087_1;4-alpha-glucan_branching_enzyme_GlgB	0	0
00089_Pyridoxamine_5'-phosphate_oxidase	0	0
00090_Uncharacterized_protein_conserved_in_bacteria_(DUF2064)	0	0
00091_Uncharacterized_HTH-type_transcriptional_regulator_RHOS4_30730	0	0
00092_Cysteine/O-acetylserine_efflux_protein	0	0
00093_ABC-type_transport_auxiliary_lipoprotein_component	0	0
00094_MlaD_protein	0	0
00095_Intermembrane_phospholipid_transport_system_ATP-binding_protein_MlaF	0	0
00096_Permease_MlaE;STAS_domain	0	0
00097_Leucine-responsive_regulatory_protein	0	0
00099_hypothetical_protein	0	0
00101_PAS_domain_S-box_protein;diguanylate_cyclase_(GGDEF)_domain	0	0
00102_Putative_amino-acid_transporter_YggA	0	0
00103_HTH-type_transcriptional_regulator_ArgP	0	0
00106_Helix-turn-helix_domain;Bacterial_regulatory_protein;_arsR_family;Methyltransferase_domain;Methyltransferase_domain;Methyltransferase_domain;Methyltransferase_domain;Methyltransferase_domain;Hypothetical_methyltransferase;ubiE/COQ5_methyltransferase_family	0	0
00108_FtsJ-like_methyltransferase	0	0
00109_hypothetical_protein	0	0
00110_S-adenosylmethionine-dependent_methyltransferase	0	0
00111_BNR/Asp-box_repeat;BNR_repeat-like_domain	0	0
00112_Phenylacetate-coenzyme_A_ligase	0	0
00113_Prepilin_leader_peptidase/N-methyltransferase	0	0
00114_FecR_protein	0	0
00116_Bifunctional_protein_FolD	0	0
00117_AraC-like_ligand_binding_domain;Cupin_domain	0	0
00118_AraC-like_ligand_binding_domain;Helix-turn-helix_domain;Bacterial_regulatory_helix-turn-helix_proteins;_AraC_family	0	0
00119_Putative_O-methyltransferase_MT1258	0	0
00122_Universal_stress_protein_MJ0577	0	0
00123_L-serine_dehydratase	0	0
00125_Hemerythrin_HHE_cation_binding_domain	0	0
00128_Thiamine_thiazole_synthase	0	0
00129_Methylthioribose-1-phosphate_isomerase	0	0
00131_Protein_of_unknown_function_(DUF4254)	0	0
00132_3D_domain;MltA_specific_insert_domain	0	0
00133_Protein_of_unknown_function_DUF89	0	0
00134_NAD_kinase	0	0
00137_Flagellar_assembly_factor_FliW	0	0
00144_Flagellar_L-ring_protein	0	0
00149_Ribosome_maturation_factor_RimP	0	0
00153_Ribosome-binding_factor_A	0	0
00158_Bacterial_regulatory_helix-turn-helix_protein;_lysR_family	0	0
00161_Type_I_phosphodiesterase_/_nucleotide_pyrophosphatase	0	0
00164_Cytidylyltransferase_family	0	0
00165_1-deoxy-D-xylulose_5-phosphate_reductoisomerase	0	0
00167_tRNA_threonylcarbamoyl_adenosine_modification_protein_YeaZ	0	0
00168_Chromosomal_replication_initiator_protein_DnaA	0	0
00169_HSP20-like_domain_found_in_ArsA;Hsp20/alpha_crystallin_family	0	0
00172_Riboflavin_transporter_RibZ	0	0
00173_HTH-type_transcriptional_dual_regulator_CecR;_C-terminal_domain;Bacterial_regulatory_proteins;_tetR_family	0	0
00174_Metal-sensitive_transcriptional_repressor	0	0
00178_Alkaline_phosphatase_4	0	0
00180_Amidophosphoribosyltransferase	0	0
00181_Arabinose_5-phosphate_isomerase_KdsD	0	0
00182_hypothetical_protein	0	0
00184_Protein_involved_in_formate_dehydrogenase_formation	0	0
00188_Protein_involved_in_formate_dehydrogenase_formation	0	0
00189_Formate_dehydrogenase_2_subunit_beta_(cytochrome_c-553)	0	0
00190_Formate_dehydrogenase_2_subunit_alpha_(cytochrome_c-553)	0	0
00191_Formate_dehydrogenase_2_subunit_alpha_(cytochrome_c-553)	0	0
00192_Bacterial_regulatory_helix-turn-helix_protein;_lysR_family	0	0
00193_Putative_tartrate_transporter	0	0
00194_Protein_of_unknown_function_DUF45	0	0
00195_EamA-like_transporter_family	0	0
00196_Class_II_Aldolase_and_Adducin_N-terminal_domain	0	0
00197_Tungsten-containing_aldehyde_ferredoxin_oxidoreductase	0	0
00198_Tetratricopeptide_repeat;Tetratricopeptide_repeat	0	0
00199_hypothetical_protein	0	0
00200_Cupin_domain	0	0
00201_Uncharacterized_isomerase_PA2770	0	0
00202_AAA_domain;AAA_domain;AAA_domain;AAA_domain;Protein_of_unknown_function_(DUF4011);Transcription_elongation_factor;_GreA/GreB;_C-term;REase_MTES_1575	0	0
00204_Sulfhydrogenase_1_subunit_delta	0	0
00206_4Fe-4S_dicluster_domain;4Fe-4S_dicluster_domain	0	0
00207_Argininosuccinate_lyase	0	0
00208_Argininosuccinate_synthase	0	0
00210_Endoribonuclease_YbeY	0	0
00214_hypothetical_protein	0	0
00215_diguanylate_cyclase_(GGDEF)_domain	0	0
00216_Glycosyl_transferase_family_2	0	0
00218_Energy-dependent_translational_throttle_protein_EttA	0	0
00222_Acetyl_co-enzyme_A_carboxylase_carboxyltransferase_alpha_subunit;Carboxyl_transferase_domain	0	0
00223_diguanylate_cyclase_(GGDEF)_domain	0	0
00224_hypothetical_protein	0	0
00226_2-oxoacid:ferredoxin_oxidoreductase_1;_subunit_beta	0	0
00227_2-oxoacid:ferredoxin_oxidoreductase_subunit_alpha	0	0
00229_ATP-dependent_RecD-like_DNA_helicase	0	0
00230_Recombination_protein_RecR	0	0
00231_Nucleoid-associated_protein_Amet_4780	0	0
00232_DNA_polymerase_III;_subunit_gamma_and_tau	0	0
00234_Dienelactone_hydrolase_family	0	0
00239_Lipoprotein_signal_peptidase	0	0
00240_Phospholipase_D-nuclease_N-terminal	0	0
00241_Tetratricopeptide_repeat;Tetratricopeptide_repeat;Tetratricopeptide_repeat;Outer_membrane_lipoprotein	0	0
00242_4Fe-4S_binding_domain;4Fe-4S_dicluster_domain;4Fe-4S_binding_domain;4Fe-4S_dicluster_domain;4Fe-4S_binding_domain;4Fe-4S_dicluster_domain;4Fe-4S_dicluster_domain;NIL_domain	0	0
00243_Chemotaxis_phosphatase;_CheZ	0	0
00245_hypothetical_protein	0	0
00246_Putative_peptidoglycan_binding_domain	0	0
00247_Protein_of_unknown_function_(DUF2589)	0	0
00248_hypothetical_protein	0	0
00249_hypothetical_protein	0	0
00250_hypothetical_protein	0	0
00251_Protein_of_unknown_function_(DUF2589)	0	0
00252_Copper/zinc_superoxide_dismutase_(SODC)	0	0
00253_Methyl-accepting_chemotaxis_protein_(MCP)_signalling_domain	0	0
00255_Protein_of_unknown_function_(DUF1318)	0	0
00257_Peptidase_family_M48;Bacterial_SH3_domain;Bacterial_SH3_domain	0	0
00258_GTP_pyrophosphokinase	0	0
00261_hypothetical_protein	0	0
00262_Domain_of_unknown_function_(DUF3783)	0	0
00264_HTH-type_transcriptional_dual_regulator_CecR;_C-terminal_domain;Bacterial_regulatory_proteins;_tetR_family	0	0
00266_Multidrug_resistance_protein_MdtB	0	0
00267_hypothetical_protein	0	0
00268_hypothetical_protein	0	0
00269_Uncharacterized_methyltransferase_sll1242	0	0
00271_Osmotically-inducible_protein_Y	0	0
00272_BON_domain	0	0
00273_Cyclic_beta-(1;2)-glucan_synthase_NdvB	0	0
00275_Nopaline_transport_system_permease_protein_NocM	0	0
00276_Glutamine_transport_ATP-binding_protein_GlnQ	0	0
00277_Nopaline_transport_system_permease_protein_NocM	0	0
00278_Glycolate_oxidase_subunit_GlcD	0	0
00279_Aromatic-amino-acid_aminotransferase_2	0	0
00281_hypothetical_protein	0	0
00282_L-methionine_sulfoximine/L-methionine_sulfone_acetyltransferase	0	0
00284_Acetyltransferase_(GNAT)_family;Acetyltransferase_(GNAT)_domain;Acetyltransferase_(GNAT)_domain;FR47-like_protein	0	0
00286_tRNA_(cytidine/uridine/adenosine-2'-O-)-methyltransferase_TrmJ	0	0
00287_Receptor_family_ligand_binding_region;Periplasmic_binding_protein	0	0
00288_PAS_domain_S-box_protein;diguanylate_cyclase_(GGDEF)_domain	0	0
00289_Tetratricopeptide_repeat;TPR_repeat;Tetratricopeptide_repeat;Tetratricopeptide_repeat;Tetratricopeptide_repeat;Tetratricopeptide_repeat;Tetratricopeptide_repeat;Tetratricopeptide_repeat;Tetratricopeptide_repeat;Tetratricopeptide_repeat;Tetratricopeptide_repeat	0	0
00291_Cobyrinate_a;c-diamide_synthase	0	0
00292_Sugar_efflux_transporter_for_intercellular_exchange;PQ_loop_repeat	0	0
00293_Probable_metal_transport_system_ATP-binding_protein_TC_0697	0	0
00294_Uncharacterized_membrane_protein_slr2045	0	0
00295_hypothetical_protein	0	0
00296_Aminoacyl-tRNA_editing_domain	0	0
00297_N-terminal_domain_of_galactosyltransferase	0	0
00298_Methyltransferase_domain;Methyltransferase_domain;Methyltransferase_domain;Methyltransferase_domain;Methyltransferase_domain;Methyltransferase_small_domain;ubiE/COQ5_methyltransferase_family	0	0
00299_dTTP/UTP_pyrophosphatase	0	0
00302_Glucokinase	0	0
00303_Xanthine-guanine_phosphoribosyltransferase	0	0
00305_Glucose_ABC_transporter_permease_protein_TsgB13	0	0
00306_Putative_glucose_ABC_transporter_permease_protein_TsgC13	0	0
00307_Glucose_import_ATP-binding_protein_TsgD13	0	0
00308_Acetyltransferase_(GNAT)_family;Acetyltransferase_(GNAT)_domain;Acetyltransferase_(GNAT)_domain	0	0
00310_YhcH/YjgK/YiaL_family_protein	0	0
00312_4Fe-4S_binding_domain;4Fe-4S_dicluster_domain;4Fe-4S_double_cluster_binding_domain;4Fe-4S_dicluster_domain;4Fe-4S_binding_domain;4Fe-4S_dicluster_domain;4Fe-4S_dicluster_domain;4Fe-4S_dicluster_domain	0	0
00313_Carbon_monoxide-induced_hydrogenase	0	0
00314_Respiratory-chain_NADH_dehydrogenase;_30_Kd_subunit	0	0
00315_Probable_membrane-bound_hydrogenase_subunit_mbhJ	0	0
00316_NADH_dehydrogenase	0	0
00317_Proton-conducting_membrane_transporter;NADH-Ubiquinone_oxidoreductase_(complex_I);_chain_5_N-terminus	0	0
00319_hypothetical_protein	0	0
00321_Cytochrome_c-type_biogenesis_protein_ccl1	0	0
00322_Cytochrome_c_biogenesis_ATP-binding_export_protein_CcmA	0	0
00324_Heme_exporter_protein_C	0	0
00325_Tetratricopeptide_repeat;TPR_repeat;Tetratricopeptide_repeat;Tetratricopeptide_repeat;Tetratricopeptide_repeat;Tetratricopeptide_repeat;Tetratricopeptide_repeat	0	0
00327_High-affinity_branched-chain_amino_acid_transport_system_permease_protein_LivH	0	0
00328_High-affinity_branched-chain_amino_acid_transport_system_permease_protein_BraE	0	0
00329_High-affinity_branched-chain_amino_acid_transport_ATP-binding_protein_LivG	0	0
00331_Inosine-5'-monophosphate_dehydrogenase	0	0
00332_GMP_synthase_[glutamine-hydrolyzing]	0	0
00333_twin_arginine-targeting_protein_translocase_TatC	0	0
00334_Imidazoleglycerol-phosphate_dehydratase	0	0
00336_1-(5-phosphoribosyl)-5-[(5-phosphoribosylamino)methylideneamino]_imidazole-4-carboxamide_isomerase	0	0
00337_Nitrogen_fixation_protein_AnfA	0	0
00338_Indolepyruvate_oxidoreductase_subunit_IorB	0	0
00339_Indolepyruvate_oxidoreductase_subunit_IorA	0	0
00340_Tetratricopeptide_repeat-like_domain	0	0
00341_Gamma-glutamyl_phosphate_reductase	0	0
00342_Probable_nicotinate-nucleotide_adenylyltransferase	0	0
00343_Bacterial_regulatory_proteins;_tetR_family	0	0
00344_Fumarate_reductase_(CoM/CoB)_subunit_A	0	0
00347_3-deoxy-manno-octulosonate_cytidylyltransferase	0	0
00348_3-deoxy-D-manno-octulosonic_acid_transferase	0	0
00350_HD_domain	0	0
00352_DinB_family;DinB_superfamily;Protein_of_unknown_function_(DUF664)	0	0
00353_Hydrogenase_maturation_factor_HypD	0	0
00354_Carbamoyl_dehydratase_HypE	0	0
00355_hypothetical_protein	0	0
00357_Glycosyl_transferase_family_2;Glycosyltransferase_like_family_2	0	0
00358_tRNA-5-methyluridine(54)_2-sulfurtransferase	0	0
00359_hypothetical_protein	0	0
00361_Undecaprenyl-phosphate_4-deoxy-4-formamido-L-arabinose_transferase	0	0
00364_Uncharacterized_oxidoreductase_YkwC	0	0
00365_Beta_carbonic_anhydrase_5;_chloroplastic	0	0
00367_Alpha/beta_hydrolase_family;Alpha/beta_hydrolase_of_unknown_function_(DUF900)	0	0
00371_MarR_family	0	0
00372_Probable_multidrug_resistance_protein_EmrK	0	0
00373_Multidrug_export_protein_EmrB	0	0
00377_Protein_of_unknown_function_(DUF3300)	0	0
00379_RuBisCO_operon_transcriptional_regulator	0	0
00380_Holin-like_protein_CidA_1	0	0
00381_hypothetical_protein	0	0
00382_DNA-binding_transcriptional_regulator_NtrC	0	0
00384_Histidine_kinase-;_DNA_gyrase_B-;_and_HSP90-like_ATPase;GHKL_domain;His_Kinase_A_(phospho-acceptor)_domain	0	0
00386_Putative_transmembrane_protein_(Alph_Pro_TM)	0	0
00387_PEP-utilising_enzyme;_mobile_domain;Pyruvate_phosphate_dikinase;_AMP/ATP-binding_domain	0	0
00388_C4-dicarboxylate_transport_transcriptional_regulatory_protein_DctD	0	0
00389_PEP-utilising_enzyme;_mobile_domain	0	0
00390_PEP-utilising_enzyme;_mobile_domain;Pyruvate_phosphate_dikinase;_AMP/ATP-binding_domain	0	0
00391_Calcineurin-like_phosphoesterase	0	0
00392_Domain_of_Unknown_Function_(DUF748)	0	0
00393_Pyridoxamine_5'-phosphate_oxidase;Pyridoxamine_5'-phosphate_oxidase	0	0
00395_PAS_domain_S-box_protein	0	0
00398_Dinitrogenase_iron-molybdenum_cofactor	0	0
00399_hypothetical_protein	0	0
00401_Dinitrogenase_iron-molybdenum_cofactor	0	0
00403_2-amino-3;7-dideoxy-D-threo-hept-6-ulosonate_synthase	0	0
00405_Type_II_secretion_system_(T2SS);_protein_E;_N-terminal_domain	0	0
00406_HAMP_domain;Histidine_kinase-;_DNA_gyrase_B-;_and_HSP90-like_ATPase;His_Kinase_A_(phospho-acceptor)_domain	0	0
00407_DNA-binding_transcriptional_regulator_NtrC	0	0
00408_Histidine_kinase-like_ATPase_domain	0	0
00409_Putative_anti-sigma_factor_antagonist_BtrV	0	0
00411_NMT1/THI5_like	0	0
00412_Benzoate--CoA_ligase	0	0
00414_hypothetical_protein	0	0
00415_Probable_xanthine_dehydrogenase_subunit_D	0	0
00416_Nicotinate_dehydrogenase_small_FeS_subunit	0	0
00417_Putative_xanthine_dehydrogenase_FAD-binding_subunit_XdhB	0	0
00418_Major_Facilitator_Superfamily	0	0
00419_Histidinol-phosphate_aminotransferase	0	0
00420_hypothetical_protein	0	0
00422_HTH-type_transcriptional_dual_regulator_CecR;_C-terminal_domain;Bacterial_regulatory_proteins;_tetR_family	0	0
00425_Probable_multidrug_ABC_transporter_permease_YbhS	0	0
00426_Probable_multidrug_ABC_transporter_permease_YbhR	0	0
00427_Transcriptional_regulator_PadR-like_family	0	0
00428_hypothetical_protein	0	0
00429_Predicted_permease	0	0
00430_alpha/beta_hydrolase_fold;Carboxylesterase_family;Secretory_lipase_;X-Pro_dipeptidyl-peptidase_(S15_family);Prolyl_oligopeptidase_family	0	0
00431_hypothetical_protein	0	0
00432_hypothetical_protein	0	0
00434_hypothetical_protein	0	0
00435_hypothetical_protein	0	0
00437_Dual_specificity_phosphatase;_catalytic_domain	0	0
00438_PEP-utilising_enzyme;_mobile_domain;Pyruvate_phosphate_dikinase;_AMP/ATP-binding_domain	0	0
00439_Two-component_response_regulator_PhoP	0	0
00441_ABC_transporter;_phosphonate;_periplasmic_substrate-binding_protein	0	0
00443_alpha/beta_hydrolase_fold;Alpha/beta_hydrolase_family	0	0
00444_Probable_S-adenosyl-L-methionine-binding_protein_PYRAB06630	0	0
00445_hypothetical_protein	0	0
00446_molybdenum-pterin_binding_domain	0	0
00447_Molybdate-binding_protein_ModA	0	0
00449_Lipoprotein-releasing_system_ATP-binding_protein_LolD	0	0
00452_RsbT_co-antagonist_protein_rsbRD_N-terminal_domain	0	0	dsrT
00455_hypothetical_protein	0	0	dsrJ
00456_Hdr-like_menaquinol_oxidoreductase_iron-sulfur_subunit_1	0	0	dsrO
00458_Probable_tautomerase_K2	0	0
00459_Histidine--tRNA_ligase	0	0
00461_Peptide_deformylase	0	0
00462_Methionyl-tRNA_formyltransferase	0	0
00463_Protein_of_unknown_function_DUF116	0	0
00464_HTH-type_transcriptional_regulator_YofA	0	0
00465_C_GCAxxG_C_C_family_protein	0	0
00470_Ribosomal_large_subunit_pseudouridine_synthase_C	0	0
00471_BON_domain	0	0
00472_NlpC/P60_family	0	0
00473_hypothetical_protein	0	0
00475_3-beta_hydroxysteroid_dehydrogenase/isomerase_family;NAD_dependent_epimerase/dehydratase_family;GDP-mannose_4;6_dehydratase;RmlD_substrate_binding_domain	0	0
00476_GDP/UDP-N;N'-diacetylbacillosamine_2-epimerase_(hydrolyzing)	0	0
00477_CBS_domain;Nucleotidyl_transferase;MobA-like_NTP_transferase_domain	0	0
00481_Phosphoserine_phosphatase	0	0
00482_Four_helix_bundle_sensory_module_for_signal_transduction;Methyl-accepting_chemotaxis_protein_(MCP)_signalling_domain;PAS_fold;Tar_ligand_binding_domain_homologue	0	0
00483_Thiol_peroxidase	0	0	tpx
00484_Formamidopyrimidine-DNA_glycosylase	0	0
00485_Haem-binding_uptake;_Tiki_superfamily;_ChaN;PDZ_domain	0	0
00488_hypothetical_protein	0	0
00489_Domain_of_unknown_function_(DUF1737)	0	0
00490_hypothetical_protein	0	0
00491_type_III_secretion_low_calcium_response_chaperone_LcrH/SycD	0	0
00492_N-acetylmuramoyl-L-alanine_amidase;AMIN_domain	0	0
00493_Peptidase_family_U32	0	0
00494_Ferredoxin-1	0	0
00496_4Fe-4S_binding_domain;4Fe-4S_dicluster_domain;4Fe-4S_binding_domain;4Fe-4S_dicluster_domain	0	0
00497_Chemotaxis_protein_CheW	0	0
00499_hypothetical_protein	0	0
00501_hypothetical_protein	0	0
00503_hypothetical_protein	0	0
00505_Phosphoribosyl-AMP_cyclohydrolase	0	0
00507_hypothetical_protein	0	0
00509_Uncharacterized_protein_conserved_in_bacteria_(DUF2087)	0	0
00510_Multi-copper_polyphenol_oxidoreductase_laccase	0	0
00511_hypothetical_protein	0	0
00512_Calcineurin-like_phosphoesterase;Calcineurin-like_phosphoesterase_superfamily_domain;Metallophosphoesterase;_calcineurin_superfamily	0	0
00513_Ribosomal_RNA_large_subunit_methyltransferase_H	0	0
00514_hypothetical_protein	0	0
00517_Sulfite_reductase;_assimilatory-type	0	0
00520_hypothetical_protein	0	0
00522_Cell_division_ATP-binding_protein_FtsE	0	0
00525_EamA-like_transporter_family	0	0
00526_Sugar_fermentation_stimulation_protein_homolog	0	0
00527_Glyoxalase/Bleomycin_resistance_protein/Dioxygenase_superfamily	0	0
00528_hypothetical_protein	0	0
00529_hypothetical_protein	0	0
00531_Protein_of_unknown_function_(DUF3365);Histidine_kinase-;_DNA_gyrase_B-;_and_HSP90-like_ATPase;His_Kinase_A_(phospho-acceptor)_domain	0	0
00535_Rrf2_family_protein	0	0
00536_LUD_domain	0	0
00537_Uncharacterized_electron_transport_protein_YkgF	0	0
00538_Lactate_utilization_protein_A	0	0
00539_Lipid_II_flippase_MurJ;Polysaccharide_biosynthesis_C-terminal_domain	0	0
00540_Methyltransferase_domain;Methyltransferase_domain;Methyltransferase_domain;Methyltransferase_domain	0	0
00541_Putative_asparagine_synthetase_[glutamine-hydrolyzing]	0	0
00542_Methyltransferase_domain;Methyltransferase_domain;Methyltransferase_domain;Methyltransferase_domain;Methyltransferase_domain;Ribosomal_protein_L11_methyltransferase_(PrmA)	0	0
00543_Glycosyl_transferases_group_1;Glycosyltransferase_Family_4;Glycosyl_transferases_group_1;Glycosyl_transferase_4-like_domain	0	0
00545_Chemotaxis_protein_CheY1	0	0
00547_Uncharacterized_14.6_kDa_protein_in_sodA1_3'region	0	0
00548_hypothetical_protein	0	0
00549_hypothetical_protein	0	0
00551_Epoxyqueuosine_reductase_QueH	0	0
00552_Ribonuclease_E	0	0
00553_Radical_SAM_superfamily	0	0
00554_tRNA_(adenine(57)-N(1)/adenine(58)-N(1))-methyltransferase_TrmI	0	0
00555_Isochorismatase_family	0	0
00556_Peptide_chain_release_factor_3	0	0
00557_3'-5'_exonuclease	0	0
00559_hypothetical_protein	0	0
00560_hypothetical_protein	0	0
00561_hypothetical_protein	0	0
00562_Selenide;_water_dikinase	0	0
00563_hypothetical_protein	0	0
00564_hypothetical_protein	0	0
00565_Shikimate_dehydrogenase_(NADP(+))	0	0
00566_2-oxoacid:acceptor_oxidoreductase;_gamma_subunit;_pyruvate/2-ketoisovalerate_family	0	0
00567_Ketoisovalerate_oxidoreductase_subunit_VorA	0	0
00570_S-adenosylmethionine:tRNA_ribosyltransferase-isomerase	0	0
00571_hypothetical_protein	0	0
00572_hypothetical_protein	0	0
00574_hypothetical_protein	0	0
00577_hypothetical_protein	0	0
00578_Chromosome-partitioning_protein_Spo0J	0	0
00583_Dolichyl-phosphate-mannose-protein_mannosyltransferase__;Dolichyl-phosphate-mannose-protein_mannosyltransferase	0	0
00584_Methyltransferase_domain;Methyltransferase_domain;Methyltransferase_domain;Methyltransferase_domain;Methyltransferase_domain;ubiE/COQ5_methyltransferase_family	0	0
00585_Flagellar_biosynthetic_protein_FliQ	0	0
00590_Tetratricopeptide_repeat;Tetratricopeptide_repeat;Tetratricopeptide_repeat;Tetratricopeptide_repeat;Tetratricopeptide_repeat;Tetratricopeptide_repeat-like_domain;Tetratricopeptide_repeat;Tetratricopeptide_repeat;Tetratricopeptide_repeat	0	0
00595_L-aspartate_semialdehyde_sulfurtransferase	0	0
00596_5'-deoxyadenosine_deaminase	0	0
00597_Aspartate_carbamoyltransferase	0	0
00598_Dihydroorotase	0	0
00599_HDIG_domain	0	0
00600_Enterobactin_exporter_EntS	0	0
00603_PAS_domain_S-box_protein	0	0
00605_D-aminoacyl-tRNA_deacylase	0	0
00606_queuosine_biosynthesis_protein_QueD	0	0
00607_Xylose_isomerase-like_TIM_barrel	0	0
00608_Adenosylcobalamin_biosynthesis_bifunctional_protein_CobDQ	0	0
00612_Methyltransferase_domain;Methyltransferase_domain;Methyltransferase_domain;Methyltransferase_domain;Methyltransferase_domain;Methionine_biosynthesis_protein_MetW;ubiE/COQ5_methyltransferase_family	0	0
00615_hypothetical_protein	0	0
00616_Transcription_elongation_factor_GreA	0	0
00617_Polysaccharide_deacetylase	0	0
00619_Domain_of_unknown_function_(DUF3859)	0	0
00620_hypothetical_protein	0	0
00621_Acetate--CoA_ligase_[ADP-forming]_I	0	0
00622_Ribonuclease_3	0	0
00625_hypothetical_protein	0	0
00626_Tetratricopeptide_repeat;TPR_repeat;Tetratricopeptide_repeat;Tetratricopeptide_repeat;Tetratricopeptide_repeat;Tetratricopeptide_repeat;Tetratricopeptide_repeat;Tetratricopeptide_repeat;Tetratricopeptide_repeat	0	0
00627_DNA_binding_domain;_excisionase_family	0	0
00629_NADH_dehydrogenase	0	0
00630_hypothetical_protein	0	0
00631_Hydrogenase-4_component_F	0	0
00632_NADH-quinone_oxidoreductase_subunit_C/D	0	0
00633_4Fe-4S_binding_domain;4Fe-4S_dicluster_domain;4Fe-4S_double_cluster_binding_domain;4Fe-4S_binding_domain;4Fe-4S_dicluster_domain;4Fe-4S_dicluster_domain;NADH_ubiquinone_oxidoreductase;_20_Kd_subunit	0	0
00635_Probable_ribosomal_RNA_small_subunit_methyltransferase_B	0	0
00638_NfeD-like_C-terminal;_partner-binding	0	0
00639_Acetylglutamate_kinase	0	0
00640_Four_helix_bundle_sensory_module_for_signal_transduction;HAMP_domain;Methyl-accepting_chemotaxis_protein_(MCP)_signalling_domain	0	0
00641_Bacteriochlorophyllide_d_C-20_methyltransferase	0	0
00642_hypothetical_protein	0	0
00647_Kynurenine_formamidase	0	0
00649_Radical_SAM_superfamily	0	0
00652_Putative_inner_membrane_exporter;_YdcZ	0	0
00653_putative_4-hydroxybenzoate_polyprenyltransferase	0	0
00654_Mechanosensitive_ion_channel	0	0
00655_hypothetical_protein	0	0
00656_efflux_transporter;_RND_family;_MFP_subunit	0	0
00659_Cupin_domain;Helix-turn-helix;Helix-turn-helix_domain	0	0
00660_Putative_acyl-CoA_synthetase_YngI	0	0
00661_AraC-like_ligand_binding_domain;Cupin_domain;Cro/C1-type_HTH_DNA-binding_domain;Helix-turn-helix;Helix-turn-helix_domain	0	0
00662_Tetratricopeptide_repeat;TPR_repeat;Tetratricopeptide_repeat;Tetratricopeptide_repeat;Tetratricopeptide_repeat;Tetratricopeptide_repeat;Tetratricopeptide_repeat	0	0
00663_hypothetical_protein	0	0
00665_DisA_bacterial_checkpoint_controller_nucleotide-binding	0	0
00666_Acetyltransferase_(GNAT)_family;Acetyltransferase_(GNAT)_domain;Acetyltransferase_(GNAT)_domain;FR47-like_protein	0	0
00667_Diaminopimelate_epimerase	0	0
00668_PAS_domain_S-box_protein	0	0
00669_hypothetical_protein	0	0
00670_hypothetical_protein	0	0
00671_hypothetical_protein	0	0
00672_Oligosaccharyl_transferase_STT3_subunit	0	0
00673_UDP-2-acetamido-2-deoxy-3-oxo-D-glucuronate_aminotransferase	0	0
00674_hypothetical_protein	0	0
00676_Uncharacterized_glycosyltransferase_RT0329	0	0
00679_Radical_SAM_superfamily;Iron-sulfur_cluster-binding_domain	0	0
00680_Acetoin:2;6-dichlorophenolindophenol_oxidoreductase_subunit_alpha	0	0
00681_Acetoin:2;6-dichlorophenolindophenol_oxidoreductase_subunit_beta	0	0
00683_Radical_SAM_superfamily	0	0
00684_hypothetical_protein	0	0
00686_Cytidylyltransferase	0	0
00687_hypothetical_protein	0	0
00693_hypothetical_protein	0	0
00696_hypothetical_protein	0	0
00697_Glycosyl_transferase_family_2;Glycosyltransferase_like_family_2;Glycosyl_transferase_family_group_2	0	0
00699_Ubiquinone/menaquinone_biosynthesis_C-methyltransferase_UbiE	0	0
00700_3-beta_hydroxysteroid_dehydrogenase/isomerase_family;NAD_dependent_epimerase/dehydratase_family;GDP-mannose_4;6_dehydratase;NAD(P)H-binding_;Male_sterility_protein	0	0
00702_Dolichol-phosphate_mannosyltransferase_subunit_1	0	0
00704_Domain_of_unknown_function_(DUF4390)	0	0
00705_Pyridoxal_phosphate_homeostasis_protein	0	0
00706_Dual-specificity_RNA_methyltransferase_RlmN	0	0
00709_Putative_agmatine_deiminase	0	0
00710_Domain_of_unknown_function_(DUF4440);SnoaL-like_domain;SnoaL-like_domain	0	0
00714_C-methyltransferase_NovU	0	0
00715_dTDP-4-dehydrorhamnose_3;5-epimerase	0	0
00716_CDP-glucose_4;6-dehydratase	0	0
00717_Glucose-1-phosphate_cytidylyltransferase	0	0
00718_Cephalosporin_hydroxylase;Methyltransferase_domain	0	0
00719_ADP-L-glycero-D-manno-heptose-6-epimerase	0	0
00720_glycosyltransferase_domain	0	0
00721_glycosyltransferase_domain	0	0
00725_Methyltransferase_domain;Methyltransferase_small_domain	0	0
00727_hypothetical_protein	0	0
00728_Ribonuclease_HII	0	0
00729_50S_ribosomal_protein_L19	0	0
00730_tRNA_(guanine-N(1)-)-methyltransferase	0	0
00732_hypothetical_protein	0	0
00741_Cysteine--tRNA_ligase	0	0
00743_ATPase_family_associated_with_various_cellular_activities_(AAA);AAA_domain_(Cdc48_subfamily);AAA_domain_(dynein-related_subfamily);Bacterial_regulatory_protein;_Fis_family;Sigma-54_interaction_domain;Sigma-54_interaction_domain	0	0
00744_Glycosyl_transferases_group_1;Glycosyl_transferases_group_1;Polysaccharide_deacetylase	0	0
00745_Glycosyl_transferase_family_2;Glycosyltransferase_like_family_2	0	0
00746_Putative_zinc-_or_iron-chelating_domain	0	0
00747_Bifunctional_protein_HldE	0	0
00749_GTP_cyclohydrolase_1_type_2_homolog	0	0
00751_Bifunctional_enzyme_IspD/IspF	0	0
00752_Ammonium_transporter	0	0
00754_Bifunctional_uridylyltransferase/uridylyl-removing_enzyme	0	0
00757_Cytokinin_riboside_5'-monophosphate_phosphoribohydrolase	0	0
00758_MerR_HTH_family_regulatory_protein	0	0
00759_NlpC/P60_family	0	0
00760_Heme_chaperone_HemW	0	0
00762_Histidine_kinase-;_DNA_gyrase_B-;_and_HSP90-like_ATPase;His_Kinase_A_(phospho-acceptor)_domain	0	0
00764_Macrolide_export_protein_MacA	0	0
00766_Radical_SAM_superfamily;Radical_SAM_C-terminal_domain	0	0
00767_Arginine--tRNA_ligase	0	0
00768_SPOR_domain	0	0
00769_hypothetical_protein	0	0
00771_Putative_DNA-binding_domain	0	0
00772_Thioesterase_1/protease_1/lysophospholipase_L1	0	0
00773_hypothetical_protein	0	0
00774_Putative_exonuclease;_RdgC	0	0
00775_hypothetical_protein	0	0
00776_Putative_electron_transport_protein_YccM	0	0
00777_hypothetical_protein	0	0
00778_Ribosomal_RNA_large_subunit_methyltransferase_DR_0049	0	0
00779_Carbamoyltransferase_HypF2	0	0
00780_Thylakoid-associated_protein_sll1697	0	0
00784_Glycosyltransferase_family_9_(heptosyltransferase)	0	0
00787_CBS_domain;Putative_nucleotidyltransferase_DUF294;Putative_nucleotidyltransferase_substrate_binding_domain	0	0
00788_hypothetical_protein	0	0
00789_diguanylate_cyclase_(GGDEF)_domain	0	0
00790_YcaO_cyclodehydratase;_ATP-ad_Mg2+-binding	0	0
00792_RiboL-PSP-HEPN	0	0
00793_Sel1_repeat	0	0
00794_BON_domain	0	0
00795_Cyclic_nucleotide-binding_domain;STAS_domain;Sulfate_permease_family	0	0
00796_Uncharacterized_HTH-type_transcriptional_regulator_YtcD	0	0
00797_4Fe-4S_binding_domain;4Fe-4S_double_cluster_binding_domain;4Fe-4S_binding_domain;Nitroreductase_family;Putative_TM_nitroreductase	0	0
00800_Putative_glycyl-radical_enzyme_activating_enzyme_MJ1227	0	0
00801_Glutamate_5-kinase	0	0
00805_Competence_protein_F	0	0
00806_Flavodoxin-like_fold;NADPH-dependent_FMN_reductase	0	0
00807_hypothetical_protein	0	0
00808_Probable_metallo-hydrolase_YqgX	0	0
00811_Ribosomal_RNA_large_subunit_methyltransferase_K/L	0	0
00812_Lrp/AsnC_ligand_binding_domain	0	0
00813_Beta-hexosaminidase	0	0
00819_Protein_involved_in_formate_dehydrogenase_formation	0	0
00820_DNA_polymerase_IV	0	0
00821_Tryptophan_synthase_alpha_chain	0	0
00822_Tryptophan_synthase_beta_chain_1	0	0
00823_N-(5'-phosphoribosyl)anthranilate_isomerase	0	0
00824_Indole-3-glycerol_phosphate_synthase	0	0
00825_Anthranilate_phosphoribosyltransferase	0	0
00826_Aminodeoxychorismate/anthranilate_synthase_component_2	0	0
00827_Anthranilate_synthase_component_1	0	0
00828_NAD_binding_domain_of_6-phosphogluconate_dehydrogenase;Prephenate_dehydrogenase	0	0
00829_3-phosphoshikimate_1-carboxyvinyltransferase	0	0
00830_Bifunctional_chorismate_mutase/prephenate_dehydratase	0	0
00832_2-amino-3;7-dideoxy-D-threo-hept-6-ulosonate_synthase	0	0
00835_Uncharacterized_transporter_YgaY	0	0
00836_Uncharacterized_HTH-type_transcriptional_regulator_YdeS	0	0
00837_Pathogenicity_locus	0	0
00838_Porphobilinogen_deaminase	0	0
00839_putative_regulatory_protein;_FmdB_family	0	0
00841_Alkaline_phosphatase_synthesis_transcriptional_regulatory_protein_PhoP	0	0
00842_Prokaryotic_dksA/traR_C4-type_zinc_finger	0	0
00843_Glycosyl_transferases_group_1;Glycosyltransferase_Family_4;Glycosyl_transferases_group_1;Glycosyl_transferase_4-like_domain	0	0
00846_amphi-Trp_domain	0	0
00847_Putative_gluconeogenesis_factor	0	0
00848_HprK-related_kinase_B	0	0
00849_ATP-grasp_enzyme;_GAK_system	0	0
00850_Ecdysteroid_kinase;PhoU_domain	0	0
00851_amphi-Trp_domain	0	0
00852_hypothetical_protein	0	0
00853_XXXCH_domain	0	0
00854_Acetyltransferase_(GNAT)_domain;Acyltransferase	0	0
00855_Uracil_phosphoribosyltransferase	0	0
00856_Uracil_permease	0	0
00857_Putative_transposase_InsD_for_insertion_element_IS2E	0	0
00859_hypothetical_protein	0	0
00860_hypothetical_protein	0	0
00862_High-affinity_branched-chain_amino_acid_transport_system_permease_protein_BraE	0	0
00866_hypothetical_protein	0	0
00867_hypothetical_protein	0	0
00871_Iron-sulfur_flavoprotein_AF_1436	0	0
00872_Arsenite_methyltransferase	0	0
00873_RNA_polymerase_sigma_factor;_sigma-70_family;RNA_polymerase_sigma_factor;_SigZ_family	0	0
00874_hypothetical_protein	0	0
00878_2-iminobutanoate/2-iminopropanoate_deaminase	0	0
00880_Bacterial_regulatory_proteins;_tetR_family	0	0
00881_Bifunctional_protein_PyrR	0	0
00882_Shikimate_kinase	0	0
00883_Putative_zinc-_or_iron-chelating_domain	0	0
00885_Methyltransferase_domain;Methyltransferase_domain;Methyltransferase_domain;Ribosomal_RNA_adenine_dimethylase	0	0
00886_Probable_membrane_transporter_protein_HI_0902	0	0
00887_Putative_asparagine_synthetase_[glutamine-hydrolyzing]	0	0
00888_Glycosyl_transferases_group_1;Glycosyl_transferases_group_1;Glycosyl_transferases_group_1;Glycosyl_transferase_4-like;Glycosyl_transferase_4-like_domain	0	0
00889_Uncharacterized_sugar_transferase_EpsL	0	0
00890_Erythromycin_biosynthesis_sensory_transduction_protein_EryC1	0	0
00891_Putative_UDP-glucose_4-epimerase	0	0
00892_Low_calcium_response_locus_protein_S	0	0
00893_Lipopolysaccharide_core_biosynthesis_glycosyltransferase_WaaE	0	0
00894_hypothetical_protein	0	0
00895_sugar_O-acyltransferase;_sialic_acid_O-acetyltransferase_NeuD_family	0	0
00896_Putative_pyridoxal_phosphate-dependent_aminotransferase_EpsN	0	0
00897_Capsular_polysaccharide_biosynthesis_protein_CapD	0	0
00902_Calcineurin-like_phosphoesterase;Calcineurin-like_phosphoesterase_superfamily_domain	0	0
00903_hypothetical_protein	0	0
00904_Inner_membrane_protein_YdcO	0	0
00908_hypothetical_protein	0	0
00910_4-hydroxybenzoate--CoA/benzoate--CoA_ligase	0	0
00911_8-oxo-dGTP_diphosphatase	0	0
00912_Putative_ATP-binding_protein_YdiF	0	0
00913_GIY-YIG_catalytic_domain	0	0
00914_hypothetical_protein	0	0
00915_Thiamine-monophosphate_kinase	0	0
00917_pentatricopeptide_repeat_domain	0	0
00918_hypothetical_protein	0	0
00920_NapC/NirT_cytochrome_c_family;_N-terminal_region;Doubled_CXXCH_motif_(Paired_CXXCH_1)	0	0
00921_hypothetical_protein	0	0
00922_Probable_ATP-dependent_transporter_SufC	0	0
00923_Smr_domain	0	0
00925_Adenine_modification_enzyme_mom	0	0
00926_hypothetical_protein	0	0
00927_PAS_domain_S-box_protein	0	0
00930_Peptide_methionine_sulfoxide_reductase_MsrA/MsrB	0	0	msrA
00932_radical_SAM/Cys-rich_domain_protein	0	0
00933_Dihydrolipoyl_dehydrogenase	0	0
00934_SNARE_associated_Golgi_protein	0	0
00935_transferase_2;_rSAM/selenodomain-associated	0	0
00936_transferase_1;_rSAM/selenodomain-associated	0	0
00937_Fatty_acid_hydroxylase_superfamily	0	0
00938_ADP-ribosylglycohydrolase	0	0
00939_Response_regulator_receiver_domain	0	0
00940_PAS_domain_S-box_protein	0	0
00942_Putative_zinc_metalloprotease_YwhC	0	0
00943_Tryptophan--tRNA_ligase	0	0
00944_(5-formylfuran-3-yl)methyl_phosphate_transaminase	0	0
00945_hypothetical_protein	0	0
00946_HDIG_domain	0	0
00947_AAA_domain;AAA_domain;UvrD/REP_helicase_N-terminal_domain;UvrD-like_helicase_C-terminal_domain;UvrD-like_helicase_C-terminal_domain	0	0
00948_D-alanyl-D-alanine_carboxypeptidase	0	0
00949_hypothetical_protein	0	0
00950_hypothetical_protein	0	0
00951_Insulinase_(Peptidase_family_M16);Peptidase_M16_inactive_domain	0	0
00953_Nicotinate-nucleotide--dimethylbenzimidazole_phosphoribosyltransferase	0	0
00955_Glycosyl_transferases_group_1	0	0
00956_Membrane-bound_lytic_murein_transglycosylase_C	0	0
00957_phosphodiesterase;_MJ0936_family	0	0
00960_outer_membrane_lipid_asymmetry_maintenance_protein_MlaD	0	0
00961_Probable_ribonucleotide_transport_ATP-binding_protein_mkl	0	0
00962_Probable_ABC_transporter_permease_protein_RBE_1340	0	0
00963_HD_domain;HD_containing_hydrolase-like_enzyme_;HD_domain	0	0
00964_Arginine_biosynthesis_bifunctional_protein_ArgJ	0	0
00965_diguanylate_cyclase_(GGDEF)_domain	0	0
00967_Cysteine-rich_domain;4Fe-4S_dicluster_domain;4Fe-4S_dicluster_domain;4Fe-4S_dicluster_domain	0	0
00968_Glycolate_oxidase_subunit_GlcD	0	0
00970_Phosphoenolpyruvate-protein_phosphotransferase	0	0
00971_Phosphocarrier_protein_HPr	0	0
00972_PTS_system_mannose/fructose/sorbose_family_IID_component	0	0
00973_Biotin_synthase	0	0
00974_Ribosomal_RNA_small_subunit_methyltransferase_I	0	0
00976_Uncharacterized_RNA_methyltransferase_DVU_0924	0	0
00978_CBS_domain	0	0
00979_Methionine_import_ATP-binding_protein_MetN	0	0
00980_Tungstate_uptake_system_permease_protein_TupB	0	0
00982_Hydroxypyruvate_reductase	0	0
00983_tRNA_(guanosine(18)-2'-O)-methyltransferase	0	0
00985_Hpt_domain	0	0
00986_Chemotaxis_protein_CheA	0	0
00987_Sirohydrochlorin_cobaltochelatase_CbiKP	0	0
00988_Uncharacterized_ABC_transporter_permease_protein_YvrB	0	0
00989_Uncharacterized_ABC_transporter_ATP-binding_protein_YvrA	0	0
00990_Periplasmic_binding_protein	0	0
00991_Precorrin-2_C(20)-methyltransferase	0	0
00992_D-glycerate_2-kinase	0	0
00993_Glycosyl_transferases_group_1;Glycosyltransferase_Family_4;Glycosyl_transferases_group_1	0	0
00994_hypothetical_protein	0	0
00995_Dinitrogenase_iron-molybdenum_cofactor	0	0
00996_Putative_nitrogen_fixation_protein_YutI	0	0
00997_Glutamate--tRNA_ligase	0	0
00998_Low_specificity_L-threonine_aldolase	0	0
01000_Glutamate-1-semialdehyde_2;1-aminomutase	0	0
01001_Siroheme_decarboxylase_beta_subunit	0	0
01004_hypothetical_protein	0	0
01005_tRNA_modification_GTPase_MnmE	0	0
01008_putative_membrane_protein_insertion_efficiency_factor	0	0
01009_Ribonuclease_P_protein_component	0	0
01010_hypothetical_protein	0	0
01011_Tetratricopeptide_repeat;Tetratricopeptide_repeat;Tetratricopeptide_repeat;Tetratricopeptide_repeat;Tetratricopeptide_repeat;Tetratricopeptide_repeat	0	0
01012_Peptidase_C39_family;Peptidase_C39_like_family	0	0
01013_hypothetical_protein	0	0
01014_Cyclic_nucleotide-binding_domain	0	0
01015_hypothetical_protein	0	0
01016_Glycosyl_transferase_family_2;Glycosyltransferase_like_family_2	0	0
01017_Telomere_recombination	0	0
01018_ADP-ribose_pyrophosphatase	0	0
01021_hypothetical_protein	0	0
01022_4-alpha-glucanotransferase	0	0
01025_signal_peptidase_I	0	0
01026_Putative_pre-16S_rRNA_nuclease	0	0
01027_Endolytic_murein_transglycosylase	0	0
01028_Probable_molybdopterin_binding_domain;MoeA_C-terminal_region_(domain_IV);MoeA_N-terminal_region_(domain_I_and_II);PBP_superfamily_domain	0	0
01030_Domain_of_unknown_function_(DUF1844)	0	0
01031_Glycerol-3-phosphate_acyltransferase	0	0
01032_sporadically_distributed_protein;_TIGR04141_family	0	0
01033_Helix-turn-helix;Helix-turn-helix_domain	0	0
01034_hypothetical_protein	0	0
01035_GTPase_HflX	0	0
01040_flagellar_hook-basal_body_complex_protein_FliE	0	0
01042_Flagellar_motor_switch_protein_FliG	0	0
01043_Flagellar_assembly_protein_FliH	0	0
01045_diguanylate_cyclase_(GGDEF)_domain	0	0
01046_NYN_domain	0	0
01047_AsmA_family;AsmA-like_C-terminal_region	0	0
01048_MerR_HTH_family_regulatory_protein	0	0
01049_hypothetical_protein	0	0
01051_hypothetical_protein	0	0
01054_PAS_domain_S-box_protein;diguanylate_cyclase_(GGDEF)_domain;hemerythrin-like_metal-binding_domain	0	0
01056_Inner_membrane_ABC_transporter_ATP-binding_protein_YddA	0	0
01057_Divalent_metal_cation_transporter_MntH	0	0
01058_Universal_stress_protein_family	0	0
01059_Succinylglutamate_desuccinylase_/_Aspartoacylase_family;Carboxypeptidase_controlling_helical_cell_shape_catalytic	0	0
01064_hypothetical_protein	0	0
01065_Histidine_kinase-;_DNA_gyrase_B-;_and_HSP90-like_ATPase;Response_regulator_receiver_domain	0	0
01066_PAS_domain_S-box_protein	0	0
01069_Nitrate_reductase_gamma_subunit	0	0
01070_WD40-like_Beta_Propeller_Repeat	0	0
01072_hypothetical_protein	0	0
01074_diguanylate_cyclase_(GGDEF)_domain	0	0
01075_EAL_domain	0	0
01076_Tungsten-containing_aldehyde_ferredoxin_oxidoreductase	0	0
01077_4Fe-4S_binding_domain;4Fe-4S_dicluster_domain;4Fe-4S_double_cluster_binding_domain;4Fe-4S_dicluster_domain;4Fe-4S_binding_domain;4Fe-4S_dicluster_domain;4Fe-4S_binding_domain;4Fe-4S_binding_domain;4Fe-4S_dicluster_domain;4Fe-4S_dicluster_domain	0	0
01078_Peptidyl-lysine_N-acetyltransferase_Pat	0	0
01081_Universal_stress_protein_family	0	0
01082_hypothetical_protein	0	0
01083_Type_IV_pilus_ATPase_PilU	0	0
01084_Type_IV_pilus_retractation_ATPase_PilT	0	0
01085_hypothetical_protein	0	0
01087_Type_IV_pilus_assembly_protein_PilC	0	0
01088_Type_IV_pilus_assembly_ATPase_PilB	0	0
01089_AAA_domain	0	0
01090_Competence_protein_E	0	0
01091_hypothetical_protein	0	0
01092_hypothetical_protein	0	0
01094_Chemotaxis_protein_CheV	0	0
01098_Lrp/AsnC_ligand_binding_domain;HTH_domain;Winged_helix-turn-helix_DNA-binding;AsnC-type_helix-turn-helix_domain;MarR_family	0	0
01099_Homeodomain-like_domain;MerR_HTH_family_regulatory_protein;Putative_ATPase_subunit_of_terminase_(gpP-like)	0	0
01101_Antibiotic_biosynthesis_monooxygenase	0	0
01106_Acyltransferase_family;SGNH_domain_(fused_to_AT3_domains)	0	0
01109_hypothetical_protein	0	0
01111_Succinylglutamate_desuccinylase_/_Aspartoacylase_family;Carboxypeptidase_controlling_helical_cell_shape_catalytic	0	0
01112_hypothetical_protein	0	0
01116_putative_regulatory_protein;_FmdB_family	0	0
01119_hypothetical_protein	0	0
01121_Histidine_kinase;HWE_histidine_kinase	0	0
01123_hypothetical_protein	0	0
01124_Ammonium_transporter	0	0
01125_Major_Facilitator_Superfamily;MFS_1_like_family	0	0
01126_Universal_stress_protein_MJ0531	0	0
01127_hypothetical_protein	0	0
01128_Thiamine_biosynthesis_protein_(ThiI)	0	0
01129_DNA_repair_protein_RadA	0	0
01130_Malonyl_CoA-acyl_carrier_protein_transacylase	0	0
01131_Beta-lactamase_OXA-133	0	0
01134_Type_III_pantothenate_kinase	0	0
01137_hypothetical_protein	0	0
01138_Aromatic_acid_exporter_family_member_1;Fusaric_acid_resistance_protein_family;Fusaric_acid_resistance_protein-like	0	0
01140_SNARE_associated_Golgi_protein	0	0
01144_4Fe-4S_binding_domain;4Fe-4S_dicluster_domain	0	0
01145_NADPH-dependent_7-cyano-7-deazaguanine_reductase	0	0
01146_diguanylate_cyclase_(GGDEF)_domain	0	0
01149_4-hydroxymandelate_oxidase	0	0
01151_LUD_domain	0	0
01155_Uncharacterized_iron-sulfur_protein_MMP1067	0	0
01159_Metal_cation_efflux_system_protein_CzcD	0	0
01160_Cytochrome_C_biogenesis_protein_transmembrane_region;Cytochrome_C_biogenesis_protein_transmembrane_region	0	0
01161_Thioredoxin	0	0
01162_Esterase_TesA	0	0
01163_Sulfite_exporter_TauE/SafE	0	0
01164_Methylamine_utilisation_protein_MauE	0	0
01165_DGC_domain	0	0
01166_redox-active_disulfide_protein_2	0	0
01168_Helix-turn-helix_domain;Winged_helix-turn-helix_DNA-binding;Bacterial_regulatory_protein;_arsR_family	0	0
01169_hypothetical_protein	0	0
01177_hypothetical_protein	0	0
01178_Glyoxalase/Bleomycin_resistance_protein/Dioxygenase_superfamily;Glyoxalase-like_domain	0	0
01179_Cobalt-precorrin-8_methylmutase	0	0
01180_Deoxyribose-phosphate_aldolase	0	0
01181_Multidrug_resistance_protein_MdtA	0	0
01182_Multidrug_resistance_protein_MdtB	0	0
01188_Alginate_biosynthesis_protein_AlgA	0	0
01189_dTDP-4-dehydrorhamnose_3;5-epimerase	0	0
01190_Colicin_V_production_protein	0	0
01191_Nucleoside_triphosphate_pyrophosphohydrolase/pyrophosphatase_MazG	0	0
01195_50S_ribosomal_subunit_assembly_factor_BipA	0	0
01196_4Fe-4S_binding_domain;4Fe-4S_dicluster_domain;4Fe-4S_binding_domain;4Fe-4S_binding_domain;4Fe-4S_dicluster_domain;4Fe-4S_dicluster_domain	0	0
01197_Autotransporter_beta-domain	0	0
01198_Apolipoprotein_N-acyltransferase	0	0
01199_Decaprenylphosphoryl-2-keto-beta-D-erythro-pentose_reductase	0	0
01200_Decaprenylphosphoryl-beta-D-ribose_oxidase	0	0
01201_hypothetical_protein	0	0
01202_O-Antigen_ligase	0	0
01203_Alcohol_dehydrogenase_class-3	0	0
01205_ABC-2_type_transporter	0	0
01206_ABC_transporter;Wzt_C-terminal_domain	0	0
01207_hypothetical_protein	0	0
01208_Haloacid_dehalogenase-like_hydrolase;HAD-hyrolase-like	0	0
01209_Transposase_InsC_for_insertion_element_IS2-10	0	0
01210_Transposase_InsD_for_insertion_element_IS2A	0	0
01211_Uncharacterized_methyltransferase_PH0819	0	0
01213_Methyltransferase_domain;Methyltransferase_domain;Methyltransferase_domain;Methyltransferase_domain;Methyltransferase_domain;AdoMet_dependent_proline_di-methyltransferase;Nodulation_protein_S_(NodS)	0	0
01214_ATP-grasp_domain;ATP-grasp_in_the_biosynthetic_pathway_with_Ter_operon	0	0
01216_Asparagine_synthetase_[glutamine-hydrolyzing]_1	0	0
01218_Methyltransferase_domain;Methyltransferase_domain	0	0
01219_Asparagine_synthetase_[glutamine-hydrolyzing]_1	0	0
01221_Glycosyl_transferase_family_2;Glycosyltransferase_like_family_2	0	0
01222_Rhamnan_synthesis_protein_F	0	0
01223_hypothetical_protein	0	0
01224_Glycosyl_transferase_family_2	0	0
01225_hypothetical_protein	0	0
01226_Probable_alginate_O-acetylase_AlgI	0	0
01227_Acyltransferase_family;SGNH_domain_(fused_to_AT3_domains)	0	0
01228_Methyltransferase_domain;Methyltransferase_domain;Methyltransferase_domain;Methyltransferase_domain;Methyltransferase_domain	0	0
01229_Methionine_adenosyltransferase_2_subunit_beta	0	0
01230_Methyltransferase_domain;Methyltransferase_domain;Methyltransferase_domain;Methyltransferase_domain;Methyltransferase_domain;Methionine_biosynthesis_protein_MetW;Methyltransferase_small_domain;ubiE/COQ5_methyltransferase_family	0	0
01231_Phosphotransferase_enzyme_family	0	0
01232_hypothetical_protein	0	0
01233_Retron_EC67_protein	0	0
01234_Domain_of_unknown_function_(DUF374)	0	0
01235_hypothetical_protein	0	0
01236_hypothetical_protein	0	0
01237_hypothetical_protein	0	0
01238_hypothetical_protein	0	0
01239_Acyltransferase_family	0	0
01240_Bacterial_virulence_protein_(VirJ)	0	0
01242_Protein_of_unknown_function_(DUF3431)	0	0
01243_Pyridinium-3;5-bisthiocarboxylic_acid_mononucleotide_nickel_insertion_protein	0	0
01244_Pyridinium-3;5-biscarboxylic_acid_mononucleotide_synthase	0	0
01245_hypothetical_protein	0	0
01246_Glycosyl_transferases_group_1	0	0
01249_Probable_multidrug_resistance_protein_NorM	0	0
01250_hypothetical_protein	0	0
01251_DNA_uridine_endonuclease	0	0
01252_LysE_type_translocator	0	0
01253_DNA-binding_transcriptional_activator_DecR	0	0
01254_hypothetical_protein	0	0
01256_Glutaminyl-peptide_cyclotransferase	0	0
01257_Probable_chemoreceptor_glutamine_deamidase_CheD	0	0
01258_hypothetical_protein	0	0
01259_Laminin_G_domain;Concanavalin_A-like_lectin/glucanases_superfamily	0	0
01260_prepilin-type_N-terminal_cleavage/methylation_domain	0	0
01261_Prokaryotic_N-terminal_methylation_motif	0	0
01262_prepilin-type_N-terminal_cleavage/methylation_domain	0	0
01263_Acetyltransferase_(GNAT)_family;Acetyltransferase_(GNAT)_domain;D-ala_D-ala_ligase_C-terminus	0	0
01264_hypothetical_protein	0	0
01266_hypothetical_protein	0	0
01268_PAS_domain_S-box_protein;diguanylate_cyclase_(GGDEF)_domain	0	0
01271_4-hydroxy-3-methylbut-2-en-1-yl_diphosphate_synthase_(flavodoxin)	0	0
01273_Uncharacterized_ABC_transporter_ATP-binding_protein_MJ0121	0	0
01274_hypothetical_protein	0	0
01275_Bacterial_extracellular_solute-binding_protein	0	0
01276_Glycosyltransferase_family_9_(heptosyltransferase)	0	0
01277_hypothetical_protein	0	0
01280_Transketolase	0	0
01281_Putative_sugar_phosphate_isomerase_YwlF	0	0
01282_hypothetical_protein	0	0
01283_hypothetical_protein	0	0
01284_Anaphase-promoting_complex;_cyclosome;_subunit_3;TPR_repeat;Tetratricopeptide_repeat;Tetratricopeptide_repeat;Tetratricopeptide_repeat;Tetratricopeptide_repeat;Tetratricopeptide_repeat;Tetratricopeptide_repeat;Tetratricopeptide_repeat;Tetratricopeptide_repeat;Tetratricopeptide_repeat;Tetratricopeptide_repeat	0	0
01287_Methionine_synthase	0	0
01288_AhpC/TSA_family;Redoxin;Thioredoxin;Thioredoxin-like_domain;Thioredoxin-like;Thioredoxin;F_plasmid_transfer_operon_protein	0	0
01289_Acetyltransferase_(GNAT)_family;Acetyltransferase_(GNAT)_domain;Acetyltransferase_(GNAT)_domain	0	0
01290_Hypoxanthine-guanine_phosphoribosyltransferase	0	0
01292_N-carbamoylputrescine_amidase	0	0
01293_Methyltransferase_domain;Methyltransferase_domain;Methyltransferase_domain;Methyltransferase_domain;Methyltransferase_domain;ubiE/COQ5_methyltransferase_family	0	0
01294_hypothetical_protein	0	0
01297_HAD_phosphoserine_phosphatase-like_hydrolase;_family_IB;2;3-diketo-5-methylthio-1-phosphopentane_phosphatase	0	0
01299_Signal_transduction_histidine-protein_kinase/phosphatase_MprB	0	0
01300_EamA-like_transporter_family	0	0
01301_EamA-like_transporter_family;Small_Multidrug_Resistance_protein	0	0
01302_Acetyltransferase_(GNAT)_domain;Peptidogalycan_biosysnthesis/recognition	0	0
01303_hypothetical_protein	0	0
01304_Domain_of_unknown_function_(DUF362)_;4Fe-4S_binding_domain;4Fe-4S_single_cluster_domain;4Fe-4S_binding_domain;4Fe-4S_binding_domain;4Fe-4S_binding_domain;4Fe-4S_dicluster_domain;4Fe-4S_dicluster_domain	0	0
01305_Uncharacterized_HTH-type_transcriptional_regulator_YqhC	0	0
01307_Sulfotransferase_domain;Sulfotransferase_family	0	0
01308_PAS_domain_S-box_protein	0	0
01309_Phage_derived_protein_Gp49-like_(DUF891)	0	0
01310_Cro/C1-type_HTH_DNA-binding_domain;Helix-turn-helix;Helix-turn-helix_domain;Helix-turn-helix_domain	0	0
01315_Post-translational_flagellin_modification_protein_B	0	0
01316_Oxidoreductase_family;_NAD-binding_Rossmann_fold	0	0
01317_Inositol_2-dehydrogenase_2	0	0
01318_Histidine_kinase-;_DNA_gyrase_B-;_and_HSP90-like_ATPase;Histidine_kinase-like_ATPase_domain;Histidine_kinase;HWE_histidine_kinase;Response_regulator_receiver_domain	0	0
01319_hypothetical_protein	0	0
01320_LytTr_DNA-binding_domain;Response_regulator_receiver_domain	0	0
01322_MarR_family	0	0
01323_hypothetical_protein	0	0
01328_Serine_acetyltransferase;_plasmid	0	0
01329_hypothetical_protein	0	0
01331_SPOR_domain	0	0
01334_AAA_domain;Lon_protease_(S16)_C-terminal_proteolytic_domain	0	0
01336_ATP_synthase_I_chain	0	0
01338_ATP_synthase_subunit_c	0	0
01340_Probable_chemoreceptor_glutamine_deamidase_CheD	0	0
01341_Alpha-acetolactate_decarboxylase	0	0
01342_hypothetical_protein	0	0
01343_AMIN_domain	0	0
01344_Phosphate_import_ATP-binding_protein_PstB	0	0
01345_Phosphate-specific_transport_system_accessory_protein_PhoU_homolog	0	0
01346_Glycerol_dehydrogenase	0	0
01348_histidinol-phosphate_phosphatase_domain;HAD_hydrolase;_family_IIIA	0	0
01350_Acetoin:2;6-dichlorophenolindophenol_oxidoreductase_subunit_alpha	0	0
01351_Acetoin:2;6-dichlorophenolindophenol_oxidoreductase_subunit_beta	0	0
01352_GDP-L-fucose_synthase_1	0	0
01353_GDP-4-keto-6-deoxy-D-mannose_3-dehydratase	0	0
01354_Uncharacterized_methyltransferase_PH0819	0	0
01355_SNARE_associated_Golgi_protein	0	0
01356_Glycosyltransferase_AglJ	0	0
01357_Tyrosine--tRNA_ligase	0	0
01358_2';3'-cyclic-nucleotide_2'-phosphodiesterase	0	0
01360_Pyridoxamine_5'-phosphate_oxidase;Pyridoxamine_5'-phosphate_oxidase	0	0
01362_Cell_division_protein_ZapA	0	0
01363_hypothetical_protein	0	0
01364_Bifunctional_protein_GlmU	0	0
01370_ATP_synthase_subunit_b	0	0
01371_ATP_synthase_B/B'_CF(0)	0	0
01372_Peptidoglycan_glycosyltransferase_MrdB	0	0
01374_hypothetical_protein	0	0
01375_rod_shape-determining_protein_MreC	0	0
01376_Cell_shape-determining_protein_MreB	0	0
01377_hypothetical_protein	0	0
01378_methylated-DNA--[protein]-cysteine_S-methyltransferase	0	0
01379_hypothetical_protein	0	0
01380_hypothetical_protein	0	0
01381_Potassium_transporter_KimA	0	0
01384_PilZ_domain	0	0
01385_hypothetical_protein	0	0
01386_PAS_domain_S-box_protein	0	0
01387_3'3'-cGAMP-specific_phosphodiesterase_2	0	0
01388_hypothetical_protein	0	0
01389_Protoheme_IX_farnesyltransferase	0	0
01390_cytochrome_c_oxidase;_subunit_II	0	0
01391_caa(3)-type_oxidase;_subunit_IV	0	0
01392_Cytochrome_c_oxidase_subunit_3	0	0
01393_Probable_cytochrome_c_oxidase_subunit_1	0	0
01394_hypothetical_protein	0	0
01396_Cytochrome_C_oxidase;_cbb3-type;_subunit_III_;Cytochrome_c	0	0
01398_Cyclic_di-GMP_phosphodiesterase_response_regulator_RpfG	0	0
01399_Cyclic_di-GMP_phosphodiesterase_response_regulator_RpfG	0	0
01400_HDIG_domain	0	0
01402_Protein_of_unknown_function_(DUF3987);Bifunctional_DNA_primase/polymerase;_N-terminal	0	0
01403_Family_of_unknown_function_(DUF5681)	0	0
01404_hypothetical_protein	0	0
01405_Caspase_domain;Sel1_repeat	0	0
01406_hypothetical_protein	0	0
01408_hypothetical_protein	0	0
01409_Cro/C1-type_HTH_DNA-binding_domain;Helix-turn-helix;Helix-turn-helix_domain;Helix-turn-helix_domain	0	0
01410_Probable_lipid_II_flippase_MurJ	0	0
01413_Flagellar_basal_body_rod_FlgEFG_protein_C-terminal;Flagella_basal_body_rod_protein	0	0
01414_hypothetical_protein	0	0
01415_GTP_cyclohydrolase_FolE2	0	0
01416_Putative_nickel-responsive_regulator	0	0
01417_Lysine_methyltransferase	0	0
01418_TPM_domain	0	0
01420_Glycine_cleavage_system_H_protein	0	0
01421_Probable_glycine_dehydrogenase_(decarboxylating)_subunit_1	0	0
01423_Dihydrolipoyl_dehydrogenase	0	0
01426_Protein_of_unknown_function;_DUF488	0	0
01429_Ribonuclease_J1	0	0
01433_Zinc_dependent_phospholipase_C	0	0
01434_Shikimate_kinase	0	0
01435_Flavin-dependent_thymidylate_synthase	0	0
01436_Probable_periplasmic_serine_endoprotease_DegP-like	0	0
01440_hypothetical_protein	0	0
01443_Uncharacterized_24.6_kDa_protein_in_ccpA_3'region	0	0
01444_hypothetical_protein	0	0
01445_Formyltetrahydrofolate_deformylase	0	0
01446_hypothetical_protein	0	0
01448_Phosphoribosylglycinamide_formyltransferase	0	0
01449_hypothetical_protein	0	0
01452_Sulfite_dehydrogenase_subunit_B	0	0
01454_hypothetical_protein	0	0
01455_Response_regulator_receiver_domain;STAS_domain;STAS_domain	0	0
01456_PAS_domain_S-box_protein	0	0
01457_Receptor_family_ligand_binding_region;Periplasmic_binding_protein_domain;Periplasmic_binding_protein	0	0
01458_ISXO2-like_transposase_domain;Transposase_zinc-ribbon_domain	0	0
01459_hypothetical_protein	0	0
01460_Formate_dehydrogenase_subunit_alpha	0	0
01463_AhpC/TSA_family	0	0
01466_3D_domain;MltA_specific_insert_domain	0	0
01469_L-cystine_transport_system_permease_protein_TcyB	0	0
01470_Glutamine_transport_ATP-binding_protein_GlnQ	0	0
01471_Protein_of_unknown_function_(DUF3298)	0	0
01472_hypothetical_protein	0	0
01473_aminodeoxychorismate_synthase;_component_I	0	0
01474_Putative_redox-active_protein_(C_GCAxxG_C_C);Methyltransferase_domain;Methyltransferase_domain;Methyltransferase_domain;Methyltransferase_domain;Methyltransferase_domain;ubiE/COQ5_methyltransferase_family	0	0
01475_50S_ribosomal_protein_L28	0	0
01478_3-oxoacyl-[acyl-carrier-protein]_synthase_3	0	0
01481_3-oxoacyl-[acyl-carrier-protein]_synthase_2	0	0
01483_ComE_operon_protein_2	0	0
01484_Riboflavin_biosynthesis_protein_RibD	0	0
01485_Riboflavin_synthase	0	0
01486_acetolactate_synthase;_small_subunit	0	0
01487_Acetolactate_synthase_isozyme_1_large_subunit	0	0
01489_Sialic_acid_synthase	0	0
01491_Long-chain-fatty-acid--CoA_ligase	0	0
01492_hypothetical_protein	0	0
01494_Cobyrinate_a;c-diamide_synthase	0	0
01498_Putative_zinc-_or_iron-chelating_domain	0	0
01499_hypothetical_protein	0	0
01500_Sodium/calcium_exchanger_protein	0	0
01501_CBS_domain;Voltage_gated_chloride_channel	0	0
01505_Chromate_transporter	0	0
01509_hypothetical_protein	0	0
01510_Uncharacterized_HTH-type_transcriptional_regulator_YnfL	0	0
01511_Carboxymuconolactone_decarboxylase_family	0	0
01513_High-affinity_branched-chain_amino_acid_transport_ATP-binding_protein_LivG	0	0
01514_High-affinity_branched-chain_amino_acid_transport_system_permease_protein_BraD	0	0
01519_Phosphatidylglycerophosphatase_A	0	0
01521_WD40-like_Beta_Propeller_Repeat	0	0
01522_TonB_family_C-terminal_domain;protein_TolA	0	0
01523_Tol-Pal_system_protein_TolR	0	0
01525_hypothetical_protein	0	0
01526_Domain_of_unknown_function_(DUF151)	0	0
01528_hypothetical_protein	0	0
01529_Probable_bifunctional_SAT/APS_kinase_2	0	0
01530_Phosphotransferase_enzyme_family	0	0
01532_hypothetical_protein	0	0
01533_hypothetical_protein	0	0
01534_Endonuclease_III	0	0
01535_Queuine_tRNA-ribosyltransferase	0	0
01536_DUF218_domain	0	0
01537_Ferric_uptake_regulation_protein	0	0
01538_YihY_family_inner_membrane_protein	0	0
01540_UDP-2;3-diacylglucosamine_pyrophosphatase_LpxI	0	0
01541_Acyl-[acyl-carrier-protein]--UDP-N-acetylglucosamine_O-acyltransferase	0	0
01542_3-hydroxyacyl-[acyl-carrier-protein]_dehydratase_FabZ	0	0
01543_UDP-3-O-acylglucosamine_N-acyltransferase	0	0
01546_Lipoprotein-releasing_system_ATP-binding_protein_LolD	0	0
01548_Lysine--tRNA_ligase	0	0
01550_Integrase_core_domain	0	0
01551_hypothetical_protein	0	0
01555_Branched-chain_amino_acid_transport_protein_(AzlD)	0	0
01556_AzlC_protein	0	0
01557_AraC-like_ligand_binding_domain;Helix-turn-helix_domain;Bacterial_regulatory_helix-turn-helix_proteins;_AraC_family	0	0
01560_Probable_GMP_synthase_[glutamine-hydrolyzing]	0	0
01562_hypothetical_protein	0	0
01564_S-adenosylmethionine_synthase	0	0
01565_Aspartate_1-decarboxylase	0	0
01566_Pantothenate_synthetase	0	0
01568_hypothetical_protein	0	0
01569_SNARE_associated_Golgi_protein	0	0
01570_PAP2_superfamily;PAP2_superfamily	0	0
01571_Glycosyl_transferases_group_1;Glycosyltransferase_Family_4;Glycosyl_transferases_group_1;Glycosyl_transferase_4-like_domain	0	0
01572_Glycosyl_transferases_group_1;Glycosyl_transferases_group_1;Glycosyl_transferases_group_1	0	0
01573_Asparagine_synthetase_[glutamine-hydrolyzing]_1	0	0
01575_NADH-quinone_oxidoreductase_subunit_B	0	0
01577_NADH-quinone_oxidoreductase_subunit_D	0	0
01580_F(420)H(2)_dehydrogenase_subunit_J	0	0
01587_Type_I_restriction_enzyme_R_protein_N_terminus_(HSDR_N)	0	0
01590_Sulfurtransferase_TusA	0	0
01593_Uncharacterized_acyl-CoA_thioester_hydrolase_CT_535	0	0
01595_Phospholipase/Carboxylesterase;Alpha/beta_hydrolase_family;Esterase_PHB_depolymerase	0	0
01596_Glycosyltransferase_family_9_(heptosyltransferase)	0	0
01597_ATP-dependent_lipid_A-core_flippase	0	0
01598_4Fe-4S_single_cluster_domain_of_Ferredoxin_I;4Fe-4S_single_cluster_domain	0	0
01601_XXXCH_domain	0	0
01602_hypothetical_protein	0	0
01603_amphi-Trp_domain	0	0
01604_Phosphotransferase_enzyme_family;Ecdysteroid_kinase;PhoU_domain	0	0
01605_ATP-grasp_enzyme;_GAK_system	0	0
01606_HprK-related_kinase_B	0	0
01607_Chorismate_synthase	0	0
01609_5-methyltetrahydropteroyltriglutamate--homocysteine_methyltransferase	0	0
01610_cation_diffusion_facilitator_family_transporter	0	0
01611_PAS_domain_S-box_protein	0	0
01613_hypothetical_protein	0	0
01614_Probable_metallo-hydrolase_YflN	0	0
01615_Competence_protein_ComM	0	0
01616_hypothetical_protein	0	0
01617_EamA-like_transporter_family	0	0
01618_Signal_peptidase_I	0	0
01619_Domain_of_unknown_function_(DUF4118);Histidine_kinase-;_DNA_gyrase_B-;_and_HSP90-like_ATPase;His_Kinase_A_(phospho-acceptor)_domain	0	0
01620_ATP-binding_protein_Uup	0	0
01621_Ureidoacrylate_amidohydrolase_RutB	0	0
01622_hypothetical_protein	0	0
01624_DHH_family	0	0
01625_DNA_polymerase_I	0	0
01626_Sirohydrochlorin_cobaltochelatase	0	0
01627_Transcriptional_regulatory_protein_ZraR	0	0
01628_HAMP_domain;Histidine_kinase-;_DNA_gyrase_B-;_and_HSP90-like_ATPase;GHKL_domain;His_Kinase_A_(phospho-acceptor)_domain	0	0
01629_Putative_heavy-metal_chelation	0	0
01630_Molybdenum_import_ATP-binding_protein_ModC	0	0
01631_molybdate_ABC_transporter;_periplasmic_molybdate-binding_protein	0	0
01632_Molybdenum_transport_system_permease_protein_ModB	0	0
01633_Lon_protease	0	0
01637_hypothetical_protein	0	0
01638_30S_ribosomal_protein_S2	0	0
01640_Uridylate_kinase	0	0
01642_Isoprenyl_transferase	0	0
01643_hypothetical_protein	0	0
01644_Uncharacterized_protein_conserved_in_bacteria_(DUF2059)	0	0
01645_hypothetical_protein	0	0
01646_hypothetical_protein	0	0
01648_Leucine--tRNA_ligase	0	0
01650_6;7-dimethyl-8-ribityllumazine_synthase	0	0
01651_Riboflavin_biosynthesis_protein_RibBA	0	0
01652_hypothetical_protein	0	0
01653_Uncharacterized_isochorismatase_family_protein_YddQ	0	0
01654_Uncharacterized_isochorismatase_family_protein_YddQ	0	0
01655_hypothetical_protein	0	0
01656_Putative_NAD(P)-binding_protein_YbjT	0	0
01659_Cobalt-precorrin-5A_hydrolase	0	0
01660_Probable_cobalt-factor_III_C(17)-methyltransferase	0	0
01662_hypothetical_protein	0	0
01663_HD_domain;Response_regulator_receiver_domain	0	0
01664_hypothetical_protein	0	0
01665_Demethylmenaquinone_methyltransferase	0	0
01666_Uncharacterized_protein_conserved_in_bacteria_(DUF2065)	0	0
01668_futalosine_hydrolase	0	0
01669_Octaprenyl_diphosphate_synthase	0	0
01671_Phosphoribosylformylglycinamidine_synthase_subunit_PurL	0	0
01680_Cobalt-precorrin-4_C(11)-methyltransferase	0	0
01681_hypothetical_protein	0	0
01682_Cysteine-rich_small_domain	0	0
01684_Hydrogenase_maturation_factor_HypA_1	0	0
01685_Hydrogenase_maturation_factor_HypB	0	0
01686_hypothetical_protein	0	0
01689_Putative_undecaprenyl-diphosphatase_YbjG	0	0
01693_Sensor_kinase_CckA	0	0
01695_hypothetical_protein	0	0
01698_Glycosyl_hydrolases_family_17	0	0
01699_Methyl-accepting_chemotaxis_protein_NahY	0	0
01700_Helix-turn-helix_domain;Cro/C1-type_HTH_DNA-binding_domain;Helix-turn-helix;Helix-turn-helix_domain	0	0
01702_HD_domain;HDOD_domain;Response_regulator_receiver_domain	0	0
01703_HD_domain;Response_regulator_receiver_domain	0	0
01704_hypothetical_protein	0	0
01705_3-methyl-2-oxobutanoate_hydroxymethyltransferase	0	0
01706_Putative_molybdopterin_biosynthesis_protein_MJ0886	0	0
01707_Putative_Fe-S_cluster;Molybdopterin_guanine_dinucleotide_synthesis_protein_B	0	0
01709_Aspartate/prephenate_aminotransferase	0	0
01710_Glucose-6-phosphate_isomerase	0	0
01712_Regulatory_protein_AtoC	0	0
01713_Uncharacterized_ATP-dependent_helicase_YprA	0	0
01714_Pentapeptide_repeats_(8_copies);Pentapeptide_repeats_(9_copies);Pentapeptide_repeats_(9_copies)	0	0
01715_Uncharacterized_HTH-type_transcriptional_regulator_YwqM	0	0
01716_C_GCAxxG_C_C_family_protein	0	0
01719_Beta-lactamase_enzyme_family;D-alanyl-D-alanine_carboxypeptidase;SPOR_domain	0	0
01723_Glycosyl_transferases_group_1;Glycosyl_transferases_group_1;Glycosyl_transferases_group_1	0	0
01724_Glycosyl_transferases_group_1;Glycosyltransferase_Family_4;Glycosyl_transferases_group_1;Glycosyl_transferases_group_1	0	0
01727_Cupin_superfamily_(DUF985)	0	0
01728_PAS_domain_S-box_protein	0	0
01729_signal_peptide_peptidase_SppA;_36K_type	0	0
01730_Adenosylcobinamide-GDP_ribazoletransferase	0	0
01731_S-adenosyl-l-methionine_hydroxide_adenosyltransferase	0	0
01733_hypothetical_protein	0	0
01734_Phosphoribosylamine--glycine_ligase	0	0
01735_N5-carboxyaminoimidazole_ribonucleotide_mutase	0	0
01736_GTP_3';8-cyclase	0	0
01739_Putative_MucR_family_transcriptional_regulatory_protein_y4pD	0	0
01740_Probable_ABC_transporter_permease_protein_YqgI	0	0
01741_Probable_ABC_transporter_permease_protein_YqgH	0	0
01742_Phosphate-binding_protein_PstS	0	0
01743_Flavin_containing_amine_oxidoreductase;NAD(P)-binding_Rossmann-like_domain	0	0
01744_Uncharacterized_peptidase_YqhT	0	0
01745_GTPase_Era	0	0
01746_4Fe-4S_binding_domain	0	0
01748_Electron_transfer_flavoprotein_domain;Electron_transfer_flavoprotein_FAD-binding_domain	0	0
01752_PAS_domain_S-box_protein	0	0
01754_hypothetical_protein	0	0
01755_Protein_of_unknown_function_(DUF3365);Histidine_kinase-;_DNA_gyrase_B-;_and_HSP90-like_ATPase;His_Kinase_A_(phospho-acceptor)_domain;PAS_fold	0	0
01758_hypothetical_protein	0	0
01759_Nicotinamide-nucleotide_amidohydrolase_PncC	0	0
01760_RNA_2';3'-cyclic_phosphodiesterase	0	0
01763_Histidinol-phosphate_aminotransferase	0	0
01764_Cytidylate_kinase	0	0
01765_Glutaredoxin	0	0
01767_Protein_of_unknown_function_(DUF4197)	0	0
01768_Domain_of_unknown_function_(DUF362)_;4Fe-4S_binding_domain;4Fe-4S_dicluster_domain;4Fe-4S_binding_domain;4Fe-4S_binding_domain;4Fe-4S_dicluster_domain;4Fe-4S_dicluster_domain	0	0
01769_Protein_of_unknown_function_(DUF2939)	0	0
01772_hypothetical_protein	0	0
01775_Helix-turn-helix_domain	0	0
01776_hypothetical_protein	0	0
01777_Probable_type_I_restriction_enzyme_BthVORF4518P_M_protein	0	0
01778_Restriction_endonuclease_FokI;_C_terminal	0	0
01779_Type-1_restriction_enzyme_StySJI_specificity_protein	0	0
01780_DEAD/DEAH_box_helicase;EcoEI_R_protein_C-terminal;Type_I_restriction_enzyme_R_protein_N_terminus_(HSDR_N);Type_III_restriction_enzyme;_res_subunit;SWI2/SNF2_ATPase	0	0
01781_Integrase;Phage_integrase;_N-terminal	0	0
01782_hypothetical_protein	0	0
01783_hypothetical_protein	0	0
01786_CRISPR-associated_endoribonuclease_Cas2	0	0
01787_CRISPR-associated_endonuclease_Cas1;CRISPR-associated_endonuclease_Cas1;_subtype_II/NMENI	0	0
01788_CRISPR_subtype_II_RNA-guided_endonuclease_Cas9	0	0
01789_Peptidoglycan-N-acetylglucosamine_deacetylase_BC_1960	0	0
01790_Carminomycin_4-O-methyltransferase_DnrK	0	0
01792_Bacterial_extracellular_solute-binding_proteins;_family_3	0	0
01794_Methyl-accepting_chemotaxis_protein_(MCP)_signalling_domain	0	0
01796_Cyclic_di-GMP_phosphodiesterase_PA4781	0	0
01798_Sensor_histidine_kinase_TmoS	0	0
01800_1;4-dihydroxy-6-naphtoate_synthase	0	0
01801_Bacterial_regulatory_proteins;_tetR_family	0	0
01802_radical_SAM_domain_protein;_CofH_subfamily;7;8-didemethyl-8-hydroxy-5-deazariboflavin_synthase;_CofH_subunit;dehypoxanthine_futalosine_cyclase;putative_menaquinone_biosynthesis_radical_SAM_enzyme;_SCO4494_family	0	0
01803_Menaquinone_biosynthesis	0	0
01804_Uncharacterized_HTH-type_transcriptional_regulator_YeiE	0	0
01812_50S_ribosomal_protein_L15	0	0
01816_30S_ribosomal_protein_S8	0	0
01830_30S_ribosomal_protein_S10	0	0
01848_Probable_tRNA-dihydrouridine_synthase	0	0
01849_4-hydroxy-3-methylbut-2-enyl_diphosphate_reductase	0	0
01851_4Fe-4S_binding_domain;4Fe-4S_dicluster_domain;4Fe-4S_binding_domain;4Fe-4S_binding_domain;4Fe-4S_dicluster_domain;Nitroreductase_family;Putative_TM_nitroreductase	0	0
01852_Natural_resistance-associated_macrophage_protein	0	0
01855_hypothetical_protein	0	0
01857_Holliday_junction_ATP-dependent_DNA_helicase_RuvB	0	0
01858_Holliday_junction_ATP-dependent_DNA_helicase_RuvA	0	0
01859_Crossover_junction_endodeoxyribonuclease_RuvC	0	0
01860_Probable_transcriptional_regulatory_protein_Desal_2886	0	0
01861_Ribosomal_RNA_large_subunit_methyltransferase_E	0	0
01862_DUF_based_on_E._rectale_Gene_description_(DUF3880);Glycosyl_transferases_group_1	0	0
01863_hypothetical_protein	0	0
01864_hypothetical_protein	0	0
01865_Putative_transketolase_C-terminal_section	0	0
01866_Apulose-4-phosphate_transketolase_subunit_A	0	0
01869_Phosphoheptose_isomerase	0	0
01870_Nucleotidyl_transferase;MobA-like_NTP_transferase_domain	0	0
01873_Putative_8-amino-7-oxononanoate_synthase	0	0
01874_hypothetical_protein	0	0
01875_TIGR00374_family_protein	0	0
01880_Glycosyl_transferase_family_1	0	0
01881_4Fe-4S_single_cluster_domain;Radical_SAM_superfamily;Iron-sulfur_cluster-binding_domain	0	0
01882_hypothetical_protein	0	0
01883_Glycosyl_transferase_family_2	0	0
01884_Glycosyltransferase_family_9_(heptosyltransferase)	0	0
01885_Polysaccharide_biosynthesis_protein;Polysaccharide_biosynthesis_protein;Polysaccharide_biosynthesis_C-terminal_domain	0	0
01886_Glycosyl_transferase_family_2;Glycosyltransferase_like_family_2;Glycosyl_transferase_family_21	0	0
01887_Glycosyl_transferases_group_1;Glycosyltransferase_Family_4;Glycosyl_transferases_group_1;Glycosyl_transferases_group_1;Glycosyl_transferase_4-like_domain	0	0
01888_hypothetical_protein	0	0
01889_Glycosyl_transferases_group_1;Glycosyl_transferases_group_1;Glycosyl_transferases_group_1	0	0
01890_Putative_asparagine_synthetase_[glutamine-hydrolyzing]	0	0
01891_undecaprenyl-phosphate_galactose_phosphotransferase_WbaP;exopolysaccharide_biosynthesis_polyprenyl_glycosylphosphotransferase	0	0
01892_Acetyltransferase_(GNAT)_domain	0	0
01893_3-beta_hydroxysteroid_dehydrogenase/isomerase_family;NAD_dependent_epimerase/dehydratase_family;GDP-mannose_4;6_dehydratase;NAD(P)H-binding_;Male_sterility_protein;NmrA-like_family;RmlD_substrate_binding_domain	0	0
01894_Predicted_membrane_protein_(DUF2127)	0	0
01896_Bacterial_regulatory_helix-turn-helix_protein;_lysR_family;LysR_substrate_binding_domain	0	0
01897_Exostosin_family;Methyltransferase_domain	0	0
01898_Domain_of_unknown_function_(DUF3536);Glycosyl_hydrolase_family_57	0	0
01899_Alkaline_phosphatase-like_protein	0	0
01902_Integrase	0	0
01903_hypothetical_protein	0	0
01904_diguanylate_cyclase_(GGDEF)_domain	0	0
01906_Citrate_synthase_1	0	0
[truncated: 276 more rows]

## Sheet: MAG_BO58_anoxic
Annotation	Mean	SD	Gene
02002_hypothetical_protein	12.4246	0.767814
02057_Adenylylsulfate_reductase_subunit_alpha	3.48545	0.172689	aprA
02003_hypothetical_protein	3.31695	0.154495
02045_hypothetical_protein	1.87123	0.331769
01366_ATP_synthase_subunit_beta	1.50758	0.308581
01496_Sulfite_reductase;_dissimilatory-type_subunit_beta	1.45118	0.188563	dsrB
02055_Sulfate_adenylyltransferase	1.25351	0.116999	sat
01911_Periplasmic_[NiFe]_hydrogenase_large_subunit	1.02468	0.109789
01024_60_kDa_chaperonin	0.984428	0.0856333	groL
01332_hypothetical_protein	0.910516	0.144359
01365_ATP_synthase_epsilon_chain	0.905031	0.086022
01935_Zinc_resistance-associated_protein_homolog	0.893586	0.163822
02118_Probable_alcohol_dehydrogenase	0.830452	0.258313
01559_30S_ribosomal_protein_S1	0.774818	0.0734277
01497_Sulfite_reductase;_dissimilatory-type_subunit_alpha	0.742181	0.0913509	dsrA
01184_Menaquinone_reductase;_integral_membrane_subunit	0.723948	0.132234
01661_Class_III_cytochrome_C_family	0.689395	0.135301
01107_60_kDa_chaperonin	0.619997	0.100382
02024_Pyruvate:ferredoxin_oxidoreductase	0.594338	0.0659352
01843_Elongation_factor_Tu	0.572445	0.105637
01176_Heavy-metal_resistance	0.553504	0.0967739
00036_Sulfite_reductase;_dissimilatory-type_subunit_gamma	0.549187	0.088605	dsrC
01806_DNA-directed_RNA_polymerase_subunit_alpha	0.514396	0.10511
01367_ATP_synthase_gamma_chain	0.502085	0.0834664
01991_Tungsten-containing_aldehyde_ferredoxin_oxidoreductase	0.493463	0.0672302
00840_Lon_protease	0.481962	0.0221325
00220_hypothetical_protein	0.471166	0.104191
00469_TolB_amino-terminal_domain	0.469337	0.0834423
01432_Flagellar_filament_31.3_kDa_core_protein	0.451999	0.0684559
02095_OmpA_family;von_Willebrand_factor_type_A_domain	0.432716	0.0521708
01678_Rubredoxin	0.431719	0.0355274	rub
01831_Elongation_factor_G	0.416622	0.0548359
00285_NADP-dependent_malic_enzyme	0.4065	0.0539722
01676_Rubrerythrin	0.396777	0.073837	rbr
01516_Receptor_family_ligand_binding_region;Periplasmic_binding_protein_domain;Periplasmic_binding_protein	0.38538	0.0769472
01677_Desulfoferrodoxin	0.380506	0.0641712	dfx
00366_Cache_3/Cache_2_fusion_domain;Cache_domain;HAMP_domain;Methyl-accepting_chemotaxis_protein_(MCP)_signalling_domain	0.377249	0.0356122
01912_Periplasmic_[NiFe]_hydrogenase_small_subunit_1	0.345799	0.0974483
00170_Cytochrome_bd_ubiquinol_oxidase_subunit_1	0.325318	0.0321081	cydA
01811_hypothetical_protein	0.31712	0.0701353
02056_Adenylylsulfate_reductase_subunit_beta	0.307481	0.0637766	aprB
01174_HSP20-like_domain_found_in_ArsA;Hsp20/alpha_crystallin_family	0.297916	0.102134
00500_hypothetical_protein	0.296527	0.0655788
00643_hypothetical_protein	0.285673	0.104757
01837_50S_ribosomal_protein_L10	0.28515	0.0481027
00864_Leu/Ile/Val-binding_protein_homolog_2	0.27381	0.0346003
01756_hypothetical_protein	0.272146	0.0474257
01368_ATP_synthase_subunit_alpha	0.270985	0.0513014
01103_Inner_membrane_protein_YbhL	0.261453	0.081081
01068_hypothetical_protein	0.257526	0.0723372
00519_Glycosyl_transferase_family_2;Glycosyl_hydrolases_family_17;Glycosyltransferase_like_family_2;Glycosyl_transferase_family_21;Glycosyl_transferase_family_group_2	0.256338	0.05474
00623_Flagellar_filament_33_kDa_core_protein	0.253292	0.030764
00064_Chemotaxis_protein_CheW	0.253061	0.0290951
02083_17.7_kDa_class_I_heat_shock_protein	0.252565	0.0647904
00803_50S_ribosomal_protein_L27	0.246154	0.0472159
00845_hypothetical_protein	0.236591	0.0739579
00707_Probable_pyruvoyl-dependent_arginine_decarboxylase	0.235334	0.0335629
01100_Chaperone_protein_HtpG	0.233751	0.0281286	htpG
01834_DNA-directed_RNA_polymerase_subunit_beta'	0.227359	0.0680589
00397_Cytosolic_Fe-S_cluster_assembly_factor_NUBP2_homolog	0.225331	0.0538196
02082_HSP20-like_domain_found_in_ArsA;Hsp20/alpha_crystallin_family	0.224721	0.00390688
00421_EF_hand	0.22279	0.0305909
01133_Enolase	0.214565	0.0608209
00530_hypothetical_protein	0.212365	0.0949782
01152_Glycolate_permease_GlcA	0.212163	0.0461509
01520_peptidoglycan-associated_lipoprotein	0.211978	0.0353074
00326_Leucine-specific-binding_protein	0.211743	0.0315928
01369_ATP_synthase_subunit_delta	0.207186	0.051555
01023_10_kDa_chaperonin	0.205464	0.0578306	groS
01835_DNA-directed_RNA_polymerase_subunit_beta	0.205369	0.0651585
00283_Glycine_zipper;YMGG-like_Gly-zipper;Glycine_zipper_2TM_domain	0.203766	0.0865472
02060_4Fe-4S_dicluster_domain;4Fe-4S_dicluster_domain;4Fe-4S_dicluster_domain;4Fe-4S_dicluster_domain	0.198108	0.0286891	qmoC
01175_hypothetical_protein	0.194519	0.122134
00030_UDP-3-O-acyl-N-acetylglucosamine_deacetylase	0.194282	0.034904
01545_Outer_membrane_protein_assembly_factor_BamA	0.193825	0.0381992
01186_Menaquinone_reductase;_molybdopterin-binding-like_subunit	0.193137	0.0416902
00274_Probable_histidine-binding_protein	0.192349	0.0352376
01840_Transcription_termination/antitermination_protein_NusG	0.189855	0.0525147
00611_Alkyl_hydroperoxide_reductase_C	0.188733	0.0403969	ahp
00457_Polysulphide_reductase;_NrfD	0.188269	0.0556273	dsrP
01762_Universal_stress_protein_MJ0531	0.1867	0.0655356
00100_hypothetical_protein	0.185524	0.0275531
01037_Tetratricopeptide_repeat;TPR_repeat;Tetratricopeptide_repeat;Tetratricopeptide_repeat;Tetratricopeptide_repeat;Tetratricopeptide_repeat;Tetratricopeptide_repeat;Tetratricopeptide_repeat;Tetratricopeptide_repeat;Tetratricopeptide_repeat;Tetratricopeptide_repeat	0.184361	0.0105788
01086_Fimbrial_protein_Q	0.179283	0.0663814
02174_Cytochrome_P460	0.179011	0.0334836
01337_ATP_synthase_subunit_a	0.1769	0.0254135
00750_C4-type_zinc_ribbon_domain	0.17658	0.0560291
01824_50S_ribosomal_protein_L22	0.176079	0.0670978
01675_Ferric_uptake_regulator_family	0.176017	0.0439567
01639_Elongation_factor_Ts	0.176003	0.0465809
00171_Cytochrome_bd_ubiquinol_oxidase_subunit_2	0.175417	0.0210741	cydB
01117_hypothetical_protein	0.173513	0.0412512
00033_hypothetical_protein	0.17347	0.0382381
01359_Bacterioferritin	0.168593	0.006564
01427_Elongation_factor_G_2	0.168283	0.00947218
01584_Proton-conducting_membrane_transporter	0.16615	0.0489315
01544_Outer_membrane_protein_(OmpH-like)	0.166115	0.0427085
01839_50S_ribosomal_protein_L11	0.165871	0.051403
00877_Fe(2+)_transport_protein_A/Fe(2+)_transporter_FeoB_fusion_protein	0.165707	0.0782844
01815_50S_ribosomal_protein_L6	0.163922	0.0516515
00186_Formate_dehydrogenase_2_subunit_alpha_(cytochrome_c-553)	0.163836	0.0756769
00157_Polyribonucleotide_nucleotidyltransferase	0.16383	0.045919
00486_Phenylacetate-coenzyme_A_ligase	0.162201	0.0957833
00799_Anaerobic_ribonucleoside-triphosphate_reductase	0.161486	0.0430954
00140_flagellar_hook-associated_protein_FlgK	0.158602	0.0855722
01468_Probable_histidine-binding_protein	0.156653	0.0219979
01592_Winged_helix_DNA-binding_domain;MarR_family;MarR_family	0.156105	0.0389425
00959_MlaC_protein	0.153825	0.07408
01841_preprotein_translocase;_SecE_subunit	0.152093	0.0288643
01591_hypothetical_protein	0.151026	0.0393119
01185_Menaquinone_reductase;_iron-sulfur_cluster-binding_subunit	0.148124	0.0562158
01838_50S_ribosomal_protein_L1	0.147894	0.0335132
00105_Adenosylhomocysteinase	0.146766	0.0468494
01187_Menaquinone_reductase;_multiheme_cytochrome_c_subunit	0.146599	0.0210595
00723_UvrABC_system_protein_A	0.145855	0.0387164
00869_PPIC-type_PPIASE_domain;PPIC-type_PPIASE_domain;PPIC-type_PPIASE_domain;SurA_N-terminal_domain;SurA_N-terminal_domain	0.144849	0.0432408
01930_Protein_of_unknown_function_DUF115	0.143953	0.0123581
00726_Outer_membrane_protein_(OmpH-like)	0.143746	0.0139011
01957_Sulfite_exporter_TauE/SafE	0.142908	0.0249057
00644_hypothetical_protein	0.142665	0.0281817
01810_Methionine_aminopeptidase	0.142575	0.046908
01431_Flagellar_hook-associated_protein_2_C-terminus;Flagellar_hook-associated_protein_2_N-terminus	0.14246	0.035415
02191_Acetoin_utilization_protein_AcuB	0.141039	0.019819
01495_hypothetical_protein	0.14015	0.0161972	dsrD
01807_30S_ribosomal_protein_S4	0.13971	0.0209785
01761_hypothetical_protein	0.139685	0.0352088
01805_50S_ribosomal_protein_L17	0.138004	0.0474682
01371_ATP_synthase_B/B'_CF(0)	0.137558	0.0710102
01679_Rubredoxin-oxygen_oxidoreductase	0.136662	0.0455116	roo
01291_MJ0042_family_finger-like_domain	0.134756	0.0351121
01817_50S_ribosomal_protein_L5	0.134503	0.0293452
00804_50S_ribosomal_protein_L21	0.134364	0.0639006
00724_hypothetical_protein	0.133111	0.0352445
00155_tRNA_pseudouridine_synthase_B	0.131248	0.0410782
01506_Multidrug_resistance_protein_MdtA	0.130983	0.02543
00156_30S_ribosomal_protein_S15	0.130764	0.0230868
01722_diguanylate_cyclase_(GGDEF)_domain	0.130258	0.0237499
00081_Outer_membrane_efflux_protein	0.1302	0.0318777
02147_PAS_domain_S-box_protein	0.129752	0.0553557
01766_EF_hand;EF_hand;EF-hand_domain;EF-hand_domain_pair	0.129435	0.0562923
02059_CoB--CoM_heterodisulfide_reductase_iron-sulfur_subunit_A_2	0.128332	0.016233	qmoB
00179_Carbamoyl-phosphate_synthase_large_chain	0.12699	0.0337731
01826_50S_ribosomal_protein_L2	0.126284	0.0693536
00202_AAA_domain;AAA_domain;AAA_domain;AAA_domain;Protein_of_unknown_function_(DUF4011);Transcription_elongation_factor;_GreA/GreB;_C-term;REase_MTES_1575	0.126134	0.0437822
02273_hypothetical_protein	0.125477	0.0283464
00135_hypothetical_protein	0.124842	0.0363982
01269_LysM_domain;Transglycosylase_SLT_domain	0.122945	0.0515308
01156_Glycolate_oxidase_subunit_GlcD	0.122087	0.0614601
01687_Iron-sulfur_cluster_carrier_protein	0.121975	0.0273457
01823_30S_ribosomal_protein_S3	0.121152	0.0505328
00027_hypothetical_protein	0.121053	0.0190727
01586_NADH-quinone_oxidoreductase_subunit_N_2	0.119702	0.00854951
00139_flagellar_hook-associated_protein_3	0.119687	0.0487819
00834_Methyl-accepting_chemotaxis_protein_PA2652	0.118746	0.0291269
00688_B12_binding_domain;Radical_SAM_superfamily	0.116806	0.0628055
02058_CoB--CoM_heterodisulfide_reductase_iron-sulfur_subunit_A_2	0.116677	0.0437437	qmoA
01854_CBS_domain;FliG_middle_domain;MgtE_intracellular_N_domain;PRC-barrel_domain	0.11526	0.0445207
00032_Peptide_chain_release_factor_1	0.114828	0.048051
02061_hypothetical_protein	0.114554	0.0297277
00504_High-molecular-weight_cytochrome_c	0.114509	0.0459214
01108_10_kDa_chaperonin	0.113527	0.0610041
02115_CoB--CoM_heterodisulfide_reductase_iron-sulfur_subunit_A_2	0.111127	0.0223808
01829_50S_ribosomal_protein_L3	0.110853	0.0286813
01113_L;D-transpeptidase_catalytic_domain	0.110102	0.0407531
00624_Response_regulator_receiver_domain;Tetratricopeptide_repeat;TPR_repeat;Tetratricopeptide_repeat;Tetratricopeptide_repeat;Tetratricopeptide_repeat;Tetratricopeptide_repeat;Tetratricopeptide_repeat;Tetratricopeptide_repeat;Tetratricopeptide_repeat;Tetratricopeptide_repeat;Tetratricopeptide_repeat	0.10855	0.0218713
00587_Flagellar_biosynthesis_protein;_FliO	0.107989	0.0725713
00506_ATP_phosphoribosyltransferase	0.107847	0.0121587
01774_hypothetical_protein	0.107398	0.0393755
01094_Chemotaxis_protein_CheV	0.107374	0.0577783
00737_Peptidase_S24-like;Bacteriophage_CI_repressor_helix-turn-helix_domain	0.107339	0.0343003
00351_Sulfite_reductase;_dissimilatory-type_subunit_gamma	0.107149	0.0377205
00958_MlaA_lipoprotein	0.106693	0.0205917
00591_DNA_gyrase_subunit_A	0.105674	0.0212182
00502_hypothetical_protein	0.105418	0.0343508
01154_Phosphate_acetyltransferase	0.105259	0.0324791
00448_Flavoredoxin	0.104723	0.040657
02065_Glycogen_phosphorylase;_brain_form	0.104613	0.0480404
01850_Chemotaxis_protein_CheV	0.104396	0.0257219
00061_Foldase_protein_PrsA	0.103833	0.0300871
01067_Acidic_cytochrome_c3	0.102671	0.0144243
00454_Hdr-like_menaquinol_oxidoreductase_iron-sulfur_subunit	0.0987202	0.0228663	dsrK
01836_50S_ribosomal_protein_L7/L12	0.0983627	0.0217329
00516_hypothetical_protein	0.097673	0.03151
01324_Nitrogen_fixation_protein_NifU	0.0976465	0.0214355
01370_ATP_synthase_subunit_b	0.0964428	0.0594316
01079_FlxA-like_protein	0.0958327	0.0251464
01977_Methyl-accepting_chemotaxis_protein_McpP	0.0951263	0.0114775
00150_Transcription_termination/antitermination_protein_NusA	0.0949635	0.0140097
01482_Serine_hydroxymethyltransferase	0.0946594	0.0129909
00034_50S_ribosomal_protein_L31	0.094173	0.0464633
01585_NADH-quinone_oxidoreductase_subunit_M	0.0926166	0.0194318
00225_hypothetical_protein	0.0917489	0.0441001
00580_ATP-dependent_6-phosphofructokinase	0.0917242	0.0385549
00592_DNA_gyrase_subunit_B	0.0907907	0.0447478
01819_50S_ribosomal_protein_L14	0.0904578	0.0245021
00905_D-amino-acid_transaminase;_chloroplastic	0.0894065	0.0255358
01638_30S_ribosomal_protein_S2	0.0889908	0.0159149
01828_50S_ribosomal_protein_L4	0.0876345	0.0202413
01465_3;4-dihydroxy-2-butanone_4-phosphate_synthase	0.0871623	0.0255709
01827_50S_ribosomal_protein_L23	0.0868259	0.0263015
00098_putative_delta-1-pyrroline-5-carboxylate_dehydrogenase	0.085809	0.00340101
01825_30S_ribosomal_protein_S19	0.0856556	0.027877
00783_hypothetical_protein	0.0852139	0.012537
01155_Uncharacterized_iron-sulfur_protein_MMP1067	0.0849917	0.0493652
01461_Formate_dehydrogenase_subunit_alpha	0.0845044	0.0195377
00238_Isoleucine--tRNA_ligase	0.084201	0.0425021
00290_Tetratricopeptide_repeat;TPR_repeat;Tetratricopeptide_repeat;Tetratricopeptide_repeat;Tetratricopeptide_repeat;Tetratricopeptide_repeat;Tetratricopeptide_repeat	0.0838815	0.0281411
02274_Sulfite_exporter_TauE/SafE	0.0830298	0.032086
02116_8-methylmenaquinol:fumarate_reductase_membrane_anchor_subunit	0.0826453	0.0554089
01153_Acetate_kinase	0.0824015	0.0309076
01696_Cyclic_di-GMP_phosphodiesterase_CdgJ	0.0823974	0.0355235
02203_efflux_transporter;_RND_family;_MFP_subunit	0.0822635	0.0443188
00363_Cyclic_di-GMP_phosphodiesterase_CdgJ	0.0821016	0.0123515
00022_Antiactivator_FleN	0.0820391	0.0376131
00260_Helicase_conserved_C-terminal_domain;Type_III_restriction_enzyme;_res_subunit;Bacterial_SNF2_helicase_associated;SNF2_family_N-terminal_domain	0.0820057	0.0224893
00392_Domain_of_Unknown_Function_(DUF748)	0.0816673	0.0118772
01325_Cysteine_desulfurase_2	0.0810238	0.0170094
01948_Probable_peptidoglycan_D;D-transpeptidase_PenA	0.0793682	0.021508
01820_30S_ribosomal_protein_S17	0.0793224	0.0397347
01451_Polysulfide_reductase_chain_A	0.0788788	0.0323058
00453_Hdr-like_menaquinol_oxidoreductase_cytochrome_b-like_subunit	0.0787911	0.0232563	dsrM
01900_Haem-NO-binding;Methyl-accepting_chemotaxis_protein_(MCP)_signalling_domain;PAS_fold	0.0787859	0.0455108
00650_Glutamine_synthetase	0.0786682	0.0300014
01830_30S_ribosomal_protein_S10	0.0783583	0.0323554
01795_Bacterial_extracellular_solute-binding_proteins;_family_3	0.0773066	0.0336534
00263_Cache_domain;Methyl-accepting_chemotaxis_protein_(MCP)_signalling_domain	0.0772771	0.0260048
00692_Radical_SAM_superfamily	0.0772753	0.0353115
02077_50S_ribosomal_protein_L13	0.0771983	0.0150613
02111_Sulfhydrogenase_1_subunit_gamma	0.0769033	0.0364261
01453_Sulfite_exporter_TauE/SafE	0.0767601	0.048296
01636_Sulfite_exporter_TauE/SafE	0.0764927	0.0383305
00906_Aspartate-semialdehyde_dehydrogenase	0.0761558	0.0344622
00387_PEP-utilising_enzyme;_mobile_domain;Pyruvate_phosphate_dikinase;_AMP/ATP-binding_domain	0.0756204	0.0236498
02117_4Fe-4S_dicluster_domain;4Fe-4S_dicluster_domain;4Fe-4S_dicluster_domain;4Fe-4S_dicluster_domain;4Fe-4S_dicluster_domain	0.0753841	0.0441125
00761_Vitamin_B12-dependent_ribonucleoside-diphosphate_reductase	0.0750398	0.0451614
01170_Cysteine-rich_domain;FAD_linked_oxidases;_C-terminal_domain;FAD_binding_domain_;4Fe-4S_binding_domain;4Fe-4S_dicluster_domain;4Fe-4S_dicluster_domain;4Fe-4S_dicluster_domain;4Fe-4S_dicluster_domain	0.0748584	0.0221846
00875_FeoB-associated_Cys-rich_membrane_protein	0.0740388	0.0265861
00588_flagellar_motor_switch_protein_FliN	0.0739032	0.0326627
01582_NADH-quinone_oxidoreductase_subunit_N	0.0736501	0.0174122
00087_1;4-alpha-glucan_branching_enzyme_GlgB	0.0734552	0.017098
01934_Histidine_kinase-;_DNA_gyrase_B-;_and_HSP90-like_ATPase;His_Kinase_A_(phospho-acceptor)_domain	0.0724228	0.0346784
01220_Glycosyl_transferase_family_2;Glycosyltransferase_like_family_2;Glycosyl_transferases_group_1	0.0722687	0.0213306
00711_Hydroxylamine_reductase	0.0712204	0.053819
00218_Energy-dependent_translational_throttle_protein_EttA	0.0712173	0.0337775
00356_PAS_domain_S-box_protein	0.0706396	0.0346575
01552_diguanylate_cyclase_(GGDEF)_domain	0.0704481	0.0289106
01080_Acetyl-coenzyme_A_synthetase	0.0699522	0.0214118
01002_Glycerol-3-phosphate_dehydrogenase_[NAD(P)+]	0.0697827	0.0250941
01832_30S_ribosomal_protein_S7	0.0696994	0.0180078
00151_small_GTP-binding_protein_domain;translation_initiation_factor_IF-2	0.0695991	0.0113527
01818_50S_ribosomal_protein_L24	0.0688718	0.0446094
01063_Universal_stress_protein_family	0.0685936	0.0321235
02186_hypothetical_protein	0.0681122	0.0225063
00015_Domain_of_unknown_function_(DUF4340)	0.0670498	0.0233651
00228_Bacterial_non-heme_ferritin	0.0664108	0.0110684
02256_Translation_initiation_factor_IF-3	0.0659566	0.0202483
00281_hypothetical_protein	0.0658344	0.00601948
01278_Fructose-1;6-bisphosphatase_class_2	0.0657456	0.0322491
00024_Chemotaxis_protein_CheY	0.0652987	0.0541136
01218_Methyltransferase_domain;Methyltransferase_domain	0.065124	0.0252719
01804_Uncharacterized_HTH-type_transcriptional_regulator_YeiE	0.0650439	0.0181458
00146_Flagellar_basal-body_rod_protein_FlgG	0.0649406	0.0301752
00101_PAS_domain_S-box_protein;diguanylate_cyclase_(GGDEF)_domain	0.0640977	0.0285399
01809_30S_ribosomal_protein_S13	0.0635698	0.0217139
01267_hypothetical_protein	0.0625838	0.0133002
01480_Acyl_carrier_protein	0.0625731	0.0381971
01919_GAF_domain;GAF_domain;GAF_domain;HD_domain;HD_domain	0.0625538	0.0196787
01507_Uncharacterized_ABC_transporter_ATP-binding_protein_YknY	0.0624651	0.0189556
01797_PAS_domain_S-box_protein	0.0620989	0.0175891
01812_50S_ribosomal_protein_L15	0.0615014	0.0230598
01066_PAS_domain_S-box_protein	0.0611835	0.0392854
02245_Type-1_restriction_enzyme_R_protein	0.0610879	0.0494098
02298_Sulfide_dehydrogenase_subunit_alpha	0.0608284	0.0348591
02221_Multidrug_efflux_pump_subunit_AcrB	0.0603876	0.0286454
01719_Beta-lactamase_enzyme_family;D-alanyl-D-alanine_carboxypeptidase;SPOR_domain	0.0603047	0.0175845
01488_Chemotaxis_protein_CheV	0.0598389	0.0253807
01041_Flagellar_M-ring_protein	0.0597881	0.0217101
02076_Alanine--tRNA_ligase	0.059728	0.0319861
01577_NADH-quinone_oxidoreductase_subunit_D	0.0596538	0.0219117
01878_Outer_membrane_efflux_protein	0.0595924	0.0159813
01738_hypothetical_protein	0.0595438	0.0386367
00107_HAMP_domain;Helical_bimodular_sensor_domain;Methyl-accepting_chemotaxis_protein_(MCP)_signalling_domain	0.059448	0.0175693
00304_Purine-binding_protein_BAB2_0673	0.0594053	0.0192972
01718_hypothetical_protein	0.0593488	0.0245689
01150_Cysteine-rich_domain;4Fe-4S_binding_domain;4Fe-4S_dicluster_domain;4Fe-4S_dicluster_domain;4Fe-4S_dicluster_domain;4Fe-4S_dicluster_domain;LUD_domain	0.0588972	0.0229673
00077_hypothetical_protein	0.0588711	0.00450076
02204_MacB-like_periplasmic_core_domain	0.0586628	0.0331625
01329_hypothetical_protein	0.057972	0.0180509
00394_Flavodoxin-like_fold;NADPH-dependent_FMN_reductase	0.0578194	0.0257198
01673_Chemoreceptor_protein_A	0.0576241	0.0225964
01589_Nitrate_reductase_gamma_subunit	0.0575759	0.0218909
00733_30S_ribosomal_protein_S16	0.0568358	0.0411644
01097_Alanine_dehydrogenase	0.0565699	0.0183594
01296_Ornithine_aminotransferase	0.0565349	0.0282608
00966_hypothetical_protein	0.0563565	0.0277855
01671_Phosphoribosylformylglycinamidine_synthase_subunit_PurL	0.0562337	0.0324177
00205_Sulfhydrogenase_1_subunit_gamma	0.0562111	0.0194437
02025_hypothetical_protein	0.0561864	0.0273543
00738_Phosphomannomutase/phosphoglucomutase	0.0560683	0.0096008
01822_50S_ribosomal_protein_L16	0.0559737	0.0225234
00503_hypothetical_protein	0.0556503	0.0494936
00147_Flagellar_basal-body_rod_protein_FlgG	0.0555891	0.0210175
01194_Putative_RNA-binding_protein_RbpE	0.055506	0.0194173
00168_Chromosomal_replication_initiator_protein_DnaA	0.0553028	0.0379238
01335_Putative_F0F1-ATPase_subunit_Ca2+/Mg2+_transporter	0.0552403	0.0225198
01462_Formate_dehydrogenase_subunit_beta	0.0549896	0.0343293
00898_Cache_3/Cache_2_fusion_domain;Double_sensory_domain_of_two-component_sensor_kinase;HAMP_domain;Methyl-accepting_chemotaxis_protein_(MCP)_signalling_domain;Single_cache_domain_3;Single_cache_domain_3	0.0548755	0.0208188
00573_Coenzyme_A_biosynthesis_bifunctional_protein_CoaBC	0.0548677	0.0117927
01546_Lipoprotein-releasing_system_ATP-binding_protein_LolD	0.0542825	0.0127132
01447_hypothetical_protein	0.0541738	0.0140506
00400_hypothetical_protein	0.0538932	0.0119671
00074_hypothetical_protein	0.0537195	0.0132546
00487_Undecaprenyl-diphosphatase	0.05371	0.0323555
00950_hypothetical_protein	0.0535214	0.0227624
01422_Probable_glycine_dehydrogenase_(decarboxylating)_subunit_2	0.0531535	0.0205194
00451_Predicted_membrane_protein_(DUF2318)	0.053142	0.0293787
00078_MoaE_protein	0.0529013	0.0167693
02297_Sulfide_dehydrogenase_subunit_beta	0.0528946	0.0132955
00176_hypothetical_protein	0.0526369	0.0208212
01069_Nitrate_reductase_gamma_subunit	0.0525918	0.0269796
01726_Thioredoxin_2	0.0524696	0.025107	trxA
00143_Flagellar_P-ring_protein	0.0523077	0.0319286
01395_Cytochrome_C_oxidase;_cbb3-type;_subunit_III_;Cytochrome_c	0.0521488	0.0172194
00739_Transcriptional_regulator_AcuR	0.0521249	0.0291583
02222_Multidrug_efflux_pump_subunit_AcrA	0.05211	0.00829299
00023_RNA_polymerase_sigma_factor_FliA	0.0520405	0.0342756
00879_hypothetical_protein	0.0519437	0.025435
01139_DNA_polymerase_III_subunit_alpha	0.0518239	0.00577499
01750_Glutamine--fructose-6-phosphate_aminotransferase_[isomerizing]	0.0514311	0.0352252
00599_HDIG_domain	0.0513238	0.0494049
01662_hypothetical_protein	0.0512349	0.00915133
00810_PAS_domain_S-box_protein;diguanylate_cyclase_(GGDEF)_domain	0.0510107	0.0189217
01752_PAS_domain_S-box_protein	0.0509631	0.0314032
01477_Phosphate_acyltransferase	0.0509032	0.0118328
00614_Putative_Actinobacterial_Holin-X;_holin_superfamily_III	0.050714	0.0159584
00593_DNA_polymerase_III;_beta_subunit	0.0505859	0.033159
01997_hypothetical_protein	0.0503971	0.0298502
00608_Adenosylcobalamin_biosynthesis_bifunctional_protein_CobDQ	0.0502228	0.0134906
01938_Cell_division_protein_FtsA	0.0499148	0.0197841
02219_DNA_translocase_FtsK	0.0498508	0.00766526
02303_Protein_of_unknown_function_(DUF1003)	0.0497788	0.0315651
00013_Chaperone_protein_DnaJ	0.0497173	0.0191772	dnaJ
01306_OmpW_family;Outer_membrane_protein_beta-barrel_domain;Opacity_family_porin_protein;Lipid_A_3-O-deacylase_(PagL);Surface_antigen	0.0493008	0.0256671
00345_Tetratricopeptide_repeat;TPR_repeat;Tetratricopeptide_repeat;Tetratricopeptide_repeat;Tetratricopeptide_repeat;Tetratricopeptide_repeat;Tetratricopeptide_repeat;Tetratricopeptide_repeat;Tetratricopeptide_repeat	0.0491409	0.0451096
01479_3-oxoacyl-[acyl-carrier-protein]_reductase_FabG	0.0490482	0.0253865
00576_Sporulation_initiation_inhibitor_protein_Soj	0.0489154	0.032774
01771_hypothetical_protein	0.0480585	0.0201225
00929_Four_helix_bundle_sensory_module_for_signal_transduction;Tar_ligand_binding_domain_homologue	0.0479763	0.00949509
00919_Cytochrome_c-552	0.0479311	0.0335838
02087_Uncharacterised_ArCR;_COG2043	0.0477601	0.0219388
02040_Valine--tRNA_ligase	0.0476008	0.0169863
01019_Glycogen_synthase	0.047418	0.0117951
01853_Natural_resistance-associated_macrophage_protein	0.0473338	0.0172746
00501_hypothetical_protein	0.0472353	0.00589662
01856_twin_arginine-targeting_protein_translocase;_TatA/E_family	0.0471895	0.0306746
01590_Sulfurtransferase_TusA	0.0471593	0.0153943
00689_Uncharacterized_methyltransferase_PH0819	0.047125	0.0205586
02128_Uncharacterized_ABC_transporter_ATP-binding_protein_HI_1467	0.0470247	0.0363801
01648_Leucine--tRNA_ligase	0.0469532	0.0267894
01295_Thermostable_monoacylglycerol_lipase	0.0463062	0.0119727
00206_4Fe-4S_dicluster_domain;4Fe-4S_dicluster_domain	0.0462632	0.0240609
00159_MATE_efflux_family_protein	0.0462371	0.0260828
00610_Presequence_protease_1;_chloroplastic/mitochondrial	0.0461325	0.0187008
01042_Flagellar_motor_switch_protein_FliG	0.0461138	0.0116835
01338_ATP_synthase_subunit_c	0.045711	0.00535887
01794_Methyl-accepting_chemotaxis_protein_(MCP)_signalling_domain	0.0455711	0.02714
00586_Flagellar_biosynthetic_protein_FliP	0.0454456	0.00484285
01279_hypothetical_protein	0.0453942	0.0181122
01070_WD40-like_Beta_Propeller_Repeat	0.0451927	0.00557711
01111_Succinylglutamate_desuccinylase_/_Aspartoacylase_family;Carboxypeptidase_controlling_helical_cell_shape_catalytic	0.0450347	0.00935188
01280_Transketolase	0.0447977	0.0325571
00404_Domain_of_unknown_function_(DUF202);Type_II_secretion_system_(T2SS);_protein_E;_N-terminal_domain	0.0447632	0.0360218
00120_PAS_domain_S-box_protein	0.0446274	0.0307042
02006_Phosphoribosylaminoimidazole-succinocarboxamide_synthase	0.0444796	0.0187663
01784_Phage_integrase_family	0.0444055	0.0283957
01579_4Fe-4S_binding_domain;4Fe-4S_dicluster_domain;4Fe-4S_double_cluster_binding_domain;4Fe-4S_dicluster_domain;4Fe-4S_binding_domain;4Fe-4S_binding_domain;4Fe-4S_dicluster_domain;4Fe-4S_dicluster_domain;4Fe-4S_dicluster_domain	0.0443814	0.0200633
02290_Hydantoinase/oxoprolinase;Hydantoinase/oxoprolinase_N-terminal_region	0.0442072	0.0412956
01430_flagellar_protein_FliS	0.044116	0.0159803
01548_Lysine--tRNA_ligase	0.0441154	0.017297
01937_Cell_division_protein_FtsZ	0.0439622	0.0232395
02014_Methionine--tRNA_ligase	0.0438686	0.0203256
02053_CBS_domain	0.0437267	0.00999232
01203_Alcohol_dehydrogenase_class-3	0.0436266	0.0177434
01476_Large_ribosomal_RNA_subunit_accumulation_protein_YceD	0.0435932	0.0326557
01902_Integrase	0.0434185	0.0142271
00346_Carbamoyl-phosphate_synthase_small_chain	0.0432891	0.00903022
00124_Four_helix_bundle_sensory_module_for_signal_transduction;Methyl-accepting_chemotaxis_protein_(MCP)_signalling_domain;Tar_ligand_binding_domain_homologue	0.0432279	0.0364008
01050_hypothetical_protein	0.0432244	0.0104436
01075_EAL_domain	0.0430456	0.0142314
00563_hypothetical_protein	0.0426808	0.00688222
02156_Pyruvate_kinase_1	0.0426458	0.0461819
01397_NAD(P)H_dehydrogenase_(quinone)	0.0426425	0.0209882
01472_hypothetical_protein	0.0425968	0.014371
00048_PilZ_domain	0.0424987	0.0164855
00130_Aspartyl/glutamyl-tRNA(Asn/Gln)_amidotransferase_subunit_B	0.0424504	0.0541345
00981_Tungstate-binding_protein_TupA	0.0424411	0.00948187
01192_Late_competence_development_protein_ComFB	0.0422104	0.0440184
01813_30S_ribosomal_protein_S5	0.0421835	0.035176
00734_Signal_recognition_particle_protein	0.0421785	0.0147428
00258_GTP_pyrophosphokinase	0.0421429	0.0139699
01670_diguanylate_cyclase_(GGDEF)_domain	0.042103	0.005859
02127_Tetratricopeptide_repeat;TPR_repeat;Tetratricopeptide_repeat;Tetratricopeptide_repeat;Tetratricopeptide_repeat;Tetratricopeptide_repeat;Tetratricopeptide_repeat;Tetratricopeptide_repeat;Tetratricopeptide_repeat;Tetratricopeptide_repeat	0.0419615	0.0170521
01951_Transcriptional_regulator_MraZ	0.041887	0.0224839
01330_Integration_host_factor_subunit_alpha	0.0418325	0.0334402
00213_Transcriptional_repressor_SmtB_homolog	0.0416745	0.0316376
00960_outer_membrane_lipid_asymmetry_maintenance_protein_MlaD	0.041606	0.045959
02052_hypothetical_protein	0.041565	0.0245054
01945_Phospho-N-acetylmuramoyl-pentapeptide-transferase	0.0415001	0.0249078
00755_hypothetical_protein	0.0414853	0.0127088
00495_Probable_transcriptional_regulator_flp	0.0414699	0.0179012
01481_3-oxoacyl-[acyl-carrier-protein]_synthase_2	0.0411873	0.0266464
00396_Dinitrogenase_iron-molybdenum_cofactor	0.0411237	0.0106943
00301_hypothetical_protein	0.0410992	0.0205261
02278_Sulfite_exporter_TauE/SafE	0.0410371	0.0297876
01950_Ribosomal_RNA_small_subunit_methyltransferase_H	0.0410252	0.00824507
02263_Ferredoxin-3	0.0408865	0.0382879
00634_PAS_domain_S-box_protein	0.0408546	0.0247613
00858_HAMP_domain;Methyl-accepting_chemotaxis_protein_(MCP)_signalling_domain	0.0408042	0.0154465
00369_Multidrug_resistance_protein_MdtB	0.0407938	0.0299373
01612_hemerythrin-like_metal-binding_domain	0.0406417	0.0138354
00952_hypothetical_protein	0.0402219	0.00925719
00433_GYF_domain_2;Tubulin_like	0.040108	0.0196156
01808_30S_ribosomal_protein_S11	0.0400138	0.0171644
01030_Domain_of_unknown_function_(DUF1844)	0.0396585	0.0277504
00712_4Fe-4S_binding_domain;4Fe-4S_binding_domain	0.0396075	0.0187985
00219_30S_ribosomal_protein_S1	0.0395257	0.0174109
00602_Copper-transporting_ATPase_1	0.0393475	0.0207419
02034_MgtE_intracellular_N_domain	0.039286	0.0157514
00060_Domain_of_unknown_function_(DUF4115);Helix-turn-helix_domain	0.0391454	0.0137122
01105_Ribonuclease_R	0.03914	0.0188247
00038_Tim44-like_domain	0.0390126	0.0205688
00241_Tetratricopeptide_repeat;Tetratricopeptide_repeat;Tetratricopeptide_repeat;Outer_membrane_lipoprotein	0.0388611	0.0298343
01743_Flavin_containing_amine_oxidoreductase;NAD(P)-binding_Rossmann-like_domain	0.038773	0.0266657
00921_hypothetical_protein	0.0387218	0.0216437
01173_hypothetical_protein	0.0386595	0.0391685
00890_Erythromycin_biosynthesis_sensory_transduction_protein_EryC1	0.0384296	0.0161738
00368_Multidrug_resistance_protein_MdtC	0.0383723	0.0209554
00613_hypothetical_protein	0.0383689	0.0221117
00268_hypothetical_protein	0.0382096	0.0164947
00812_Lrp/AsnC_ligand_binding_domain	0.0380129	0.0173113
01721_hypothetical_protein	0.0379619	0.0229149
02112_Sulfhydrogenase_2_subunit_beta	0.0379576	0.0244326
00370_Multidrug_resistance_protein_MdtA	0.0379252	0.0138779
01007_Membrane_protein_insertase_YidC	0.0378338	0.0312113
00521_Glycosyl_transferase_family_2;Glycosyltransferase_like_family_2;Glycosyltransferase_like_family_2	0.037826	0.0146625
00456_Hdr-like_menaquinol_oxidoreductase_iron-sulfur_subunit_1	0.0378119	0.0211214	dsrO
01407_hypothetical_protein	0.0377933	0.0510025
00651_monofunctional_biosynthetic_peptidoglycan_transglycosylase	0.0377353	0.0321347
00546_PAS_domain_S-box_protein	0.0377312	0.0269191
00269_Uncharacterized_methyltransferase_sll1242	0.0377045	0.0227043
01171_Serine--glyoxylate_aminotransferase	0.0375712	0.0214259
01132_hypothetical_protein	0.0374391	0.0223516
01575_NADH-quinone_oxidoreductase_subunit_B	0.0373802	0.0145218
01816_30S_ribosomal_protein_S8	0.0369887	0.0196162
00025_Flagellar_basal_body-associated_protein_FliL	0.0369802	0.0199323
01145_NADPH-dependent_7-cyano-7-deazaguanine_reductase	0.0369787	0.0143335
00037_YcaO-type_kinase_domain	0.0368335	0.0255673
00141_FlgN_protein	0.0368018	0.0226947
01120_Phosphoribosylformylglycinamidine_cyclo-ligase	0.036534	0.0121752
01284_Anaphase-promoting_complex;_cyclosome;_subunit_3;TPR_repeat;Tetratricopeptide_repeat;Tetratricopeptide_repeat;Tetratricopeptide_repeat;Tetratricopeptide_repeat;Tetratricopeptide_repeat;Tetratricopeptide_repeat;Tetratricopeptide_repeat;Tetratricopeptide_repeat;Tetratricopeptide_repeat;Tetratricopeptide_repeat	0.0363925	0.0038118
01003_WXXGXW_repeat_(2_copies)	0.0363424	0.0141186
01136_Cytochrome_c7_and_related_cytochrome_c;Cytochrome_C_oxidase;_cbb3-type;_subunit_III_;Cytochrome_c3;Cytochrome_bd_terminal_oxidase_subunit_I	0.0361125	0.018464
01879_Biotin-lipoyl_like;HlyD_family_secretion_protein	0.0358556	0.0153153
00468_16S_rRNA_methyltransferase_RsmB/F	0.0358395	0.0103035
02088_4-pyridoxolactonase	0.035741	0.0180768
00243_Chemotaxis_phosphatase;_CheZ	0.0355934	0.00936722
00360_Response_regulator_MprA	0.0355235	0.0186141
00052_FlgO_protein	0.0354972	0.0116339
02158_diguanylate_cyclase_(GGDEF)_domain	0.0354048	0.0147254
00601_Heavy-metal-associated_domain	0.0353418	0.011235
01248_Glycosyl_transferase_family_2;Glycosyltransferase_like_family_2	0.0352565	0.00225306
00544_Regulatory_protein_AtoC	0.0352324	0.0207886
00082_molybdenum_cofactor_synthesis_domain	0.0349783	0.0290851
01219_Asparagine_synthetase_[glutamine-hydrolyzing]_1	0.0349457	0.0133924
00045_Biotin-requiring_enzyme	0.0349316	0.0113106
02306_HEAT_repeats;Response_regulator_receiver_domain	0.0349258	0.0151064
00233_Branched-chain-amino-acid_aminotransferase	0.0349078	0.0197488
01110_Oxygen_regulatory_protein_NreC	0.0349071	0.0138808
01709_Aspartate/prephenate_aminotransferase	0.0348609	0.0166949
00386_Putative_transmembrane_protein_(Alph_Pro_TM)	0.0347769	0.0105129
02198_Cytochrome_b/b6/petB;Cytochrome_b(N-terminal)/b6/petB	0.0347311	0.024362
00564_hypothetical_protein	0.0344978	0.0355245
01641_Ribosome-recycling_factor	0.0344728	0.0124392
02004_hypothetical_protein	0.0343148	0.0128877
01347_dTDP-glucose_4;6-dehydratase	0.0342126	0.00412219
01720_Protein-glutamate_methylesterase/protein-glutamine_glutaminase	0.0339404	0.0133773
02267_PAS_domain_S-box_protein	0.0339022	0.0226237
01674_PilZ_domain	0.0337635	0.0267635
00385_Probable_membrane_transporter_protein_YjnA	0.0337605	0.0276459
01708_Phosphoenolpyruvate_carboxykinase	0.0337069	0.014334
00483_Thiol_peroxidase	0.0336691	0.0279757	tpx
00891_Putative_UDP-glucose_4-epimerase	0.0336446	0.0285432
00145_flagella_basal_body_P-ring_formation_protein_FlgA	0.0336162	0.0175588
01564_S-adenosylmethionine_synthase	0.0336151	0.0144634
01588_Hdr-like_menaquinol_oxidoreductase_iron-sulfur_subunit_2	0.0335341	0.0268154
01906_Citrate_synthase_1	0.0333922	0.0157586
01944_UDP-N-acetylmuramoylalanine--D-glutamate_ligase	0.0333431	0.0321715
01450_Chemoreceptor_protein_A	0.0333162	0.0128796
01172_hypothetical_protein	0.0332982	0.0294346
02081_Sel1_repeat	0.0332137	0.0292667
01439_hypothetical_protein	0.033148	0.00693455
00079_Glycosyl_transferases_group_1;Glycosyltransferase_Family_4;Glycosyl_transferases_group_1;Glycosyl_transferase_4-like;Glycosyl_transferase_4-like_domain	0.0331306	0.0159849
01618_Signal_peptidase_I	0.033112	0.0349881
00676_Uncharacterized_glycosyltransferase_RT0329	0.0330553	0.0201338
00740_hypothetical_protein	0.0330245	0.0117039
01308_PAS_domain_S-box_protein	0.0329713	0.023489
00138_Translational_regulator_CsrA	0.032926	0.0133997
01490_Winged_helix-turn-helix_DNA-binding;C-methyltransferase_C-terminal_domain	0.0329006	0.0261533
02120_Signal_transduction_histidine-protein_kinase_AtoS	0.0328993	0.0129761
00677_cytidyltransferase-like_domain	0.0328813	0.0194559
00154_Bifunctional_oligoribonuclease_and_PAP_phosphatase_NrnA	0.0328624	0.0138312
00498_Four_helix_bundle_sensory_module_for_signal_transduction;HAMP_domain;Methyl-accepting_chemotaxis_protein_(MCP)_signalling_domain	0.0328491	0.00436442
00055_L-aspartate_oxidase	0.0328431	0.00979022
01489_Sialic_acid_synthase	0.0328366	0.00827051
00815_Superoxide_dismutase_[Fe]	0.0327977	0.0137268	sod
01578_NADH-quinone_oxidoreductase_subunit_H_1	0.0327912	0.0174094
02129_Probable_glucan_1;3-beta-glucosidase_A	0.0327272	0.014113
01118_hypothetical_protein	0.0327204	0.0223188
00949_hypothetical_protein	0.0326486	0.0278601
00137_Flagellar_assembly_factor_FliW	0.0326471	0.00692926
00494_Ferredoxin-1	0.0326416	0.0215362
00399_hypothetical_protein	0.032519	0.00861835
01767_Protein_of_unknown_function_(DUF4197)	0.0324524	0.0109227
01554_PAS_domain_S-box_protein	0.0323563	0.00352415
02195_Elongation_factor_4	0.0322521	0.0122521
01382_Motility_protein_A	0.0322215	0.0202729
01193_rare_lipoprotein_A	0.0318836	0.0302222
00039_Transcriptional_regulatory_protein_CiaR	0.031864	0.0214609
01788_CRISPR_subtype_II_RNA-guided_endonuclease_Cas9	0.0318479	0.014354
00741_Cysteine--tRNA_ligase	0.0317971	0.0127758
00388_C4-dicarboxylate_transport_transcriptional_regulatory_protein_DctD	0.0317724	0.0146812
02140_HipA_N-terminal_domain;HipA-like_C-terminal_domain	0.0317724	0.0146812
01538_YihY_family_inner_membrane_protein	0.031762	0.020784
02009_50S_ribosomal_protein_L9	0.0316031	0.00736049
00376_Protein_of_unknown_function_(DUF2950)	0.0315951	0.0416984
00407_DNA-binding_transcriptional_regulator_NtrC	0.0315337	0.0118861
02192_Nitrogen_assimilation_regulatory_protein_NtrX	0.0315191	0.00681543
00414_hypothetical_protein	0.0315018	0.0170877
00455_hypothetical_protein	0.0314929	0.0207887	dsrJ
02155_PAS_domain_S-box_protein	0.0313709	0.0106725
01195_50S_ribosomal_subunit_assembly_factor_BipA	0.031337	0.00880487
01020_Glycogen_recognition_site_of_AMP-activated_protein_kinase	0.0312769	0.0206565
00331_Inosine-5'-monophosphate_dehydrogenase	0.0312643	0.0119133
02113_4Fe-4S_binding_domain;4Fe-4S_dicluster_domain;4Fe-4S_dicluster_domain	0.0311623	0.0175004
01013_hypothetical_protein	0.0310568	0.0182607
01419_hypothetical_protein	0.0308365	0.024131
01749_diguanylate_cyclase_(GGDEF)_domain	0.0308053	0.00543352
02030_Anaerobic_nitric_oxide_reductase_flavorubredoxin	0.0308001	0.0149588
02121_1;3-propanediol_dehydrogenase	0.0307471	0.0183443
01272_Proline--tRNA_ligase	0.0306785	0.0222236
00353_Hydrogenase_maturation_factor_HypD	0.0306152	0.0217686
01814_50S_ribosomal_protein_L18	0.0304999	0.00795818
00876_FeoA_domain	0.0304984	0.0231113
00637_hypothetical_protein	0.0304298	0.0204499
02054_UDP-glucose_4-epimerase	0.0303463	0.0194444
00907_Methylenetetrahydrofolate_reductase_1	0.0302851	0.0106806
02163_Fumarate_reductase_flavoprotein_subunit	0.0302824	0.0376353
02255_50S_ribosomal_protein_L35	0.0301629	0.0154319
00460_Aspartate--tRNA(Asp/Asn)_ligase	0.0301416	0.0140361
00094_MlaD_protein	0.0299762	0.0157463
00885_Methyltransferase_domain;Methyltransferase_domain;Methyltransferase_domain;Ribosomal_RNA_adenine_dimethylase	0.0299209	0.0150368
01158_ATP-dependent_RNA_helicase_RhlE	0.0298636	0.0084504
00657_Multidrug_resistance_protein_MdtC	0.0298443	0.0107024
01725_Acyl-CoA_dehydrogenase;_C-terminal_domain;Acyl-CoA_dehydrogenase;_N-terminal_domain	0.0297275	0.00722298
00675_UDP-glucuronic_acid_decarboxylase_5	0.0296313	0.00629523
02214_Lipopolysaccharide_export_system_permease_LptF/LptG	0.0295586	0.00622449
00204_Sulfhydrogenase_1_subunit_delta	0.0295467	0.0202892
01303_hypothetical_protein	0.0294861	0.023948
01055_PAS_domain_S-box_protein	0.0292823	0.0195378
02103_DNA_recombination_protein_RmuC_homolog	0.0292639	0.0288363
00473_hypothetical_protein	0.0292604	0.00717066
00203_Sulfhydrogenase_2_subunit_alpha	0.0292259	0.0253131
00999_Heavy-metal_resistance	0.0290297	0.0198911
00300_OmpA_family	0.0288904	0.00930966
00658_Acyl-coenzyme_A_synthetase_ACSM3;_mitochondrial	0.0288437	0.0267242
01979_diguanylate_cyclase_(GGDEF)_domain	0.0287543	0.00991585
02007_30S_ribosomal_protein_S6	0.0286488	0.0115768
00698_B12_binding_domain;Radical_SAM_superfamily	0.0285867	0.0175945
00169_HSP20-like_domain_found_in_ArsA;Hsp20/alpha_crystallin_family	0.0285754	0.0299202
01493_Peptidyl-prolyl_cis-trans_isomerase_cyp18	0.0284741	0.0240896
02022_PAS_domain_S-box_protein;diguanylate_cyclase_(GGDEF)_domain	0.0284101	0.00619374
01135_hypothetical_protein	0.0283293	0.0220093
00798_hypothetical_protein	0.0283065	0.0107204
01304_Domain_of_unknown_function_(DUF362)_;4Fe-4S_binding_domain;4Fe-4S_single_cluster_domain;4Fe-4S_binding_domain;4Fe-4S_binding_domain;4Fe-4S_binding_domain;4Fe-4S_dicluster_domain;4Fe-4S_dicluster_domain	0.0283	0.0156688
01983_Adenylate_cyclase;_class-I;Adenylate_cyclase_NT_domain;Pentapeptide_repeats_(8_copies);Pentapeptide_repeats_(9_copies);Pentapeptide_repeats_(9_copies)	0.0282998	0.0165474
01947_UDP-N-acetylmuramoyl-L-alanyl-D-glutamate--2;6-diaminopimelate_ligase	0.0282746	0.00897909
00054_Quinolinate_synthase_A	0.0282043	0.0235976
01792_Bacterial_extracellular_solute-binding_proteins;_family_3	0.0281837	0.0201372
02193_PAS_domain_S-box_protein;HDIG_domain	0.0280598	0.0052778
00788_hypothetical_protein	0.0279903	0.0132187
00900_hypothetical_protein	0.0278191	0.0100353
00970_Phosphoenolpyruvate-protein_phosphotransferase	0.0277815	0.0166908
01597_ATP-dependent_lipid_A-core_flippase	0.0277689	0.00720769
00856_Uracil_permease	0.0277342	0.0158496
01015_hypothetical_protein	0.0276415	0.0228315
00046_Acetyl_co-enzyme_A_carboxylase_carboxyltransferase_alpha_subunit;Carboxyl_transferase_domain	0.0276315	0.00272699
02097_LPS_transport_system_D	0.0276315	0.00272699
00583_Dolichyl-phosphate-mannose-protein_mannosyltransferase__;Dolichyl-phosphate-mannose-protein_mannosyltransferase	0.0276161	0.0234813
01608_PAS_domain_S-box_protein	0.0275341	0.0117232
00481_Phosphoserine_phosphatase	0.0274874	0.0182898
01429_Ribonuclease_J1	0.0274681	0.0228684
00590_Tetratricopeptide_repeat;Tetratricopeptide_repeat;Tetratricopeptide_repeat;Tetratricopeptide_repeat;Tetratricopeptide_repeat;Tetratricopeptide_repeat-like_domain;Tetratricopeptide_repeat;Tetratricopeptide_repeat;Tetratricopeptide_repeat	0.0274002	0.023451
01059_Succinylglutamate_desuccinylase_/_Aspartoacylase_family;Carboxypeptidase_controlling_helical_cell_shape_catalytic	0.0273208	0.0133158
01933_Transcriptional_regulatory_protein_ZraR	0.0272166	0.0109354
00594_Chromosomal_replication_initiator_protein_DnaA	0.027118	0.0098106
00185_Formate_dehydrogenase_2_subunit_beta_(cytochrome_c-553)	0.0270612	0.0105027
01986_Adenylosuccinate_synthetase	0.0270534	0.013517
00756_Polymer-forming_cytoskeletal	0.0270466	0.0101547
02094_hypothetical_protein	0.0270425	0.00814529
02068_hypothetical_protein	0.0269444	0.0121302
01565_Aspartate_1-decarboxylase	0.0269197	0.0162471
00797_4Fe-4S_binding_domain;4Fe-4S_double_cluster_binding_domain;4Fe-4S_binding_domain;Nitroreductase_family;Putative_TM_nitroreductase	0.026769	0.00492962
01148_Chemoreceptor_protein_A	0.026761	0.014634
00691_Radical_SAM_superfamily;Iron-sulfur_cluster-binding_domain	0.0266892	0.0194277
01876_Macrolide_export_ATP-binding/permease_protein_MacB	0.0266123	0.00831898
00708_Probable_deoxyhypusine_synthase_2	0.0265811	0.0158671
00984_Response_regulator_protein_VraR	0.026417	0.0187048
01975_molybdenum-pterin_binding_domain	0.0263263	0.0117939
00332_GMP_synthase_[glutamine-hydrolyzing]	0.0263202	0.005511
01733_hypothetical_protein	0.0262907	0.0148729
02201_Putative_zinc-finger	0.0262614	0.023999
01508_Macrolide_export_ATP-binding/permease_protein_MacB	0.0260615	0.0210314
00436_hypothetical_protein	0.0259638	0.0138968
01009_Ribonuclease_P_protein_component	0.0259258	0.00889661
00713_Cupin_domain	0.0258985	0.0152338
00595_L-aspartate_semialdehyde_sulfurtransferase	0.0258762	0.0260051
01299_Signal_transduction_histidine-protein_kinase/phosphatase_MprB	0.0258447	0.0156515
01623_Bifunctional_adenosylcobalamin_biosynthesis_protein_CobU	0.0257739	0.0130102
00662_Tetratricopeptide_repeat;TPR_repeat;Tetratricopeptide_repeat;Tetratricopeptide_repeat;Tetratricopeptide_repeat;Tetratricopeptide_repeat;Tetratricopeptide_repeat	0.0257492	0.0259683
00660_Putative_acyl-CoA_synthetase_YngI	0.0257186	0.0155245
00524_Dihydroxy-acid_dehydratase	0.0257179	0.0160649
00209_Ornithine_carbamoyltransferase	0.025479	0.0137746
01860_Probable_transcriptional_regulatory_protein_Desal_2886	0.0254783	0.00925481
00144_Flagellar_L-ring_protein	0.0254316	0.0148946
00832_2-amino-3;7-dideoxy-D-threo-hept-6-ulosonate_synthase	0.0253828	0.0203267
01336_ATP_synthase_I_chain	0.0253223	0.00688259
01441_hypothetical_protein	0.0252676	0.024482
00256_CHAT_domain;WD40-like_Beta_Propeller_Repeat;Soluble_NSF_attachment_protein;_SNAP;Tetratricopeptide_repeat;Tetratricopeptide_repeat;TPR_repeat;Tetratricopeptide_repeat;Tetratricopeptide_repeat;Tetratricopeptide_repeat;Tetratricopeptide_repeat	0.0252509	0.00740288
00702_Dolichol-phosphate_mannosyltransferase_subunit_1	0.025128	0.0136007
00575_hypothetical_protein	0.0250959	0.0281945
00947_AAA_domain;AAA_domain;UvrD/REP_helicase_N-terminal_domain;UvrD-like_helicase_C-terminal_domain;UvrD-like_helicase_C-terminal_domain	0.0250128	0.0203873
01259_Laminin_G_domain;Concanavalin_A-like_lectin/glucanases_superfamily	0.0250041	0.0131458
00868_Aconitate_hydratase;_mitochondrial	0.0250039	0.0228373
00401_Dinitrogenase_iron-molybdenum_cofactor	0.0249259	0.00920717
00259_Oligopeptide-binding_protein_AppA	0.0248988	0.0169278
00042_Thioredoxin_reductase	0.024842	0.00427435	trxB
02141_Cysteine-rich_domain;4Fe-4S_dicluster_domain;Dihydroprymidine_dehydrogenase_domain_II;_4Fe-4S_cluster	0.0248333	0.0245976
00227_2-oxoacid:ferredoxin_oxidoreductase_subunit_alpha	0.0247966	0.0127826
00049_Motility_protein_B	0.0247245	0.0158103
00076_2;3-bisphosphoglycerate-dependent_phosphoglycerate_mutase	0.0245485	0.0273347
01216_Asparagine_synthetase_[glutamine-hydrolyzing]_1	0.0245183	0.012324
01268_PAS_domain_S-box_protein;diguanylate_cyclase_(GGDEF)_domain	0.0244565	0.0131699
02282_Cache_domain;Histidine_kinase-;_DNA_gyrase_B-;_and_HSP90-like_ATPase;His_Kinase_A_(phospho-acceptor)_domain	0.0244498	0.0167274
02157_Protease_Do-like_1;_chloroplastic	0.0242362	0.0309585
00476_GDP/UDP-N;N'-diacetylbacillosamine_2-epimerase_(hydrolyzing)	0.0242128	0.0258357
02136_type_IV_pilus_biogenesis/stability_protein_PilW	0.0241518	0.0247909
01697_PAS_domain_S-box_protein;diguanylate_cyclase_(GGDEF)_domain	0.0241281	0.0131391
01438_hypothetical_protein	0.0241142	0.0148863
00736_hypothetical_protein	0.0241062	0.0355806
01215_UDP-N-acetylglucosamine_3-dehydrogenase	0.0240441	0.0102934
01309_Phage_derived_protein_Gp49-like_(DUF891)	0.0239695	0.0214232
02257_Threonine--tRNA_ligase	0.0239463	0.0129929
00578_Chromosome-partitioning_protein_Spo0J	0.0239061	0.0204351
00690_4Fe-4S_single_cluster_domain;4Fe-4S_single_cluster_domain;Radical_SAM_superfamily	0.0238755	0.0160681
00053_Probable_nicotinate-nucleotide_pyrophosphorylase_[carboxylating]	0.0238176	0.021676
02114_F420-non-reducing_hydrogenase_vhc_iron-sulfur_subunit_D	0.0236387	0.026523
00722_Bacterial_membrane_protein_YfhO	0.0236372	0.019238
01114_Orotate_phosphoribosyltransferase	0.0236166	0.0137041
00577_hypothetical_protein	0.0235921	0.0256699
01190_Colicin_V_production_protein	0.0235686	0.00630008
00424_Probable_multidrug_ABC_transporter_ATP-binding_protein_YbhF	0.0235152	0.0410839
02197_hypothetical_protein	0.0234833	0.0114072
01217_Glycosyl_transferases_group_1	0.0234327	0.0228392
00928_Methyl-accepting_chemotaxis_protein_(MCP)_signalling_domain	0.0233418	0.0155511
00321_Cytochrome_c-type_biogenesis_protein_ccl1	0.0233235	0.029702
00865_High-affinity_branched-chain_amino_acid_transport_ATP-binding_protein_BraF	0.0232967	0.0198922
00589_Flagellar_basal_body-associated_protein_FliL	0.0232389	0.0168749
01635_hypothetical_protein	0.0232263	0.0104548
00180_Amidophosphoribosyltransferase	0.0231745	0.021033
01867_Uncharacterized_UDP-glucose_epimerase_YtcB	0.0231495	0.0235011
01547_Lipoprotein-releasing_system_transmembrane_protein_LolE	0.0231169	0.0119086
00774_Putative_exonuclease;_RdgC	0.0230937	0.0267146
01574_NAD(P)H-quinone_oxidoreductase_subunit_3	0.0230889	0.0118109
01211_Uncharacterized_methyltransferase_PH0819	0.0230777	0.0113988
01742_Phosphate-binding_protein_PstS	0.023051	0.0109469
02075_hypothetical_protein	0.0230249	0.0135395
01703_HD_domain;Response_regulator_receiver_domain	0.0229557	0.0235799
01074_diguanylate_cyclase_(GGDEF)_domain	0.022939	0.0230128
01633_Lon_protease	0.0228749	0.00596864
00310_YhcH/YjgK/YiaL_family_protein	0.0228669	0.01209
00020_Flagellar_biosynthesis_protein_FlhA	0.0227527	0.0177915
02220_Antibiotic_efflux_pump_outer_membrane_protein_ArpC	0.0227189	0.0130962
00518_PEGA_domain	0.0226826	0.0159382
01958_hypothetical_protein	0.0226826	0.0159382
02073_hypothetical_protein	0.0226616	0.019287
01038_Flagellar_basal_body_rod_protein_FlgB	0.0225642	0.0169408
00645_UTP--glucose-1-phosphate_uridylyltransferase	0.0225581	0.015066
01757_Serine--tRNA_ligase	0.0225121	0.0102235
02265_Magnesium-transporting_ATPase;_P-type_1	0.0224458	0.0155486
00183_Penicillin-binding_protein_1A	0.0223933	0.00943827
01994_Putative_ammonium_transporter_sll0108	0.0223779	0.0182804
02015_PSP1_C-terminal_conserved_region	0.0223619	0.00890137
00317_Proton-conducting_membrane_transporter;NADH-Ubiquinone_oxidoreductase_(complex_I);_chain_5_N-terminus	0.0222573	0.00853435
02016_Two-component_system_protein_B	0.0222466	0.0166666
00899_Response_regulator_protein_PilR	0.0222399	0.00862498
02251_Methyltransferase_domain;Methyltransferase_domain;Methyltransferase_domain;Methyltransferase_domain;Methyltransferase_domain;Methyltransferase_small_domain;Protein-L-isoaspartate(D-aspartate)_O-methyltransferase_(PCMT);Ribosomal_protein_L11_methyltransferase_(PrmA);ubiE/COQ5_methyltransferase_family;Putative_RNA_methylase_family_UPF0020	0.0222006	0.0131643
00786_Cation/acetate_symporter_ActP	0.0221926	0.00785722
01064_hypothetical_protein	0.0221312	0.0168339
00136_flagellar_biosynthesis_anti-sigma_factor_FlgM	0.0221025	0.00527734
00697_Glycosyl_transferase_family_2;Glycosyltransferase_like_family_2;Glycosyl_transferase_family_group_2	0.0220717	0.0129366
00242_4Fe-4S_binding_domain;4Fe-4S_dicluster_domain;4Fe-4S_binding_domain;4Fe-4S_dicluster_domain;4Fe-4S_binding_domain;4Fe-4S_dicluster_domain;4Fe-4S_dicluster_domain;NIL_domain	0.0219491	0.0175499
01357_Tyrosine--tRNA_ligase	0.0219397	0.00710756
02105_hypothetical_protein	0.0219224	0.011042
01580_F(420)H(2)_dehydrogenase_subunit_J	0.0217917	0.0163048
01692_Sensor_protein_QseC	0.0217856	0.0145668
02223_HTH-type_transcriptional_repressor_NicS	0.0217277	0.0191356
00753_Nitrogen_regulatory_protein_P-II	0.0216682	0.00268713
02062_Putative_aspartate_aminotransferase_YhdR	0.0215514	0.00291261
01115_Adenylosuccinate_lyase	0.021546	0.0198174
01095_DNA_topoisomerase_1	0.0215339	0.0308839
02110_Aldehyde_ferredoxin_oxidoreductase;_domains_2_&_3;Aldehyde_ferredoxin_oxidoreductase;_N-terminal_domain	0.0215182	0.0137299
01204_Pleiotropic_regulatory_protein	0.0214675	0.00725115
02010_Replicative_DNA_helicase	0.0214475	0.0155026
01509_hypothetical_protein	0.0214208	0.0177868
00160_Uncharacterised_conserved_protein_(DUF2156)	0.0213453	0.017897
01081_Universal_stress_protein_family	0.0212181	0.0165934
01974_Nif-specific_regulatory_protein	0.0211514	0.0256951
00977_Protein_of_unknown_function_(DUF3108)	0.0211252	0.0141207
00743_ATPase_family_associated_with_various_cellular_activities_(AAA);AAA_domain_(Cdc48_subfamily);AAA_domain_(dynein-related_subfamily);Bacterial_regulatory_protein;_Fis_family;Sigma-54_interaction_domain;Sigma-54_interaction_domain	0.0210216	0.0236431
01512_High-affinity_branched-chain_amino_acid_transport_ATP-binding_protein_BraG	0.0209932	0.0125125
00986_Chemotaxis_protein_CheA	0.0209817	0.0136224
01599_Ribosome-binding_ATPase_YchF	0.0209103	0.0133132
01421_Probable_glycine_dehydrogenase_(decarboxylating)_subunit_1	0.0208704	0.00938896
00985_Hpt_domain	0.020863	0.0102298
00661_AraC-like_ligand_binding_domain;Cupin_domain;Cro/C1-type_HTH_DNA-binding_domain;Helix-turn-helix;Helix-turn-helix_domain	0.0208085	0.018216
00556_Peptide_chain_release_factor_3	0.0207996	0.0098041
01910_Hydrogenase_expression/formation_protein_HupD	0.0207397	0.0104627
00636_RNA_helicase_CrhR	0.0206551	0.0140528
01701_PAS_domain_S-box_protein	0.0206284	0.0118098
01987_Membrane-bound_lytic_murein_transglycosylase_F	0.0205329	0.00905817
02196_Short_C-terminal_domain	0.0205309	0.00885174
02031_PAS_domain_S-box_protein	0.0204962	0.0180009
01071_Rrf2_family_protein	0.0204109	0.0181411
01057_Divalent_metal_cation_transporter_MntH	0.0203948	0.00860673
00816_Tryptophan_synthase_beta_chain_2	0.0203308	0.0162172
00406_HAMP_domain;Histidine_kinase-;_DNA_gyrase_B-;_and_HSP90-like_ATPase;His_Kinase_A_(phospho-acceptor)_domain	0.0202974	0.011705
02202_LTXXQ_motif_family_protein;Heavy-metal_resistance	0.0202214	0.0091362
00701_AdoMet-dependent_heme_synthase	0.0202093	0.0134261
01650_6;7-dimethyl-8-ribityllumazine_synthase	0.0201112	0.0140072
02023_Probable_sulfate_transporter_MT1781	0.0200979	0.0090892
00817_Isocitrate_dehydrogenase_[NADP]	0.0200647	0.00934438
00582_Putative_DNA-binding_protein_MT0521	0.0200333	0.00518126
00873_RNA_polymerase_sigma_factor;_sigma-70_family;RNA_polymerase_sigma_factor;_SigZ_family	0.019976	0.0174053
01745_GTPase_Era	0.0199734	0.0135968
00566_2-oxoacid:acceptor_oxidoreductase;_gamma_subunit;_pyruvate/2-ketoisovalerate_family	0.0199612	0.0120119
00951_Insulinase_(Peptidase_family_M16);Peptidase_M16_inactive_domain	0.019948	0.00644104
00962_Probable_ABC_transporter_permease_protein_RBE_1340	0.0199219	0.0203186
01227_Acyltransferase_family;SGNH_domain_(fused_to_AT3_domains)	0.0199206	0.0147076
00512_Calcineurin-like_phosphoesterase;Calcineurin-like_phosphoesterase_superfamily_domain;Metallophosphoesterase;_calcineurin_superfamily	0.0198785	0.0100006
01226_Probable_alginate_O-acetylase_AlgI	0.0198238	0.0287184
01054_PAS_domain_S-box_protein;diguanylate_cyclase_(GGDEF)_domain;hemerythrin-like_metal-binding_domain	0.0197225	0.0135448
01602_hypothetical_protein	0.0197216	0.0226343
01414_hypothetical_protein	0.0196775	0.0258285
00187_Formate_dehydrogenase_2_subunit_alpha_(cytochrome_c-553)	0.0196057	0.0134325
02085_PAS_domain_S-box_protein	0.0195783	0.00247452
00028_hypothetical_protein	0.0194818	0.0157283
01868_NAD_dependent_epimerase/dehydratase_family;GDP-mannose_4;6_dehydratase;RmlD_substrate_binding_domain	0.019467	0.019476
01537_Ferric_uptake_regulation_protein	0.0194501	0.0259029
00337_Nitrogen_fixation_protein_AnfA	0.0193509	0.0031391
00043_Single-stranded_DNA-binding_protein	0.0193383	0.0102228
00057_Glycine--tRNA_ligase_beta_subunit	0.0193383	0.0102228
02037_Putative_RNA-binding_protein_RbpB	0.0193316	0.00910581
00609_BON_domain	0.0192274	0.0193218
02242_Putative_type_I_restriction_enzyme_MpnORFDP_M_protein	0.0192148	0.0080869
01576_Respiratory-chain_NADH_dehydrogenase;_30_Kd_subunit	0.0191955	0.0155099
01567_diguanylate_cyclase_(GGDEF)_domain	0.0191174	0.00860205
00019_Flagellar_biosynthetic_protein_FlhB	0.0191169	0.0160345
01583_hypothetical_protein	0.0190588	0.00505753
01503_DoxX;Methylamine_utilisation_protein_MauE	0.0190034	0.0195269
01188_Alginate_biosynthesis_protein_AlgA	0.0189967	0.0187498
02080_CBS_domain	0.0189828	0.0177815
02218_Elongation_factor_P	0.0189227	0.00359054
01383_Motility_protein_B	0.0188133	0.0140082
01208_Haloacid_dehalogenase-like_hydrolase;HAD-hyrolase-like	0.0186753	0.0181015
01223_hypothetical_protein	0.0185724	0.00898832
00062_PPIC-type_PPIASE_domain;SurA_N-terminal_domain;SurA_N-terminal_domain	0.0184843	0.0177218
02264_Thermophilic_metalloprotease_(M29)	0.0184443	0.00947929
01376_Cell_shape-determining_protein_MreB	0.0184356	0.0219104
01821_50S_ribosomal_protein_L29	0.0184163	0.013607
01405_Caspase_domain;Sel1_repeat	0.018359	0.00744839
00844_hypothetical_protein	0.0182863	0.0059499
02096_ADP-L-glycero-D-manno-heptose-6-epimerase	0.0181921	0.0179666
00361_Undecaprenyl-phosphate_4-deoxy-4-formamido-L-arabinose_transferase	0.0181789	0.0136298
00339_Indolepyruvate_oxidoreductase_subunit_IorA	0.0181248	0.0093799
02000_Tetratricopeptide_repeat;Tetratricopeptide_repeat	0.0180782	0.0148464
01624_DHH_family	0.0180189	0.0136816
00893_Lipopolysaccharide_core_biosynthesis_glycosyltransferase_WaaE	0.0180061	0.0192791
00393_Pyridoxamine_5'-phosphate_oxidase;Pyridoxamine_5'-phosphate_oxidase	0.0179948	0.0170998
01651_Riboflavin_biosynthesis_protein_RibBA	0.0179115	0.0120654
00239_Lipoprotein_signal_peptidase	0.017898	0.00879369
00572_hypothetical_protein	0.0178835	0.0130872
00059_DNA_repair_protein_RecO	0.0178592	0.0237578
00943_Tryptophan--tRNA_ligase	0.0178501	0.0137608
00795_Cyclic_nucleotide-binding_domain;STAS_domain;Sulfate_permease_family	0.0178253	0.0112783
00552_Ribonuclease_E	0.0178127	0.0150193
02305_CheC-like_family;Chemotaxis_phosphatase_CheX	0.0177806	0.00972813
00901_HAMP_domain;Histidine_kinase-;_DNA_gyrase_B-;_and_HSP90-like_ATPase;His_Kinase_A_(phospho-acceptor)_domain	0.0177745	0.0142357
01531_Adenosine_kinase	0.0177661	0.0126681
00581_hypothetical_protein	0.0177446	0.0158748
01469_L-cystine_transport_system_permease_protein_TcyB	0.0177426	0.00753126
02205_Uncharacterized_ABC_transporter_ATP-binding_protein_MJ0796	0.0176953	0.0070893
00328_High-affinity_branched-chain_amino_acid_transport_system_permease_protein_BraE	0.0176693	0.0247281
00824_Indole-3-glycerol_phosphate_synthase	0.0175966	0.0296661
01712_Regulatory_protein_AtoC	0.0174833	0.0152081
02311_Histidine_kinase-;_DNA_gyrase_B-;_and_HSP90-like_ATPase;PAS_fold;PAS_domain	0.0174492	0.00991157
00908_hypothetical_protein	0.0174258	0.0136634
01931_cysteine_synthase	0.0174197	0.0174751
01768_Domain_of_unknown_function_(DUF362)_;4Fe-4S_binding_domain;4Fe-4S_dicluster_domain;4Fe-4S_binding_domain;4Fe-4S_binding_domain;4Fe-4S_dicluster_domain;4Fe-4S_dicluster_domain	0.0173357	0.0165946
00070_RNA_polymerase-binding_transcription_factor_DksA	0.0173272	0.0174038
00616_Transcription_elongation_factor_GreA	0.0172958	0.0114985
00567_Ketoisovalerate_oxidoreductase_subunit_VorA	0.0172884	0.0122974
02188_Glutamine-dependent_NAD(+)_synthetase	0.0172495	0.0243674
00796_Uncharacterized_HTH-type_transcriptional_regulator_YtcD	0.0172356	0.01044
01736_GTP_3';8-cyclase	0.0172096	0.0157625
00603_PAS_domain_S-box_protein	0.0171977	0.00842738
02289_Histone_deacetylase_domain	0.0171256	0.00920656
02152_ABC_transporter_substrate-binding_protein_PnrA-like	0.0171011	0.0188405
00523_hypothetical_protein	0.0170982	0.0114416
01791_Short_C-terminal_domain	0.0170857	0.00618132
00462_Methionyl-tRNA_formyltransferase	0.0170143	0.00949753
01437_EF_hand;EF_hand	0.0170082	0.0104015
00679_Radical_SAM_superfamily;Iron-sulfur_cluster-binding_domain	0.0168862	0.0122195
01640_Uridylate_kinase	0.0168663	0.012699
00058_Glycine--tRNA_ligase_alpha_subunit	0.0168534	0.00716701
00289_Tetratricopeptide_repeat;TPR_repeat;Tetratricopeptide_repeat;Tetratricopeptide_repeat;Tetratricopeptide_repeat;Tetratricopeptide_repeat;Tetratricopeptide_repeat;Tetratricopeptide_repeat;Tetratricopeptide_repeat;Tetratricopeptide_repeat;Tetratricopeptide_repeat	0.0167662	0.0148547
01078_Peptidyl-lysine_N-acetyltransferase_Pat	0.0167488	0.00831972
02012_Threonine_synthase	0.01671	0.0109914
02074_Dna[CI]_antecedent;_DciA	0.0166334	0.0165503
00474_dTDP-glucose_4;6-dehydratase	0.0166114	0.00985083
00166_Putative_zinc_metalloprotease_mll0638	0.016522	0.0118872
01205_ABC-2_type_transporter	0.0164773	0.00792203
01142_NlpC/P60_family;NLPC_P60_stabilising_domain;_N_term;SH3_domain_(SH3b1_type);SH3_domain_of_SH3b2_type	0.0164587	0.0139441
00729_50S_ribosomal_protein_L19	0.016458	0.0150828
01119_hypothetical_protein	0.0163985	0.00576503
02026_7-cyano-7-deazaguanine_synthase	0.0163085	0.00821844
01941_UDP-N-acetylmuramate--L-alanine_ligase	0.0162518	0.015951
01014_Cyclic_nucleotide-binding_domain	0.0161984	0.0119527
01776_hypothetical_protein	0.0161984	0.0119527
01333_hypothetical_protein	0.0161978	0.00612618
01404_hypothetical_protein	0.0161891	0.0303533
00449_Lipoprotein-releasing_system_ATP-binding_protein_LolD	0.0161457	0.0120347
00450_FtsX-like_permease_family	0.0161457	0.0120347
01240_Bacterial_virulence_protein_(VirJ)	0.0161457	0.0120347
02268_Hydroxyethylthiazole_kinase	0.016089	0.0114085
02310_hypothetical_protein	0.0160756	0.0188269
01802_radical_SAM_domain_protein;_CofH_subfamily;7;8-didemethyl-8-hydroxy-5-deazariboflavin_synthase;_CofH_subunit;dehypoxanthine_futalosine_cyclase;putative_menaquinone_biosynthesis_radical_SAM_enzyme;_SCO4494_family	0.0160684	0.00705561
00050_Uncharacterized_29.3_kDa_protein_in_ccpA_3'region	0.0160652	0.0167059
00004_DnaJ_domain	0.0160511	0.0190695
00051_Purine_nucleoside_phosphorylase_1	0.0159449	0.0127147
00347_3-deoxy-manno-octulosonate_cytidylyltransferase	0.015887	0.0108836
01288_AhpC/TSA_family;Redoxin;Thioredoxin;Thioredoxin-like_domain;Thioredoxin-like;Thioredoxin;F_plasmid_transfer_operon_protein	0.0158616	0.00951156
01593_Uncharacterized_acyl-CoA_thioester_hydrolase_CT_535	0.0158609	0.0157136
00208_Argininosuccinate_synthase	0.0158397	0.0149211
02154_ectoine/hydroxyectoine_ABC_transporter_solute-binding_protein_EhuB	0.0158075	0.0103395
00127_GTPase_Der	0.0157847	0.0190658
02262_Putative_zinc-_or_iron-chelating_domain	0.0157242	0.00539354
00682_Radical_SAM_superfamily;Iron-sulfur_cluster-binding_domain	0.0156013	0.0121762
01126_Universal_stress_protein_MJ0531	0.0155961	0.0155793
01102_NADPH_dehydrogenase	0.0155306	0.0191398
01780_DEAD/DEAH_box_helicase;EcoEI_R_protein_C-terminal;Type_I_restriction_enzyme_R_protein_N_terminus_(HSDR_N);Type_III_restriction_enzyme;_res_subunit;SWI2/SNF2_ATPase	0.0155234	0.00699837
01943_Probable_peptidoglycan_glycosyltransferase_FtsW	0.0155221	0.0127731
02064_Cyclopropane-fatty-acyl-phospholipid_synthase	0.0154713	0.004795
01896_Bacterial_regulatory_helix-turn-helix_protein;_lysR_family;LysR_substrate_binding_domain	0.0153986	0.00740711
01594_Protein-L-isoaspartate(D-aspartate)_O-methyltransferase_(PCMT)	0.015342	0.0106872
01907_4Fe-4S_binding_domain;4Fe-4S_dicluster_domain;4Fe-4S_dicluster_domain;4Fe-4S_dicluster_domain;4Fe-4S_dicluster_domain	0.0153227	0.0106188
01121_Histidine_kinase;HWE_histidine_kinase	0.0153166	0.0101013
02187_Regulatory_protein_AtoC	0.015297	0.0251516
00809_Oxidoreductase_molybdopterin_binding_domain	0.0152947	0.0140057
00574_hypothetical_protein	0.0152419	0.0119355
00604_hypothetical_protein	0.0152191	0.0144154
00818_Hpt_domain	0.0152059	0.00883558
00771_Putative_DNA-binding_domain	0.0151792	0.0052712
00327_High-affinity_branched-chain_amino_acid_transport_system_permease_protein_LivH	0.0151725	0.012598
01978_Probable_membrane_transporter_protein_YunE	0.0151412	0.0126237
01254_hypothetical_protein	0.0151403	0.0188245
01502_Pirin-like_protein_CC_0481	0.0151393	0.00736738
00568_Ketoisovalerate_oxidoreductase_subunit_VorB	0.0151258	0.0135352
00434_hypothetical_protein	0.0150852	0.0187119
01428_Acyltransferase	0.0150818	0.0142642
00735_diguanylate_cyclase_(GGDEF)_domain	0.0150605	0.00874726
01897_Exostosin_family;Methyltransferase_domain	0.0149138	0.0114791
00718_Cephalosporin_hydroxylase;Methyltransferase_domain	0.0149051	0.016589
00198_Tetratricopeptide_repeat;Tetratricopeptide_repeat	0.0148864	0.00787738
00377_Protein_of_unknown_function_(DUF3300)	0.0148411	0.00576918
00477_CBS_domain;Nucleotidyl_transferase;MobA-like_NTP_transferase_domain	0.0148282	0.0132432
01356_Glycosyltransferase_AglJ	0.0148092	0.017132
00384_Histidine_kinase-;_DNA_gyrase_B-;_and_HSP90-like_ATPase;GHKL_domain;His_Kinase_A_(phospho-acceptor)_domain	0.0147362	0.0213872
01361_Ribonuclease_Y	0.0147243	0.00574183
00956_Membrane-bound_lytic_murein_transglycosylase_C	0.0146609	0.00924737
00533_O-acetyl-L-homoserine_sulfhydrylase	0.0146535	0.0119488
02109_hypothetical_protein	0.0146529	0.00611828
01563_NADH_dehydrogenase-like_protein_YjlD	0.0146468	0.0107074
01952_HD_domain;HD_domain	0.0146221	0.0166644
00910_4-hydroxybenzoate--CoA/benzoate--CoA_ligase	0.0145635	0.0121716
02285_Transcriptional_regulatory_protein_TrcR	0.0145628	0.0089903
00207_Argininosuccinate_lyase	0.0145422	0.00591447
00480_PAS_domain_S-box_protein	0.0145229	0.0132507
01553_PAS_domain_S-box_protein	0.0144589	0.0102363
00125_Hemerythrin_HHE_cation_binding_domain	0.0144315	0.00778106
01872_Phenolphthiocerol/phthiocerol_polyketide_synthase_subunit_C	0.0144315	0.00778106
01751_dITP/XTP_pyrophosphatase	0.0144139	0.0225668
01033_Helix-turn-helix;Helix-turn-helix_domain	0.0143981	0.0214139
02171_4Fe-4S_binding_domain;4Fe-4S_dicluster_domain;4Fe-4S_dicluster_domain;4Fe-4S_binding_domain;4Fe-4S_dicluster_domain;4Fe-4S_dicluster_domain	0.0143627	0.0120898
01981_Bcl-2-binding_component_3;_p53_upregulated_modulator_of_apoptosis;Tetratricopeptide_repeat;Tetratricopeptide_repeat;Tetratricopeptide_repeat;Tetratricopeptide_repeat	0.0143299	0.0168354
00461_Peptide_deformylase	0.0142459	0.0132804
01672_Cytochrome_c554_and_c-prime;Cytochrome_c7_and_related_cytochrome_c	0.0141793	0.00520026
00435_hypothetical_protein	0.0141413	0.0103729
00123_L-serine_dehydratase	0.0141079	0.00687343
02165_Putative_L(+)-tartrate_dehydratase_subunit_alpha	0.0141079	0.00687343
00878_2-iminobutanoate/2-iminopropanoate_deaminase	0.0140719	0.0178109
01386_PAS_domain_S-box_protein	0.0140686	0.00586671
01459_hypothetical_protein	0.0140686	0.00586671
02276_hypothetical_protein	0.0139779	0.0136089
02215_Lipopolysaccharide_export_system_permease_LptF/LptG	0.0139766	0.00982927
01705_3-methyl-2-oxobutanoate_hydroxymethyltransferase	0.0139705	0.00824717
00335_hypothetical_protein	0.0139644	0.0116534
00065_hypothetical_protein	0.0139467	0.0168554
00405_Type_II_secretion_system_(T2SS);_protein_E;_N-terminal_domain	0.0139284	0.0149452
02217_3-dehydroquinate_dehydratase	0.0139284	0.0149452
02286_Sensor_kinase_CckA	0.0139078	0.0102903
01334_AAA_domain;Lon_protease_(S16)_C-terminal_proteolytic_domain	0.0138956	0.0204015
00235_Carbonic_anhydrase	0.0138872	0.0104143
02169_H(2):CoB-CoM_heterodisulfide;ferredoxin_reductase_subunit_A	0.0138412	0.00733975
00585_Flagellar_biosynthetic_protein_FliQ	0.0138151	0.0172605
02028_6-carboxy-5;6;7;8-tetrahydropterin_synthase	0.0138093	0.0161205
02102_Iron-sulfur_flavoprotein_MJ1083	0.013762	0.0217871
01314_PEP-utilising_enzyme;_mobile_domain;Pyruvate_phosphate_dikinase;_AMP/ATP-binding_domain	0.0137177	0.0123544
00440_PAS_domain_S-box_protein	0.013707	0.0107594
01182_Multidrug_resistance_protein_MdtB	0.0136076	0.00982924
01539_AsmA_family;AsmA-like_C-terminal_region	0.0135903	0.0112792
01982_Phosphoglucomutase	0.0135575	0.0170258
00314_Respiratory-chain_NADH_dehydrogenase;_30_Kd_subunit	0.0135236	0.00493674
00129_Methylthioribose-1-phosphate_isomerase	0.0134542	0.0103301
02275_Regulatory_protein_AtoC	0.0134542	0.0103301
02270_Macrolide_export_ATP-binding/permease_protein_MacB	0.0134062	0.011787
01264_hypothetical_protein	0.013375	0.0128256
01349_GHMP_kinases_C_terminal_;GHMP_kinases_N_terminal_domain	0.0133435	0.00833785
01685_Hydrogenase_maturation_factor_HypB	0.0133148	0.00878568
02294_Phosphate_regulon_transcriptional_regulatory_protein_PhoB	0.0132955	0.0129177
02209_Macrolide_export_ATP-binding/permease_protein_MacB_2	0.0132643	0.0153875
01320_LytTr_DNA-binding_domain;Response_regulator_receiver_domain	0.01324	0.0176302
00071_Fibronectin-binding_protein_A_N-terminus_(FbpA);NFACT_protein_RNA_binding_domain	0.0131408	0.0101081
00917_pentatricopeptide_repeat_domain	0.0130893	0.00472429
01523_Tol-Pal_system_protein_TolR	0.0130893	0.00472429
00056_30S_ribosomal_protein_S20	0.013088	0.0152156
00776_Putative_electron_transport_protein_YccM	0.0130186	0.0118878
01734_Phosphoribosylamine--glycine_ligase	0.0130186	0.0118878
00021_SRP54-type_protein;_GTPase_domain	0.0130114	0.0112269
00236_FlaG_protein	0.0130101	0.0154412
01777_Probable_type_I_restriction_enzyme_BthVORF4518P_M_protein	0.0129339	0.0109729
02162_Fumarate_reductase_cytochrome_b_subunit	0.0129153	0.0100084
00704_Domain_of_unknown_function_(DUF4390)	0.0129092	0.0111483
01065_Histidine_kinase-;_DNA_gyrase_B-;_and_HSP90-like_ATPase;Response_regulator_receiver_domain	0.0128866	0.00886732
00029_hypothetical_protein	0.0128693	0.00916544
01711_Histidine_kinase-;_DNA_gyrase_B-;_and_HSP90-like_ATPase;His_Kinase_A_(phospho-acceptor)_domain	0.0128612	0.0121216
01420_Glycine_cleavage_system_H_protein	0.0127631	0.022439
02164_Fumarate_reductase_iron-sulfur_subunit	0.0127011	0.0124701
01833_30S_ribosomal_protein_S12	0.0126926	0.0135245
01561_BON_domain	0.0126798	0.006973
02279_hypothetical_protein	0.0126499	0.0166707
02044_hypothetical_protein	0.0126405	0.0076042
01255_Phosphatidylglycerol--prolipoprotein_diacylglyceryl_transferase	0.0126223	0.0174862
01628_HAMP_domain;Histidine_kinase-;_DNA_gyrase_B-;_and_HSP90-like_ATPase;GHKL_domain;His_Kinase_A_(phospho-acceptor)_domain	0.0125965	0.00857739
01149_4-hydroxymandelate_oxidase	0.0125771	0.0087902
00104_OsmC-like_protein	0.0125739	0.0165509
02011_Phenylacetate-coenzyme_A_ligase	0.0125711	0.00696251
01871_cytidyltransferase-like_domain	0.0125576	0.017616
00408_Histidine_kinase-like_ATPase_domain	0.0125437	0.0129341
00686_Cytidylyltransferase	0.0125437	0.0129341
01877_Lipoprotein-releasing_system_ATP-binding_protein_LolD	0.0125437	0.0129341
01426_Protein_of_unknown_function;_DUF488	0.0125057	0.0132278
01060_PAS_domain_S-box_protein	0.0124977	0.0178078
02119_Transcriptional_regulatory_protein_ZraR	0.0124591	0.0109071
01212_Putative_UDP-glucose_4-epimerase	0.0123484	0.0129056
01966_Nitrogenase_molybdenum-iron_protein_alpha_chain	0.0123436	0.00507467
00131_Protein_of_unknown_function_(DUF4254)	0.012343	0.0151104
00266_Multidrug_resistance_protein_MdtB	0.0123362	0.0133578
01921_Translation_initiation_factor_IF-1_1	0.0122915	0.00730038
02090_Mycolic_acid_cyclopropane_synthetase;Methyltransferase_domain;Methyltransferase_domain;Methyltransferase_domain;Methyltransferase_domain;Methyltransferase_domain;Putative_methyltransferase_;Methyltransferase_small_domain	0.012285	0.0117655
02166_Putative_L(+)-tartrate_dehydratase_subunit_beta	0.012285	0.0117655
00270_Magnesium-transporting_ATPase;_P-type_1	0.0122462	0.0120443
00784_Glycosyltransferase_family_9_(heptosyltransferase)	0.0122249	0.00836371
02269_2-aminoadipate_transaminase	0.0121428	0.0084781
00558_Ankyrin_repeat;Ankyrin_repeats_(3_copies);Ankyrin_repeat;Ankyrin_repeats_(many_copies);Ankyrin_repeats_(many_copies)	0.0121415	0.00905305
00571_hypothetical_protein	0.0121409	0.00946889
00628_Hydrogenase-4_component_B	0.0121287	0.0108561
01558_Putative_protease_MJ0651	0.0120988	0.0160956
01381_Potassium_transporter_KimA	0.0120843	0.0149964
00836_Uncharacterized_HTH-type_transcriptional_regulator_YdeS	0.0120682	0.0149695
02211_Receptor_family_ligand_binding_region;Periplasmic_binding_protein_domain;Periplasmic_binding_protein	0.0120682	0.0149695
01302_Acetyltransferase_(GNAT)_domain;Peptidogalycan_biosysnthesis/recognition	0.0120589	0.0150073
00017_Biotin-lipoyl_like;Peptidase_family_M23	0.0120508	0.0106508
00340_Tetratricopeptide_repeat-like_domain	0.0120428	0.0178667
02189_Dodecaprenyl-phosphate_galacturonate_synthase	0.0119848	0.00962911
00550_Histidine_kinase-;_DNA_gyrase_B-;_and_HSP90-like_ATPase	0.0119347	0.00834732
01610_cation_diffusion_facilitator_family_transporter	0.0119013	0.010825
01147_Stress_responsive_A/B_Barrel_Domain	0.0118887	0.00291325
00831_3-dehydroquinate_synthase_homolog	0.0118713	0.0141808
01917_ThiS_family;Mut7-C_ubiquitin	0.011862	0.00773117
01604_Phosphotransferase_enzyme_family;Ecdysteroid_kinase;PhoU_domain	0.0118553	0.014152
00871_Iron-sulfur_flavoprotein_AF_1436	0.0118446	0.0103023
01039_Flagellar_basal-body_rod_protein_FlgC	0.0118305	0.0131367
00253_Methyl-accepting_chemotaxis_protein_(MCP)_signalling_domain	0.0117667	0.0160457
00122_Universal_stress_protein_MJ0577	0.0117507	0.0138925
01062_Polar-differentiation_response_regulator_DivK	0.0117012	0.0121741
00693_hypothetical_protein	0.0116552	0.00830451
01458_ISXO2-like_transposase_domain;Transposase_zinc-ribbon_domain	0.0116233	0.00917416
00782_hypothetical_protein	0.0115631	0.00972212
01191_Nucleoside_triphosphate_pyrophosphohydrolase/pyrophosphatase_MazG	0.0115625	0.023125
01543_UDP-3-O-acylglucosamine_N-acyltransferase	0.0115239	0.0101786
01704_hypothetical_protein	0.0115065	0.00801543
01881_4Fe-4S_single_cluster_domain;Radical_SAM_superfamily;Iron-sulfur_cluster-binding_domain	0.0114872	0.00897549
00694_hypothetical_protein	0.0114798	0.00879304
01596_Glycosyltransferase_family_9_(heptosyltransferase)	0.0114791	0.00801455
01452_Sulfite_dehydrogenase_subunit_B	0.0114531	0.0132557
00983_tRNA_(guanosine(18)-2'-O)-methyltransferase	0.0114483	0.0122668
00639_Acetylglutamate_kinase	0.0114225	0.0121863
00323_CcmB_protein	0.0113685	0.00957064
01286_RNA_polymerase_sigma-B_factor	0.0113685	0.00957064
01293_Methyltransferase_domain;Methyltransferase_domain;Methyltransferase_domain;Methyltransferase_domain;Methyltransferase_domain;ubiE/COQ5_methyltransferase_family	0.0113431	0.0140657
01290_Hypoxanthine-guanine_phosphoribosyltransferase	0.0113109	0.0123024
00181_Arabinose_5-phosphate_isomerase_KdsD	0.011273	0.00995136
01196_4Fe-4S_binding_domain;4Fe-4S_dicluster_domain;4Fe-4S_binding_domain;4Fe-4S_binding_domain;4Fe-4S_dicluster_domain;4Fe-4S_dicluster_domain	0.0112263	0.0136083
01524_Tol-Pal_system_protein_TolQ	0.0112217	0.0160232
00855_Uracil_phosphoribosyltransferase	0.0111623	0.00805146
01798_Sensor_histidine_kinase_TmoS	0.011143	0.00499093
01445_Formyltetrahydrofolate_deformylase	0.0111369	0.00765413
01753_Ribosomal_protein_S12_methylthiotransferase_RimO	0.0111295	0.0158486
01667_hypothetical_protein	0.0110896	0.00895696
00668_PAS_domain_S-box_protein	0.0110516	0.00765759
01504_Rhodanese-like_domain	0.0110323	0.00606611
01898_Domain_of_unknown_function_(DUF3536);Glycosyl_hydrolase_family_57	0.0110323	0.00606611
00373_Multidrug_export_protein_EmrB	0.0109422	0.00926117
00767_Arginine--tRNA_ligase	0.0109348	0.0083573
00685_Protein_of_unknown_function_DUF115	0.0109216	0.00875798
01425_hypothetical_protein	0.0109216	0.00875798
01514_High-affinity_branched-chain_amino_acid_transport_system_permease_protein_BraD	0.0109135	0.0111359
01287_Methionine_synthase	0.0108827	0.00909013
02043_Porphyrin_biosynthesis_protein_HemD	0.0108775	0.0121362
00333_twin_arginine-targeting_protein_translocase_TatC	0.0108634	0.00510334
00132_3D_domain;MltA_specific_insert_domain	0.0108241	0.00836219
01955_hypothetical_protein	0.0108241	0.00836219
00964_Arginine_biosynthesis_bifunctional_protein_ArgJ	0.0108059	0.0216118
00922_Probable_ATP-dependent_transporter_SufC	0.0107987	0.00312693
02130_hypothetical_protein	0.0107974	0.0126189
01036_Bifunctional_purine_biosynthesis_protein_PurH	0.0107668	0.0134465
01061_hypothetical_protein	0.0107608	0.0102648
01446_hypothetical_protein	0.0107466	0.00790974
01923_Inner_membrane_component_domain	0.010728	0.0101945
00452_RsbT_co-antagonist_protein_rsbRD_N-terminal_domain	0.0107067	0.00843632	dsrT
01106_Acyltransferase_family;SGNH_domain_(fused_to_AT3_domains)	0.0106928	0.0162461
00545_Chemotaxis_protein_CheY1	0.010682	0.00579456
02126_Receptor_family_ligand_binding_region;Periplasmic_binding_protein_domain;Periplasmic_binding_protein	0.0105967	0.00951884
01146_diguanylate_cyclase_(GGDEF)_domain	0.0105906	0.0111113
00371_MarR_family	0.0105774	0.00553299
00673_UDP-2-acetamido-2-deoxy-3-oxo-D-glucuronate_aminotransferase	0.0105774	0.00553299
00133_Protein_of_unknown_function_DUF89	0.0105713	0.00287047
01246_Glycosyl_transferases_group_1	0.0105439	0.0138061
02134_efflux_transporter;_RND_family;_MFP_subunit	0.0104078	0.0188123
01379_hypothetical_protein	0.0103753	0.0136879
00329_High-affinity_branched-chain_amino_acid_transport_ATP-binding_protein_LivG	0.0102937	0.0136534
01008_putative_membrane_protein_insertion_efficiency_factor	0.0102865	0.0103792
00221_2-oxoglutarate_carboxylase_small_subunit	0.0102598	0.00487058
01646_hypothetical_protein	0.0102537	0.00373993
00116_Bifunctional_protein_FolD	0.010227	0.00679311
00334_Imidazoleglycerol-phosphate_dehydratase	0.0102219	0.0132465
01746_4Fe-4S_binding_domain	0.0101965	0.014177
01411_Cysteine-rich_domain;FAD_linked_oxidases;_C-terminal_domain;FAD_binding_domain_;4Fe-4S_binding_domain;4Fe-4S_dicluster_domain;4Fe-4S_dicluster_domain;4Fe-4S_dicluster_domain	0.0101952	0.00922158
01899_Alkaline_phosphatase-like_protein	0.0101556	0.0106356
01221_Glycosyl_transferase_family_2;Glycosyltransferase_like_family_2	0.0101502	0.0188751
01230_Methyltransferase_domain;Methyltransferase_domain;Methyltransferase_domain;Methyltransferase_domain;Methyltransferase_domain;Methionine_biosynthesis_protein_MetW;Methyltransferase_small_domain;ubiE/COQ5_methyltransferase_family	0.0101411	0.0119378
02254_50S_ribosomal_protein_L20	0.0100723	0.00800033
00975_HD_containing_hydrolase-like_enzyme_;HD_domain	0.0100578	0.011382
00080_Transglycosylase_SLT_domain;Transglycosylase_SLT_domain	0.0100263	0.00299172
00312_4Fe-4S_binding_domain;4Fe-4S_dicluster_domain;4Fe-4S_double_cluster_binding_domain;4Fe-4S_dicluster_domain;4Fe-4S_binding_domain;4Fe-4S_dicluster_domain;4Fe-4S_dicluster_domain;4Fe-4S_dicluster_domain	0.0100256	0.0145437
01247_hypothetical_protein	0.0100256	0.0145437
01241_Uncharacterised_conserved_protein_(DUF2156);Lysylphosphatidylglycerol_synthase_TM_region	0.0100202	0.00961536
00419_Histidinol-phosphate_aminotransferase	0.0099944	0.0121694
01550_Integrase_core_domain	0.00998831	0.00888842
01238_hypothetical_protein	0.00998223	0.01031
00703_Nitrogen_regulation_protein_NtrY	0.00996161	0.00669507
02179_hypothetical_protein	0.00996161	0.00669507
01728_PAS_domain_S-box_protein	0.00993426	0.00910404
01225_hypothetical_protein	0.00992818	0.0108448
00390_PEP-utilising_enzyme;_mobile_domain;Pyruvate_phosphate_dikinase;_AMP/ATP-binding_domain	0.00992168	0.00823255
00880_Bacterial_regulatory_proteins;_tetR_family	0.00992038	0.0167923
01122_LUD_domain	0.00984419	0.00932501
00620_hypothetical_protein	0.00981945	0.00807298
02091_4Fe-4S_single_cluster_domain;4Fe-4S_single_cluster_domain;Radical_SAM_superfamily;Iron-sulfur_cluster-binding_domain	0.00979818	0.014255
00773_hypothetical_protein	0.00978147	0.0120535
02175_EF_hand;EF_hand;EF-hand_domain;EF-hand_domain_pair;EF-hand_domain_pair	0.00977821	0.00902653
01801_Bacterial_regulatory_proteins;_tetR_family	0.00970681	0.00999571
00656_efflux_transporter;_RND_family;_MFP_subunit	0.00968206	0.00680858
01644_Uncharacterized_protein_conserved_in_bacteria_(DUF2059)	0.00967687	0.0131341
00412_Benzoate--CoA_ligase	0.00961739	0.0083332
00488_hypothetical_protein	0.00961131	0.0130786
00142_Rod_binding_protein	0.00959807	0.00199713
01625_DNA_polymerase_I	0.00959807	0.00199713
01209_Transposase_InsC_for_insertion_element_IS2-10	0.00959677	0.0117501
00838_Porphobilinogen_deaminase	0.00959199	0.00709708
01310_Cro/C1-type_HTH_DNA-binding_domain;Helix-turn-helix;Helix-turn-helix_domain;Helix-turn-helix_domain	0.00959199	0.00709708
00005_Imidazole_glycerol_phosphate_synthase_subunit_HisH	0.0095601	0.010716
01793_Cyclic_nucleotide-binding_domain	0.00955684	0.0144395
01702_HD_domain;HDOD_domain;Response_regulator_receiver_domain	0.00955206	0.00438647
00413_Phosphopantetheine_attachment_site	0.00953948	0.0110241
01354_Uncharacterized_methyltransferase_PH0819	0.00953144	0.00946477
01755_Protein_of_unknown_function_(DUF3365);Histidine_kinase-;_DNA_gyrase_B-;_and_HSP90-like_ATPase;His_Kinase_A_(phospho-acceptor)_domain;PAS_fold	0.00952732	0.00819505
01740_Probable_ABC_transporter_permease_protein_YqgI	0.00952124	0.0135849
00927_PAS_domain_S-box_protein	0.00948131	0.00346947
01076_Tungsten-containing_aldehyde_ferredoxin_oxidoreductase	0.00946199	0.00697705
01732_Uncharacterized_protein_conserved_in_bacteria_(DUF2179);Uncharacterised_5xTM_membrane_BCR;_YitT_family_COG1284	0.00945461	0.00795202
00432_hypothetical_protein	0.00945395	0.0143875
01298_Transcriptional_regulatory_protein_HprR	0.00941663	0.00644055
01311_hypothetical_protein	0.00941598	0.0106085
00471_BON_domain	0.00939732	0.00620998
01082_hypothetical_protein	0.00934327	0.0146546
01748_Electron_transfer_flavoprotein_domain;Electron_transfer_flavoprotein_FAD-binding_domain	0.00930725	0.0107543
00612_Methyltransferase_domain;Methyltransferase_domain;Methyltransferase_domain;Methyltransferase_domain;Methyltransferase_domain;Methionine_biosynthesis_protein_MetW;ubiE/COQ5_methyltransferase_family	0.00929986	0.00785376
01394_hypothetical_protein	0.00929986	0.00785376
01744_Uncharacterized_peptidase_YqhT	0.00929921	0.00996405
01206_ABC_transporter;Wzt_C-terminal_domain	0.00928663	0.00767968
01393_Probable_cytochrome_c_oxidase_subunit_1	0.00928663	0.00767968
01634_hypothetical_protein	0.00927316	0.0116008
00175_FmdE;_Molybdenum_formylmethanofuran_dehydrogenase_operon_;Probable_molybdopterin_binding_domain	0.00926927	0.0185385
02234_Peptidase_family_M48	0.00926927	0.0185385
01343_AMIN_domain	0.00925993	0.0044072
01137_hypothetical_protein	0.00924777	0.0101367
01261_Prokaryotic_N-terminal_methylation_motif	0.00923931	0.0117162
01946_UDP-N-acetylmuramoyl-tripeptide--D-alanyl-D-alanine_ligase	0.00920979	0.00954249
00374_Catalase	0.00918917	0.00650172	katA
00152_Protein_of_unknown_function_(DUF503)	0.00918852	0.0100329
00063_Transcription-repair-coupling_factor	0.00916378	0.00543453
01328_Serine_acetyltransferase;_plasmid	0.00916378	0.00543453
01619_Domain_of_unknown_function_(DUF4118);Histidine_kinase-;_DNA_gyrase_B-;_and_HSP90-like_ATPase;His_Kinase_A_(phospho-acceptor)_domain	0.0091258	0.0111785
00569_4Fe-4S_binding_domain;4Fe-4S_dicluster_domain;4Fe-4S_double_cluster_binding_domain;4Fe-4S_dicluster_domain;4Fe-4S_binding_domain;4Fe-4S_dicluster_domain;4Fe-4S_binding_domain;4Fe-4S_binding_domain;4Fe-4S_dicluster_domain;4Fe-4S_dicluster_domain	0.00908457	0.0115128
02180_Flavin_reductase_like_domain	0.00905917	0.00685284
00829_3-phosphoshikimate_1-carboxyvinyltransferase	0.00905309	0.00254029
01471_Protein_of_unknown_function_(DUF3298)	0.00905309	0.00254029
02106_hypothetical_protein	0.00905309	0.00254029
02272_Pyruvate_phosphate_dikinase;_AMP/ATP-binding_domain	0.00904701	0.00789484
00134_NAD_kinase	0.00903247	0.00572893
00313_Carbon_monoxide-induced_hydrogenase	0.0089691	0.00909563
00646_hypothetical_protein	0.00887903	0.0131319
02029_4;5-DOPA_dioxygenase_extradiol	0.00887165	0.00636502
01181_Multidrug_resistance_protein_MdtA	0.008871	0.0111465
00779_Carbamoyltransferase_HypF2	0.00886557	0.010846
01144_4Fe-4S_binding_domain;4Fe-4S_dicluster_domain	0.00879894	0.00654203
00638_NfeD-like_C-terminal;_partner-binding	0.00875488	0.00798202
02206_FtsX-like_permease_family;MacB-like_periplasmic_core_domain	0.00875488	0.00798202
00438_PEP-utilising_enzyme;_mobile_domain;Pyruvate_phosphate_dikinase;_AMP/ATP-binding_domain	0.00874165	0.00760403
01424_hypothetical_protein	0.00873361	0.0102509
01292_N-carbamoylputrescine_amidase	0.00870887	0.00385495
01436_Probable_periplasmic_serine_endoprotease_DegP-like	0.00869759	0.0128906
01457_Receptor_family_ligand_binding_region;Periplasmic_binding_protein_domain;Periplasmic_binding_protein	0.00869759	0.0128906
01926_UDP-N-acetylglucosamine_3-dehydrogenase	0.00869759	0.0128906
00653_putative_4-hydroxybenzoate_polyprenyltransferase	0.00868955	0.00622367
00232_DNA_polymerase_III;_subunit_gamma_and_tau	0.00866481	0.0101224
00785_Inner_membrane_protein_YjcH	0.00865677	0.0101153
00287_Receptor_family_ligand_binding_region;Periplasmic_binding_protein	0.00865158	0.0111916
00886_Probable_membrane_transporter_protein_HI_0902	0.00865158	0.0111916
00212_Predicted_permease	0.00865027	0.00775964
01283_hypothetical_protein	0.00865027	0.00775964
00863_High-affinity_branched-chain_amino_acid_transport_system_permease_protein_BraD	0.00864354	0.0104338
00789_diguanylate_cyclase_(GGDEF)_domain	0.0086188	0.00639309
00706_Dual-specificity_RNA_methyltransferase_RlmN	0.00861684	0.0100598
00730_tRNA_(guanine-N(1)-)-methyltransferase	0.00848141	0.00464926
01112_hypothetical_protein	0.00848076	0.0149727
02063_hypothetical_protein	0.00848076	0.0149727
00336_1-(5-phosphoribosyl)-5-[(5-phosphoribosylamino)methylideneamino]_imidazole-4-carboxamide_isomerase	0.00843735	0.00897744
01157_Regulatory_protein_AtoC	0.00843735	0.00897744
01104_Tetraacyldisaccharide_4'-kinase	0.00841065	0.0107391
02266_ABC_transporter_substrate_binding_protein	0.00839742	0.0031196
02280_AAA_domain_(dynein-related_subfamily);Magnesium_chelatase;_subunit_ChlI;PAS_fold;PAS_fold;Sigma-54_interaction_domain;Sigma-54_interaction_domain	0.00839134	0.00503379
01297_HAD_phosphoserine_phosphatase-like_hydrolase;_family_IB;2;3-diketo-5-methylthio-1-phosphopentane_phosphatase	0.00836464	0.00798665
02291_Alpha/beta_hydrolase_of_unknown_function_(DUF900)	0.00836464	0.00798665
00781_ABC_transporter_ATP-binding_protein_ModF	0.00835945	0.0116547
01090_Competence_protein_E	0.00835945	0.0116547
01669_Octaprenyl_diphosphate_synthase	0.00835945	0.0116547
01916_L-lactate_permease	0.00835945	0.0116547
00830_Bifunctional_chorismate_mutase/prephenate_dehydratase	0.00832058	0.0113375
01029_N-acetyl-gamma-glutamyl-phosphate_reductase	0.00831213	0.0113219
00665_DisA_bacterial_checkpoint_controller_nucleotide-binding	0.00829931	0.00994339
00683_Radical_SAM_superfamily	0.00828673	0.00601552
01542_3-hydroxyacyl-[acyl-carrier-protein]_dehydratase_FabZ	0.00828673	0.00601552
00700_3-beta_hydroxysteroid_dehydrogenase/isomerase_family;NAD_dependent_epimerase/dehydratase_family;GDP-mannose_4;6_dehydratase;NAD(P)H-binding_;Male_sterility_protein	0.00826938	0.0151204
01723_Glycosyl_transferases_group_1;Glycosyl_transferases_group_1;Glycosyl_transferases_group_1	0.00826938	0.0151204
00003_Putative_zinc-_or_iron-chelating_domain	0.0082533	0.0150883
00570_S-adenosylmethionine:tRNA_ribosyltransferase-isomerase	0.00819666	0.00768382
01375_rod_shape-determining_protein_MreC	0.00818928	0.00778306
01928_Dolichyl-phosphate-mannose-protein_mannosyltransferase	0.00818863	0.0103096
01569_SNARE_associated_Golgi_protein	0.00816997	0.00259563
01321_Acetyl-coenzyme_A_synthetase	0.00810529	0.0069733
00938_ADP-ribosylglycohydrolase	0.00809921	0.00597634
00002_CoA_binding_domain	0.00809856	0.0109291
00554_tRNA_(adenine(57)-N(1)/adenine(58)-N(1))-methyltransferase_TrmI	0.00809856	0.0109291
01724_Glycosyl_transferases_group_1;Glycosyltransferase_Family_4;Glycosyl_transferases_group_1;Glycosyl_transferases_group_1	0.00809856	0.0109291
01032_sporadically_distributed_protein;_TIGR04141_family	0.00807251	0.00965152
02207_Lipoprotein-releasing_system_ATP-binding_protein_LolD	0.00807251	0.00965152
01688_Peptidase_propeptide_and_YPEB_domain	0.00801522	0.0078698
00047_2-oxoglutarate_carboxylase_small_subunit	0.00800718	0.0054729
01470_Glutamine_transport_ATP-binding_protein_GlnQ	0.0079946	0.00969555
00354_Carbamoyl_dehydratase_HypE	0.00798852	0.00559731
00492_N-acetylmuramoyl-L-alanine_amidase;AMIN_domain	0.00797636	0.013969
00930_Peptide_methionine_sulfoxide_reductase_MsrA/MsrB	0.00796921	0.00632676	msrA
00217_hypothetical_protein	0.00796117	0.0109129
01690_Repeat_of_Unknown_Function_(DUF347)	0.00796117	0.0109129
01413_Flagellar_basal_body_rod_FlgEFG_protein_C-terminal;Flagella_basal_body_rod_protein	0.00793643	0.00473892
01345_Phosphate-specific_transport_system_accessory_protein_PhoU_homolog	0.00792189	0.0113048
01415_GTP_cyclohydrolase_FolE2	0.00792189	0.0113048
01953_Radical_SAM_superfamily	0.00791711	0.00579329
01251_DNA_uridine_endonuclease	0.00789237	0.00953291
01387_3'3'-cGAMP-specific_phosphodiesterase_2	0.00776237	0.00785586
00606_queuosine_biosynthesis_protein_QueD	0.00774175	0.00551445
01686_hypothetical_protein	0.00772439	0.0154488
00732_hypothetical_protein	0.00770897	0.00592522
00240_Phospholipase_D-nuclease_N-terminal	0.00770832	0.0154166
01318_Histidine_kinase-;_DNA_gyrase_B-;_and_HSP90-like_ATPase;Histidine_kinase-like_ATPase_domain;Histidine_kinase;HWE_histidine_kinase;Response_regulator_receiver_domain	0.00770832	0.0154166
00391_Calcineurin-like_phosphoesterase	0.00766491	0.00865466
01521_WD40-like_Beta_Propeller_Repeat	0.00763821	0.0113435
01691_Response_regulator_protein_PmrA	0.00760436	0.00861355
01796_Cyclic_di-GMP_phosphodiesterase_PA4781	0.00760436	0.00861355
00505_Phosphoribosyl-AMP_cyclohydrolase	0.00757897	0.00638043
00508_T3SS_negative_regulator;GrlR	0.00756031	0.00627836
00819_Protein_involved_in_formate_dehydrogenase_formation	0.00756031	0.00627836
02078_30S_ribosomal_protein_S9	0.00756031	0.00627836
00491_type_III_secretion_low_calcium_response_chaperone_LcrH/SycD	0.00755423	0.00600024
00525_EamA-like_transporter_family	0.00755423	0.00600024
00714_C-methyltransferase_NovU	0.00755423	0.00600024
00972_PTS_system_mannose/fructose/sorbose_family_IID_component	0.00755423	0.00600024
01587_Type_I_restriction_enzyme_R_protein_N_terminus_(HSDR_N)	0.00755423	0.00600024
01084_Type_IV_pilus_retractation_ATPase_PilT	0.00753969	0.0113402
00717_Glucose-1-phosphate_cytidylyltransferase	0.00752687	0.0105825
02244_Type_I_restriction_modification_DNA_specificity_domain	0.00751429	0.00549408
01342_hypothetical_protein	0.00750213	0.00842374
02239_hypothetical_protein	0.00750213	0.00842374
00410_Cache_domain;HAMP_domain;Stage_II_sporulation_protein_E_(SpoIIE)	0.0074889	0.00754621
00261_hypothetical_protein	0.0074622	0.00548682
01444_hypothetical_protein	0.00745612	0.00861943
01803_Menaquinone_biosynthesis	0.00744962	0.00884859
01857_Holliday_junction_ATP-dependent_DNA_helicase_RuvB	0.00744962	0.00884859
01874_hypothetical_protein	0.00741619	0.0109169
01235_hypothetical_protein	0.00738017	0.0117782
01698_Glycosyl_hydrolases_family_17	0.00738017	0.0117782
01440_hypothetical_protein	0.00733285	0.00650012
00522_Cell_division_ATP-binding_protein_FtsE	0.00731223	0.0126488
02108_hypothetical_protein	0.00731223	0.0126488
00459_Histidine--tRNA_ligase	0.00727467	0.00859318
01609_5-methyltetrahydropteroyltriglutamate--homocysteine_methyltransferase	0.00722216	0.00934881
01455_Response_regulator_receiver_domain;STAS_domain;STAS_domain	0.00721	0.00843446
01467_Putative_transport_protein_MT1133	0.00721	0.00843446
00193_Putative_tartrate_transporter	0.00720392	0.0144078
00484_Formamidopyrimidine-DNA_glycosylase	0.00720392	0.0144078
01904_diguanylate_cyclase_(GGDEF)_domain	0.00719677	0.00519691
01353_GDP-4-keto-6-deoxy-D-mannose_3-dehydratase	0.00717007	0.00437668
00439_Two-component_response_regulator_PhoP	0.00716399	0.00590147
01058_Universal_stress_protein_family	0.00711993	0.00916855
01399_Cyclic_di-GMP_phosphodiesterase_response_regulator_RpfG	0.00711993	0.00916855
01487_Acetolactate_synthase_isozyme_1_large_subunit	0.00711993	0.00916855
02042_Cupin_domain;ChrR_Cupin-like_domain	0.00709866	0.0107626
00114_FecR_protein	0.00705938	0.00761051
01517_Phosphoheptose_isomerase	0.00705938	0.00761051
01779_Type-1_restriction_enzyme_StySJI_specificity_protein	0.00704202	0.0102012
00622_Ribonuclease_3	0.00703594	0.00890543
00940_PAS_domain_S-box_protein	0.00700924	0.00621814
00808_Probable_metallo-hydrolase_YqgX	0.00698254	0.00912965
00888_Glycosyl_transferases_group_1;Glycosyl_transferases_group_1;Glycosyl_transferases_group_1;Glycosyl_transferase_4-like;Glycosyl_transferase_4-like_domain	0.00698254	0.00912965
00342_Probable_nicotinate-nucleotide_adenylyltransferase	0.00698189	0.0109976
00775_hypothetical_protein	0.00698189	0.0109976
01735_N5-carboxyaminoimidazole_ribonucleotide_mutase	0.00695195	0.0139039
01116_putative_regulatory_protein;_FmdB_family	0.00694261	0.00639105
01035_GTPase_HflX	0.00690464	0.00806024
00497_Chemotaxis_protein_CheW	0.00681457	0.00883097
01327_O-acetylserine_sulfhydrylase	0.00681457	0.00883097
01990_RNB_domain	0.00681457	0.00883097
00866_hypothetical_protein	0.00678787	0.00564976
01649_Transcription_antitermination_protein_NusB	0.00678787	0.00564976
02008_30S_ribosomal_protein_S18	0.00678787	0.00564976
01352_GDP-L-fucose_synthase_1	0.00678179	0.00590397
00255_Protein_of_unknown_function_(DUF1318)	0.00676725	0.0115667
01456_PAS_domain_S-box_protein	0.00676725	0.0115667
00254_hypothetical_protein	0.00676247	0.00436107
00527_Glyoxalase/Bleomycin_resistance_protein/Dioxygenase_superfamily	0.00676247	0.00436107
00827_Anthranilate_synthase_component_1	0.00676247	0.00436107
00833_EAL_domain	0.00676247	0.00436107
01513_High-affinity_branched-chain_amino_acid_transport_ATP-binding_protein_LivG	0.00676247	0.00436107
00341_Gamma-glutamyl_phosphate_reductase	0.0067245	0.0120396
01965_Nitrogenase_molybdenum-iron_protein_beta_chain	0.0067245	0.0120396
02051_hypothetical_protein	0.00671646	0.00702142
00762_Histidine_kinase-;_DNA_gyrase_B-;_and_HSP90-like_ATPase;His_Kinase_A_(phospho-acceptor)_domain	0.00669172	0.00777207
01021_hypothetical_protein	0.00669172	0.00777207
01500_Sodium/calcium_exchanger_protein	0.00669172	0.00777207
01637_hypothetical_protein	0.00669172	0.00777207
01849_4-hydroxy-3-methylbut-2-enyl_diphosphate_reductase	0.00667718	0.00840069
00933_Dihydrolipoyl_dehydrogenase	0.00665179	0.00509731
00684_hypothetical_protein	0.00654825	0.0116885
01362_Cell_division_protein_ZapA	0.0065144	0.00663496
00189_Formate_dehydrogenase_2_subunit_beta_(cytochrome_c-553)	0.00650832	0.00440755
00372_Probable_multidrug_resistance_protein_EmrK	0.00649704	0.0102948
00398_Dinitrogenase_iron-molybdenum_cofactor	0.00647034	0.00530355
02199_GDSL-like_Lipase/Acylhydrolase	0.00647034	0.00530355
00090_Uncharacterized_protein_conserved_in_bacteria_(DUF2064)	0.00646426	0.00661087
00415_Probable_xanthine_dehydrogenase_subunit_D	0.00646426	0.00661087
01643_hypothetical_protein	0.00646426	0.00661087
00695_Ankyrin_repeat;Ankyrin_repeats_(3_copies);Ankyrin_repeat;Ankyrin_repeats_(many_copies);Ankyrin_repeats_(many_copies)	0.00643756	0.00905615
00862_High-affinity_branched-chain_amino_acid_transport_system_permease_protein_BraE	0.00642433	0.0043314
01717_Uncharacterized_transporter_AF_0788	0.00642433	0.0043314
02296_hypothetical_protein	0.00642433	0.0043314
01051_hypothetical_protein	0.00639763	0.00547236
01034_hypothetical_protein	0.00638027	0.00833993
00358_tRNA-5-methyluridine(54)_2-sulfurtransferase	0.00635965	0.00734939
01213_Methyltransferase_domain;Methyltransferase_domain;Methyltransferase_domain;Methyltransferase_domain;Methyltransferase_domain;AdoMet_dependent_proline_di-methyltransferase;Nodulation_protein_S_(NodS)	0.00635965	0.00734939
00547_Uncharacterized_14.6_kDa_protein_in_sodA1_3'region	0.00633426	0.00688825
00040_hypothetical_protein	0.00633296	0.0076664
00420_hypothetical_protein	0.00633296	0.0076664
00800_Putative_glycyl-radical_enzyme_activating_enzyme_MJ1227	0.00633296	0.0076664
01475_50S_ribosomal_protein_L28	0.00633296	0.0076664
02032_Phosphoglycolate_phosphatase	0.00633296	0.0076664
02248_HicA_toxin_of_bacterial_toxin-antitoxin;	0.00632687	0.00744471
00165_1-deoxy-D-xylulose_5-phosphate_reductoisomerase	0.00632622	0.0112462
00411_NMT1/THI5_like	0.00632622	0.0112462
01266_hypothetical_protein	0.00632622	0.0112462
01880_Glycosyl_transferase_family_1	0.00632622	0.0112462
00579_Bifunctional_protein_HldE	0.00630148	0.00626408
01396_Cytochrome_C_oxidase;_cbb3-type;_subunit_III_;Cytochrome_c	0.00630148	0.00626408
00245_hypothetical_protein	0.00628694	0.00827547
02159_PilZ_domain	0.00628694	0.00827547
00482_Four_helix_bundle_sensory_module_for_signal_transduction;Methyl-accepting_chemotaxis_protein_(MCP)_signalling_domain;PAS_fold;Tar_ligand_binding_domain_homologue	0.00626958	0.00874101
00939_Response_regulator_receiver_domain	0.00626958	0.00874101
01616_hypothetical_protein	0.00626958	0.00874101
01869_Phosphoheptose_isomerase	0.00626958	0.00874101
00375_Uncharacterized_MFS-type_transporter_MJ1317	0.00621749	0.00518331
00678_hypothetical_protein	0.00621749	0.00518331
01939_POTRA_domain;_FtsQ-type	0.00621749	0.00518331
02148_Nucleoside_2-deoxyribosyltransferase;Nucleoside_2-deoxyribosyltransferase_like	0.00619687	0.00457538
01385_hypothetical_protein	0.00617951	0.012359
01747_Electron_transfer_flavoprotein_domain	0.00617148	0.00755521
01976_Molybdenum-pterin-binding_protein_2	0.00612612	0.00433448
00095_Intermembrane_phospholipid_transport_system_ATP-binding_protein_MlaF	0.00612003	0.00882271
00211_PhoH-like_protein	0.00612003	0.00882271
01642_Isoprenyl_transferase	0.00607402	0.00643379
01998_Flavin_prenyltransferase_UbiX	0.00603605	0.00588848
00041_HD_domain	0.00600935	0.00620355
00164_Cytidylyltransferase_family	0.00600935	0.00620355
01883_Glycosyl_transferase_family_2	0.00599481	0.0119896
01228_Methyltransferase_domain;Methyltransferase_domain;Methyltransferase_domain;Methyltransferase_domain;Methyltransferase_domain	0.00599003	0.00314286
02005_Histidinol_dehydrogenase	0.00599003	0.00314286
00531_Protein_of_unknown_function_(DUF3365);Histidine_kinase-;_DNA_gyrase_B-;_and_HSP90-like_ATPase;His_Kinase_A_(phospho-acceptor)_domain	0.00596942	0.00570101
00978_CBS_domain	0.00596942	0.00570101
00224_hypothetical_protein	0.00596333	0.00417141
00231_Nucleoid-associated_protein_Amet_4780	0.00592536	0.0051036
01001_Siroheme_decarboxylase_beta_subunit	0.00592536	0.0051036
00226_2-oxoacid:ferredoxin_oxidoreductase_1;_subunit_beta	0.00591928	0.00714968
00870_HTH-type_transcriptional_activator_HxlR	0.00591928	0.00714968
01047_AsmA_family;AsmA-like_C-terminal_region	0.00591928	0.00714968
01073_PAS_domain_S-box_protein	0.00591928	0.00714968
01270_RNA_methyltransferase;_TrmH_family;_group_3	0.00591928	0.00714968
01485_Riboflavin_synthase	0.00591928	0.00714968
00442_selenium_metabolism_protein_YedF	0.00589258	0.00911336
01533_hypothetical_protein	0.00587935	0.00407593
00765_Uncharacterized_ABC_transporter_ATP-binding_protein_YvrO	0.00583529	0.00876623
01183_HD_domain;HD_domain	0.00583529	0.00876623
02309_Putative_pyruvate_format-lyase_activating_enzyme_(DUF1786)	0.00583529	0.00876623
01522_TonB_family_C-terminal_domain;protein_TolA	0.00582725	0.0066947
00931_hypothetical_protein	0.00578189	0.00706867
00184_Protein_involved_in_formate_dehydrogenase_formation	0.00578124	0.0115625
00749_GTP_cyclohydrolase_1_type_2_homolog	0.00578124	0.0115625
00887_Putative_asparagine_synthetase_[glutamine-hydrolyzing]	0.00578124	0.0115625
01165_DGC_domain	0.00578124	0.0115625
01234_Domain_of_unknown_function_(DUF374)	0.00578124	0.0115625
01665_Demethylmenaquinone_methyltransferase	0.00578124	0.0115625
00751_Bifunctional_enzyme_IspD/IspF	0.0056979	0.00428772
01410_Probable_lipid_II_flippase_MurJ	0.0056979	0.00428772
01995_Nitrogen_regulatory_protein_P-II	0.00569182	0.0063492
00409_Putative_anti-sigma_factor_antagonist_BtrV	0.00558722	0.00663644
00535_Rrf2_family_protein	0.00558722	0.00663644
00859_hypothetical_protein	0.00558722	0.00663644
01052_AAA_ATPase_domain;AAA_domain	0.00558722	0.00663644
00035_Phosphomethylpyrimidine_synthase	0.00557505	0.00920622
00199_hypothetical_protein	0.00557505	0.00920622
01999_hypothetical_protein	0.00556052	0.00823655
00995_Dinitrogenase_iron-molybdenum_cofactor	0.00553512	0.0020206
01300_EamA-like_transporter_family	0.00553512	0.0020206
00731_Ribosome_maturation_factor_RimM	0.00552904	0.00694557
00941_Bacterial_extracellular_solute-binding_proteins;_family_3	0.00552904	0.00694557
02084_hypothetical_protein	0.00552904	0.00694557
01463_AhpC/TSA_family	0.00548911	0.00730115
00026_hypothetical_protein	0.00546436	0.00623708
01713_Uncharacterized_ATP-dependent_helicase_YprA	0.00546436	0.00623708
00493_Peptidase_family_U32	0.00544505	0.00407465
01448_Phosphoribosylglycinamide_formyltransferase	0.00544505	0.00407465
01695_hypothetical_protein	0.00544505	0.00407465
01769_Protein_of_unknown_function_(DUF2939)	0.00544505	0.00407465
02144_7;8-dihydro-6-hydroxymethylpterin_dimethyltransferase	0.00544505	0.00407465
00954_Polysaccharide_biosynthesis_enzyme_WcbI	0.00540708	0.0108142
00584_Methyltransferase_domain;Methyltransferase_domain;Methyltransferase_domain;Methyltransferase_domain;Methyltransferase_domain;ubiE/COQ5_methyltransferase_family	0.00538038	0.00513242
00872_Arsenite_methyltransferase	0.00538038	0.00513242
01460_Formate_dehydrogenase_subunit_alpha	0.00535368	0.00458959
01873_Putative_8-amino-7-oxononanoate_synthase	0.0053476	0.00929886
01044_Flagellum-specific_ATP_synthase	0.00526969	0.00626367
01053_Fic/DOC_family	0.00526969	0.00626367
01848_Probable_tRNA-dihydrouridine_synthase	0.00526969	0.00626367
01028_Probable_molybdopterin_binding_domain;MoeA_C-terminal_region_(domain_IV);MoeA_N-terminal_region_(domain_I_and_II);PBP_superfamily_domain	0.00526361	0.00490271
02208_hypothetical_protein	0.00526361	0.00490271
00754_Bifunctional_uridylyltransferase/uridylyl-removing_enzyme	0.00523691	0.00684723
01169_hypothetical_protein	0.00523691	0.00684723
01363_hypothetical_protein	0.00523691	0.00684723
01388_hypothetical_protein	0.00523691	0.00684723
00367_Alpha/beta_hydrolase_family;Alpha/beta_hydrolase_of_unknown_function_(DUF900)	0.00519698	0.00638904
00918_hypothetical_protein	0.00519698	0.00638904
00752_Ammonium_transporter	0.00517962	0.00896504
01177_hypothetical_protein	0.00517962	0.00896504
01541_Acyl-[acyl-carrier-protein]--UDP-N-acetylglucosamine_O-acyltransferase	0.00517962	0.00896504
01289_Acetyltransferase_(GNAT)_family;Acetyltransferase_(GNAT)_domain;Acetyltransferase_(GNAT)_domain	0.00517158	0.00695199
00006_Imidazole_glycerol_phosphate_synthase_subunit_HisF	0.00515292	0.00389628
00158_Bacterial_regulatory_helix-turn-helix_protein;_lysR_family	0.00515292	0.00389628
00826_Aminodeoxychorismate/anthranilate_synthase_component_2	0.00515292	0.00389628
01141_hypothetical_protein	0.00515292	0.00389628
01143_Glutamate_synthase_[NADPH]_small_chain	0.00515292	0.00389628
01040_flagellar_hook-basal_body_complex_protein_FliE	0.00512622	0.00594279
00309_Uncharacterized_transporter_MJ0718	0.00510691	0.00346658
01167_Predicted_permease	0.00510082	0.00436469
01988_hypothetical_protein	0.00506285	0.00728469
01647_Lipopolysaccharide-assembly	0.00505481	0.00726942
00837_Pathogenicity_locus	0.00504223	0.00586019
00173_HTH-type_transcriptional_dual_regulator_CecR;_C-terminal_domain;Bacterial_regulatory_proteins;_tetR_family	0.00492546	0.00366262
01464_AhpC/TSA_family;Redoxin	0.00492546	0.00366262
00084_Glucose-1-phosphate_thymidylyltransferase	0.00491938	0.00645712
00320_Cytochrome_c-type_biogenesis_protein_CcmE	0.00491938	0.00645712
01089_AAA_domain	0.00491938	0.00645712
01770_radical_SAM-linked_protein;radical_SAM_family_uncharacterized_protein	0.00491938	0.00645712
02228_Sensor_protein_KdpD	0.00491938	0.00645712
00839_putative_regulatory_protein;_FmdB_family	0.00490485	0.00980969
00288_PAS_domain_S-box_protein;diguanylate_cyclase_(GGDEF)_domain	0.00487945	0.00407276
00302_Glucokinase	0.00487945	0.00407276
00557_3'-5'_exonuclease	0.00487945	0.00407276
00680_Acetoin:2;6-dichlorophenolindophenol_oxidoreductase_subunit_alpha	0.00487945	0.00407276
00744_Glycosyl_transferases_group_1;Glycosyl_transferases_group_1;Polysaccharide_deacetylase	0.00487945	0.00407276
01091_hypothetical_protein	0.00487945	0.00407276
01892_Acetyltransferase_(GNAT)_domain	0.00487945	0.00407276
00319_hypothetical_protein	0.00483539	0.00538636
00696_hypothetical_protein	0.00483539	0.00538636
01130_Malonyl_CoA-acyl_carrier_protein_transacylase	0.00483539	0.00538636
00271_Osmotically-inducible_protein_Y	0.00481478	0.00623254
02089_hypothetical_protein	0.00481478	0.00623254
00659_Cupin_domain;Helix-turn-helix;Helix-turn-helix_domain	0.00480261	0.00960523
01903_hypothetical_protein	0.00480261	0.00960523
00615_hypothetical_protein	0.00476268	0.00339213
00091_Uncharacterized_HTH-type_transcriptional_regulator_RHOS4_30730	0.00472471	0.00595044
00162_DNA_helicase_II	0.00472471	0.00595044
01083_Type_IV_pilus_ATPase_PilU	0.00472471	0.00595044
01611_PAS_domain_S-box_protein	0.00472471	0.00595044
01654_Uncharacterized_isochorismatase_family_protein_YddQ	0.00472471	0.00595044
01663_HD_domain;Response_regulator_receiver_domain	0.00472471	0.00595044
01918_ThiF_family	0.00471862	0.00545032
01605_ATP-grasp_enzyme;_GAK_system	0.00469193	0.00679553
00437_Dual_specificity_phosphatase;_catalytic_domain	0.00465199	0.0055274
01891_undecaprenyl-phosphate_galactose_phosphotransferase_WbaP;exopolysaccharide_biosynthesis_polyprenyl_glycosylphosphotransferase	0.00463464	0.00926927
02237_Oligopeptide_transport_system_permease_protein_AppC	0.00463464	0.00926927
00422_HTH-type_transcriptional_dual_regulator_CecR;_C-terminal_domain;Bacterial_regulatory_proteins;_tetR_family	0.0046266	0.00733934
00759_NlpC/P60_family	0.0046266	0.00733934
01622_hypothetical_protein	0.00460794	0.0037886
01984_hypothetical_protein	0.00458124	0.0053023
01285_hypothetical_protein	0.00449725	0.00519782
00746_Putative_zinc-_or_iron-chelating_domain	0.00447055	0.00616975
01909_Hydrogenase_maturation_factor_HypC	0.00447055	0.00616975
00822_Tryptophan_synthase_beta_chain_1	0.00439914	0.00741653
00012_Cyclic_pyranopterin_monophosphate_synthase	0.0043744	0.0068457
00532_Transcriptional_regulatory_protein_GlrR	0.0043744	0.0068457
00805_Competence_protein_F	0.0043744	0.0068457
00948_D-alanyl-D-alanine_carboxypeptidase	0.0043744	0.0068457
01056_Inner_membrane_ABC_transporter_ATP-binding_protein_YddA	0.0043744	0.0068457
01449_hypothetical_protein	0.0043744	0.0068457
01466_3D_domain;MltA_specific_insert_domain	0.0043744	0.0068457
01540_UDP-2;3-diacylglucosamine_pyrophosphatase_LpxI	0.0043744	0.0068457
00276_Glutamine_transport_ATP-binding_protein_GlnQ	0.00435986	0.00871973
01346_Glycerol_dehydrogenase	0.00435986	0.00871973
02036_hypothetical_protein	0.00435986	0.00871973
01573_Asparagine_synthetase_[glutamine-hydrolyzing]_1	0.00433447	0.00349205
02050_Glutamine_amidotransferase_class-I	0.00433447	0.00349205
00559_hypothetical_protein	0.00432839	0.00505763
00118_AraC-like_ligand_binding_domain;Helix-turn-helix_domain;Bacterial_regulatory_helix-turn-helix_proteins;_AraC_family	0.00429041	0.0058361
00763_Regulatory_protein_AtoC	0.00429041	0.0058361
00764_Macrolide_export_protein_MacA	0.00429041	0.0058361
00920_NapC/NirT_cytochrome_c_family;_N-terminal_region;Doubled_CXXCH_motif_(Paired_CXXCH_1)	0.00429041	0.0058361
01307_Sulfotransferase_domain;Sulfotransferase_family	0.00429041	0.0058361
01600_Shikimate_kinase_2	0.00429041	0.0058361
00514_hypothetical_protein	0.0042444	0.00494226
01390_cytochrome_c_oxidase;_subunit_II	0.0042444	0.00494226
02243_Anticodon_nuclease	0.0042444	0.00494226
02176_hypothetical_protein	0.00417972	0.00582734
00237_CHASE2_domain;Adenylate_and_Guanylate_cyclase_catalytic_domain	0.00415302	0.0036357
00988_Uncharacterized_ABC_transporter_permease_protein_YvrB	0.00415302	0.0036357
01088_Type_IV_pilus_assembly_ATPase_PilB	0.00415302	0.0036357
01093_Type_IV_pilus_assembly_protein_PilM;	0.00415302	0.0036357
02138_Cro/C1-type_HTH_DNA-binding_domain;Helix-turn-helix;Helix-turn-helix_domain	0.00415302	0.0036357
02235_DNA_repair_protein_RecN	0.00415302	0.0036357
00997_Glutamate--tRNA_ligase	0.00414694	0.00691735
01435_Flavin-dependent_thymidylate_synthase	0.00414694	0.00691735
01858_Holliday_junction_ATP-dependent_DNA_helicase_RuvA	0.00414694	0.00691735
01996_HTH-type_transcriptional_dual_regulator_CecR;_C-terminal_domain;Bacterial_regulatory_proteins;_tetR_family	0.00410701	0.00476031
02137_HipA_N-terminal_domain;HipA-like_C-terminal_domain	0.00410701	0.00476031
00001_Creatinase/Prolidase_N-terminal_domain;Metallopeptidase_family_M24	0.00406295	0.00398774
00365_Beta_carbonic_anhydrase_5;_chloroplastic	0.00406295	0.00398774
00382_DNA-binding_transcriptional_regulator_NtrC	0.00406295	0.00398774
01305_Uncharacterized_HTH-type_transcriptional_regulator_YqhC	0.00406295	0.00398774
01442_Motility_protein_A	0.00406295	0.00398774
00720_glycosyltransferase_domain	0.00404234	0.0061984
00768_SPOR_domain	0.00404234	0.0061984
01151_LUD_domain	0.00404234	0.0061984
01989_Bifunctional_purine_biosynthesis_protein_PurH	0.00403625	0.00482576
00014_DNA-directed_RNA_polymerase_subunit_omega	0.00401694	0.00355028
00742_Uric_acid_permease_PucK	0.00395227	0.00469775
01373_Peptidoglycan_D;D-transpeptidase_MrdA	0.00395227	0.00469775
01380_hypothetical_protein	0.00395227	0.00469775
02253_Phenylalanine--tRNA_ligase_alpha_subunit	0.00394619	0.00476645
00229_ATP-dependent_RecD-like_DNA_helicase	0.00390017	0.0032241
00316_NADH_dehydrogenase	0.00390017	0.0032241
01006_Jag_N-terminus;KH_domain;R3H_domain	0.00390017	0.0032241
01929_PAP2_superfamily	0.00390017	0.0032241
00322_Cytochrome_c_biogenesis_ATP-binding_export_protein_CcmA	0.0038622	0.00772439
00177_Universal_stress_protein_family	0.00385416	0.00770832
00667_Diaminopimelate_epimerase	0.00385416	0.00770832
00747_Bifunctional_protein_HldE	0.00385416	0.00770832
01339_Redox-sensing_transcriptional_repressor_Rex	0.00385416	0.00770832
01265_L-lysine_2;3-aminomutase	0.0038355	0.00267181
00215_diguanylate_cyclase_(GGDEF)_domain	0.00381488	0.00762976
00687_hypothetical_protein	0.00381488	0.00762976
00655_hypothetical_protein	0.00378948	0.00319021
00909_Phosphopantetheine_attachment_site	0.00372481	0.0044243
00882_Shikimate_kinase	0.00367272	0.00333067
02210_diguanylate_cyclase_(GGDEF)_domain	0.00367272	0.00333067
00106_Helix-turn-helix_domain;Bacterial_regulatory_protein;_arsR_family;Methyltransferase_domain;Methyltransferase_domain;Methyltransferase_domain;Methyltransferase_domain;Methyltransferase_domain;Hypothetical_methyltransferase;ubiE/COQ5_methyltransferase_family	0.00363474	0.00590628
00364_Uncharacterized_oxidoreductase_YkwC	0.00363474	0.00590628
00528_hypothetical_protein	0.00363474	0.00590628
00745_Glycosyl_transferase_family_2;Glycosyltransferase_like_family_2	0.00363474	0.00590628
01210_Transposase_InsD_for_insertion_element_IS2A	0.00363474	0.00590628
01620_ATP-binding_protein_Uup	0.00363474	0.00590628
02307_Alpha/beta_hydrolase_family;Putative_serine_esterase_(DUF676)	0.00363474	0.00590628
00009_Methyltransferase_domain;Methyltransferase_domain;Methyltransferase_domain;Methyltransferase_domain;Nodulation_protein_S_(NodS)	0.00360804	0.0027874
00223_diguanylate_cyclase_(GGDEF)_domain	0.00360804	0.0027874
01214_ATP-grasp_domain;ATP-grasp_in_the_biosynthetic_pathway_with_Ter_operon	0.00360804	0.0027874
01319_hypothetical_protein	0.00360804	0.0027874
01400_HDIG_domain	0.00360804	0.0027874
00201_Uncharacterized_isomerase_PA2770	0.00360196	0.00720392
00324_Heme_exporter_protein_C	0.00360196	0.00720392
00632_NADH-quinone_oxidoreductase_subunit_C/D	0.00360196	0.00720392
00642_hypothetical_protein	0.00360196	0.00720392
00652_Putative_inner_membrane_exporter;_YdcZ	0.00360196	0.00720392
00811_Ribosomal_RNA_large_subunit_methyltransferase_K/L	0.00360196	0.00720392
01138_Aromatic_acid_exporter_family_member_1;Fusaric_acid_resistance_protein_family;Fusaric_acid_resistance_protein-like	0.00360196	0.00720392
01163_Sulfite_exporter_TauE/SafE	0.00360196	0.00720392
01207_hypothetical_protein	0.00360196	0.00720392
01499_hypothetical_protein	0.00360196	0.00720392
01606_HprK-related_kinase_B	0.00360196	0.00720392
01729_signal_peptide_peptidase_SppA;_36K_type	0.00360196	0.00720392
02039_Biotin-protein_ligase;_N_terminal	0.00360196	0.00720392
02079_Macrolide_export_ATP-binding/permease_protein_MacB	0.00360196	0.00720392
02100_hypothetical_protein	0.00360196	0.00720392
02170_Methyl-viologen-reducing_hydrogenase;_delta_subunit	0.00360196	0.00720392
02173_Sulfhydrogenase_1_subunit_gamma	0.00360196	0.00720392
00072_Probable_membrane_transporter_protein_HI_0198	0.00356203	0.00414065
00631_Hydrogenase-4_component_F	0.00356203	0.00414065
01124_Ammonium_transporter	0.00356203	0.00414065
01202_O-Antigen_ligase	0.00356203	0.00414065
02001_UvrABC_system_protein_C	0.00356203	0.00414065
00088_GDSL-like_Lipase/Acylhydrolase;GDSL-like_Lipase/Acylhydrolase_family	0.00351797	0.00445271
00649_Radical_SAM_superfamily	0.00351797	0.00445271
00976_Uncharacterized_RNA_methyltransferase_DVU_0924	0.00351797	0.00445271
01092_hypothetical_protein	0.00351797	0.00445271
01099_Homeodomain-like_domain;MerR_HTH_family_regulatory_protein;Putative_ATPase_subunit_of_terminase_(gpP-like)	0.00351797	0.00445271
01277_hypothetical_protein	0.00351797	0.00445271
01731_S-adenosyl-l-methionine_hydroxide_adenosyltransferase	0.00351797	0.00445271
02190_YdjC-like_protein	0.00351797	0.00445271
01530_Phosphotransferase_enzyme_family	0.00349735	0.00514533
01949_hypothetical_protein	0.00349735	0.00514533
01787_CRISPR-associated_endonuclease_Cas1;CRISPR-associated_endonuclease_Cas1;_subtype_II/NMENI	0.00349127	0.00456482
01331_SPOR_domain	0.00347196	0.00405736
00018_Flagellar_biosynthetic_protein_FliR	0.00340728	0.00441548
00916_Probable_S-adenosyl-L-methionine-binding_protein_MTH_1797	0.00340728	0.00441548
00447_Molybdate-binding_protein_ModA	0.00338058	0.00421842
02066_PilZ_domain;Flagellar_protein_YcgR	0.00338058	0.00421842
02308_Probable_chaperone_CsaA	0.00329051	0.00275037
00153_Ribosome-binding_factor_A	0.0032699	0.00653979
00515_Ribosomal_RNA_small_subunit_methyltransferase_G	0.0032699	0.00653979
00534_Bifunctional_methionine_biosynthesis_protein_MetXA/MetW	0.0032699	0.00653979
00727_hypothetical_protein	0.0032699	0.00653979
01087_Type_IV_pilus_assembly_protein_PilC	0.0032699	0.00653979
01360_Pyridoxamine_5'-phosphate_oxidase;Pyridoxamine_5'-phosphate_oxidase	0.0032699	0.00653979
02013_16S/23S_rRNA_(cytidine-2'-O)-methyltransferase_TlyA	0.0032699	0.00653979
00716_CDP-glucose_4;6-dehydratase	0.0032445	0.00324601
00777_hypothetical_protein	0.0032445	0.00324601
00915_Thiamine-monophosphate_kinase	0.0032445	0.00324601
02172_Sulfhydrogenase_2_subunit_beta	0.0032445	0.00324601
00423_hypothetical_protein	0.00317983	0.00367469
01189_dTDP-4-dehydrorhamnose_3;5-epimerase	0.00312773	0.00380142
01384_PilZ_domain	0.00312773	0.00380142
01416_Putative_nickel-responsive_regulator	0.00312773	0.00380142
00280_DSBA-like_thioredoxin_domain;Thioredoxin-like_domain;Thioredoxin	0.00308976	0.00617951
00315_Probable_membrane-bound_hydrogenase_subunit_mbhJ	0.00308976	0.00617951
00425_Probable_multidrug_ABC_transporter_permease_YbhS	0.00308976	0.00617951
01048_MerR_HTH_family_regulatory_protein	0.00308976	0.00617951
01491_Long-chain-fatty-acid--CoA_ligase	0.00308976	0.00617951
01615_Competence_protein_ComM	0.00308976	0.00617951
01888_hypothetical_protein	0.00308976	0.00617951
01920_N-(5'-phosphoribosyl)anthranilate_isomerase	0.00308976	0.00617951
02226_Potassium-transporting_ATPase_ATP-binding_subunit	0.00308976	0.00617951
00517_Sulfite_reductase;_assimilatory-type	0.00301705	0.00374238
00111_BNR/Asp-box_repeat;BNR_repeat-like_domain	0.00295237	0.00411154
00264_HTH-type_transcriptional_dual_regulator_CecR;_C-terminal_domain;Bacterial_regulatory_proteins;_tetR_family	0.00295237	0.00411154
00621_Acetate--CoA_ligase_[ADP-forming]_I	0.00295237	0.00411154
02230_Four_helix_bundle_sensory_module_for_signal_transduction	0.00295237	0.00411154
00011_Adenosylmethionine-8-amino-7-oxononanoate_aminotransferase	0.0028623	0.00439319
00246_Putative_peptidoglycan_binding_domain	0.0028623	0.00439319
00402_hypothetical_protein	0.0028623	0.00439319
00641_Bacteriochlorophyllide_d_C-20_methyltransferase	0.0028623	0.00439319
00721_glycosyltransferase_domain	0.0028623	0.00439319
00821_Tryptophan_synthase_alpha_chain	0.0028623	0.00439319
01694_hypothetical_protein	0.0028623	0.00439319
01915_hypothetical_protein	0.0028623	0.00439319
02238_Oligopeptide_transport_system_permease_protein_AppB	0.0028623	0.00439319
00945_hypothetical_protein	0.0028356	0.0033502
00961_Probable_ribonucleotide_transport_ATP-binding_protein_mkl	0.0028356	0.0033502
01025_signal_peptidase_I	0.0028356	0.0033502
01072_hypothetical_protein	0.0028356	0.0033502
01258_hypothetical_protein	0.0028356	0.0033502
01478_3-oxoacyl-[acyl-carrier-protein]_synthase_3	0.0028356	0.0033502
01501_CBS_domain;Voltage_gated_chloride_channel	0.0028356	0.0033502
01693_Sensor_kinase_CckA	0.0028356	0.0033502
01760_RNA_2';3'-cyclic_phosphodiesterase	0.0028356	0.0033502
01908_hypothetical_protein	0.0028356	0.0033502
02167_4Fe-4S_dicluster_domain;4Fe-4S_dicluster_domain;4Fe-4S_dicluster_domain	0.0028356	0.0033502
00097_Leucine-responsive_regulatory_protein	0.00272491	0.00544983
00311_hypothetical_protein	0.00272491	0.00544983
00542_Methyltransferase_domain;Methyltransferase_domain;Methyltransferase_domain;Methyltransferase_domain;Methyltransferase_domain;Ribosomal_protein_L11_methyltransferase_(PrmA)	0.00269952	0.00364304
00897_Capsular_polysaccharide_biosynthesis_protein_CapD	0.00269952	0.00364304
01012_Peptidase_C39_family;Peptidase_C39_like_family	0.00269952	0.00364304
01294_hypothetical_protein	0.00269952	0.00364304
01350_Acetoin:2;6-dichlorophenolindophenol_oxidoreductase_subunit_alpha	0.00269952	0.00364304
01374_hypothetical_protein	0.00269952	0.00364304
01664_hypothetical_protein	0.00269952	0.00364304
01689_Putative_undecaprenyl-diphosphatase_YbjG	0.00269952	0.00364304
02098_DNA_mismatch_repair_protein_MutL	0.00269952	0.00364304
02260_Tetratricopeptide_repeat;Tetratricopeptide_repeat;TPR_repeat;Tetratricopeptide_repeat;Tetratricopeptide_repeat;Tetratricopeptide_repeat;Tetratricopeptide_repeat;Tetratricopeptide_repeat;Tetratricopeptide_repeat;Tetratricopeptide_repeat;Tetratricopeptide_repeat;Tetratricopeptide_repeat	0.00269952	0.00364304
00007_Putative_8-amino-7-oxononanoate_synthase	0.00251808	0.00200008
00099_hypothetical_protein	0.00251808	0.00200008
00222_Acetyl_co-enzyme_A_carboxylase_carboxyltransferase_alpha_subunit;Carboxyl_transferase_domain	0.00251808	0.00200008
00282_L-methionine_sulfoximine/L-methionine_sulfone_acetyltransferase	0.00251808	0.00200008
00403_2-amino-3;7-dideoxy-D-threo-hept-6-ulosonate_synthase	0.00251808	0.00200008
01680_Cobalt-precorrin-4_C(11)-methyltransferase	0.00251808	0.00200008
01865_Putative_transketolase_C-terminal_section	0.00251808	0.00200008
02252_Phenylalanine--tRNA_ligase_beta_subunit	0.00251808	0.00200008
00267_hypothetical_protein	0.00247206	0.00363895
00942_Putative_zinc_metalloprotease_YwhC	0.00247206	0.00363895
01200_Decaprenylphosphoryl-beta-D-ribose_oxidase	0.00247206	0.00363895
00190_Formate_dehydrogenase_2_subunit_alpha_(cytochrome_c-553)	0.00240739	0.00311627
00279_Aromatic-amino-acid_aminotransferase_2	0.00240739	0.00311627
00330_High-affinity_branched-chain_amino_acid_transport_ATP-binding_protein_BraG	0.00240739	0.00311627
00355_hypothetical_protein	0.00240739	0.00311627
00475_3-beta_hydroxysteroid_dehydrogenase/isomerase_family;NAD_dependent_epimerase/dehydratase_family;GDP-mannose_4;6_dehydratase;RmlD_substrate_binding_domain	0.00240739	0.00311627
00769_hypothetical_protein	0.00240739	0.00311627
00912_Putative_ATP-binding_protein_YdiF	0.00240739	0.00311627
01045_diguanylate_cyclase_(GGDEF)_domain	0.00240739	0.00311627
01301_EamA-like_transporter_family;Small_Multidrug_Resistance_protein	0.00240739	0.00311627
01372_Peptidoglycan_glycosyltransferase_MrdB	0.00240739	0.00311627
01607_Chorismate_synthase	0.00240739	0.00311627
01789_Peptidoglycan-N-acetylglucosamine_deacetylase_BC_1960	0.00240739	0.00311627
01864_hypothetical_protein	0.00240739	0.00311627
01968_Nitrogen_fixation_nifHD_region_GlnB-like_protein_1	0.00240739	0.00311627
02027_7-carboxy-7-deazaguanine_synthase	0.00240739	0.00311627
02168_Cysteine-rich_domain	0.00240739	0.00311627
00619_Domain_of_unknown_function_(DUF3859)	0.00240131	0.00480261
00629_NADH_dehydrogenase	0.00240131	0.00480261
00867_hypothetical_protein	0.00240131	0.00480261
00895_sugar_O-acyltransferase;_sialic_acid_O-acetyltransferase_NeuD_family	0.00240131	0.00480261
01882_hypothetical_protein	0.00240131	0.00480261
00086_4-hydroxythreonine-4-phosphate_dehydrogenase	0.00231732	0.00463464
00273_Cyclic_beta-(1;2)-glucan_synthase_NdvB	0.00231732	0.00463464
00444_Probable_S-adenosyl-L-methionine-binding_protein_PYRAB06630	0.00231732	0.00463464
00537_Uncharacterized_electron_transport_protein_YkgF	0.00231732	0.00463464
00813_Beta-hexosaminidase	0.00231732	0.00463464
00843_Glycosyl_transferases_group_1;Glycosyltransferase_Family_4;Glycosyl_transferases_group_1;Glycosyl_transferase_4-like_domain	0.00231732	0.00463464
00923_Smr_domain	0.00231732	0.00463464
00965_diguanylate_cyclase_(GGDEF)_domain	0.00231732	0.00463464
01275_Bacterial_extracellular_solute-binding_protein	0.00231732	0.00463464
01340_Probable_chemoreceptor_glutamine_deamidase_CheD	0.00231732	0.00463464
01348_histidinol-phosphate_phosphatase_domain;HAD_hydrolase;_family_IIIA	0.00231732	0.00463464
01656_Putative_NAD(P)-binding_protein_YbjT	0.00231732	0.00463464
01658_Cobalamin_biosynthesis_bifunctional_protein_CbiET	0.00231732	0.00463464
01851_4Fe-4S_binding_domain;4Fe-4S_dicluster_domain;4Fe-4S_binding_domain;4Fe-4S_binding_domain;4Fe-4S_dicluster_domain;Nitroreductase_family;Putative_TM_nitroreductase	0.00231732	0.00463464
01936_hypothetical_protein	0.00231732	0.00463464
01940_UDP-N-acetylenolpyruvoylglucosamine_reductase	0.00231732	0.00463464
02047_Coenzyme_A_disulfide_reductase	0.00231732	0.00463464
02132_FtsX-like_permease_family;MacB-like_periplasmic_core_domain	0.00231732	0.00463464
02216_Probable_GTP-binding_protein_EngB	0.00231732	0.00463464
02281_Dinitrogenase_iron-molybdenum_cofactor	0.00231732	0.00463464
01262_prepilin-type_N-terminal_cleavage/methylation_domain	0.00229062	0.00265115
01315_Post-translational_flagellin_modification_protein_B	0.00229062	0.00265115
00108_FtsJ-like_methyltransferase	0.00217993	0.00435986
00265_efflux_transporter;_RND_family;_MFP_subunit	0.00217993	0.00435986
00560_hypothetical_protein	0.00217993	0.00435986
00674_hypothetical_protein	0.00217993	0.00435986
01224_Glycosyl_transferase_family_2	0.00217993	0.00435986
01515_High-affinity_branched-chain_amino_acid_transport_system_permease_protein_BraD	0.00217993	0.00435986
01627_Transcriptional_regulatory_protein_ZraR	0.00217993	0.00435986
01799_Cyclic_beta-(1;2)-glucan_synthase_NdvB	0.00217993	0.00435986
01942_UDP-N-acetylglucosamine--N-acetylmuramyl-(pentapeptide)_pyrophosphoryl-undecaprenol_N-acetylglucosamine_transferase	0.00217993	0.00435986
02033_flagellar_export_protein_FliJ	0.00217993	0.00435986
02146_hypothetical_protein	0.00217993	0.00435986
00932_radical_SAM/Cys-rich_domain_protein	0.00208986	0.00291367
01741_Probable_ABC_transporter_permease_protein_YqgH	0.00208986	0.00291367
00538_Lactate_utilization_protein_A	0.00197309	0.00238323
00802_GTPase_Obg	0.00197309	0.00238323
00860_hypothetical_protein	0.00197309	0.00238323
00904_Inner_membrane_protein_YdcO	0.00197309	0.00238323
01168_Helix-turn-helix_domain;Winged_helix-turn-helix_DNA-binding;Bacterial_regulatory_protein;_arsR_family	0.00197309	0.00238323
01344_Phosphate_import_ATP-binding_protein_PstB	0.00197309	0.00238323
01398_Cyclic_di-GMP_phosphodiesterase_response_regulator_RpfG	0.00197309	0.00238323
01434_Shikimate_kinase	0.00197309	0.00238323
01505_Chromate_transporter	0.00197309	0.00238323
01526_Domain_of_unknown_function_(DUF151)	0.00197309	0.00238323
01560_Probable_GMP_synthase_[glutamine-hydrolyzing]	0.00197309	0.00238323
01613_hypothetical_protein	0.00197309	0.00238323
01700_Helix-turn-helix_domain;Cro/C1-type_HTH_DNA-binding_domain;Helix-turn-helix;Helix-turn-helix_domain	0.00197309	0.00238323
02104_hypothetical_protein	0.00197309	0.00238323
02135_Helix-turn-helix_domain;Bacterial_regulatory_helix-turn-helix_proteins;_AraC_family	0.00197309	0.00238323
02178_Uncharacterized_transporter_HI_0519	0.00197309	0.00238323
02240_Helix-turn-helix_domain;Bacterial_regulatory_helix-turn-helix_proteins;_AraC_family	0.00197309	0.00238323
02293_Glycosyl_transferases_group_1;Glycosyltransferase_Family_4;Glycosyl_transferases_group_1	0.00197309	0.00238323
02295_hypothetical_protein	0.00197309	0.00238323
00161_Type_I_phosphodiesterase_/_nucleotide_pyrophosphatase	0.00192708	0.00385416
00284_Acetyltransferase_(GNAT)_family;Acetyltransferase_(GNAT)_domain;Acetyltransferase_(GNAT)_domain;FR47-like_protein	0.00192708	0.00385416
00293_Probable_metal_transport_system_ATP-binding_protein_TC_0697	0.00192708	0.00385416
00383_Regulatory_protein_AtoC	0.00192708	0.00385416
00565_Shikimate_dehydrogenase_(NADP(+))	0.00192708	0.00385416
00633_4Fe-4S_binding_domain;4Fe-4S_dicluster_domain;4Fe-4S_double_cluster_binding_domain;4Fe-4S_binding_domain;4Fe-4S_dicluster_domain;4Fe-4S_dicluster_domain;NADH_ubiquinone_oxidoreductase;_20_Kd_subunit	0.00192708	0.00385416
00654_Mechanosensitive_ion_channel	0.00192708	0.00385416
00758_MerR_HTH_family_regulatory_protein	0.00192708	0.00385416
00944_(5-formylfuran-3-yl)methyl_phosphate_transaminase	0.00192708	0.00385416
01004_hypothetical_protein	0.00192708	0.00385416
01364_Bifunctional_protein_GlmU	0.00192708	0.00385416
01511_Carboxymuconolactone_decarboxylase_family	0.00192708	0.00385416
01535_Queuine_tRNA-ribosyltransferase	0.00192708	0.00385416
01562_hypothetical_protein	0.00192708	0.00385416
01621_Ureidoacrylate_amidohydrolase_RutB	0.00192708	0.00385416
02133_Uncharacterized_ABC_transporter_ATP-binding_protein_YknY	0.00192708	0.00385416
02185_hypothetical_protein	0.00192708	0.00385416
00699_Ubiquinone/menaquinone_biosynthesis_C-methyltransferase_UbiE	0.00186241	0.00221215
01895_hypothetical_protein	0.00186241	0.00221215
02249_Large-conductance_mechanosensitive_channel_MscMJLR	0.00186241	0.00221215
00172_Riboflavin_transporter_RibZ	0.00174564	0.00228241
00286_tRNA_(cytidine/uridine/adenosine-2'-O-)-methyltransferase_TrmJ	0.00174564	0.00228241
00318_Glycosyltransferase_family_9_(heptosyltransferase)	0.00174564	0.00228241
00541_Putative_asparagine_synthetase_[glutamine-hydrolyzing]	0.00174564	0.00228241
00548_hypothetical_protein	0.00174564	0.00228241
00681_Acetoin:2;6-dichlorophenolindophenol_oxidoreductase_subunit_beta	0.00174564	0.00228241
00883_Putative_zinc-_or_iron-chelating_domain	0.00174564	0.00228241
00914_hypothetical_protein	0.00174564	0.00228241
01358_2';3'-cyclic-nucleotide_2'-phosphodiesterase	0.00174564	0.00228241
01536_DUF218_domain	0.00174564	0.00228241
02067_5'-3'_exoribonuclease	0.00174564	0.00228241
02123_High-affinity_branched-chain_amino_acid_transport_ATP-binding_protein_LivG	0.00174564	0.00228241
02184_DsrE/DsrF-like_family	0.00174564	0.00228241
02229_KDP_operon_transcriptional_regulatory_protein_KdpE	0.00174564	0.00228241
00262_Domain_of_unknown_function_(DUF3783)	0.00163495	0.0032699
00275_Nopaline_transport_system_permease_protein_NocM	0.00163495	0.0032699
00325_Tetratricopeptide_repeat;TPR_repeat;Tetratricopeptide_repeat;Tetratricopeptide_repeat;Tetratricopeptide_repeat;Tetratricopeptide_repeat;Tetratricopeptide_repeat	0.00163495	0.0032699
00709_Putative_agmatine_deiminase	0.00163495	0.0032699
00957_phosphodiesterase;_MJ0936_family	0.00163495	0.0032699
00980_Tungstate_uptake_system_permease_protein_TupB	0.00163495	0.0032699
01005_tRNA_modification_GTPase_MnmE	0.00163495	0.0032699
01125_Major_Facilitator_Superfamily;MFS_1_like_family	0.00163495	0.0032699
01406_hypothetical_protein	0.00163495	0.0032699
01412_Glycosyl_transferase_family_2;Glycosyltransferase_like_family_2	0.00163495	0.0032699
01529_Probable_bifunctional_SAT/APS_kinase_2	0.00163495	0.0032699
01715_Uncharacterized_HTH-type_transcriptional_regulator_YwqM	0.00163495	0.0032699
01758_hypothetical_protein	0.00163495	0.0032699
01924_hypothetical_protein	0.00163495	0.0032699
00507_hypothetical_protein	0.00154488	0.00308976
00861_High-affinity_branched-chain_amino_acid_transport_ATP-binding_protein_BraG	0.00154488	0.00308976
01098_Lrp/AsnC_ligand_binding_domain;HTH_domain;Winged_helix-turn-helix_DNA-binding;AsnC-type_helix-turn-helix_domain;MarR_family	0.00154488	0.00308976
01129_DNA_repair_protein_RadA	0.00154488	0.00308976
01134_Type_III_pantothenate_kinase	0.00154488	0.00308976
01198_Apolipoprotein_N-acyltransferase	0.00154488	0.00308976
01527_tRNA-2-methylthio-N(6)-dimethylallyladenosine_synthase	0.00154488	0.00308976
01790_Carminomycin_4-O-methyltransferase_DnrK	0.00154488	0.00308976
02246_C4-dicarboxylate_transport_sensor_protein_DctS	0.00154488	0.00308976
00195_EamA-like_transporter_family	0.00131742	0.00156592
00463_Protein_of_unknown_function_DUF116	0.00131742	0.00156592
00801_Glutamate_5-kinase	0.00131742	0.00156592
00955_Glycosyl_transferases_group_1	0.00131742	0.00156592
01197_Autotransporter_beta-domain	0.00131742	0.00156592
01236_hypothetical_protein	0.00131742	0.00156592
01418_TPM_domain	0.00131742	0.00156592
01433_Zinc_dependent_phospholipase_C	0.00131742	0.00156592
01474_Putative_redox-active_protein_(C_GCAxxG_C_C);Methyltransferase_domain;Methyltransferase_domain;Methyltransferase_domain;Methyltransferase_domain;Methyltransferase_domain;ubiE/COQ5_methyltransferase_family	0.00131742	0.00156592
01681_hypothetical_protein	0.00131742	0.00156592
01730_Adenosylcobinamide-GDP_ribazoletransferase	0.00131742	0.00156592
01913_uncharacterized_protein;_MTH1187_family	0.00131742	0.00156592
00031_Release_factor_glutamine_methyltransferase	0.00120065	0.00240131
00115_OmpA_family	0.00120065	0.00240131
00167_tRNA_threonylcarbamoyl_adenosine_modification_protein_YeaZ	0.00120065	0.00240131
00278_Glycolate_oxidase_subunit_GlcD	0.00120065	0.00240131
00485_Haem-binding_uptake;_Tiki_superfamily;_ChaN;PDZ_domain	0.00120065	0.00240131
00509_Uncharacterized_protein_conserved_in_bacteria_(DUF2087)	0.00120065	0.00240131
00529_hypothetical_protein	0.00120065	0.00240131
00539_Lipid_II_flippase_MurJ;Polysaccharide_biosynthesis_C-terminal_domain	0.00120065	0.00240131
00553_Radical_SAM_superfamily	0.00120065	0.00240131
00597_Aspartate_carbamoyltransferase	0.00120065	0.00240131
00600_Enterobactin_exporter_EntS	0.00120065	0.00240131
00618_Protein_of_unknown_function_(DUF3795)	0.00120065	0.00240131
00672_Oligosaccharyl_transferase_STT3_subunit	0.00120065	0.00240131
00715_dTDP-4-dehydrorhamnose_3;5-epimerase	0.00120065	0.00240131
00778_Ribosomal_RNA_large_subunit_methyltransferase_DR_0049	0.00120065	0.00240131
00896_Putative_pyridoxal_phosphate-dependent_aminotransferase_EpsN	0.00120065	0.00240131
00902_Calcineurin-like_phosphoesterase;Calcineurin-like_phosphoesterase_superfamily_domain	0.00120065	0.00240131
00934_SNARE_associated_Golgi_protein	0.00120065	0.00240131
00990_Periplasmic_binding_protein	0.00120065	0.00240131
00996_Putative_nitrogen_fixation_protein_YutI	0.00120065	0.00240131
01010_hypothetical_protein	0.00120065	0.00240131
01077_4Fe-4S_binding_domain;4Fe-4S_dicluster_domain;4Fe-4S_double_cluster_binding_domain;4Fe-4S_dicluster_domain;4Fe-4S_binding_domain;4Fe-4S_dicluster_domain;4Fe-4S_binding_domain;4Fe-4S_binding_domain;4Fe-4S_dicluster_domain;4Fe-4S_dicluster_domain	0.00120065	0.00240131
01237_hypothetical_protein	0.00120065	0.00240131
01239_Acyltransferase_family	0.00120065	0.00240131
01250_hypothetical_protein	0.00120065	0.00240131
01519_Phosphatidylglycerophosphatase_A	0.00120065	0.00240131
01534_Endonuclease_III	0.00120065	0.00240131
01571_Glycosyl_transferases_group_1;Glycosyltransferase_Family_4;Glycosyl_transferases_group_1;Glycosyl_transferase_4-like_domain	0.00120065	0.00240131
01572_Glycosyl_transferases_group_1;Glycosyl_transferases_group_1;Glycosyl_transferases_group_1	0.00120065	0.00240131
01653_Uncharacterized_isochorismatase_family_protein_YddQ	0.00120065	0.00240131
01699_Methyl-accepting_chemotaxis_protein_NahY	0.00120065	0.00240131
01706_Putative_molybdopterin_biosynthesis_protein_MJ0886	0.00120065	0.00240131
01759_Nicotinamide-nucleotide_amidohydrolase_PncC	0.00120065	0.00240131
01782_hypothetical_protein	0.00120065	0.00240131
01786_CRISPR-associated_endoribonuclease_Cas2	0.00120065	0.00240131
01885_Polysaccharide_biosynthesis_protein;Polysaccharide_biosynthesis_protein;Polysaccharide_biosynthesis_C-terminal_domain	0.00120065	0.00240131
02049_Glutamate_racemase	0.00120065	0.00240131
02086_Malate_dehydrogenase	0.00120065	0.00240131
02101_hypothetical_protein	0.00120065	0.00240131
02131_Macrolide_export_ATP-binding/permease_protein_MacB	0.00120065	0.00240131
02153_hypothetical_protein	0.00120065	0.00240131
02225_hypothetical_protein	0.00120065	0.00240131
02283_Uncharacterized_transcriptional_regulatory_protein_YkoG	0.00120065	0.00240131
02304_Uncharacterized_membrane_protein_YdfK	0.00120065	0.00240131
00510_Multi-copper_polyphenol_oxidoreductase_laccase	0.00108997	0.00217993
01096_Inhibitor_of_vertebrate_lysozyme_(Ivy)	0.00108997	0.00217993
01281_Putative_sugar_phosphate_isomerase_YwlF	0.00108997	0.00217993
01595_Phospholipase/Carboxylesterase;Alpha/beta_hydrolase_family;Esterase_PHB_depolymerase	0.00108997	0.00217993
01660_Probable_cobalt-factor_III_C(17)-methyltransferase	0.00108997	0.00217993
00093_ABC-type_transport_auxiliary_lipoprotein_component	0.000772439	0.00154488
00110_S-adenosylmethionine-dependent_methyltransferase	0.000772439	0.00154488
00112_Phenylacetate-coenzyme_A_ligase	0.000772439	0.00154488
00113_Prepilin_leader_peptidase/N-methyltransferase	0.000772439	0.00154488
00121_hypothetical_protein	0.000772439	0.00154488
00196_Class_II_Aldolase_and_Adducin_N-terminal_domain	0.000772439	0.00154488
00247_Protein_of_unknown_function_(DUF2589)	0.000772439	0.00154488
00291_Cobyrinate_a;c-diamide_synthase	0.000772439	0.00154488
00350_HD_domain	0.000772439	0.00154488
00352_DinB_family;DinB_superfamily;Protein_of_unknown_function_(DUF664)	0.000772439	0.00154488
00418_Major_Facilitator_Superfamily	0.000772439	0.00154488
00441_ABC_transporter;_phosphonate;_periplasmic_substrate-binding_protein	0.000772439	0.00154488
00443_alpha/beta_hydrolase_fold;Alpha/beta_hydrolase_family	0.000772439	0.00154488
00489_Domain_of_unknown_function_(DUF1737)	0.000772439	0.00154488
00496_4Fe-4S_binding_domain;4Fe-4S_dicluster_domain;4Fe-4S_binding_domain;4Fe-4S_dicluster_domain	0.000772439	0.00154488
00511_hypothetical_protein	0.000772439	0.00154488
00513_Ribosomal_RNA_large_subunit_methyltransferase_H	0.000772439	0.00154488
00549_hypothetical_protein	0.000772439	0.00154488
00555_Isochorismatase_family	0.000772439	0.00154488
00562_Selenide;_water_dikinase	0.000772439	0.00154488
00596_5'-deoxyadenosine_deaminase	0.000772439	0.00154488
00598_Dihydroorotase	0.000772439	0.00154488
00648_EamA-like_transporter_family	0.000772439	0.00154488
00719_ADP-L-glycero-D-manno-heptose-6-epimerase	0.000772439	0.00154488
00772_Thioesterase_1/protease_1/lysophospholipase_L1	0.000772439	0.00154488
00790_YcaO_cyclodehydratase;_ATP-ad_Mg2+-binding	0.000772439	0.00154488
00814_YCII-related_domain	0.000772439	0.00154488
00820_DNA_polymerase_IV	0.000772439	0.00154488
00828_NAD_binding_domain_of_6-phosphogluconate_dehydrogenase;Prephenate_dehydrogenase	0.000772439	0.00154488
00847_Putative_gluconeogenesis_factor	0.000772439	0.00154488
00848_HprK-related_kinase_B	0.000772439	0.00154488
00979_Methionine_import_ATP-binding_protein_MetN	0.000772439	0.00154488
00982_Hydroxypyruvate_reductase	0.000772439	0.00154488
00998_Low_specificity_L-threonine_aldolase	0.000772439	0.00154488
01000_Glutamate-1-semialdehyde_2;1-aminomutase	0.000772439	0.00154488
01018_ADP-ribose_pyrophosphatase	0.000772439	0.00154488
01043_Flagellar_assembly_protein_FliH	0.000772439	0.00154488
01046_NYN_domain	0.000772439	0.00154488
01127_hypothetical_protein	0.000772439	0.00154488
01131_Beta-lactamase_OXA-133	0.000772439	0.00154488
01159_Metal_cation_efflux_system_protein_CzcD	0.000772439	0.00154488
01178_Glyoxalase/Bleomycin_resistance_protein/Dioxygenase_superfamily;Glyoxalase-like_domain	0.000772439	0.00154488
01179_Cobalt-precorrin-8_methylmutase	0.000772439	0.00154488
01201_hypothetical_protein	0.000772439	0.00154488
01260_prepilin-type_N-terminal_cleavage/methylation_domain	0.000772439	0.00154488
01316_Oxidoreductase_family;_NAD-binding_Rossmann_fold	0.000772439	0.00154488
01323_hypothetical_protein	0.000772439	0.00154488
01326_hypothetical_protein	0.000772439	0.00154488
01483_ComE_operon_protein_2	0.000772439	0.00154488
01484_Riboflavin_biosynthesis_protein_RibD	0.000772439	0.00154488
01566_Pantothenate_synthetase	0.000772439	0.00154488
01601_XXXCH_domain	0.000772439	0.00154488
01603_amphi-Trp_domain	0.000772439	0.00154488
01626_Sirohydrochlorin_cobaltochelatase	0.000772439	0.00154488
01629_Putative_heavy-metal_chelation	0.000772439	0.00154488
01631_molybdate_ABC_transporter;_periplasmic_molybdate-binding_protein	0.000772439	0.00154488
01645_hypothetical_protein	0.000772439	0.00154488
01710_Glucose-6-phosphate_isomerase	0.000772439	0.00154488
01763_Histidinol-phosphate_aminotransferase	0.000772439	0.00154488
01764_Cytidylate_kinase	0.000772439	0.00154488
01765_Glutaredoxin	0.000772439	0.00154488
01772_hypothetical_protein	0.000772439	0.00154488
01778_Restriction_endonuclease_FokI;_C_terminal	0.000772439	0.00154488
01890_Putative_asparagine_synthetase_[glutamine-hydrolyzing]	0.000772439	0.00154488
01914_Flavodoxin-like_fold;NADPH-dependent_FMN_reductase	0.000772439	0.00154488
01925_Lipid-A-disaccharide_synthase	0.000772439	0.00154488
01932_hypothetical_protein	0.000772439	0.00154488
01985_DNA_polymerase_III;_delta_subunit	0.000772439	0.00154488
02035_tRNA_pseudouridine_synthase_A	0.000772439	0.00154488
02125_High-affinity_branched-chain_amino_acid_transport_system_permease_protein_LivH	0.000772439	0.00154488
02139_Helix-turn-helix;Helix-turn-helix_domain;Helix-turn-helix_domain	0.000772439	0.00154488
02149_Putative_glucose_ABC_transporter_permease_protein_TsgC13	0.000772439	0.00154488
02213_hypothetical_protein	0.000772439	0.00154488
02224_HD_domain;MobA-like_NTP_transferase_domain	0.000772439	0.00154488
02250_Universal_stress_protein_MJ0531	0.000772439	0.00154488
00128_Thiamine_thiazole_synthase	0.000544983	0.00108997
00182_hypothetical_protein	0.000544983	0.00108997
00214_hypothetical_protein	0.000544983	0.00108997
00248_hypothetical_protein	0.000544983	0.00108997
00249_hypothetical_protein	0.000544983	0.00108997
00257_Peptidase_family_M48;Bacterial_SH3_domain;Bacterial_SH3_domain	0.000544983	0.00108997
00297_N-terminal_domain_of_galactosyltransferase	0.000544983	0.00108997
00344_Fumarate_reductase_(CoM/CoB)_subunit_A	0.000544983	0.00108997
00349_D-alanine--D-alanine_ligase	0.000544983	0.00108997
00536_LUD_domain	0.000544983	0.00108997
00561_hypothetical_protein	0.000544983	0.00108997
00625_hypothetical_protein	0.000544983	0.00108997
00630_hypothetical_protein	0.000544983	0.00108997
00670_hypothetical_protein	0.000544983	0.00108997
00823_N-(5'-phosphoribosyl)anthranilate_isomerase	0.000544983	0.00108997
00825_Anthranilate_phosphoribosyltransferase	0.000544983	0.00108997
00889_Uncharacterized_sugar_transferase_EpsL	0.000544983	0.00108997
00936_transferase_1;_rSAM/selenodomain-associated	0.000544983	0.00108997
00946_HDIG_domain	0.000544983	0.00108997
00969_SsrA-binding_protein	0.000544983	0.00108997
00973_Biotin_synthase	0.000544983	0.00108997
00974_Ribosomal_RNA_small_subunit_methyltransferase_I	0.000544983	0.00108997
01027_Endolytic_murein_transglycosylase	0.000544983	0.00108997
01031_Glycerol-3-phosphate_acyltransferase	0.000544983	0.00108997
01160_Cytochrome_C_biogenesis_protein_transmembrane_region;Cytochrome_C_biogenesis_protein_transmembrane_region	0.000544983	0.00108997
01161_Thioredoxin	0.000544983	0.00108997
01222_Rhamnan_synthesis_protein_F	0.000544983	0.00108997
01244_Pyridinium-3;5-biscarboxylic_acid_mononucleotide_synthase	0.000544983	0.00108997
01249_Probable_multidrug_resistance_protein_NorM	0.000544983	0.00108997
01253_DNA-binding_transcriptional_activator_DecR	0.000544983	0.00108997
01263_Acetyltransferase_(GNAT)_family;Acetyltransferase_(GNAT)_domain;D-ala_D-ala_ligase_C-terminus	0.000544983	0.00108997
01271_4-hydroxy-3-methylbut-2-en-1-yl_diphosphate_synthase_(flavodoxin)	0.000544983	0.00108997
01351_Acetoin:2;6-dichlorophenolindophenol_oxidoreductase_subunit_beta	0.000544983	0.00108997
01417_Lysine_methyltransferase	0.000544983	0.00108997
01423_Dihydrolipoyl_dehydrogenase	0.000544983	0.00108997
01494_Cobyrinate_a;c-diamide_synthase	0.000544983	0.00108997
01532_hypothetical_protein	0.000544983	0.00108997
01657_Cobalt-precorrin-5B_C(1)-methyltransferase	0.000544983	0.00108997
01683_Bacterial_regulatory_helix-turn-helix_protein;_lysR_family;LysR_substrate_binding_domain	0.000544983	0.00108997
01855_hypothetical_protein	0.000544983	0.00108997
01887_Glycosyl_transferases_group_1;Glycosyltransferase_Family_4;Glycosyl_transferases_group_1;Glycosyl_transferases_group_1;Glycosyl_transferase_4-like_domain	0.000544983	0.00108997
01922_Major_cold_shock_protein	0.000544983	0.00108997
01969_Nitrogenase_iron_protein	0.000544983	0.00108997
02107_hypothetical_protein	0.000544983	0.00108997
02161_Protein_of_unknown_function_(DUF554)	0.000544983	0.00108997
02177_4Fe-4S_binding_domain;4Fe-4S_dicluster_domain;4Fe-4S_binding_domain;4Fe-4S_dicluster_domain;4Fe-4S_dicluster_domain;Nitroreductase_family;Putative_TM_nitroreductase	0.000544983	0.00108997
02231_Bacterial_membrane_protein_YfhO	0.000544983	0.00108997
02236_Putative_zinc-_or_iron-chelating_domain	0.000544983	0.00108997
02261_hypothetical_protein	0.000544983	0.00108997
02284_hypothetical_protein	0.000544983	0.00108997
02292_Adenylate_cyclase_1	0.000544983	0.00108997
00008_alpha/beta_hydrolase_fold;TAP-like_protein;Alpha/beta_hydrolase_family	0	0
00010_ATP-dependent_dethiobiotin_synthetase_BioD	0	0
00016_tRNA-cytidine(32)_2-sulfurtransferase_1	0	0
00044_hypothetical_protein	0	0
00073_AraC-like_ligand_binding_domain;Helix-turn-helix_domain;Bacterial_regulatory_helix-turn-helix_proteins;_AraC_family	0	0
00075_Adenine_DNA_glycosylase	0	0
00083_Protein_of_unknown_function_(DUF1614)	0	0
00085_DnaJ_domain	0	0
00089_Pyridoxamine_5'-phosphate_oxidase	0	0
00092_Cysteine/O-acetylserine_efflux_protein	0	0
00096_Permease_MlaE;STAS_domain	0	0
00102_Putative_amino-acid_transporter_YggA	0	0
00103_HTH-type_transcriptional_regulator_ArgP	0	0
00109_hypothetical_protein	0	0
00117_AraC-like_ligand_binding_domain;Cupin_domain	0	0
00119_Putative_O-methyltransferase_MT1258	0	0
[truncated: 276 more rows]

## Sheet: MAG_BA69_oxic
Annotation	Mean	SD	Gene
01747_hypothetical_protein	3.3952	0.547261
02647_hypothetical_protein	2.75015	0.560628
03312_hypothetical_protein	2.34379	0.253348
00200_PEP-CTERM_protein-sorting_domain	2.07437	0.263374
02642_hypothetical_protein	1.48106	0.372755
04730_hypothetical_protein	1.46851	0.364635
01746_Putative_MetA-pathway_of_phenol_degradation	1.35737	0.161651
01834_hypothetical_protein	1.05749	0.241134
02225_hypothetical_protein	1.03511	0.164675
01662_hypothetical_protein	0.758065	0.168926
00524_RNA_recognition_motif._(a.k.a._RRM;_RBD;_or_RNP_domain)	0.647524	0.185886
02155_ATP-dependent_Clp_protease_ATP-binding_subunit_ClpX	0.635633	0.143134
04226_FecR_protein	0.61875	0.144292
04279_Chaperone_protein_dnaK2	0.618426	0.129722	dnaK
01665_Adenylylsulfate_reductase_subunit_alpha	0.555539	0.0844974	aprA
00412_prepilin-type_N-terminal_cleavage/methylation_domain	0.507466	0.0430282
03854_ClpA_homolog_protein	0.504429	0.0583753
00680_Thiol_peroxidase	0.494979	0.171008	tpx
02156_Lon_protease_1	0.448403	0.142704
00982_Heat-inducible_transcription_repressor_HrcA	0.436948	0.0377067
01317_Predicted_periplasmic_protein_(DUF2092)	0.42201	0.0821405
01904_18_kDa_antigen	0.4003	0.128586
00725_exopolysaccharide_biosynthesis_polyprenyl_glycosylphosphotransferase	0.400024	0.0258321
00816_RNA_polymerase_sigma_factor;_sigma-70_family	0.393637	0.116619
00984_Chaperone_protein_DnaK	0.389709	0.0989616
01124_60_kDa_chaperonin_1	0.384506	0.061165	groL
02543_BON_domain	0.37913	0.159537
01903_Small_heat_shock_protein_C2	0.367782	0.0663761
01126_Alkyl_hydroperoxide_reductase_subunit_F	0.355383	0.0704127
00901_PEP-CTERM_protein-sorting_domain	0.35269	0.0925506
02310_hypothetical_protein	0.349317	0.0713075
04353_ATPase_family_associated_with_various_cellular_activities_(AAA);AAA_domain_(dynein-related_subfamily);Lon_protease_(S16)_C-terminal_proteolytic_domain	0.347493	0.0790371
01536_Malate_synthase_A	0.338083	0.00648667
04484_hypothetical_protein	0.336695	0.0562264
03246_Chaperone_protein_DnaJ	0.334305	0.118713	dnaJ
02114_MlaC_protein	0.320524	0.102919
00271_hypothetical_protein	0.318043	0.0731408
03798_ATPase_family_associated_with_various_cellular_activities_(AAA);AAA_domain_(Cdc48_subfamily);AAA_domain_(dynein-related_subfamily);C-terminal;_D2-small_domain;_of_ClpB_protein	0.304381	0.0614055
00358_type_VI_secretion_system_FHA_domain_protein	0.301912	0.107217
00562_hypothetical_protein	0.288417	0.0776701
02519_Glycosyl_transferase_family_2;Glycosyl_hydrolases_family_2;_TIM_barrel_domain;Glycosyltransferase_like_family_2;Glycosyltransferase_like_family_2;Glycosyl_transferase_family_21;Glycosyl_transferase_family_group_2	0.282338	0.0726787
00461_Toluene_tolerance_protein_ttg2D	0.278974	0.197718
00998_Cobyrinate_a;c-diamide_synthase	0.274041	0.0627533
03853_ATP-dependent_Clp_protease_adapter_protein_ClpS	0.271484	0.0946881
02268_Protein_of_unknown_function_(DUF3300)	0.269147	0.0660869
02329_Protein_of_unknown_function_(DUF1295);Isoprenylcysteine_carboxyl_methyltransferase_(ICMT)_family_;Phospholipid_methyltransferase	0.263643	0.106562
04461_hypothetical_protein	0.261978	0.222394
03678_Threonine--tRNA_ligase	0.255575	0.0579781
01575_Catalase-peroxidase	0.248164	0.0629142	katG
00130_hypothetical_protein	0.24081	0.0863917
03034_Transketolase	0.235184	0.0497596
00577_Presequence_protease_1;_chloroplastic/mitochondrial	0.231518	0.0833027
00296_60_kDa_chaperonin_2	0.229808	0.0392299
03725_PEP-CTERM_protein-sorting_domain	0.229754	0.0387868
00877_hypothetical_protein	0.228232	0.0420296
01245_Cold_shock-like_protein_CspE	0.225989	0.0289484
03799_Ferritin-like_domain;Rubrerythrin	0.225326	0.149726
00579_K(+)-insensitive_pyrophosphate-energized_proton_pump	0.218703	0.0909765
00996_Sulfite_reductase;_dissimilatory-type_subunit_alpha	0.218135	0.103933	dsrA
04196_Nitrogen_fixation_protein_NifU	0.217384	0.0936025
03893_hypothetical_protein	0.215219	0.067183
00997_Sulfite_reductase;_dissimilatory-type_subunit_beta	0.213111	0.0694128	dsrB
00964_Family_of_unknown_function_(DUF5752)	0.211517	0.0407552
01236_6-phosphogluconate_dehydrogenase;_NAD(+)-dependent;_decarboxylating	0.21015	0.0327789
03083_Chaperone_protein_HtpG	0.206084	0.0552967	htpG
03568_Xylose_isomerase-like_TIM_barrel	0.203579	0.0553287
01537_Isocitrate_lyase	0.203058	0.0696874
02883_Citrate_synthase	0.202355	0.0127772
01676_hypothetical_protein	0.201085	0.0920497
00561_ATP-dependent_zinc_metalloprotease_FtsH	0.200644	0.0441885
00497_Transglycosylase_SLT_domain	0.200019	0.0843223
00351_Type_VI_secretion_system_sheath_protein_TssC1	0.199334	0.0700924
01835_Phosphate-selective_porin_O_and_P	0.189638	0.0530245
00036_molybdenum-pterin_binding_domain	0.188812	0.111479
03542_Sensor_protein_KdpD	0.187975	0.0603027
03975_hypothetical_protein	0.18582	0.0384005
00355_Type_VI_secretion_system_component_TssM1	0.183472	0.0854538
04051_hypothetical_protein	0.183131	0.0680875
02882_Putative_aconitate_hydratase;_mitochondrial	0.183053	0.0256355
02746_S-adenosylmethionine_decarboxylase_proenzyme	0.181246	0.073415
01216_RNA_recognition_motif._(a.k.a._RRM;_RBD;_or_RNP_domain)	0.17795	0.0635711
04348_Histidine_kinase-;_DNA_gyrase_B-;_and_HSP90-like_ATPase;PAS_fold;Response_regulator_receiver_domain	0.169187	0.0502793
01368_Spore_protein_SP21	0.167196	0.0673793
00956_4Fe-4S_single_cluster_domain_of_Ferredoxin_I;4Fe-4S_single_cluster_domain	0.166346	0.0296614
00352_Type_VI_secretion_system_sheath_protein_TssB1	0.162153	0.0686564
04276_Chaperone_protein_ClpB_2	0.162081	0.0299128	clpB
02904_ATP_synthase_subunit_alpha	0.159774	0.0637125
01156_Acetyl-coenzyme_A_synthetase	0.159158	0.0430218
01378_Prestalk_A_differentiation_protein_A	0.158657	0.01978
03069_2Fe-2S_iron-sulfur_cluster_binding_domain;C-terminal_domain_of_RACo_the_ASKHA_domain;RACo_linker_region;RACo_middle_region	0.158503	0.0838128
01070_hypothetical_protein	0.158012	0.058658
03076_Flavin_containing_amine_oxidoreductase;FAD_dependent_oxidoreductase;FAD_binding_domain;FAD_binding_domain;FAD_dependent_oxidoreductase;4Fe-4S_binding_domain;4Fe-4S_dicluster_domain;4Fe-4S_binding_domain;Glucose_inhibited_division_protein_A;HI0933-like_protein;Putative_NAD(P)-binding;NAD(P)-binding_Rossmann-like_domain;Pyridine_nucleotide-disulphide_oxidoreductase;Pyridine_nucleotide-disulph…	0.155837	0.0392251
02902_ATP_synthase_subunit_beta	0.154136	0.0766922
01666_Adenylylsulfate_reductase_subunit_beta	0.153555	0.0913716	aprB
03587_PTS_system_mannose-specific_EIIAB_component;Mannose-specific_phosphotransferase_enzyme_IIA_component;Mannose-specific_phosphotransferase_enzyme_IIB_component	0.153239	0.0806936
03709_hypothetical_protein	0.152383	0.0586027
01097_Protein_of_unknown_function_(DUF1269)	0.150838	0.0195421
04463_hypothetical_protein	0.148463	0.0359254
04322_30S_ribosomal_protein_S1	0.14606	0.0338002
00044_Pyruvate_dehydrogenase_E1_component_subunit_alpha	0.143879	0.0560048
02876_Rhodanese-like_domain;YceI-like_domain	0.143874	0.0911981
00214_Serpin_B6	0.141697	0.0982796
04203_hypothetical_protein	0.14064	0.0897677
02272_Sulfate_adenylyltransferase	0.140597	0.0807736	sat
03710_Glutamine--tRNA_ligase	0.140506	0.0633541
00045_Pyruvate_dehydrogenase_E1_component_subunit_beta	0.139777	0.0657059
04319_RNA_polymerase_sigma-B_factor	0.139169	0.0405183
03352_DNA-directed_RNA_polymerase_subunit_beta'	0.138458	0.0721431
01036_Carboxy-terminal_processing_protease_CtpA	0.137878	0.0965122
03170_ATP_synthase_subunit_c	0.137085	0.0268059
01257_CBS_domain;Voltage_gated_chloride_channel	0.135054	0.0654447
01123_10_kDa_chaperonin	0.134159	0.0506505	groS
03566_AAA_domain;Lon_protease_(S16)_C-terminal_proteolytic_domain	0.133175	0.0459133
02534_Carbon_monoxide_dehydrogenase_1	0.132994	0.045924
01246_hypothetical_protein	0.132773	0.0391727
04483_hypothetical_protein	0.128783	0.0603913
00395_Efflux_pump_membrane_transporter_BepG	0.128757	0.0458933
04035_Alanine_dehydrogenase/PNT;_C-terminal_domain;FAD_dependent_oxidoreductase;FAD_binding_domain;FAD_dependent_oxidoreductase;4Fe-4S_binding_domain;4Fe-4S_dicluster_domain;4Fe-4S_double_cluster_binding_domain;4Fe-4S_dicluster_domain;4Fe-4S_binding_domain;4Fe-4S_binding_domain;4Fe-4S_dicluster_domain;4Fe-4S_dicluster_domain;Glucose_inhibited_division_protein_A;HI0933-like_protein;NAD(P)-binding_…	0.128327	0.0583609
01995_hypothetical_protein	0.127824	0.0692787
03163_hypothetical_protein	0.127038	0.0650542
04666_High-affinity_branched-chain_amino_acid_transport_ATP-binding_protein_LivF	0.126518	0.020755
04151_PEP-CTERM_protein-sorting_domain	0.126204	0.0822632
00460_Mycolic_acid-containing_lipids_exporter_MmpL11	0.126096	0.023488
04329_PAS_domain_S-box_protein	0.124639	0.0325883
02944_B12_binding_domain;Radical_SAM_superfamily	0.124162	0.0939489
00724_Uncharacterized_oxidoreductase_SP_1686	0.124002	0.0454635
03688_Diadenylate_cyclase	0.123286	0.0391664
02218_hypothetical_protein	0.1231	0.027038
04437_Malate_dehydrogenase	0.123062	0.0455696
00290_Divalent_metal_cation_transporter_MntH	0.122722	0.0637175
04309_PAS_domain_S-box_protein	0.122051	0.0469376
01096_Glyoxylate/hydroxypyruvate_reductase_B	0.12154	0.0355044
02308_Squalene--hopene_cyclase	0.12151	0.0317458
02360_Protein_of_unknown_function_(DUF1614)	0.1214	0.0540062
00059_putative_CoA-substrate-specific_enzyme_activase	0.120501	0.0611271
00276_Glutamine--fructose-6-phosphate_aminotransferase_[isomerizing]	0.120231	0.0357559
00999_Sulfite_reductase;_dissimilatory-type_subunit_gamma	0.12021	0.0389993	dsrC
03553_Uroporphyrinogen_decarboxylase_(URO-D)	0.119803	0.0418321
04438_Pyruvate_carboxylase_subunit_B	0.118509	0.137205
00357_Type_VI_secretion_system_baseplate_component_TssK1	0.118137	0.0295714
01723_Cold_shock-like_protein_CspLA	0.118094	0.0942959
02533_Carbon_monoxide_dehydrogenase/acetyl-CoA_synthase_subunit_alpha	0.117951	0.0328069
02295_hypothetical_protein	0.117841	0.065651
02358_Uncharacterized_ABC_transporter_ATP-binding_protein_HI_0036	0.117026	0.0389087
02925_4Fe-4S_binding_domain;4Fe-4S_dicluster_domain;4Fe-4S_dicluster_domain;4Fe-4S_dicluster_domain;4Fe-4S_dicluster_domain	0.116593	0.0581633
00723_Bifunctional_protein_GlmU	0.116043	0.0714718
00892_CoB--CoM_heterodisulfide_reductase_iron-sulfur_subunit_A_2	0.115915	0.0481454
03794_hypothetical_protein	0.115134	0.0209609
00463_Tungsten-containing_aldehyde_ferredoxin_oxidoreductase	0.115086	0.0220124
03008_Probable_periplasmic_serine_endoprotease_DegP-like	0.114048	0.0487574
00983_hypothetical_protein	0.113501	0.081607
03683_Protein_of_unknown_function_(DUF2442)	0.113251	0.098747
00425_Tungsten-containing_aldehyde_ferredoxin_oxidoreductase	0.112515	0.0198617
00963_Trehalose_synthase	0.110904	0.0717572
01170_Formate_dehydrogenase_subunit_alpha	0.110068	0.0531689
02270_Ferredoxin/F(420)H(2)-dependent_CoB-CoM_heterodisulfide_reductase_subunit_A	0.110038	0.0562022
04268_N-acetylglucosaminyltransferase	0.109279	0.0539505
01068_Electron_transfer_flavoprotein_subunit_alpha	0.109107	0.0667299
03786_hypothetical_protein	0.108727	0.0925704
02374_Antitoxin_VapB33	0.107768	0.0512415
04452_Tryptophan--tRNA_ligase	0.107196	0.0622625
00882_Fructose-bisphosphate_aldolase_class-II	0.106828	0.0458481
03353_DNA-directed_RNA_polymerase_subunit_beta	0.105702	0.114705
00645_NAD(P)H_dehydrogenase_(quinone)	0.105685	0.0920763
00616_hypothetical_protein	0.105446	0.0447556
00272_Propionyl-CoA_carboxylase;_carboxyltransferase_subunit	0.105176	0.0432296
01418_Uncharacterized_methyltransferase_sll1242	0.105045	0.0688885
04568_PEP-CTERM_protein-sorting_domain	0.104628	0.0435426
04195_Formate--tetrahydrofolate_ligase	0.103534	0.028188
04228_Protein_kinase_domain;Protein_tyrosine_and_serine/threonine_kinase	0.103302	0.04731
00503_Trigger_factor	0.103043	0.0612749
03205_50S_ribosomal_protein_L3	0.102352	0.0353253
01464_Phosphoenolpyruvate_carboxykinase_[GTP]	0.102351	0.0706213
04097_hypothetical_protein	0.102169	0.0317408
01848_Enolase	0.102057	0.0916703
04399_hypothetical_protein	0.101012	0.0634919
01574_Peroxide-responsive_repressor_PerR	0.100456	0.0464342	perR
01527_Domain_of_unknown_function_(DUF1844)	0.0994204	0.0404924
03203_Elongation_factor_Tu	0.0990646	0.0580026
00595_Glutamine_synthetase	0.0986488	0.0378248
00749_hypothetical_protein	0.0979634	0.0297568
02669_GAF_domain;GAF_domain;GAF_domain	0.0977097	0.0497059
02287_Carbonic_anhydrase_2	0.0973387	0.0828971
03801_Domain_of_unknown_function_(DUF151)	0.0965731	0.0665493
01235_Glucose-6-phosphate_isomerase	0.0960986	0.0554958
02408_hypothetical_protein	0.0956708	0.00975563
01614_Long-chain-fatty-acid--CoA_ligase	0.0951083	0.0264724
03208_50S_ribosomal_protein_L2	0.0948063	0.0442959
02269_Probable_iron-sulfur-binding_oxidoreductase_FadF	0.0946552	0.0502588
04197_Cysteine_desulfurase_NifS	0.0930626	0.0432636
01989_GPR1/FUN34/yaaH_family	0.092888	0.0872425
02398_Protease_HtpX_homolog	0.0920005	0.0685331
04506_hypothetical_protein	0.0915917	0.0585248
00048_Bacterioferritin	0.0914742	0.0566809
04313_hypothetical_protein	0.0911143	0.0471684
04259_Glucose-6-phosphate_1-dehydrogenase_1	0.0896066	0.0362379
03104_2-hydroxyisocaproyl-CoA_dehydratase_activator	0.0893567	0.0737521
03231_30S_ribosomal_protein_S4	0.0890854	0.0523629
04175_30S_ribosomal_protein_S2	0.0887914	0.0620484
01119_hypothetical_protein	0.0886573	0.0129259
03541_Amino_acid_permease	0.088444	0.0552909
00047_Dihydrolipoyl_dehydrogenase	0.0878621	0.0293958
01663_Putative_zinc-_or_iron-chelating_domain	0.0875844	0.0173576
01088_Pirin-like_protein_CC_0481	0.087512	0.0474404
04092_Pyridoxamine_5'-phosphate_oxidase	0.0873782	0.0471844
02103_MEMO1_family_protein_aq_1336	0.0873518	0.0396624
00955_Hemerythrin_HHE_cation_binding_domain	0.0865281	0.0378981
02977_PAS_domain_S-box_protein	0.0859288	0.0333058
02809_Universal_stress_protein_family	0.0856277	0.0523322
00046_Dihydrolipoyllysine-residue_acetyltransferase_component_of_pyruvate_dehydrogenase_complex	0.0855485	0.039398
04278_Curved_DNA-binding_protein	0.0850239	0.0278563
02972_YHS_domain	0.084709	0.0457827
00783_DNA_gyrase_subunit_B	0.0831663	0.0524035
04429_DHH_family	0.0830698	0.0161933
00945_Flavin_containing_amine_oxidoreductase;FAD_dependent_oxidoreductase;FAD_binding_domain;FAD_binding_domain;FAD_dependent_oxidoreductase;4Fe-4S_binding_domain;4Fe-4S_dicluster_domain;4Fe-4S_double_cluster_binding_domain;4Fe-4S_dicluster_domain;Dihydroprymidine_dehydrogenase_domain_II;_4Fe-4S_cluster;4Fe-4S_binding_domain;4Fe-4S_dicluster_domain;4Fe-4S_dicluster_domain;HI0933-like_protein;Puta…	0.0829742	0.0165149
03355_50S_ribosomal_protein_L10	0.0829565	0.0306335
02397_19.0_kDa_class_II_heat_shock_protein	0.082003	0.0717626
04479_Isoleucine--tRNA_ligase	0.0811405	0.0358998
04227_Serine/threonine_protein_phosphatase_PstP	0.0807487	0.0405581
01704_Sulfite_exporter_TauE/SafE	0.0801152	0.0321312
01672_hypothetical_protein	0.0797586	0.0567876
01171_NADH-quinone_oxidoreductase_subunit_G_2	0.0791046	0.0343677
00966_Long-chain-fatty-acid--CoA_ligase	0.0789398	0.0337431
00986_putative_regulatory_protein;_FmdB_family	0.0788877	0.0481719
01132_hypothetical_protein	0.0785622	0.0504927
02040_Probable_pyruvate-flavodoxin_oxidoreductase	0.0781233	0.0253805
02080_NAD(P)H-quinone_oxidoreductase_chain_5	0.0778972	0.033947
03169_ATP_synthase_subunit_a	0.0776751	0.0297122
00128_Superoxide_dismutase_[Fe]	0.0774213	0.0349527	sod
04593_hypothetical_protein	0.0773511	0.0831084
00063_hypothetical_protein	0.0768417	0.0382444
02759_Type_I_phosphodiesterase_/_nucleotide_pyrophosphatase;Sulfatase	0.0768217	0.0383771
00513_hypothetical_protein	0.0767968	0.0359918
04745_Iron-sulphur_cluster_biosynthesis	0.0763232	0.0553878
03356_50S_ribosomal_protein_L1	0.0760433	0.0384378
00881_Probable_L;D-transpeptidase_YcfS	0.0756511	0.0647663
03263_Polyribonucleotide_nucleotidyltransferase	0.0755498	0.0432946
04182_Rubredoxin-like_zinc_ribbon_domain_(DUF35_N);DUF35_OB-fold_domain;_acyl-CoA-associated	0.0751753	0.0490426
04168_Putative_zinc_metalloprotease_Cj1068	0.0748951	0.0264574
03682_hypothetical_protein	0.0739627	0.0271501
03741_Aldehyde_reductase_Ahr	0.0738494	0.0309604
04039_FAD_dependent_oxidoreductase;FAD_binding_domain;FAD_dependent_oxidoreductase;4Fe-4S_binding_domain;4Fe-4S_dicluster_domain;4Fe-4S_single_cluster_domain;4Fe-4S_dicluster_domain;4Fe-4S_binding_domain;4Fe-4S_binding_domain;4Fe-4S_dicluster_domain;4Fe-4S_dicluster_domain;NAD(P)-binding_Rossmann-like_domain;Pyridine_nucleotide-disulphide_oxidoreductase	0.0738351	0.0260927
03349_Elongation_factor_Tu	0.0738147	0.0582597
03634_Periplasmic_[NiFe]_hydrogenase_small_subunit	0.0737391	0.0570125
00729_Radical_SAM_superfamily	0.0733245	0.0767202
01677_Pyruvate;_phosphate_dikinase_1;_chloroplastic	0.0732522	0.0554554
04676_Recombination_protein_RecR	0.0730737	0.0534056
01254_4-hydroxybenzoyl-CoA_reductase_subunit_alpha	0.0729684	0.0323221
02452_thioredoxin	0.0728542	0.0669118	trxA
02487_3-hydroxy-3-methylglutaryl-CoA_lyase;_cytoplasmic	0.0725608	0.065871
02532_Corrinoid/iron-sulfur_protein_large_subunit	0.0725465	0.0183977
02787_Epimerase_family_protein_SDR39U1_homolog;_chloroplastic	0.0725332	0.0305499
04466_hypothetical_protein	0.0721039	0.0611012
01004_'Cold-shock'_DNA-binding_domain;Sigma_54_modulation_protein_/_S30EA_ribosomal_protein	0.0718575	0.024701
01675_L-aspartate_semialdehyde_sulfurtransferase	0.0717789	0.0341482
00295_10_kDa_chaperonin	0.0717241	0.0305935
00147_Dihydroxy-acid_dehydratase	0.0715998	0.0408503
00172_Motility_quorum-sensing_regulator;_toxin_of_MqsA	0.0706299	0.0577205
00212_Phosphoribosylformylglycinamidine_cyclo-ligase	0.0702675	0.0582029
03674_Phenylalanine--tRNA_ligase_alpha_subunit	0.070196	0.089796
00356_type_IV/VI_secretion_system_protein;_DotU_family	0.070092	0.0268027
00596_Bifunctional_uridylyltransferase/uridylyl-removing_enzyme	0.0699726	0.0269568
03835_Putative_restriction_endonuclease	0.0699597	0.0661118
01500_hypothetical_protein	0.0699286	0.0558175
00424_Putative_molybdopterin_biosynthesis_protein_MJ0886	0.0699237	0.0356402
02373_toxin-antitoxin_system_PIN_domain_toxin	0.0696807	0.0241869
01001_hypothetical_protein	0.0696745	0.0274233
01592_NADH-quinone_oxidoreductase_subunit_B	0.0692321	0.0276223
02751_Peptide_chain_release_factor_2	0.068567	0.0241626
01470_ATP-dependent_RNA_helicase_HrpA	0.0680486	0.0445572
03108_GAF_domain;GAF_domain;GAF_domain	0.0677443	0.036015
03360_Elongation_factor_Tu	0.0676382	0.0254472
03350_30S_ribosomal_protein_S7	0.067481	0.0462303
04400_Cold_shock-like_protein_CspLB	0.067333	0.0428915
01514_hypothetical_protein	0.067278	0.0459377
04214_2-oxoglutarate_dehydrogenase_E1_component	0.0672473	0.0345432
02194_Uncharacterized_oxidoreductase_Lmo0432	0.067233	0.0246029
02259_hypothetical_protein	0.0671994	0.0470205
00730_Octaprenyl_diphosphate_synthase	0.0670722	0.0140944
04595_Uncharacterized_oxidoreductase_TM_0325	0.0670437	0.0705839
01434_hypothetical_protein	0.0669411	0.0695386
02978_putative_regulatory_protein;_FmdB_family	0.06642	0.0581675
03111_Protein_of_unknown_function_(DUF3300)	0.0657702	0.0347088
00952_Poly(3-hydroxyalkanoate)_polymerase_subunit_PhaC	0.0655886	0.0593785
01664_Putative_zinc-_or_iron-chelating_domain	0.0654845	0.0600736
04493_Transposase_DDE_domain	0.0652414	0.0644437
01526_4-diphosphocytidyl-2-C-methyl-D-erythritol_kinase	0.065019	0.0267769
01479_Uncharacterized_methyltransferase_PH0819	0.0649048	0.0721294
04231_hypothetical_protein	0.0646864	0.0587952
03255_transcription_termination_factor_NusA	0.0645974	0.033723
01975_Carboxy-terminal-processing_protease	0.0645015	0.0339025
03232_DNA-directed_RNA_polymerase_subunit_alpha	0.0643643	0.0499581
00712_Asparagine_synthetase_[glutamine-hydrolyzing]_1	0.0640689	0.0525689
00641_3-oxoacyl-[acyl-carrier-protein]_reductase_FabG	0.0639835	0.0365003
02322_Pyridoxamine_5'-phosphate_oxidase	0.0639702	0.00820477
02178_hypothetical_protein	0.0638569	0.0165277
03358_Transcription_termination/antitermination_protein_NusG	0.0638125	0.0315311
00274_Fibronectin_type_III_domain	0.063765	0.0314801
03225_hypothetical_protein	0.0635112	0.0339818
02994_UDP-3-O-acyl-N-acetylglucosamine_deacetylase	0.0630346	0.0393498
02330_Anaphase-promoting_complex;_cyclosome;_subunit_3;Protein_kinase_domain;Protein_tyrosine_and_serine/threonine_kinase	0.0628459	0.0392863
00703_Autoinducer_2_sensor_kinase/phosphatase_LuxQ	0.0625886	0.0245544
02544_hypothetical_protein	0.0623456	0.0461784
02583_Rubrerythrin	0.062308	0.0529135	rbr
02444_Calcium_dodecin	0.062307	0.0365537
01699_hypothetical_protein	0.0621058	0.0379991
01523_50S_ribosomal_protein_L25	0.0617691	0.039916
02802_3-dehydroquinate_synthase	0.0617313	0.0284383
02258_hypothetical_protein	0.0616118	0.0320383
03257_Translation_initiation_factor_IF-2	0.0615368	0.0510887
03028_hypothetical_protein	0.0605501	0.0615877
00880_hypothetical_protein	0.0603736	0.0642865
02489_Hydroxymethylglutaryl-CoA_lyase;_mitochondrial	0.0603021	0.0379377
01003_alpha/beta_hydrolase_fold;Alpha/beta_hydrolase_family;Serine_aminopeptidase;_S33;OsmC-like_protein;X-Pro_dipeptidyl-peptidase_(S15_family)	0.0601513	0.060823
04645_ATP-dependent_zinc_metalloprotease_FtsH	0.0599325	0.0393219
00981_hypothetical_protein	0.0598593	0.0529254
00773_2-dehydropantoate_2-reductase	0.0598082	0.0330232
04052_zinc-ribbon_domain	0.0596882	0.054248
00155_S-adenosylmethionine_synthase	0.059404	0.0231731
00770_40-residue_YVTN_family_beta-propeller_repeat	0.0590784	0.036088
02054_Geranylgeranyl_pyrophosphate_synthase;_chloroplastic/chromoplastic	0.0589998	0.0334517
04217_Cyclic_nucleotide-binding_domain	0.058993	0.02177
00183_N-acetyl-gamma-glutamyl-phosphate_reductase	0.0587771	0.0263942
02936_hypothetical_protein	0.0583884	0.06768
03166_Glutamate-1-semialdehyde_2;1-aminomutase	0.057981	0.0553943
02686_Cytochrome_c_biogenesis_protein_CcsA	0.0579687	0.0396642
00826_RNA-splicing_ligase_RtcB	0.0576835	0.0362477
03643_3-hydroxybutyryl-CoA_dehydrogenase	0.0575706	0.0214831
00056_50S_ribosomal_protein_L21	0.0575084	0.0380607
03536_Mechanosensitive_ion_channel	0.0574431	0.0289572
02903_ATP_synthase_gamma_chain	0.0571561	0.0515921
02587_Nitric_oxide_reductase	0.0571388	0.0355132	norV
00182_30S_ribosomal_protein_S9	0.0569398	0.0239629
01852_hypothetical_protein	0.0565036	0.044814
01441_Serine_hydroxymethyltransferase	0.0564324	0.0444987
02679_RNA_polymerase_sigma_factor;_sigma-70_family	0.0562472	0.0234617
00714_hypothetical_protein	0.0561069	0.0337806
02429_Cobalt-precorrin-5B_C(1)-methyltransferase	0.0559376	0.074868
03704_Rhodanese-like_domain;Rubrerythrin	0.0558906	0.0275481
03487_Ribonuclease_TTHA0252	0.055812	0.0234322
00731_hypothetical_protein	0.0558048	0.0233912
04616_Pro-kumamolisin;_activation_domain	0.0556916	0.0278611
02364_CPBP_intramembrane_metalloprotease	0.0556884	0.0283441
02542_Holliday_junction_ATP-dependent_DNA_helicase_RuvB	0.0552673	0.0284654
02749_Magnesium_and_cobalt_efflux_protein_CorC	0.0552414	0.0977565
03396_tRNA_hydroxylation_protein_P1	0.0552291	0.0218893
02256_YHS_domain	0.0550851	0.0253363
01265_hypothetical_protein	0.0549896	0.0259874
01377_Glutaredoxin;Glutathione_S-transferase;_N-terminal_domain	0.0548382	0.0146314
02488_Methylcrotonoyl-CoA_carboxylase_beta_chain;_mitochondrial	0.0547045	0.0225632
01475_Acetolactate_synthase_large_subunit	0.0545401	0.013979
00525_hypothetical_protein	0.054508	0.0768697
03827_type_IV_pilus_biogenesis/stability_protein_PilW;tol-pal_system_protein_YbgF;putative_PEP-CTERM_system_TPR-repeat_lipoprotein;FimV_C-terminal_domain	0.0543207	0.0410122
00626_HD_domain;Response_regulator_receiver_domain	0.0542038	0.0463994
01841_Transcriptional_regulatory_protein_FixJ	0.0541877	0.0698681
01223_Molybdate_transporter_2	0.0540093	0.0418761
03351_30S_ribosomal_protein_S12	0.0534815	0.0296969
03934_Acetoin:2;6-dichlorophenolindophenol_oxidoreductase_subunit_alpha	0.0534469	0.0141979
00589_Pyrophosphate--fructose_6-phosphate_1-phosphotransferase	0.0532753	0.0212874
00359_hypothetical_protein	0.0531382	0.039454
02082_NADH-quinone_oxidoreductase_subunit_N_1	0.0530151	0.0419466
00719_Glycosyl_transferases_group_1;Glycosyltransferase_Family_4;Glycosyl_transferases_group_1;Glycosyl_transferases_group_1;Glycosyl_transferase_4-like_domain	0.0529151	0.01662
00878_Methyl-accepting_chemotaxis_protein_(MCP)_signalling_domain	0.05282	0.0439935
00181_50S_ribosomal_protein_L13	0.0527886	0.030621
01183_hypothetical_protein	0.0527497	0.0775606
00587_Flavodoxin-like_fold;NADPH-dependent_FMN_reductase	0.0525455	0.0238632
03519_Electron_transfer_flavoprotein_subunit_alpha	0.0525184	0.053354
02441_Probable_3-hydroxybutyryl-CoA_dehydrogenase	0.0524488	0.0667009
02353_Protein_of_unknown_function_(DUF1624);Domain_of_unknown_function_(DUF5009)	0.052343	0.00144659
04704_putative_toxin-antitoxin_system_antitoxin_component;_TIGR02293_family	0.0522954	0.0294478
00293_TQO_small_subunit_DoxD;DoxX	0.0521786	0.0167
01587_probable_extracellular_repeat;_HAF_family	0.0521061	0.0468654
01029_4-hydroxybutyrate--CoA_ligase_2	0.0520177	0.0366608
01433_hypothetical_protein	0.0518112	0.0258892
02359_hypothetical_protein	0.051809	0.0454037
04068_hypothetical_protein	0.0517433	0.0331897
03073_Methylenetetrahydrofolate_reductase	0.0517254	0.0353162
03658_GTP_pyrophosphokinase	0.0516301	0.0471202
04044_Quinone_oxidoreductase	0.0516299	0.0371298
03506_ATP-dependent_RNA_helicase_RhlE	0.0514345	0.0228427
03555_5-methyltetrahydrofolate:corrinoid/iron-sulfur_protein_co-methyltransferase	0.0514177	0.0454939
01367_hypothetical_protein	0.0514034	0.0212854
00067_prepilin-type_N-terminal_cleavage/methylation_domain	0.0513963	0.0418775
03535_Uncharacterized_transporter_sll0640	0.0513763	0.0269883
02283_Uncharacterized_methyltransferase_slr0309	0.0513634	0.0604659
04538_50S_ribosomal_subunit_assembly_factor_BipA	0.0509268	0.0305072
00715_Glycosyl_transferase_family_2;Glycosyltransferase_like_family_2	0.050841	0.0353454
04408_Hpt_domain	0.0507144	0.0179444
01812_Transcriptional_regulatory_protein_ros	0.0506571	0.0404142
00675_Acetolactate_synthase_large_subunit	0.050594	0.0405008
01982_AhpC/TSA_family;Redoxin;SCO1/SenC;Thioredoxin;Thioredoxin-like_domain;Thioredoxin-like	0.0505882	0.0239101
04591_Peptide_chain_release_factor_1	0.0504989	0.0339928
04562_4-hydroxybenzoyl-CoA_reductase_subunit_alpha	0.0504163	0.0231521
02969_Probable_cadmium-transporting_ATPase	0.0502662	0.0358266
01606_Thioredoxin_reductase	0.0502209	0.0148614	trxB
01501_Uncharacterized_glycosyl_hydrolase_MT3509	0.0501458	0.015834
01072_sulfur_relay_protein;_TusE/DsrC/DsvC_family	0.049919	0.0759703
03923_Protein_of_unknown_function_(DUF402)	0.0498441	0.0182196
03226_Adenylate_kinase	0.0498034	0.042013
03958_Cyclic_nucleotide-binding_domain;FAD_dependent_oxidoreductase;FAD_binding_domain;FAD_dependent_oxidoreductase;Glucose_inhibited_division_protein_A;L-lysine_6-monooxygenase_(NADPH-requiring);NAD(P)-binding_Rossmann-like_domain;Pyridine_nucleotide-disulphide_oxidoreductase;Pyridine_nucleotide-disulphide_oxidoreductase;Pyridine_nucleotide-disulphide_oxidoreductase;Thi4_family	0.0497856	0.0387734
02173_hypothetical_protein	0.0497619	0.0218356
00349_Type_VI_secretion_system_accessory_component_TagJ	0.0496891	0.0413804
00396_hypothetical_protein	0.0496144	0.0379937
01758_Tetracyclin_repressor-like;_C-terminal_domain;Tetracyclin_repressor-like;_C-terminal_domain;YsiA-like_protein;_C-terminal_region;Bacterial_regulatory_proteins;_tetR_family	0.0495629	0.0196866
00710_Asparagine_synthase;Glutamine_amidotransferase_domain	0.0492791	0.0369256
03082_hypothetical_protein	0.0490762	0.0336529
04597_hypothetical_protein	0.0490312	0.0376246
02365_Flavodoxin-like_fold;NADPH-dependent_FMN_reductase	0.0489108	0.0592975
02404_Hdr-like_menaquinol_oxidoreductase_cytochrome_b-like_subunit	0.0488739	0.0208015	dsrM
02757_Anaerobic_sulfatase-maturating_enzyme_homolog_AslB	0.0487784	0.0337044
00895_Flavin_containing_amine_oxidoreductase;FAD_dependent_oxidoreductase;FAD_binding_domain;FAD_dependent_oxidoreductase;4Fe-4S_binding_domain;4Fe-4S_dicluster_domain;4Fe-4S_single_cluster_domain;4Fe-4S_double_cluster_binding_domain;4Fe-4S_binding_domain;4Fe-4S_dicluster_domain;4Fe-4S_binding_domain;4Fe-4S_binding_domain;4Fe-4S_dicluster_domain;4Fe-4S_dicluster_domain;4Fe-4S_dicluster_domain;Glu…	0.0487167	0.0376738
03788_Transcriptional_regulatory_protein_FixJ	0.0486749	0.029883
00501_Putative_zinc-_or_iron-chelating_domain	0.0486474	0.0324851
03220_50S_ribosomal_protein_L6	0.0486474	0.0324851
04477_Domain_of_unknown_function_(DUF362)_;4Fe-4S_binding_domain;4Fe-4S_dicluster_domain;4Fe-4S_double_cluster_binding_domain;4Fe-4S_binding_domain;4Fe-4S_dicluster_domain;4Fe-4S_binding_domain;4Fe-4S_binding_domain;4Fe-4S_dicluster_domain;4Fe-4S_dicluster_domain	0.0486331	0.0572549
00129_hypothetical_protein	0.0486305	0.00508734
04133_Putative_restriction_endonuclease	0.0484827	0.04099
01420_(R)-citramalate_synthase	0.0483872	0.0284282
00609_CoA_binding_domain;CoA_binding_domain	0.0481276	0.0559775
04273_hypothetical_protein	0.0479625	0.0559468
01564_Dephospho-CoA_kinase	0.0479451	0.0182182
03204_30S_ribosomal_protein_S10	0.047938	0.0129473
01318_hypothetical_protein	0.0479308	0.0375413
04033_ATP-dependent_protease_subunit_HslV	0.0476532	0.0365035
02934_Thioredoxin-like_domain	0.0476231	0.0416935
03404_Bacterioferritin	0.0476052	0.03031
03229_30S_ribosomal_protein_S13	0.0474991	0.0283925
02871_Protein_of_unknown_function_(DUF5132)	0.0474858	0.0341156
01563_hypothetical_protein	0.0473551	0.042656
02440_Acetyl-CoA_acetyltransferase	0.047002	0.0226709
04135_PEP-utilising_enzyme;_mobile_domain;Pyruvate_phosphate_dikinase;_AMP/ATP-binding_domain	0.0469447	0.0379273
00154_Adenosylhomocysteinase	0.0468621	0.0544579
01703_hypothetical_protein	0.0468376	0.0140323
03375_Foldase_protein_PrsA	0.046735	0.0369058
00213_Thiamine_pyrophosphate_enzyme;_C-terminal_TPP_binding_domain;Thiamine_pyrophosphate_enzyme;_central_domain;Thiamine_pyrophosphate_enzyme;_N-terminal_TPP_binding_domain	0.0466289	0.0109153
01098_Enoyl-[acyl-carrier-protein]_reductase_[NADH]_2	0.0462762	0.0414531
01714_oligoendopeptidase;_pepF/M3_family	0.0462654	0.0132351
00953_Uncharacterized_104.1_kDa_protein_in_hypE_3'region	0.0461865	0.0283115
02508_FAD_binding_domain;FAD_dependent_oxidoreductase;Pyridine_nucleotide-disulphide_oxidoreductase	0.0460593	0.038723
02998_Histidine_kinase-;_DNA_gyrase_B-;_and_HSP90-like_ATPase;His_Kinase_A_(phospho-acceptor)_domain	0.0459985	0.0546081
01693_hypothetical_protein	0.0458945	0.0415309
02403_Hdr-like_menaquinol_oxidoreductase_iron-sulfur_subunit	0.04568	0.0416974	dsrK
01247_Cold_shock-like_protein_CspLA	0.0455311	0.0480927
00913_PAS_domain_S-box_protein	0.045477	0.0366617
02715_Valine--tRNA_ligase	0.0454535	0.0326776
03570_Ribulose-phosphate_3-epimerase	0.0452952	0.0357911
01467_Glycosyl_transferase_family_2;Glycosyltransferase_like_family_2;GtrA-like_protein	0.0452473	0.00776871
02632_Stage_V_sporulation_protein_R	0.0448359	0.00383837
02891_Putative_restriction_endonuclease	0.0448085	0.0293762
02957_Trypsin;Trypsin-like_peptidase_domain	0.0447502	0.0188499
02037_NADP-reducing_hydrogenase_subunit_HndD	0.0446369	0.0168673
04711_Hydroxylamine_reductase	0.0446236	0.017938
01459_hypothetical_protein	0.0444654	0.041833
00433_Cellulose_biosynthesis_protein_BcsQ;Chain_length_determinant_protein	0.0443521	0.0395362
01230_competence_protein_ComEA_helix-hairpin-helix_repeat_region	0.0442948	0.0345956
00146_Methyltransferase_domain;Methyltransferase_domain;Methyltransferase_domain;Methyltransferase_domain;Methyltransferase_domain;Methionine_biosynthesis_protein_MetW;ubiE/COQ5_methyltransferase_family	0.0442735	0.0350974
02505_Polysaccharide_biosynthesis/export_protein;SLBB_domain	0.0440673	0.0634109
02937_Putative_dihydroflavonol_4-reductase	0.0440479	0.0248815
04482_PHB/PHA_accumulation_regulator_DNA-binding_domain	0.0439929	0.0458875
03996_Cysteine_synthase	0.0439786	0.031107
00511_DnAJ-like_protein_slr0093	0.0438285	0.0381962
00055_DEAD/DEAH_box_helicase;DSHCT_(NUC185)_domain;Type_III_restriction_enzyme;_res_subunit	0.0438214	0.0143373
04126_L-methionine_gamma-lyase	0.0436641	0.0375898
01850_Elongation_factor_P--(R)-beta-lysine_ligase	0.0434162	0.0408444
02102_Anaphase-promoting_complex;_cyclosome;_subunit_3;Bacterial_transcriptional_activator_domain;Coatomer_epsilon_subunit;Fis1_C-terminal_tetratricopeptide_repeat;Bacterial_type_III_secretion_protein_(HrpB1_HrpK);NMDA_receptor-regulated_protein_1_;Protein_kinase_G_tetratricopeptide_repeat;Tetratricopeptide_repeat;Tetratricopeptide_repeat;TPR_repeat;Tetratricopeptide_repeat;Tetratricopeptide_repe…	0.0432767	0.0261002
00720_hypothetical_protein	0.0429986	0.0195123
03227_Methionine_aminopeptidase	0.0428925	0.0464984
03206_50S_ribosomal_protein_L4	0.0428725	0.03367
02044_Multidrug_resistance-like_ATP-binding_protein_MdlA	0.0428414	0.030038
01908_Vitamin_B12-dependent_ribonucleoside-diphosphate_reductase	0.0427214	0.0422169
02711_Natural_resistance-associated_macrophage_protein	0.042721	0.0153514
03549_Calcium-transporting_ATPase	0.042721	0.0153514
04198_Serine_acetyltransferase;_plasmid	0.0427139	0.0190369
04374_hypothetical_protein	0.0427139	0.0190369
03997_Cysteine_desulfurase_IscS	0.0424776	0.0371903
02321_hypothetical_protein	0.0424434	0.0265401
00345_AAA+_ATPase_ClpV1	0.0424362	0.0202695
03354_50S_ribosomal_protein_L7/L12	0.0423096	0.0153043
02023_Protein_of_unknown_function_(DUF3553)	0.0422342	0.0609891
03077_Bifunctional_homocysteine_S-methyltransferase/5;10-methylenetetrahydrofolate_reductase	0.0419604	0.0381987
02075_NADH-quinone_oxidoreductase_subunit_D	0.0418543	0.0293151
02633_hypothetical_protein	0.0417854	0.0287982
04324_Uroporphyrinogen_decarboxylase_(URO-D)	0.041741	0.0300613
04697_4-hydroxybutyrate--CoA_ligase_1	0.0417339	0.00612061
03032_Glucose-6-phosphate_1-dehydrogenase	0.0417268	0.0240254
04230_hypothetical_protein	0.0417268	0.0240254
02304_NADH_oxidase	0.0416282	0.0574775
00504_ATP-dependent_Clp_protease_proteolytic_subunit	0.0416278	0.0397561
00176_hypothetical_protein	0.0411679	0.0338629
00559_hypothetical_protein	0.0410857	0.0389521
02878_ADP-ribosylglycohydrolase	0.0410831	0.0347595
04032_ATP-dependent_protease_ATPase_subunit_HslU	0.04086	0.0362752
01674_NFACT_protein_RNA_binding_domain;Thiamine_biosynthesis_protein_(ThiI)	0.0408491	0.0467418
02719_Cytidylate_kinase-like_family	0.0406335	0.00476438
01528_D-3-phosphoglycerate_dehydrogenase	0.0406264	0.0231648
03175_hypothetical_protein	0.0406264	0.0231648
03954_Succinate--CoA_ligase_[ADP-forming]_subunit_alpha	0.040506	0.0433705
00573_hypothetical_protein	0.0403416	0.0434674
02535_Corrinoid/iron-sulfur_protein_small_subunit	0.0402186	0.0166212
04220_Elongation_factor_G_1	0.04014	0.00943288
00769_Regulatory_protein_AtoC	0.040108	0.0635957
00679_Predicted_membrane_protein_(DUF2339)	0.0400783	0.0344
04066_Flavodoxin;Flavodoxin_domain	0.0400711	0.0292701
02055_1-deoxy-D-xylulose-5-phosphate_synthase_1	0.0400445	0.041526
01059_Carbamoyl-phosphate_synthase_small_chain	0.0398895	0.0282575
04594_AhpC/TSA_family	0.0398588	0.0143957
01718_Cell_shape-determining_protein_MreB	0.039818	0.02814
03059_Carboxypeptidase_regulatory-like_domain;Copper_binding_proteins;_plastocyanin/azurin_family;Polysaccharide_lyase_family_4;_domain_II	0.039818	0.02814
03105_Putative_dehydratase_subunit_MJ0007	0.0397975	0.0475766
01147_Lysine--tRNA_ligase	0.0397762	0.027886
01058_Carbamoyl-phosphate_synthase_large_chain	0.0397491	0.0239537
03516_Phosphate_acyltransferase	0.0397487	0.0473806
02945_Membrane_dipeptidase_(Peptidase_family_M19)	0.0395915	0.0488829
00150_GTPase_Obg	0.0395843	0.0318455
04607_Putative_sulfatase_AslA	0.0395776	0.0295043
02506_Capsular_polysaccharide_biosynthesis_protein_CapD	0.039482	0.0295627
03633_Periplasmic_[NiFe]_hydrogenase_large_subunit	0.0393995	0.0248178
02350_hypothetical_protein	0.0393377	0.0171572
03033_Transaldolase/Fructose-6-phosphate_aldolase	0.0392413	0.0435476
00152_Type_III_restriction_enzyme;_res_subunit	0.0391801	0.0474922
03119_Regulatory_protein_AtoC	0.0390979	0.0422283
01414_Uncharacterized_ABC_transporter_ATP-binding_protein_YkpA	0.0390361	0.015105
02601_Glyceraldehyde-3-phosphate_dehydrogenase_2	0.038837	0.0197873
03245_DNA-directed_RNA_polymerase_subunit_omega	0.0387548	0.0232081
01392_Histidine_kinase-;_DNA_gyrase_B-;_and_HSP90-like_ATPase;GHKL_domain;Response_regulator_receiver_domain	0.038638	0.0308191
00962_Maltooligosyl_trehalose_synthase	0.0386247	0.0206058
04237_PAS_domain_S-box_protein	0.0385017	0.035059
00379_Bacterial_non-heme_ferritin	0.0384603	0.0268942
01719_hypothetical_protein	0.0384257	0.02201
03172_Vi_polysaccharide_biosynthesis_protein_VipB/TviC	0.0383813	0.0288683
00672_Phosphatidylserine_decarboxylase_proenzyme	0.0383124	0.0218241
03677_Translation_initiation_factor_IF-3	0.0382752	0.0417301
02723_Cell_division_protein_FtsZ	0.0382681	0.0310954
00437_Cys-Gly_metallodipeptidase_dug1	0.0380082	0.0377069
02600_CBS_domain	0.0379837	0.0324767
03905_Alcohol_dehydrogenase_1	0.0378633	0.0456867
01133_Cysteine--tRNA_ligase	0.0378571	0.0132735
04576_Malto-oligosyltrehalose_trehalohydrolase	0.0378189	0.0202576
00466_Methylenetetrahydrofolate_reductase	0.037603	0.0322831
01314_hypothetical_protein	0.0374529	0.0265495
03708_Beta_sliding_clamp	0.0373253	0.0217459
00588_hypothetical_protein	0.0373182	0.0481167
00718_UDP-N-acetylglucosamine_3-dehydrogenase	0.0372192	0.0230542
03062_putative_heme-binding_domain;sulfur_oxidation_c-type_cytochrome_SoxX	0.0372121	0.0229996
02179_hypothetical_protein	0.0371713	0.0343413
02370_DisA_bacterial_checkpoint_controller_nucleotide-binding	0.0371227	0.0431374
04062_Membrane_protein_insertase_YidC	0.0370477	0.0227452
04560_Alanine_dehydrogenase/PNT;_C-terminal_domain;Flavin_containing_amine_oxidoreductase;FAD_dependent_oxidoreductase;FAD_binding_domain;4Fe-4S_binding_domain;Dihydroprymidine_dehydrogenase_domain_II;_4Fe-4S_cluster;4Fe-4S_dicluster_domain;Flavin-binding_monooxygenase-like;Glucose_inhibited_division_protein_A;GXGXG_motif;HI0933-like_protein;Putative_NAD(P)-binding;NAD(P)-binding_Rossmann-like_do…	0.0370405	0.0440388
00717_Bacterial_transferase_hexapeptide_(six_repeats);Hexapeptide_repeat_of_succinyl-transferase	0.0368904	0.0327378
00281_Penicillin-binding_protein_1A	0.0368389	0.0045798
02966_NHL_repeat;PQQ-like_domain	0.0368047	0.0377962
02941_hypothetical_protein	0.0367874	0.0290667
04723_Metallo-beta-lactamase_superfamily	0.0367257	0.0152244
00811_CinA-like_protein	0.0365956	0.0222165
00289_Universal_stress_protein_family	0.0364791	0.0253705
00605_4Fe-4S_dicluster_domain;4Fe-4S_dicluster_domain	0.0364658	0.0309436	qmoC
02792_Coenzyme_A_biosynthesis_bifunctional_protein_CoaBC	0.0364586	0.0289787
02801_Uncharacterized_PIN_and_TRAM-domain_containing_protein_YacL	0.0364586	0.0289787
01290_CBS_domain	0.0362761	0.034702
04289_PAS_domain_S-box_protein	0.0362393	0.032496
03162_DNA_polymerase_I	0.0361046	0.0443731
03515_50S_ribosomal_protein_L32	0.0360749	0.0362825
02791_Nitroreductase_family;Putative_TM_nitroreductase	0.0360677	0.0184269
04617_hypothetical_protein	0.0360473	0.0326178
00985_Receptor_family_ligand_binding_region;LppC_putative_lipoprotein;Periplasmic_binding_protein_domain;Periplasmic_binding_protein;Tetratricopeptide_repeat;Tetratricopeptide_repeat;Tetratricopeptide_repeat;Tetratricopeptide_repeat;Tetratricopeptide_repeat	0.0357457	0.0284015
01125_Phosphate-specific_transport_system_accessory_protein_PhoU_homolog	0.0357386	0.00420462
01120_Type_IV_pilus_assembly_ATPase_PilB	0.0357314	0.0251931
00606_Ferredoxin/F(420)H(2)-dependent_CoB-CoM_heterodisulfide_reductase_subunit_A	0.0356635	0.0306446	qmoB
04661_Malonyl_CoA-acyl_carrier_protein_transacylase	0.0356632	0.0434712
03086_Probable_molybdopterin_binding_domain	0.0356626	0.0477199
01572_Peptidyl-lysine_N-acetyltransferase_PatZ	0.0354677	0.048968
00389_Acetylornithine_aminotransferase	0.0354094	0.010757
01055_UDP-glucuronic_acid_decarboxylase_1	0.0354023	0.0303419
02188_2-dehydropantoate_2-reductase	0.0351246	0.0218823
04260_Transaldolase	0.0351246	0.0218823
03209_30S_ribosomal_protein_S19	0.0350806	0.0262985
01110_Glyoxalase/Bleomycin_resistance_protein/Dioxygenase_superfamily	0.0350114	0.0257568
01602_Cytidylate_kinase-like_family	0.0350052	0.0270768
04291_Long-chain-fatty-acid--CoA_ligase	0.0350042	0.0448908
00298_Peptide_deformylase	0.0349674	0.0193064
01599_NADH-quinone_oxidoreductase_chain_12	0.0349469	0.0306931
03387_NADPH_dehydrogenase	0.0348052	0.0561677
00673_Ketol-acid_reductoisomerase_(NAD(+))	0.0346822	0.0312149
00849_Uncharacterized_ABC_transporter_ATP-binding_protein_HI_0036	0.0346454	0.0289636
02409_sulfur_relay_protein;_TusE/DsrC/DsvC_family	0.0346382	0.00490604
04221_Helix-turn-helix;IclR_helix-turn-helix_domain;Bacterial_regulatory_proteins;_lacI_family;LysM_domain;Penicillin-insensitive_murein_endopeptidase	0.0346	0.0258828
01603_Succinate_dehydrogenase/Fumarate_reductase_transmembrane_subunit	0.0345867	0.0258236
00157_excinuclease_ABC_subunit_A	0.0344806	0.0368035
00202_Probable_metallo-hydrolase_M6_Spy0554	0.0344356	0.0226182
02666_CoB--CoM_heterodisulfide_reductase_iron-sulfur_subunit_A_2	0.0344295	0.0234736
02151_Fe(2+)_transport_protein_A/Fe(2+)_transporter_FeoB_fusion_protein	0.0344223	0.0190516
04526_NADPH-Fe(3+)_oxidoreductase_subunit_beta	0.0344223	0.0190516
01293_Transketolase	0.0343988	0.0410617
04500_Protein-export_membrane_protein_SecG	0.0343091	0.0097626
01578_Predicted_membrane_protein_(DUF2232)	0.0343019	0.0295698
00471_HigB_toxin;_RelE-like_toxic_component_of_a_toxin-antitoxin_system	0.0342958	0.0376657
01981_Glucose-1-phosphate_adenylyltransferase	0.0342745	0.0289229
03177_6-hydroxycyclohex-1-ene-1-carbonyl-CoA_dehydrogenase	0.0342651	0.0287969
02116_Methylenetetrahydrofolate_reductase;Methylene-tetrahydrofolate_reductase_C_terminal	0.0342579	0.0256869
02282_NADH-quinone_oxidoreductase_subunit_A	0.0342269	0.00370933
02432_Acetyl-CoA_acetyltransferase	0.0341825	0.0337321
03714_Ca(2+)/H(+)_antiporter	0.0341447	0.00907735
02462_Peptidase_family_U32	0.0341003	0.0287862
02954_7;8-dihydro-6-hydroxymethylpterin_dimethyltransferase	0.0340386	0.0344197
03795_4Fe-4S_binding_domain;4Fe-4S_dicluster_domain;4Fe-4S_double_cluster_binding_domain;4Fe-4S_dicluster_domain;4Fe-4S_dicluster_domain;Conserved_region_in_glutamate_synthase	0.0340314	0.0117275
04250_AAA_domain_(dynein-related_subfamily);PrkA_AAA_domain;PrkA_serine_protein_kinase_C-terminal_domain	0.0340243	0.0222786
02531_5-methyltetrahydrofolate:corrinoid/iron-sulfur_protein_co-methyltransferase	0.0339874	0.0354957
02710_hypothetical_protein	0.0339052	0.0420695
00700_hypothetical_protein	0.0338742	0.0380024
01305_Probable_cytosol_aminopeptidase	0.0338742	0.0380024
02486_Acetoacetyl-coenzyme_A_synthetase	0.0338738	0.043068
00905_GTP_3';8-cyclase	0.033867	0.0203865
01637_Protein-glutamate_methylesterase/protein-glutamine_glutaminase_2	0.0337395	0.0455697
02402_hypothetical_protein	0.0337395	0.0455697	dsrJ
00838_Cro/C1-type_HTH_DNA-binding_domain;Helix-turn-helix;Helix-turn-helix_domain;PBP_superfamily_domain	0.0337026	0.0359783
01074_hypothetical_protein	0.0337026	0.0359783
04648_Acetyl-CoA_acetyltransferase	0.0335689	0.0237764
02996_Domain_of_unknown_function_(DUF202);Type_II_secretion_system_(T2SS);_protein_E;_N-terminal_domain	0.0335379	0.00633607
03357_50S_ribosomal_protein_L11	0.0334424	0.0299833
04675_Nucleoid-associated_protein_Sfum_2790	0.0334139	0.0340674
04030_Protease_Do-like_1;_chloroplastic	0.0334113	0.0242548
04740_Tetratricopeptide_repeat;Tetratricopeptide_repeat-like_domain	0.0332159	0.0271543
02760_Predicted_periplasmic_protein_(DUF2092)	0.0332087	0.00919725
00347_Type_VI_secretion_system_component_TssF1	0.0332016	0.0289448
00441_Fumarate_reductase_flavoprotein_subunit	0.0331647	0.0279225
02886_Probable_succinate-semialdehyde_dehydrogenase_[NADP(+)]	0.0331644	0.0390107
02430_Cobalamin_biosynthesis_bifunctional_protein_CbiET	0.0331158	0.0409123
00716_Pleiotropic_regulatory_protein	0.0330372	0.0290348
02271_CoB--CoM_heterodisulfide_reductase_iron-sulfur_subunit_A_2	0.0328799	0.0256624
02115_uncharacterized_domain_1	0.0328453	0.0158006
00808_Large_polyvalent_protein_associated_domain_22;phage-Barnase-EndoU-ColicinE5/D-RelE_like_nuclease1	0.0326463	0.0286884
00774_Methyl-accepting_chemotaxis_protein_(MCP)_signalling_domain	0.0326391	0.0462785
01773_hypothetical_protein	0.0326391	0.0462785
03176_6-oxocyclohex-1-ene-1-carbonyl-CoA_hydrolase	0.0325508	0.0151884
02071_Bifunctional_NAD(P)H-hydrate_repair_enzyme_Nnr	0.0325162	0.012822
03072_Response_regulator_MprA	0.0325064	0.0284435
04349_2Fe-2S_iron-sulfur_cluster_binding_domain;C-terminal_domain_of_RACo_the_ASKHA_domain;RACo_middle_region	0.0324993	0.031457
04428_Electron_transfer_flavoprotein_subunit_alpha	0.0323311	0.0646621
00894_4Fe-4S_binding_domain;4Fe-4S_dicluster_domain;Coenzyme_F420_hydrogenase/dehydrogenase;_beta_subunit_C_terminus	0.0322799	0.0373552
01067_Electron_transfer_flavoprotein_subunit_beta	0.0322288	0.0215052
00413_prevent-host-death_family_protein	0.0321599	0.0256155
04505_hypothetical_protein	0.0321155	0.0276075
03074_Methylene-tetrahydrofolate_reductase_C_terminal	0.0320572	0.0227732
00330_Delta-aminolevulinic_acid_dehydratase	0.031988	0.0294183
02603_Calcineurin-like_phosphoesterase	0.031944	0.00834754
02407_Aspartyl_protease;gag-polyprotein_putative_aspartyl_protease	0.0319	0.0402219
03447_von_Willebrand_factor_type_A_domain;von_Willebrand_factor_type_A_domain	0.0318582	0.022134
03932_hypothetical_protein	0.0317867	0.0360273
03210_50S_ribosomal_protein_L22	0.0317792	0.0228279
02984_hypothetical_protein	0.0317557	0.0375012
03483_hypothetical_protein	0.0317032	0.0470311
03909_Alcohol_dehydrogenase	0.031653	0.0256624
02798_Pyruvate_carboxylase_subunit_B	0.0316077	0.0315436
03211_30S_ribosomal_protein_S3	0.0315326	0.00751106
00308_Cytidylate_kinase-like_family	0.0315019	0.037527
02964_cysteine_synthase	0.0313989	0.0294991
01057_Amidophosphoribosyltransferase	0.0313754	0.0306881
01849_Elongation_factor_P	0.0312857	0.0217366
01438_Benzoate--CoA_ligase	0.0311724	0.0265955
00305_Tryptophan_synthase_beta_chain_2	0.0311213	0.0129281
00598_Glutamine-dependent_NAD(+)_synthetase	0.0310773	0.0358876
03002_hypothetical_protein	0.031008	0.00960259
01465_Protein_of_unknown_function_(DUF1614)	0.030964	0.0266372
02185_Indolepyruvate_oxidoreductase_subunit_IorA	0.0308508	0.0276354
01524_Ribose-phosphate_pyrophosphokinase	0.0308436	0.0088234
04541_3-oxoacyl-[acyl-carrier-protein]_reductase_FabG	0.0308436	0.0088234
02795_hypothetical_protein	0.0308365	0.0282484
00065_hypothetical_protein	0.0307921	0.0235008
03716_hypothetical_protein	0.0307161	0.0478978
01497_NADH-quinone_oxidoreductase_subunit_B_1	0.0306864	0.0364898
00066_Tetratricopeptide_repeat;Tetratricopeptide_repeat;Tetratricopeptide_repeat;Tetratricopeptide_repeat;Tetratricopeptide_repeat;Tetratricopeptide_repeat;Tetratricopeptide_repeat	0.0306375	0.0367697
02916_Probable_protein_kinase_UbiB	0.0306028	0.0479258
02281_NADH-quinone_oxidoreductase_subunit_B/C/D	0.0305145	0.00651933
04277_MerR_HTH_family_regulatory_protein;MerR_HTH_family_regulatory_protein	0.0304384	0.0479683
03628_Phosphoglucosamine_mutase	0.0303569	0.0407713
02442_Acryloyl-CoA_reductase_(NADH)	0.030319	0.0124956
01444_Riboflavin_biosynthesis_protein_RibBA	0.0303119	0.0251912
00475_Subtilase_family	0.030275	0.0307939
00468_FAD_binding_domain;Dihydroprymidine_dehydrogenase_domain_II;_4Fe-4S_cluster;Methyl-viologen-reducing_hydrogenase;_delta_subunit;HI0933-like_protein;NAD(P)-binding_Rossmann-like_domain;Pyridine_nucleotide-disulphide_oxidoreductase;Pyridine_nucleotide-disulphide_oxidoreductase;Pyridine_nucleotide-disulphide_oxidoreductase	0.0301475	0.0280017
03469_Acetyl-CoA_hydrolase/transferase_N-terminal_domain;Acetyl-CoA_hydrolase/transferase_C-terminal_domain;Acetyltransferase_(GNAT)_family;Coenzyme_A_transferase	0.0300281	0.0203146
02576_Putative_NADH_oxidase	0.0300209	0.0110106
04497_Glyceraldehyde-3-phosphate_dehydrogenase	0.0300209	0.0110106
02461_General_stress_protein_18	0.0298565	0.0204
03598_LL-diaminopimelate_aminotransferase	0.0298565	0.0204
02074_Respiratory-chain_NADH_dehydrogenase;_30_Kd_subunit	0.0297944	0.0270633
03359_preprotein_translocase;_SecE_subunit	0.0297873	0.0311322
02952_Protein_of_unknown_function_DUF47	0.0297015	0.0373016
01087_3;4-dihydroxy-2-butanone_4-phosphate_synthase	0.0296989	0.0241482
00344_Type_VI_secretion_system_spike_protein_VgrG1b	0.02963	0.0201944
04540_Short-chain-enoyl-CoA_hydratase	0.02963	0.0201944
02463_Adenylosuccinate_lyase	0.0296229	0.0257529
04061_hypothetical_protein	0.0296157	0.0482141
00552_DNA_polymerase_III;_delta'_subunit	0.0294656	0.0261527
04564_6-hydroxypseudooxynicotine_dehydrogenase_complex_subunit_alpha	0.0294653	0.0337935
02854_Aldehyde_oxidoreductase	0.0294585	0.0309511
04028_Probable_2;3-bisphosphoglycerate-independent_phosphoglycerate_mutase	0.0294585	0.0309511
02927_hypothetical_protein	0.0294523	0.0235315
03599_2-amino-4-hydroxy-6-hydroxymethyldihydropteridine_pyrophosphokinase	0.0293698	0.0342563
00058_GTPase_Obg	0.0292328	0.0345333
03472_CobQ/CobB/MinD/ParA_nucleotide_binding_domain;4Fe-4S_binding_domain;4Fe-4S_binding_domain;4Fe-4S_binding_domain;4Fe-4S_dicluster_domain;NUBPL_iron-transfer_P-loop_NTPase	0.0291365	0.0141885
02799_hypothetical_protein	0.0290921	0.0269672
03180_Major_Facilitator_Superfamily	0.0290921	0.0269672
04229_hypothetical_protein	0.0290338	0.0257685
00078_HDIG_domain	0.0289685	0.0263934
04366_ROS/MUCR_transcriptional_regulator_protein	0.0289206	0.00922044
02979_AI-2E_family_transporter	0.0288073	0.0117718
02865_CRISPR-associated_protein_Cas7	0.0288002	0.0280782
02889_hypothetical_protein	0.0287727	0.0337282
04118_Enoyl-CoA_hydratase/isomerase	0.0287562	0.0194798
01726_Cyclic_beta-(1;2)-glucan_synthase_NdvB	0.0287326	0.0574653
03214_30S_ribosomal_protein_S17	0.0287215	0.0144786
02720_Selenide;_water_dikinase	0.0286501	0.0293397
04529_CoB--CoM_heterodisulfide_reductase_iron-sulfur_subunit_A_2	0.0286501	0.0293397
02689_Putative_thioredoxin_reductase	0.0286429	0.0111019
00160_AAA_ATPase_domain;AAA_domain;_putative_AbiEii_toxin;_Type_IV_TA_system;Protein_of_unknown_function_(DUF2813)	0.0286358	0.0281366
00707_Helicase_conserved_C-terminal_domain;Bacterial_SNF2_helicase_associated;SNF2_family_N-terminal_domain	0.0286358	0.0281366
03031_Beta-lactamase_domain-containing_protein_2	0.0285438	0.0280763
03787_PAS_domain_S-box_protein	0.0284857	0.0377841
04471_PAS_domain_S-box_protein	0.0284857	0.0377841
03216_50S_ribosomal_protein_L24	0.0284853	0.0326192
02982_Bifunctional_protein_PyrR	0.028396	0.0137816
00931_Hydroxysteroid_dehydrogenase-like_protein_2	0.0283315	0.0438528
02421_Molybdenum_cofactor_guanylyltransferase	0.0283213	0.0509433
03023_Acetate--CoA_ligase_[ADP-forming]_I	0.0282183	0.0298635
03109_Uncharacterized_104.1_kDa_protein_in_hypE_3'region	0.0282111	0.0375208
01853_Probable_acetolactate_synthase	0.0281562	0.0406594
02038_NADP-reducing_hydrogenase_subunit_HndC	0.0281562	0.0406594
02658_hypothetical_protein	0.0280704	0.0274543
01325_Arabinose_5-phosphate_isomerase_KdsD	0.0280121	0.0326666
00275_DNA_polymerase_III_subunit_alpha	0.0279918	0.0269636
00309_Multidrug_export_protein_EmrB	0.0279918	0.0269636
00648_Beta-ketothiolase_BktB	0.0279846	0.0191122
01808_Dihydroorotate_dehydrogenase;FMN-dependent_dehydrogenase;IMP_dehydrogenase_/_GMP_reductase_domain;Nitronate_monooxygenase	0.0279335	0.0239425
03751_phosphocarrier;_HPr_family	0.0278891	0.0374644
00472_hypothetical_protein	0.0278753	0.0315601
01005_hypothetical_protein	0.0278714	0.0281575
01649_hypothetical_protein	0.0278714	0.0281575
03692_hypothetical_protein	0.0278714	0.0281575
01182_Arginine_biosynthesis_bifunctional_protein_ArgJ	0.0278274	0.0200409
00380_DoxX;Methylamine_utilisation_protein_MauE	0.0278202	0.00764761
04377_Putative_tRNA_(cytidine(34)-2'-O)-methyltransferase	0.0278202	0.00764761
02981_Probable_fatty_acid_methyltransferase	0.0277141	0.0309565
00042_Aldehyde_dehydrogenase_family_7_member_A1	0.027663	0.0260191
00566_Glycerol-3-phosphate_acyltransferase	0.0275866	0.0333427
03752_Phosphoenolpyruvate-protein_phosphotransferase	0.0275426	0.0126682
02249_hypothetical_protein	0.0274222	0.0283685
02654_Antibiotic_biosynthesis_monooxygenase	0.027415	0.049137
04401_hypothetical_protein	0.027415	0.049137
00495_Domain_of_unknown_function_(DUF151)	0.0274089	0.014563
03521_3-oxoacyl-[acyl-carrier-protein]_synthase_2	0.0273338	0.0186479
00547_Flagellar_hook-length_control_protein_FliK	0.0272578	0.0331445
02154_Histidine_kinase-;_DNA_gyrase_B-;_and_HSP90-like_ATPase	0.0272134	0.00668913
04646_Nitrogen_fixation_protein_VnfA	0.0271691	0.0324849
02664_4Fe-4S_binding_domain;4Fe-4S_dicluster_domain;4Fe-4S_dicluster_domain;4Fe-4S_binding_domain;4Fe-4S_dicluster_domain;4Fe-4S_dicluster_domain;4Fe-4S_dicluster_domain	0.027093	0.0300424
01154_PPIC-type_PPIASE_domain;PPIC-type_PPIASE_domain;PPIC-type_PPIASE_domain;SurA_N-terminal_domain;SurA_N-terminal_domain	0.0270833	0.022737
00582_Probable_methylmalonyl-CoA_mutase;_mitochondrial	0.0270454	0.0207936
03779_Antitoxin_MazE	0.0270454	0.0207936
03132_30S_ribosomal_protein_S1	0.0270108	0.0274097
02816_Uncharacterized_oxidoreductase_YvaG	0.0268914	0.027139
03384_Transcriptional_regulatory_protein_rosAr	0.0268536	0.0219051
02582_hypothetical_protein	0.0267985	0.0214073
02280_NADH-quinone_oxidoreductase_subunit_H_2	0.0267782	0.0408314
01409_Glycerol_dehydrogenase	0.026771	0.0289953
02997_Domain_of_unknown_function_(DUF202);Type_II_secretion_system_(T2SS);_protein_E;_N-terminal_domain	0.026771	0.0289953
04638_Acetyl-CoA_acetyltransferase	0.026771	0.0289953
00670_3-isopropylmalate_dehydratase_large_subunit	0.0267199	0.00645304
04037_Methyl-viologen-reducing_hydrogenase;_delta_subunit	0.0267199	0.00645304
04581_Putative_REP-associated_tyrosine_transposase	0.0266892	0.0347856
02959_PEP-CTERM_protein-sorting_domain	0.0266066	0.0149561
01643_DNA_polymerase_IV	0.0265995	0.028667
01336_Translation_initiation_factor_IF-2	0.0264218	0.0273494
04729_General_L-amino_acid-binding_periplasmic_protein_AapJ	0.0263982	0.0395113
02088_hypothetical_protein	0.0263979	0.0223765
00967_Lectin_like_domain;Papain_family_cysteine_protease	0.0263147	0.0497384
04188_PAS_domain_S-box_protein	0.0263147	0.0497384
01255_Nicotinate_dehydrogenase_small_FeS_subunit	0.0262952	0.0395485
01507_Long-chain-fatty-acid--CoA_ligase	0.0262775	0.0229622
02935_CBS_domain	0.026236	0.0397801
04587_Thioredoxin	0.0262024	0.0288381
02940_ABC_transporter	0.0261953	0.014865
03949_Competence_protein_ComM	0.0261206	0.0522411
00721_hypothetical_protein	0.026038	0.0255148
02399_Adenylosuccinate_synthetase	0.0260309	0.00767777
03591_RNA_polymerase_sigma-54_factor	0.0260176	0.025759
03824_Bifunctional_protein_HldE	0.0260176	0.025759
00946_CoB--CoM_heterodisulfide_reductase_iron-sulfur_subunit_A_1	0.0259522	0.0178564
00814_Alanine--tRNA_ligase	0.0258665	0.0223088
01562_hypothetical_protein	0.0258665	0.0223088
03222_30S_ribosomal_protein_S5	0.0258665	0.0223088
00840_3'(2');5'-bisphosphate_nucleotidase_CysQ	0.0257911	0.02749
00139_hypothetical_protein	0.0257839	0.0184997
00203_guanine_deaminase	0.0257839	0.0184997
01846_Protein_of_unknown_function_(DUF4065)	0.0257839	0.0184997
03673_Phenylalanine--tRNA_ligase_beta_subunit	0.0256884	0.0334916
04186_Multicopper_oxidase;Multicopper_oxidase	0.0256707	0.0299715
01272_Outer_membrane_protein_transport_protein_(OMPP1/FadL/TodX)	0.0256267	0.0207204
00467_Methylene-tetrahydrofolate_reductase_C_terminal	0.0256195	0.00587228
04019_Domain_of_unknown_function_(DUF4115);Helix-turn-helix_domain	0.0256195	0.00587228
00785_DNA_gyrase_subunit_A	0.025592	0.0275718
03007_Probable_membrane_transporter_protein_YunE	0.0255755	0.0309984
04257_Cytochrome_C_oxidase;_cbb3-type;_subunit_III	0.0255337	0.0209847
00927_External_alternative_NAD(P)H-ubiquinone_oxidoreductase_B2;_mitochondrial	0.0254991	0.0292066
00820_Putative_tyrosine-protein_kinase_EpsB	0.0254623	0.0265279
02812_A-adding_tRNA_nucleotidyltransferase	0.0254551	0.0180965
00885_Ankyrin_repeat;Ankyrin_repeats_(3_copies);Ankyrin_repeat;Ankyrin_repeats_(many_copies);Ankyrin_repeats_(many_copies)	0.0253419	0.0162481
04522_Tetratricopeptide_repeat	0.0252979	0.039735
00607_CoB--CoM_heterodisulfide_reductase_iron-sulfur_subunit_A_2	0.0251331	0.0179133	qmoA
03233_50S_ribosomal_protein_L17	0.0250913	0.0214476
04003_Alanine_dehydrogenase/PNT;_C-terminal_domain;Flavin_containing_amine_oxidoreductase;FAD_binding_domain;FAD_dependent_oxidoreductase;4Fe-4S_binding_domain;4Fe-4S_dicluster_domain;4Fe-4S_single_cluster_domain;4Fe-4S_binding_domain;Dihydroprymidine_dehydrogenase_domain_II;_4Fe-4S_cluster;4Fe-4S_dicluster_domain;4Fe-4S_binding_domain;4Fe-4S_dicluster_domain;4Fe-4S_dicluster_domain;Glucose_inhib…	0.0250438	0.0167711
04736_tRNA_(guanine-N(1)-)-methyltransferase	0.0250163	0.0152489
01644_Error-prone_DNA_polymerase	0.0249687	0.0273847
04743_Elongation_factor_Tu	0.0249684	0.0312375
03251_Domain_of_unknown_function_(DUF4340)	0.0249234	0.0296072
00509_Copper-exporting_P-type_ATPase	0.0249172	0.0237466
00297_Glycosyl_transferase_family_2;Glycosyltransferase_like_family_2	0.0248865	0.0344923
02915_hypothetical_protein	0.0248865	0.0344923
01442_Riboflavin_biosynthesis_protein_RibD	0.024804	0.0189196
02227_Probable_acyl-CoA_dehydrogenase_YngJ	0.0247693	0.0278067
00660_PAS_domain_S-box_protein	0.0246396	0.0184628
03960_hypothetical_protein	0.024512	0.0319733
00043_Ornithine_aminotransferase	0.0244748	0.0285469
00530_Flagellar_biosynthesis_protein_FlhA	0.0244059	0.0186424
01288_F420-non-reducing_hydrogenase_vhu_subunit_A	0.0243988	0.029899
01842_hypothetical_protein	0.0243988	0.029899
02734_Ribosomal_RNA_small_subunit_methyltransferase_H	0.024313	0.0403067
00748_hypothetical_protein	0.0243068	0.016704
00325_LUD_domain	0.0242794	0.0283826
01557_Dihydrolipoyl_dehydrogenase;_mitochondrial	0.0242415	0.0181738
03078_Bacterial_flagellin_C-terminal_helical_region;PspA/IM30_family	0.0242415	0.0181738
04451_hypothetical_protein	0.0242344	0.0299216
03473_hypothetical_protein	0.0242282	0.0185857
00299_Methionyl-tRNA_formyltransferase	0.0241593	0.0233869
00017_hypothetical_protein	0.024115	0.0182481
04525_hypothetical_protein	0.0239124	0.0115829
02504_capsular_exopolysaccharide_family	0.0238302	0.0113033
03468_Selenocysteine-containing_peroxiredoxin_PrxU	0.0238302	0.0113033
03998_tRNA-5-methyluridine(54)_2-sulfurtransferase	0.0238302	0.0113033
02884_Succinate_dehydrogenase_flavoprotein_subunit	0.0237036	0.0182279
03656_Probable_periplasmic_serine_endoprotease_DegP-like	0.0236965	0.0174919
02466_Archaemetzincin	0.0235904	0.0286899
03314_Aminopeptidase_N	0.0235904	0.0286899
01776_Tetrathionate_reductase_subunit_A	0.0235832	0.0189195
03488_hypothetical_protein	0.0235832	0.0189195
04124_Gamma-glutamyl_phosphate_reductase	0.0235392	0.0177397
01191_DNA_primase	0.0235321	0.0175218
03881_hypothetical_protein	0.0235085	0.047017
02236_PEP-utilising_enzyme;_mobile_domain	0.023426	0.0222661
02146_Probable_membrane_transporter_protein_YunE	0.0234188	0.00701613
02848_3-methyl-2-oxobutanoate_hydroxymethyltransferase	0.0234188	0.00701613
03171_Redox-sensing_transcriptional_repressor_Rex	0.0234188	0.00701613
04190_Guanosine-3';5'-bis(diphosphate)_3'-pyrophosphohydrolase_MESH1	0.0234188	0.00701613
03244_Asparagine--tRNA_ligase	0.0234117	0.0317593
04264_Long-chain-fatty-acid--CoA_ligase	0.0234117	0.0317593
03154_preprotein_translocase;_YajC_subunit	0.0232984	0.0307336
03886_Putative_protease_slr0021	0.0232616	0.0277346
04248_Stage_V_sporulation_protein_R	0.0232616	0.0277346
00088_2Fe-2S_iron-sulfur_cluster_binding_domain;C-terminal_domain_of_RACo_the_ASKHA_domain;RACo_middle_region	0.0232612	0.0357617
01361_Aminotransferase_class-V;Molybdopterin_oxidoreductase;Molydopterin_dinucleotide_binding_domain	0.0232544	0.0184732
02541_Holliday_junction_ATP-dependent_DNA_helicase_RuvA	0.0232544	0.0184732
01266_Single-stranded-DNA-specific_exonuclease_RecJ	0.0230972	0.0405387
01521_Protein_of_unknown_function_(DUF433)	0.0230554	0.0268545
00685_DEAD/DEAH_box_helicase;Domain_of_unknown_function_(DUF1998);Helicase_conserved_C-terminal_domain;Type_III_restriction_enzyme;_res_subunit	0.0229941	0.0332114
02196_3-deoxy-7-phosphoheptulonate_synthase	0.0228502	0.021719
00870_UDP-glucose_4-epimerase	0.0228431	0.0155233
01332_Quinolinate_synthase_A	0.0227676	0.0305785
02778_Carboxypeptidase_regulatory-like_domain	0.0227094	0.0279364
00544_Fused_nickel_transport_protein_NikMN	0.0226544	0.0424253
01140_Acyl-[acyl-carrier-protein]--UDP-N-acetylglucosamine_O-acyltransferase	0.022644	0.0227451
01181_hypothetical_protein	0.0226033	0.0177834
03707_Elongation_factor_4	0.0226033	0.0177834
04577_Glycogen_operon_protein_GlgX_homolog	0.0226033	0.0177834
01615_Phosphopantetheine_attachment_site	0.0224389	0.0172687
02897_Homocitrate_synthase	0.0224389	0.0172687
01496_NADH-quinone_oxidoreductase_subunit_C/D	0.0224317	0.0162687
02076_NADH-quinone_oxidoreductase_subunit_H_1	0.0224317	0.0162687
02471_HAMP_domain;Histidine_kinase-;_DNA_gyrase_B-;_and_HSP90-like_ATPase;His_Kinase_A_(phospho-acceptor)_domain;PAS_fold	0.0224317	0.0162687
04565_IclR_helix-turn-helix_domain;Bacterial_transcriptional_regulator	0.0224184	0.0381902
00464_4Fe-4S_binding_domain	0.0222745	0.0296803
04111_Putative_NADH_oxidase	0.0222745	0.0296803
03676_50S_ribosomal_protein_L35	0.0221981	0.0316993
01499_NADH-quinone_oxidoreductase_subunit_A	0.0221612	0.0285741
02811_Domain_of_unknown_function_(DUF4389)	0.0221123	0.0413424
01296_Type_IV_pilus_assembly_protein_PilC	0.0220337	0.0317055
03763_Carbon-nitrogen_hydrolase	0.0220337	0.0317055
03906_Betaine_aldehyde_dehydrogenase	0.0220337	0.0317055
03925_Glycosyl_transferases_group_1;Glycosyltransferase_Family_4;Glycosyl_transferases_group_1;Glycosyl_transferases_group_1;Glycosyl_transferase_4-like_domain	0.0220337	0.0317055
00691_hypothetical_protein	0.0219965	0.0229437
00108_D-amino_acid_dehydrogenase	0.0219893	0.0155535
03168_ATP_synthase_I_chain	0.0219893	0.0155535
03215_50S_ribosomal_protein_L14	0.0218631	0.0261852
00256_Transposase;Transposase_IS116/IS110/IS902_family	0.0218321	0.0187949
01327_Regulatory_protein_AtoC	0.0217939	0.0199819
01466_Domain_of_unknown_function_(DUF362)_;4Fe-4S_binding_domain;4Fe-4S_dicluster_domain;4Fe-4S_single_cluster_domain;4Fe-4S_binding_domain;4Fe-4S_dicluster_domain;4Fe-4S_dicluster_domain;Lactate_racemase_N-terminal_domain	0.0217939	0.0199819
02081_NAD(P)H-quinone_oxidoreductase_chain_4_1	0.0217805	0.0251527
04053_Bacterial_transferase_hexapeptide_(six_repeats)	0.0217499	0.0221799
00722_Acetyltransferase_(GNAT)_domain;FemAB_family	0.0217045	0.0307152
00943_Cysteine-rich_domain;4Fe-4S_dicluster_domain;4Fe-4S_dicluster_domain;4Fe-4S_dicluster_domain;4Fe-4S_dicluster_domain	0.0216161	0.0179763
01306_Phosphoserine_aminotransferase	0.021609	0.0261539
04365_Phosphopantetheine_attachment_site	0.0215029	0.0176047
02872_hypothetical_protein	0.0214958	0.0152293
01121_Type_IV_pilus_assembly_protein_PilC	0.0214518	0.0247869
03217_50S_ribosomal_protein_L5	0.0214518	0.0247869
01471_hypothetical_protein	0.0214171	0.00393416
04232_Transglycosylase_SLT_domain	0.0214171	0.00393416
04318_Glycogen_synthase	0.0214171	0.00393416
03490_HDIG_domain	0.02141	0.0254907
00491_Zinc-uptake_complex_component_A_periplasmic	0.0213896	0.0304838
03727_tRNA_hydroxylation_protein_P1	0.0213825	0.0203076
03908_Signal-transduction_and_transcriptional-control_protein	0.0213385	0.0170705
04307_SnoaL-like_domain	0.0213385	0.0170705
01155_Phospholipase_D-nuclease_N-terminal	0.0212253	0.0245147
03843_PAS_domain_S-box_protein	0.0212253	0.0245147
00470_Sulfide_dehydrogenase_subunit_alpha	0.0212181	0.0101348
02316_Domain_of_unknown_function_(DUF4412)	0.0212181	0.0101348
03945_Phenylacetate-coenzyme_A_ligase	0.0212181	0.0101348
04262_hypothetical_protein	0.0212181	0.0101348
04378_Protein_of_unknown_function_(DUF1566)	0.0212181	0.0101348
02164_hypothetical_protein	0.021211	0.0317874
02901_ATP_synthase_epsilon_chain	0.021211	0.0317874
01961_prlF_antitoxin_for_toxin_YhaV_toxin	0.0211741	0.0295573
02338_Phosphate-binding_protein_PstS	0.0211741	0.0295573
02568_Iron-sulfur_cluster_carrier_protein	0.0210609	0.0295539
04732_hypothetical_protein	0.0210609	0.0295539
00291_Putative_aminopeptidase_YsdC	0.0210605	0.0364892
01316_Mechanosensitive_ion_channel	0.0210537	0.0198439
01356_PAS_domain_S-box_protein	0.0210537	0.0198439
02057_Ribosomal_RNA_large_subunit_methyltransferase_H	0.0210537	0.0198439
04070_Flavodoxin-like_fold;NADPH-dependent_FMN_reductase	0.0210537	0.0198439
01231_hypothetical_protein	0.0210119	0.0420239
01323_Bacterial_regulatory_proteins;_tetR_family	0.0210119	0.0420239
03696_hypothetical_protein	0.0209067	0.0418134
03928_Flagellin_FlaB3	0.0209067	0.0418134
00574_Ribosomal_RNA_large_subunit_methyltransferase_I	0.0208965	0.0417929
01108_Protein_of_unknown_function_(DUF2950)	0.0208889	0.0157068
01930_Carboxymuconolactone_decarboxylase_family	0.0208068	0.00969984
03184_Cytochrome_b5-like_Heme/Steroid_binding_domain	0.0208068	0.00969984
01814_Sulfatase-modifying_factor_enzyme_1;Caspase_domain	0.0207628	0.0255213
04213_Dihydrolipoyllysine-residue_succinyltransferase_component_of_2-oxoglutarate_dehydrogenase_complex	0.0206802	0.023922
04588_outer_membrane_assembly_lipoprotein_YfiO	0.0206802	0.023922
01724_Probable_UTP--glucose-1-phosphate_uridylyltransferase_YngB	0.0206424	0.0154732
00898_Sensor_kinase_CckA	0.0205944	0.0181462
01579_50S_ribosomal_protein_L9	0.0205944	0.0181462
00141_Putative_acyl-CoA_synthetase_YngI	0.0205669	0.0305459
00331_Uncharacterized_transporter_sll1263	0.0205669	0.0305459
01190_RNA_polymerase_sigma_factor_RpoD	0.0205669	0.0305459
01945_Trifunctional_nucleotide_phosphoesterase_protein_YfkN	0.0205669	0.0305459
02181_Inter-alpha-trypsin_inhibitor_heavy_chain_H3	0.0205158	0.0161948
01804_PAS_domain_S-box_protein	0.0204025	0.0177
02439_hypothetical_protein	0.0204025	0.0177
04459_Glycine--tRNA_ligase_alpha_subunit	0.0204025	0.0177
04495_Inositol-1-monophosphatase	0.0204025	0.0177
00236_FIST_N_domain;FIST_C_domain	0.0203954	0.0144722
01144_Outer_membrane_protein_assembly_factor_BamA	0.0203954	0.0144722
03669_Phosphoribosylformylglycinamidine_synthase_subunit_PurL	0.0203954	0.0144722
03771_Histidine_kinase-;_DNA_gyrase_B-;_and_HSP90-like_ATPase;His_Kinase_A_(phospho-acceptor)_domain	0.0202381	0.0171547
02346_Linearmycin_resistance_ATP-binding_protein_LnrL	0.020231	0.0144584
00896_Cysteine-rich_domain	0.0202035	0.0177464
04064_Cell_shape-determining_protein_MreB	0.020156	0.0225846
00936_Pyruvate_kinase	0.0201524	0.0172148
02233_STAS-like_domain_of_unknown_function_(DUF4325)	0.0201106	0.0320291
04752_hypothetical_protein	0.0200738	0.0295978
00935_Glycogen_phosphorylase	0.0200734	0.0257504
02400_Polysulphide_reductase;_NrfD	0.019909	0.01407	dsrP
00876_CBS_domain	0.0198268	0.013809
01427_ACT_domain;ACT_domain	0.0198268	0.013809
04722_putative_PEP-CTERM_system_histidine_kinase	0.0198268	0.013809
01056_Peptidase_family_M48;Tetratricopeptide_repeat;Tetratricopeptide_repeat;Tetratricopeptide_repeat	0.0196931	0.0270015
04137_Probable_membrane_transporter_protein_YjnA	0.0195798	0.0228375
00763_NAD-dependent_protein_deacylase_1	0.0195287	0.0269884
00643_Long-chain-fatty-acid--CoA_ligase	0.0195038	0.0322259
00914_Hexapeptide_repeat_including_loop	0.0195038	0.0322259
03776_Putative_restriction_endonuclease	0.0195038	0.0322259
02320_Vegetative_protein_296	0.0194216	0.032256
02680_hypothetical_protein	0.0194216	0.032256
02263_dephospho-CoA_kinase	0.0194154	0.0145285
03061_Cytochrome_b/b6/petB;Cytochrome_b(N-terminal)/b6/petB;Domain_of_unknown_function_(DUF4405)	0.0194154	0.0145285
03693_Regulatory_protein_AtoC	0.0194154	0.0145285
02962_Sensor_kinase_CckA	0.0194083	0.022809
03315_DNA_polymerase_IV	0.0194083	0.022809
02016_Peptide_methionine_sulfoxide_reductase_MsrA/MsrB	0.019295	0.014023	msrA
02907_ATP_synthase_B/B'_CF(0)	0.019295	0.014023
00185_Probable_aspartate/prephenate_aminotransferase	0.019251	0.022391
00385_Cobyrinate_a;c-diamide_synthase	0.019251	0.022391
00758_Peptidoglycan-associated_lipoprotein	0.0192093	0.0242519
00636_Diacylglycerol_kinase	0.0191818	0.0224854
01337_AhpC/TSA_family;Redoxin	0.0191818	0.0224854
02926_Cysteine-rich_domain	0.0191818	0.0224854
04630_Ribonuclease_VapC23	0.0191818	0.0224854
02026_Cold_shock-like_protein_CspLA	0.019096	0.0228646
04580_Epoxyqueuosine_reductase_QueH	0.019096	0.0228646
03768_Sulfite_exporter_TauE/SafE	0.0190863	0.0225491
00316_Phage_Tail_Collar_Domain	0.0190174	0.0139623
00494_PAS_domain_S-box_protein	0.0190174	0.0139623
02650_Bifunctional_protein_GlmU	0.0190174	0.0139623
03980_Polyketide_cyclase_/_dehydrase_and_lipid_transport	0.0190174	0.0139623
04634_PAS_domain_S-box_protein	0.0190174	0.0139623
00077_Lipopolysaccharide_assembly_protein_A_domain	0.0190103	0.0324186
00201_hypothetical_protein	0.0190103	0.0324186
01593_NADH-quinone_oxidoreductase_subunit_C_2	0.0190103	0.0324186
01611_Mycolic_acid_cyclopropane_synthetase;Methyltransferase_domain;Methyltransferase_domain;Methyltransferase_domain;Methyltransferase_domain;Methyltransferase_small_domain;Ribosomal_protein_L11_methyltransferase_(PrmA)	0.0190103	0.0324186
02035_Fimbrial_assembly_protein_PilQ	0.0190103	0.0324186
03584_Alanine_dehydrogenase	0.0190103	0.0324186
03715_hypothetical_protein	0.0190103	0.0324186
03956_Xanthan_biosynthesis_protein_XanB	0.0190103	0.0324186
01985_2-isopropylmalate_synthase	0.0189734	0.0298013
03889_Inosine-5'-monophosphate_dehydrogenase	0.0189734	0.0298013
02401_Hdr-like_menaquinol_oxidoreductase_iron-sulfur_subunit_1	0.0188873	0.0141227	dsrO
00348_type_VI_secretion_system_lysozyme-like_protein	0.0187264	0.0132748
01196_Glutamate-pyruvate_aminotransferase_AlaC	0.0186882	0.0168921
02917_Protein_of_unknown_function_(DUF1015)	0.018606	0.0114998
03292_hypothetical_protein	0.018606	0.0114998
01435_PAS_domain_S-box_protein	0.0185927	0.0249763
02712_CBS_domain;MgtE_intracellular_N_domain;PRC-barrel_domain	0.0185927	0.0249763
03897_RNA_polymerase_sigma-B_factor	0.0185927	0.0249763
00339_Methyltransferase_domain;Methyltransferase_domain;Methyltransferase_domain;Methyltransferase_domain;Trm112p-like_protein	0.0185238	0.0113726
03167_Putative_F0F1-ATPase_subunit_Ca2+/Mg2+_transporter	0.018507	0.0269967
00576_hypothetical_protein	0.0184488	0.0247136
00917_ATP-binding_protein_Uup	0.0184416	0.0166317
01698_Putative_ribonuclease-like_protein_YfkH	0.0184416	0.0166317
04305_hypothetical_protein	0.0184416	0.0166317
00498_Elongation_factor_G_2	0.0184283	0.0249524
01730_Divergent_InlB_B-repeat_domain;PKD_domain	0.0184283	0.0249524
03173_Glutaryl-CoA_dehydrogenase	0.0184283	0.0249524
03507_Pyridine_nucleotide-disulphide_oxidoreductase;Pyridine_nucleotide-disulphide_oxidoreductase;Rubredoxin_NAD+_reductase_C-terminal_domain	0.0183662	0.0311416
03567_hypothetical_protein	0.0183662	0.0311416
03933_Acetoin:2;6-dichlorophenolindophenol_oxidoreductase_subunit_beta	0.0183662	0.0311416
00392_Argininosuccinate_lyase	0.0183151	0.013022
00430_Inner_membrane_protein_YbhL	0.0183151	0.013022
02732_Peptidoglycan_D;D-transpeptidase_FtsI	0.0183151	0.013022
03300_Sarcosine_oxidase_subunit_alpha	0.0182844	0.0365688
04533_Holo-[acyl-carrier-protein]_synthase	0.0182844	0.0365688
00164_hypothetical_protein	0.0182018	0.0186836
01007_Fumarate_reductase_(CoM/CoB)_subunit_A	0.0182018	0.0186836
03459_GAF_domain;GAF_domain;GAF_domain;Stage_II_sporulation_protein_E_(SpoIIE)	0.0182018	0.0186836
03529_DUF35_OB-fold_domain;_acyl-CoA-associated	0.0182018	0.0186836
03533_3-hydroxypropionyl-coenzyme_A_dehydratase	0.0182018	0.0186836
03935_conserved_hypothetical_protein	0.0182018	0.0186836
01322_Long-chain-fatty-acid--CoA_ligase	0.0181947	0.0139115
03071_Signal_transduction_histidine-protein_kinase_AtoS	0.0181947	0.0139115
03338_Phosphotransferase_enzyme_family;Ecdysteroid_kinase	0.0181947	0.0139115
03504_DNA-K_related_protein_;Hsp70_protein;MreB/Mbl_protein	0.0181947	0.0139115
00926_2;3-dehydroadipyl-CoA_hydratase	0.0180374	0.0181413
01379_Universal_stress_protein_family	0.0180374	0.0181413
01647_hypothetical_protein	0.0180374	0.0181413
02750_Apolipoprotein_N-acyltransferase	0.0180374	0.0181413
03335_Wide_host_range_VirA_protein	0.0180374	0.0181413
04113_Benzoate--CoA_ligase	0.0180374	0.0181413
04134_DNA-binding_transcriptional_regulator_NtrC	0.0180374	0.0181413
00229_NADH_oxidase	0.0180303	0.0138624
01690_Lactose_transport_system_permease_protein_LacF	0.0180303	0.0138624
03212_50S_ribosomal_protein_L16	0.0180303	0.0138624
03665_Putative_aminopeptidase_YsdC	0.0180303	0.0138624
03868_Intermembrane_phospholipid_transport_system_ATP-binding_protein_MlaF	0.0180303	0.0138624
04254_Nodulation_protein_NolG	0.0180303	0.0138624
04444_NADH-quinone_oxidoreductase_subunit_F	0.0180303	0.0138624
04358_Pyrophosphate--fructose_6-phosphate_1-phosphotransferase_subunit_beta_2	0.0179552	0.0233324
00158_DNA_mismatch_repair_protein_MutS	0.0179099	0.0329509
01645_DNA-binding_transcriptional_activator_HyfR	0.0179099	0.0329509
03431_Probable_phosphoenolpyruvate_synthase	0.0179099	0.0329509
01285_FAD_dependent_oxidoreductase;FAD_binding_domain;4Fe-4S_binding_domain;4Fe-4S_dicluster_domain;4Fe-4S_double_cluster_binding_domain;4Fe-4S_dicluster_domain;4Fe-4S_binding_domain;4Fe-4S_dicluster_domain;4Fe-4S_dicluster_domain;4Fe-4S_dicluster_domain;NAD(P)-binding_Rossmann-like_domain;Pyridine_nucleotide-disulphide_oxidoreductase	0.0179037	0.0169384
00444_4Fe-4S_dicluster_domain;4Fe-4S_dicluster_domain;4Fe-4S_dicluster_domain	0.017873	0.0301643
00558_Lipopolysaccharide-assembly	0.017873	0.0301643
00699_Cytidylate_kinase-like_family	0.017873	0.0301643
01304_four_helix_bundle_protein	0.017873	0.0301643
02003_Efflux_pump_periplasmic_linker_BepD	0.017873	0.0301643
02384_efflux_transporter;_RND_family;_MFP_subunit	0.017873	0.0301643
04430_Benzoate--CoA_ligase	0.017873	0.0301643
04615_Fumarate_hydratase_class_I;_anaerobic	0.017873	0.0301643
00918_selenobiotic_family_peptide_radical_SAM_maturase;radical_SAM_additional_4Fe4S-binding_SPASM_domain	0.0178313	0.02386
04071_HDIG_domain	0.0178313	0.02386
01678_NADP-dependent_malic_enzyme	0.0178215	0.0168478
03936_lipoyl(octanoyl)_transferase;lipoyl_synthase	0.0178215	0.0168478
01365_Binding-protein-dependent_transport_system_inner_membrane_component;Substrate_binding_domain_of_ABC-type_glycine_betaine_transport_system	0.0177905	0.0183614
01855_hypothetical_protein	0.0177011	0.0151709
03620_Hydroxylamine_reductase	0.0176737	0.0254082
03548_hypothetical_protein	0.0176189	0.0152218
03585_hypothetical_protein	0.0176056	0.0352113
03597_CTP_synthase	0.0176056	0.0352113
01044_hypothetical_protein	0.0175439	0.0177163
00113_Probable_trehalose_monomycolate_exporter_MmpL3	0.0175403	0.0131493
03081_Alkylmercury_lyase	0.0175021	0.0224454
04481_PAS_domain_S-box_protein	0.0174924	0.0229833
03089_Beta-lactamase_enzyme_family;D-alanyl-D-alanine_carboxypeptidase	0.0174617	0.0246269
00455_Uncharacterised_ArCR;_COG2043	0.0173791	0.0211942
01371_CBS_domain;Voltage_gated_chloride_channel	0.0173791	0.0211942
01474_Probable_acetolactate_synthase_small_subunit	0.0173791	0.0211942
02072_NAD(P)H-quinone_oxidoreductase_subunit_3	0.0173449	0.0177198
01959_Ribonuclease_VapC32	0.0173413	0.0175995
03698_PPIC-type_PPIASE_domain;PPIC-type_PPIASE_domain;PPIC-type_PPIASE_domain	0.0172969	0.0147776
04636_Long-chain_specific_acyl-CoA_dehydrogenase;_mitochondrial	0.0172659	0.0316656
01428_Tropinesterase	0.0172147	0.0117368
01936_MlaC_protein	0.0172147	0.0117368
02786_hypothetical_protein	0.0172147	0.0117368
02807_D-3-phosphoglycerate_dehydrogenase	0.0172147	0.0117368
03829_Oxygen_regulatory_protein_NreC	0.0172147	0.0117368
04021_Transcription-repair-coupling_factor	0.0172147	0.0117368
01712_hypothetical_protein	0.0172076	0.0198802
02652_UDP-N-acetyl-D-mannosamine_dehydrogenase	0.0172076	0.0198802
02906_ATP_synthase_subunit_b	0.0172076	0.0198802
03500_Maltooligosyl_trehalose_synthase	0.0172076	0.0198802
01208_Cytochrome_bd_ubiquinol_oxidase_subunit_2	0.0171015	0.019532	cydB
03929_Flagellin	0.0171015	0.019532
03965_sn-glycerol-3-phosphate_import_ATP-binding_protein_UgpC	0.0171015	0.019532
03999_hypothetical_protein	0.0171015	0.019532
00178_hypothetical_protein	0.0170943	0.0141457
01826_hypothetical_protein	0.0170503	0.0206656
03552_PAS_domain_S-box_protein	0.0170503	0.0206656
04005_2-oxoglutarate_synthase_subunit_KorB	0.0170503	0.0206656
04272_PilZ_domain;Flagellar_protein_YcgR	0.0170503	0.0206656
01669_Short-chain_specific_acyl-CoA_dehydrogenase;_mitochondrial	0.0170157	0.00586375
03953_Succinate--CoA_ligase_[ADP-forming]_subunit_beta	0.0170157	0.00586375
04093_RNA_polymerase-binding_transcription_factor_DksA	0.0170086	0.0237756
00853_Benzoyl-CoA_reductase_subunit_C	0.0169371	0.0190012
02078_NAD(P)H-quinone_oxidoreductase_subunit_6;_chloroplastic	0.0169371	0.0190012
00578_Metallo-beta-lactamase_superfamily;Beta-lactamase_superfamily_domain	0.0169299	0.0140803
02641_hypothetical_protein	0.0169299	0.0140803
03482_Lipid_A_1-phosphatase	0.0169299	0.0140803
04265_Putative_Fe-S_cluster;Bacterial_regulatory_proteins;_luxR_family	0.0168549	0.0240021
00542_Flagellar_hook_capping_protein_-_N-terminal_region;FlgD_Ig-like_domain	0.0168095	0.0336191
01037_Asparagine_synthetase_[glutamine-hydrolyzing]_1	0.0168095	0.0336191
01620_hypothetical_protein	0.0168095	0.0336191
02006_hypothetical_protein	0.0168095	0.0336191
02285_TIGR00374_family_protein	0.0168095	0.0336191
02457_Nod_factor_export_ATP-binding_protein_I	0.0168095	0.0336191
03327_Polysaccharide_biosynthesis/export_protein;SLBB_domain	0.0168095	0.0336191
03847_PAS_domain_S-box_protein	0.0168095	0.0336191
04206_Golgi_phosphoprotein_3_(GPP34)	0.0168095	0.0336191
04448_hypothetical_protein	0.0168095	0.0336191
03164_radical_SAM-linked_protein;radical_SAM_family_uncharacterized_protein	0.0167723	0.0255128
01034_Ribosomal_protein_L11_methyltransferase	0.0166901	0.0185075
04571_Response_regulator_protein_PilR	0.016639	0.0192778
00813_hypothetical_protein	0.0166008	0.0144724
03675_50S_ribosomal_protein_L20	0.0164875	0.0190454
01960_Antitoxin_VapB32	0.0164053	0.014462
03390_Regulatory_protein_AtoC	0.016392	0.0210319
03938_Dihydrolipoyllysine-residue_acetyltransferase_component_of_acetoin_cleaving_system	0.016392	0.0210319
02495_Uncharacterized_sugar_transferase_EpsL	0.0163613	0.0247165
02101_Outer_membrane_lipoprotein_LolB	0.0163231	0.0143442
03022_Acetate--CoA_ligase_[ADP-forming]	0.0163231	0.0143442
01228_Protein_of_unknown_function_(DUF1295);Isoprenylcysteine_carboxyl_methyltransferase_(ICMT)_family_;Phospholipid_methyltransferase	0.0162276	0.0209806
01161_hypothetical_protein	0.0161655	0.0323311
01400_Carboxysome_shell_protein_CcmP	0.0161655	0.0323311
01838_HAMP_domain;Histidine_kinase-;_DNA_gyrase_B-;_and_HSP90-like_ATPase;His_Kinase_A_(phospho-acceptor)_domain	0.0161655	0.0323311
03152_hypothetical_protein	0.0161655	0.0323311
03783_YacP-like_NYN_domain	0.0161655	0.0323311
00708_O-Antigen_ligase	0.0161144	0.0107526
00989_Siroheme_decarboxylase	0.0161144	0.0107526
01558_hypothetical_protein	0.0161144	0.0107526
02500_Polysaccharide_biosynthesis_protein;Polysaccharide_biosynthesis_protein;Polysaccharide_biosynthesis_C-terminal_domain	0.0161144	0.0107526
02668_4Fe-4S_dicluster_domain;4Fe-4S_dicluster_domain;4Fe-4S_dicluster_domain	0.0161144	0.0107526
02690_hypothetical_protein	0.0161144	0.0107526
02885_Succinate_dehydrogenase_iron-sulfur_subunit	0.0161144	0.0107526
03503_Hsp70_protein;MreB/Mbl_protein	0.0161144	0.0107526
04528_CoB--CoM_heterodisulfide_reductase_iron-sulfur_subunit_A_2	0.0161144	0.0107526
02735_Transcriptional_regulator_MraZ	0.0161072	0.0186344
01393_sulfur_relay_protein;_TusE/DsrC/DsvC_family	0.0160011	0.0205817
01818_Response_regulator_receiver_domain	0.0160011	0.0205817
02418_Acetyl-CoA_hydrolase/transferase_N-terminal_domain;Acetyl-CoA_hydrolase/transferase_C-terminal_domain;Acetyltransferase_(GNAT)_family;Acetyltransferase_(GNAT)_domain;FR47-like_protein	0.0160011	0.0205817
02649_Endolytic_murein_transglycosylase	0.0160011	0.0205817
02961_HDOD_domain	0.0160011	0.0205817
00211_Ubiquinone/menaquinone_biosynthesis_C-methyltransferase_UbiE	0.015994	0.0147092
00377_Lipopolysaccharide_export_system_permease_LptF/LptG	0.015994	0.0147092
00548_Phenylacetate-coenzyme_A_ligase	0.015994	0.0147092
01069_Phosphate-binding_protein_PstS	0.015994	0.0147092
01896_Protein-L-isoaspartate_O-methyltransferase_1	0.015994	0.0147092
01897_hypothetical_protein	0.015994	0.0147092
02191_Long-chain-fatty-acid--CoA_ligase	0.015994	0.0147092
02298_MlaA_lipoprotein	0.015994	0.0147092
02574_7;8-dihydropterin-6-methyl-4-(beta-D-ribofuranosyl)-aminobenzene-5'-phosphate_synthase	0.015994	0.0147092
03765_Transcriptional_regulatory_protein_ZraR	0.015994	0.0147092
04036_F420-non-reducing_hydrogenase_vhc_iron-sulfur_subunit_D	0.015994	0.0147092
04161_hypothetical_protein	0.015994	0.0147092
00062_Ribonuclease_E	0.01595	0.0201109
00825_hypothetical_protein	0.01595	0.0201109
02663_Sulfhydrogenase_1_subunit_beta	0.01595	0.0201109
03199_Phosphoglucomutase	0.01595	0.0201109
00310_Protein_of_unknown_function_(DUF2892)	0.0159082	0.0238405
00934_Fructose-bisphosphate_aldolase	0.0158367	0.0200667
02640_hypothetical_protein	0.0158367	0.0200667
03240_UDP-glucose_6-dehydrogenase	0.0158367	0.0200667
04619_hypothetical_protein	0.0158367	0.0200667
00007_hypothetical_protein	0.0158296	0.0146298
00733_Cytochrome_c_biogenesis_protein_CcsA	0.0158296	0.0146298
00842_Undecaprenyl-diphosphatase_2	0.0158296	0.0146298
01413_Uncharacterized_RNA_pseudouridine_synthase_slr1592	0.0158296	0.0146298
01865_PAS_domain_S-box_protein	0.0158296	0.0146298
02177_hypothetical_protein	0.0158296	0.0146298
02363_PAS_domain_S-box_protein	0.0158296	0.0146298
02670_Putative_restriction_endonuclease	0.0158296	0.0146298
02737_ATP-dependent_RecD-like_DNA_helicase	0.0158296	0.0146298
02752_Putative_ammonium_transporter_MTH_663	0.0158296	0.0146298
02849_2-dehydropantoate_2-reductase	0.0158296	0.0146298
03461_Uncharacterized_oxidoreductase_C30D10.05c	0.0158296	0.0146298
04024_hypothetical_protein	0.0158296	0.0146298
04202_PAS_domain_S-box_protein	0.0158296	0.0146298
00727_Succinyl-CoA--L-malate_CoA-transferase_alpha_subunit	0.0156723	0.0313447
01177_Sensor_protein_SrrB	0.0156723	0.0313447
01193_1-(5-phosphoribosyl)-5-[(5-phosphoribosylamino)methylideneamino]_imidazole-4-carboxamide_isomerase	0.0156723	0.0313447
01654_Bifunctional_adenosylcobalamin_biosynthesis_protein_CobP	0.0156723	0.0313447
01933_Uncharacterized_ABC_transporter_ATP-binding_protein_YlmA	0.0156723	0.0313447
03201_Tyrosine-protein_phosphatase_YwqE	0.0156723	0.0313447
03556_SagB-type_dehydrogenase_domain	0.0156723	0.0313447
03580_PAS_domain_S-box_protein	0.0156723	0.0313447
04267_Calcium-transporting_ATPase_1	0.0156723	0.0313447
04342_Probable_GMP_synthase_[glutamine-hydrolyzing]	0.0156723	0.0313447
04304_radical_SAM_additional_4Fe4S-binding_SPASM_domain	0.015672	0.0258112
00728_Protein_of_unknown_function_(DUF3096)	0.0155898	0.0189103
02976_Probable_acyl-CoA_dehydrogenase_YngJ	0.0155076	0.0141127
03774_Citrate_(Re)-synthase	0.0155076	0.0141127
04222_Putative_peptidoglycan_binding_domain;Putative_peptidoglycan_binding_domain;L;D-transpeptidase_catalytic_domain	0.0155076	0.0141127
00102_PIN_domain	0.0155004	0.0140865
01075_hypothetical_protein	0.0155004	0.0140865
01934_Quinone_oxidoreductase_PIG3	0.0154254	0.0138177
01446_Transcription_antitermination_protein_NusB	0.0154182	0.0141242
02529_Signal_transduction_histidine-protein_kinase_AtoS	0.0154182	0.0141242
00874_Transglycosylase_SLT_domain	0.0154049	0.0308099
00204_CBS_domain	0.0152917	0.0191346
04367_Ferredoxin_thioredoxin_reductase_catalytic_beta_chain	0.0152917	0.0191346
00442_2Fe-2S_iron-sulfur_cluster_binding_domain;4Fe-4S_dicluster_domain;4Fe-4S_dicluster_domain;Dihydroprymidine_dehydrogenase_domain_II;_4Fe-4S_cluster;4Fe-4S_dicluster_domain;4Fe-4S_dicluster_domain	0.015261	0.0250002
01295_Type_II_secretion_system_protein_E	0.015261	0.0250002
02539_Probable_transcriptional_regulatory_protein_Sfum_0996	0.015261	0.0250002
04403_DDE_superfamily_endonuclease;Homeodomain-like_domain;Helix-turn-helix_domain;Winged_helix-turn_helix;Homeodomain-like_domain;Putative_ATPase_subunit_of_terminase_(gpP-like)	0.015261	0.0250002
03890_GMP_synthase_[glutamine-hydrolyzing]	0.0152192	0.0239841
00064_Lipoprotein_signal_peptidase	0.0151784	0.0203857
01695_hypothetical_protein	0.0151784	0.0203857
02540_Crossover_junction_endodeoxyribonuclease_RuvC	0.0151784	0.0203857
02725_Cell_division_protein_FtsQ;POTRA_domain;_FtsQ-type	0.0151784	0.0203857
03604_hypothetical_protein	0.0151784	0.0203857
04649_Acyl-CoA_dehydrogenase	0.0151273	0.0190656
01118_Ketoisovalerate_oxidoreductase_subunit_VorA	0.015014	0.0101573
01453_Hopanoid_C-3_methylase	0.015014	0.0101573
02073_NADH-quinone_oxidoreductase_subunit_B_2	0.015014	0.0101573
02347_Cobalt-precorrin-2_C(20)-methyltransferase	0.015014	0.0101573
03313_Formamidopyrimidine-DNA_glycosylase	0.015014	0.0101573
03465_hypothetical_protein	0.015014	0.0101573
03764_hypothetical_protein	0.015014	0.0101573
04247_PrkA_AAA_domain;PrkA_serine_protein_kinase_C-terminal_domain	0.015014	0.0101573
04384_Putative_uncharacterized_transporter_YgaY	0.015014	0.0101573
04592_Transcriptional_regulatory_protein_DegU	0.015014	0.0101573
00875_Probable_deacetylase_AF_0130	0.0150069	0.0175767
01135_2-C-methyl-D-erythritol_4-phosphate_cytidylyltransferase	0.0150069	0.0175767
02953_HDIG_domain	0.0150069	0.0175767
04114_Octanoyltransferase	0.0150069	0.0175767
04458_Ribose-5-phosphate_isomerase_B	0.0150069	0.0175767
02286_Methylmalonyl-CoA_epimerase	0.0149794	0.0203579
02284_Dolichyl-phosphate-mannose-protein_mannosyltransferase__;Dolichyl-phosphate-mannose-protein_mannosyltransferase	0.0148936	0.0155661
00368_Amidohydrolase_family	0.0148496	0.0197869
00667_Aspartate-semialdehyde_dehydrogenase	0.0148496	0.0197869
01595_NADH-quinone_oxidoreductase_subunit_H_1	0.0148496	0.0197869
02622_V-type_ATP_synthase_subunit_D	0.0148496	0.0197869
02713_hypothetical_protein	0.0148496	0.0197869
02958_hypothetical_protein	0.0148496	0.0197869
02973_Outer_membrane_efflux_protein	0.0148496	0.0197869
02987_Carboxymuconolactone_decarboxylase_family	0.0148496	0.0197869
03808_Probable_glycine_dehydrogenase_(decarboxylating)_subunit_1	0.0148496	0.0197869
01573_CHASE3_domain;HAMP_domain;Histidine_kinase	0.014815	0.0100972
00162_ATP-dependent_lipid_A-core_flippase	0.0146849	0.0171282
00545_hypothetical_protein	0.0146849	0.0171282
01234_6-phosphogluconolactonase	0.0146506	0.0197539
01440_3-hydroxybutyryl-CoA_dehydrogenase	0.0146506	0.0197539
04432_Respiratory-chain_NADH_dehydrogenase_51_Kd_subunit;4Fe-4S_binding_domain;4Fe-4S_dicluster_domain;4Fe-4S_binding_domain;NADH-ubiquinone_oxidoreductase-F_iron-sulfur_binding_region;SLBB_domain	0.0146506	0.0197539
00443_8-methylmenaquinol:fumarate_reductase_membrane_anchor_subunit	0.0146027	0.0118067
03155_hypothetical_protein	0.0146027	0.0118067
00817_hypothetical_protein	0.0145716	0.026291
02309_2-hydroxyhexa-2;4-dienoate_hydratase	0.0145169	0.0128842
04460_Glycine--tRNA_ligase_beta_subunit	0.0145169	0.0128842
03977_(R;R)-butanediol_dehydrogenase	0.0144383	0.0167932
02499_Glycosyl_transferases_group_1;Glycosyl_transferases_group_1	0.0144037	0.00588589
02273_PEP-CTERM_protein-sorting_domain	0.014325	0.0146698
00174_Arginine--tRNA_ligase	0.0142393	0.0133106
01256_CBS_domain;Voltage_gated_chloride_channel	0.0142393	0.0133106
00941_hypothetical_protein	0.0141913	0.0173093
01186_Ribose-phosphate_pyrophosphokinase	0.0141913	0.0173093
01983_Thiol:disulfide_interchange_protein_DsbD_1	0.0141913	0.0173093
03982_Dihydromethanophenazine:CoB--CoM_heterodisulfide_reductase_subunit_D	0.0141913	0.0173093
04116_Multidrug_resistance_protein_MdtB	0.0141913	0.0173093
04193_Bifunctional_protein_FolD	0.0141913	0.0173093
04725_Pyruvate;_phosphate_dikinase	0.0141913	0.0173093
04060_tRNA_modification_GTPase_MnmE	0.0140781	0.0203297
01274_Fatty_acid_oxidation_complex_subunit_alpha	0.0140269	0.0172189
02790_Intermembrane_phospholipid_transport_system_ATP-binding_protein_MlaF	0.0140269	0.0172189
01541_Regulatory_protein_AtoC	0.0139923	0.00955611
01197_Selenocysteine-specific_elongation_factor	0.0139137	0.0100204
01594_NADH-quinone_oxidoreductase_subunit_D	0.0139137	0.0100204
02881_DNA-binding_protein_HU-beta	0.0139065	0.016743
01406_Glycerol_dehydratase_large_subunit	0.0138279	0.00938681
02559_hypothetical_protein	0.0138279	0.00938681
00237_Pyridinium-3;5-bisthiocarboxylic_acid_mononucleotide_nickel_insertion_protein	0.0137933	0.0166713
00362_Putative_arsenate_reductase	0.0137933	0.0166713
00614_Cupin_domain;Helix-turn-helix_domain;Cro/C1-type_HTH_DNA-binding_domain;Helix-turn-helix;Helix-turn-helix_domain	0.0137933	0.0166713
01635_Chemotaxis_protein_CheA	0.0137933	0.0166713
02342_hypothetical_protein	0.0137933	0.0166713
02498_GDP-mannose_4;6-dehydratase	0.0137933	0.0166713
02765_Mitochondrial_metalloendopeptidase_OMA1	0.0137933	0.0166713
02789_Probable_ABC_transporter_permease_protein_RBE_1340	0.0137933	0.0166713
02933_LysE_type_translocator	0.0137933	0.0166713
03134_Cytochrome_bd_ubiquinol_oxidase_subunit_2	0.0137933	0.0166713
03377_Thiamine_biosynthesis_bifunctional_protein_ThiED	0.0137933	0.0166713
04659_hypothetical_protein	0.0137933	0.0166713
02830_Uroporphyrinogen_decarboxylase_(URO-D)	0.0137493	0.0197047
00959_PAS_domain_S-box_protein	0.0136978	0.0208396
02107_Protein_of_unknown_function_(DUF1003)	0.0136289	0.0165723
02136_diguanylate_cyclase_(GGDEF)_domain	0.0136289	0.0165723
02515_Ferric_uptake_regulator_family	0.0136289	0.0165723
02992_PAS_domain_S-box_protein	0.0136289	0.0165723
03096_Putative_transport_protein_jhp_0514	0.0136289	0.0165723
03213_50S_ribosomal_protein_L29	0.0136289	0.0165723
03531_Long-chain-fatty-acid--CoA_ligase_FadD13	0.0136289	0.0165723
03797_Fe-coproporphyrin_III_synthase	0.0136289	0.0165723
03860_hypothetical_protein	0.0136289	0.0165723
04095_hypothetical_protein	0.0136289	0.0165723
04610_hypothetical_protein	0.0136289	0.0165723
00335_Putative_GTPase_PYRAB02490	0.0134713	0.0269426
01604_Fumarate_reductase_flavoprotein_subunit	0.0133379	0.0158661
00121_Acyl-CoA_thioesterase_2	0.0133069	0.0160589
03128_Cell_shape-determining_protein_MreB	0.0133069	0.0160589
02501_hypothetical_protein	0.0132997	0.0143335
00187_Hydantoinase/oxoprolinase;Hydantoinase/oxoprolinase_N-terminal_region	0.0132247	0.015785
02024_hypothetical_protein	0.0132247	0.015785
02484_AsmA-like_C-terminal_region;TamB;_inner_membrane_protein_subunit_of_TAM_complex	0.0132247	0.015785
00381_hypothetical_protein	0.0132175	0.0143537
01224_ECF_RNA_polymerase_sigma_factor_SigW	0.0132175	0.0143537
01411_Sensor_histidine_kinase_ResE	0.0132175	0.0143537
03460_Putative_restriction_endonuclease	0.0132175	0.0143537
01251_hypothetical_protein	0.0132042	0.0264085
00800_hypothetical_protein	0.0131425	0.0197644
03391_Homeodomain-like_domain;IclR_helix-turn-helix_domain	0.0131425	0.0197644
04547_hypothetical_protein	0.013091	0.0155813
00602_Putative_septum_site-determining_protein_MinD	0.0130603	0.0261206
00886_Sensor_histidine_kinase_TodS	0.0130603	0.0261206
03247_hypothetical_protein	0.0130603	0.0261206
04392_Putative_Fe-S_cluster	0.0130603	0.0261206
04618_PAS_domain_S-box_protein	0.0130603	0.0261206
00075_phosphodiesterase;_MJ0936_family	0.0130052	0.0167914
00764_LysM_domain;Transglycosylase_SLT_domain	0.0130052	0.0167914
00671_CDP-diacylglycerol--serine_O-phosphatidyltransferase	0.0129777	0.0205111
00711_hypothetical_protein	0.0129777	0.0205111
00883_Phosphoglycolate_phosphatase	0.0129777	0.0205111
01187_C4-type_zinc_ribbon_domain	0.0129777	0.0205111
01519_Pyruvate_phosphate_dikinase;_AMP/ATP-binding_domain	0.0129777	0.0205111
01862_Transposase_IS200_like	0.0129777	0.0205111
02800_RNA_polymerase-binding_transcription_factor_CarD	0.0129777	0.0205111
03264_Uncharacterized_zinc_protease_SCO5738	0.0129777	0.0205111
04074_Mitochondrial_biogenesis_AIM24	0.0129777	0.0205111
04311_Amidohydrolase;TatD_related_DNase	0.0129777	0.0205111
04314_GAF_domain;GAF_domain;GAF_domain;Histidine_kinase-;_DNA_gyrase_B-;_and_HSP90-like_ATPase;Response_regulator_receiver_domain	0.0129777	0.0205111
04417_Major_Facilitator_Superfamily;Sugar_(and_other)_transporter	0.0129777	0.0205111
04739_hypothetical_protein	0.0129777	0.0205111
00369_Chorismate_dehydratase	0.0129266	0.0154653
00661_Putative_acyl-CoA_synthetase_YngI	0.0129266	0.0154653
00781_hypothetical_protein	0.0129266	0.0154653
02290_Hemerythrin_HHE_cation_binding_domain	0.0129266	0.0154653
03796_Acetate--CoA_ligase_[ADP-forming]_I	0.0129266	0.0154653
04544_Acetyltransferase_(GNAT)_family;Acetyltransferase_(GNAT)_domain	0.0128955	0.013745
00301_Protein_of_unknown_function_DUF116	0.0128133	0.0103602
00726_Succinyl-CoA--D-citramalate_CoA-transferase	0.0128133	0.0103602
01151_HDIG_domain	0.0128133	0.0103602
02183_Phenylacetate-coenzyme_A_ligase	0.0128133	0.0103602
02193_FmdE;_Molybdenum_formylmethanofuran_dehydrogenase_operon	0.0128133	0.0103602
02349_Cobalamin_import_system_permease_protein_BtuC	0.0128133	0.0103602
02550_PEP-utilising_enzyme;_mobile_domain;Pyruvate_phosphate_dikinase;_AMP/ATP-binding_domain	0.0128133	0.0103602
03230_30S_ribosomal_protein_S11	0.0128133	0.0103602
03512_Glutamate--tRNA_ligase	0.0128133	0.0103602
03644_PIN_domain	0.0128133	0.0103602
04312_Nus_factor_SuhB	0.0128133	0.0103602
04475_Winged_helix-turn-helix_DNA-binding;IclR_helix-turn-helix_domain;MarR_family;MarR_family	0.0128133	0.0103602
04706_Tetratricopeptide_repeat	0.0128133	0.0103602
00490_Zinc_import_ATP-binding_protein_ZnuC	0.0128062	0.016168
00646_Long-chain-fatty-acid--CoA_ligase	0.0128062	0.016168
01033_Isocitrate_dehydrogenase_[NADP]	0.0128062	0.016168
01425_Acid_sphingomyelinase-like_phosphodiesterase_3a	0.0128062	0.016168
01799_PAS_domain_S-box_protein	0.0128062	0.016168
02425_ROS/MUCR_transcriptional_regulator_protein	0.0128062	0.016168
02813_Asc-type_amino_acid_transporter_1	0.0128062	0.016168
03865_Chromosomal_replication_initiator_protein_DnaA	0.0128062	0.016168
04115_Lipoyl_synthase	0.0128062	0.016168
04158_Phosphotransferase_enzyme_family	0.0128062	0.016168
04605_hypothetical_protein	0.0128062	0.016168
00386_Cobyric_acid_synthase	0.0126489	0.0198675
00462_hypothetical_protein	0.0126489	0.0198675
00702_hypothetical_protein	0.0126489	0.0198675
00911_Aldehyde_dehydrogenase_family;Proline_dehydrogenase;Proline_utilization_A_N-terminal_domain	0.0126489	0.0198675
01195_Homoserine_dehydrogenase	0.0126489	0.0198675
01623_HTH-type_transcriptional_activator_CmpR	0.0126489	0.0198675
01682_Alpha-methylacyl-CoA_racemase	0.0126489	0.0198675
02357_hypothetical_protein	0.0126489	0.0198675
02362_Protein_of_unknown_function_(DUF2845)	0.0126489	0.0198675
02369_7;8-dihydropterin-6-methyl-4-(beta-D-ribofuranosyl)-aminobenzene-5'-phosphate_synthase	0.0126489	0.0198675
02433_hypothetical_protein	0.0126489	0.0198675
02606_CO_dehydrogenase/acetyl-CoA_synthase_delta_subunit	0.0126489	0.0198675
02796_hypothetical_protein	0.0126489	0.0198675
02924_Aldo/keto_reductase_family	0.0126489	0.0198675
04673_Inositol-3-phosphate_synthase_1	0.0126489	0.0198675
00553_Stage_0_sporulation_protein_YaaT	0.0126072	0.0252143
00668_3-isopropylmalate_dehydrogenase	0.0126072	0.0252143
01785_addiction_module_antidote_protein;_HigA_family	0.0126072	0.0252143
04735_tRNA_(guanine-N(1)-)-methyltransferase	0.0125974	0.018713
01658_Chaperone_protein_DnaJ	0.0124842	0.0156188
02099_hypothetical_protein	0.0124842	0.0156188
03959_Zn-finger_in_ubiquitin-hydrolases_and_other_protein	0.0124842	0.0156188
00469_Sulfide_dehydrogenase_subunit_beta	0.012402	0.00945982
04511_Dodecaprenyl-phosphate_galacturonate_synthase	0.012402	0.00945982
04513_Radical_SAM_superfamily;Sulfatase	0.012402	0.00945982
02039_Thioredoxin-like_[2Fe-2S]_ferredoxin	0.0123162	0.00947419
03586_ribosomal-protein-alanine_acetyltransferase	0.0122376	0.0152032
04554_hypothetical_protein	0.0122376	0.0152032
01366_Glycine_betaine/carnitine/choline_transport_ATP-binding_protein_OpuCA	0.012203	0.00932121
00585_Glutamyl-tRNA(Gln)_amidotransferase_subunit_A	0.0121208	0.00908691
01809_SH3_domain_protein	0.0121208	0.00908691
00500_Plants_and_Prokaryotes_Conserved_(PCC)_domain	0.0121039	0.0242077
02411_hypothetical_protein	0.0121039	0.0242077
03957_ATP-dependent_6-phosphofructokinase;_muscle_type	0.0121039	0.0242077
00250_Sporulation_kinase_A	0.0119906	0.0139867
00924_PAS_domain_S-box_protein	0.0119906	0.0139867
01117_Pyruvate_synthase_subunit_PorB	0.0119906	0.0139867
01273_Long-chain-fatty-acid--CoA_ligase	0.0119906	0.0139867
01580_Replicative_DNA_helicase	0.0119906	0.0139867
02058_Nitrogen_fixation_protein_NifU	0.0119906	0.0139867
02302_Glyoxylate_reductase	0.0119906	0.0139867
02454_Uncharacterized_ATP-binding_protein_MJ0823	0.0119906	0.0139867
02496_Glycosyl_transferases_group_1;Glycosyltransferase_Family_4;Glycosyl_transferases_group_1;Glycosyl_transferases_group_1;Glycosyl_transferase_4-like_domain	0.0119906	0.0139867
02662_Sulfhydrogenase_1_subunit_gamma	0.0119906	0.0139867
02785_Uncharacterized_MscS_family_protein_BU452	0.0119906	0.0139867
03014_A-adding_tRNA_nucleotidyltransferase	0.0119906	0.0139867
03883_Transcription_termination_factor_nusG	0.0119906	0.0139867
04029_Protease_Do-like_1;_chloroplastic	0.0119906	0.0139867
03800_Adenine_deaminase	0.0119084	0.0108854
00767_Aspartate_carbamoyltransferase	0.0119049	0.0148874
02572_GAF_domain;GAF_domain;GAF_domain	0.0118774	0.0209236
00049_Thioredoxin_reductase	0.0118262	0.0138399
00792_Flagellar_M-ring_protein	0.0118262	0.0138399
01258_Response_regulator_receiver_domain	0.0118262	0.0138399
01601_NADH-quinone_oxidoreductase_subunit_N	0.0118262	0.0138399
01659_hypothetical_protein	0.0118262	0.0138399
01684_Protein_of_unknown_function_(DUF2442)	0.0118262	0.0138399
02030_hypothetical_protein	0.0118262	0.0138399
02077_NADH-quinone_oxidoreductase_subunit_I_1	0.0118262	0.0138399
03723_Bifunctional_uridylyltransferase/uridylyl-removing_enzyme	0.0118262	0.0138399
03984_Protein_of_unknown_function_DUF116;Bacterial_lipoate_protein_ligase_C-terminus	0.0118262	0.0138399
04010_Signal-transduction_and_transcriptional-control_protein	0.0118262	0.0138399
04320_Histidinol-phosphate_aminotransferase	0.0118262	0.0138399
04445_NADH-quinone_oxidoreductase_subunit_G	0.0118262	0.0138399
00116_4-alpha-glucanotransferase	0.011713	0.0111331
01530_Anaphase-promoting_complex;_cyclosome;_subunit_3;Peptidase_family_M48;Tetratricopeptide_repeat;TPR_repeat;Tetratricopeptide_repeat;Tetratricopeptide_repeat;Tetratricopeptide_repeat;Tetratricopeptide_repeat;Tetratricopeptide_repeat;Tetratricopeptide_repeat;Tetratricopeptide_repeat;Tetratricopeptide_repeat	0.011713	0.0111331
02717_hypothetical_protein	0.011713	0.0111331
03955_hypothetical_protein	0.011713	0.0111331
01407_Propanediol_utilization_protein_PduB	0.0117058	0.0158796
03334_hypothetical_protein	0.0117058	0.0158796
03499_short_chain_dehydrogenase;Enoyl-(Acyl_carrier_protein)_reductase;KR_domain	0.0117058	0.0158796
00516_flagellar_hook-associated_protein_FlgK	0.0116272	0.00923661
01233_Ribose-5-phosphate_isomerase_A	0.0116272	0.00923661
01249_hypothetical_protein	0.0116272	0.00923661
01858_Xylose_isomerase-like_TIM_barrel	0.0116272	0.00923661
02900_Ribonuclease_Y	0.0116272	0.00923661
03937_Dihydrolipoyl_dehydrogenase	0.0116272	0.00923661
00752_Fic/DOC_family	0.0115486	0.0202694
04369_TIGR02757_family_protein	0.0115486	0.0202694
00171_putative_zinc_finger/helix-turn-helix_protein;_YgiT_family	0.0114971	0.0166057
00768_Dihydroorotase	0.0114149	0.0166113
00747_UvrABC_system_protein_A	0.0113838	0.0152893
02511_PIN_domain	0.0113838	0.0152893
01463_D-glycero-beta-D-manno-heptose-1;7-bisphosphate_7-phosphatase	0.0112981	0.00812567
00140_Isovaleryl-CoA_dehydrogenase;_mitochondrial	0.0112194	0.00863434
01449_Phosphoribosylamine--glycine_ligase	0.0112194	0.00863434
02877_ADP-ribosylglycohydrolase	0.0112159	0.00813436
01949_ABC-2_type_transporter;ABC-2_family_transporter_protein;ABC-2_family_transporter_protein	0.011099	0.0158496
02932_hypothetical_protein	0.011099	0.0158496
03057_prevent-host-death_family_protein	0.011099	0.0158496
01565_GDP-mannose_pyrophosphatase	0.0110168	0.0158527
04334_Fatty_acid_metabolism_regulator_protein	0.0110168	0.0158527
00417_ABC_transporter	0.0110035	0.022007
01252_hypothetical_protein	0.0110035	0.022007
02880_GTP_pyrophosphokinase	0.0110035	0.022007
04457_DnaJ_domain;SmpA_/_OmlA_family	0.0110035	0.022007
00163_Glycosyl_transferase_family_2;Glycosyltransferase_like_family_2;Glycosyltransferase_like_family_2	0.0108903	0.0125764
01775_Polysulphide_reductase;_NrfD	0.0108903	0.0125764
02041_PEP-utilising_enzyme;_mobile_domain;Pyruvate_phosphate_dikinase;_AMP/ATP-binding_domain	0.0108903	0.0125764
02810_Complex_I_assembly_factor_ACAD9;_mitochondrial	0.0108903	0.0125764
01116_Lipopolysaccharide_core_heptosyltransferase_OpsX	0.0108045	0.0130769
02224_Methyltransferase_domain	0.0108045	0.0130769
03260_Bifunctional_oligoribonuclease_and_PAP_phosphatase_NrnA	0.0108045	0.0130769
00319_hypothetical_protein	0.010777	0.021554
00473_Helix-turn-helix;Helix-turn-helix_domain;Helix-turn-helix_domain	0.010777	0.021554
00505_Chalcone_isomerase-like	0.010777	0.021554
00510_Heavy-metal-associated_domain	0.010777	0.021554
00580_Putative_GTPase_PH0274	0.010777	0.021554
00765_Silicon_efflux_transporter_LSI2	0.010777	0.021554
00780_putative_4-hydroxybenzoate_polyprenyltransferase	0.010777	0.021554
00787_Anaphase-promoting_complex;_cyclosome;_subunit_3;Tetratricopeptide_repeat;Tetratricopeptide_repeat;Tetratricopeptide_repeat;Tetratricopeptide_repeat;Tetratricopeptide_repeat;Tetratricopeptide_repeat;Tetratricopeptide_repeat;Tetratricopeptide_repeat;Tetratricopeptide_repeat	0.010777	0.021554
01079_PAS_domain_S-box_protein	0.010777	0.021554
01329_hypothetical_protein	0.010777	0.021554
02180_RNA_polymerase_sigma-H_factor	0.010777	0.021554
02428_Cobalt-precorrin-8_methylmutase	0.010777	0.021554
02580_SNF2_Helicase_protein_;Helicase_conserved_C-terminal_domain;SNF2_family_N-terminal_domain	0.010777	0.021554
02864_CRISPR-associated_protein_Cas4	0.010777	0.021554
02887_UbiA_prenyltransferase_family	0.010777	0.021554
03193_hypothetical_protein	0.010777	0.021554
03405_Threonine-phosphate_decarboxylase	0.010777	0.021554
03530_Acetyl-CoA_acetyltransferase	0.010777	0.021554
04086_Probable_pyruvate-flavodoxin_oxidoreductase	0.010777	0.021554
04258_hypothetical_protein	0.010777	0.021554
00390_Ornithine_carbamoyltransferase	0.0107259	0.0123935
00772_hypothetical_protein	0.0107259	0.0123935
01655_Bifunctional_ligase/repressor_BirA	0.0107259	0.0123935
03107_Propionyl-CoA_carboxylase_alpha_chain	0.0107259	0.0123935
04292_Type_II_secretion_system_protein_B	0.0107259	0.0123935
00446_Pyruvate_synthase_subunit_PorA	0.0106126	0.0122573
01006_Cysteine--tRNA_ligase	0.0106126	0.0122573
01560_Propionyl-CoA:succinate_CoA_transferase	0.0106126	0.0122573
01686_Porphyrin_biosynthesis_protein_HemD	0.0106126	0.0122573
01806_CDP-archaeol_synthase;Calcineurin-like_phosphoesterase;Calcineurin-like_phosphoesterase_superfamily_domain	0.0106126	0.0122573
01856_Tim44-like_domain	0.0106126	0.0122573
02025_Cold_shock_protein_CspB	0.0106126	0.0122573
02297_Transposase_InsG_for_insertion_sequence_element_IS4	0.0106126	0.0122573
02545_L;D-transpeptidase_catalytic_domain	0.0106126	0.0122573
02620_Peptidyl-lysine_N-acetyltransferase_PatZ	0.0106126	0.0122573
03025_NUDIX_domain	0.0106126	0.0122573
03070_Sensor_histidine_kinase_ResE	0.0106126	0.0122573
03408_HTH-type_transcriptional_regulator_AlsR	0.0106126	0.0122573
03462_1;4-alpha-glucan_branching_enzyme_GlgB	0.0106126	0.0122573
03523_Modification_methylase_SinI	0.0106126	0.0122573
03900_hypothetical_protein	0.0106126	0.0122573
04294_hypothetical_protein	0.0106126	0.0122573
04306_hypothetical_protein	0.0106126	0.0122573
04442_Thermostable_carboxypeptidase_1	0.0106126	0.0122573
04624_Non-specific_lipid-transfer_protein	0.0106126	0.0122573
04705_Toxin_Res	0.0106126	0.0122573
00009_hypothetical_protein	0.0106055	0.0158937
00145_hypothetical_protein	0.0106055	0.0158937
00374_hypothetical_protein	0.0106055	0.0158937
00615_putative_addiction_module_component;_TIGR02574_family	0.0106055	0.0158937
00782_PAS_domain_S-box_protein	0.0106055	0.0158937
00797_MgtE_intracellular_N_domain	0.0106055	0.0158937
01035_RutC_family_protein_PH0854	0.0106055	0.0158937
01114_Transposase;Transposase_IS116/IS110/IS902_family	0.0106055	0.0158937
01136_Domain_of_unknown_function_(DUF374)	0.0106055	0.0158937
01227_Probable_S-adenosyl-L-methionine-binding_protein_PYRAB06630	0.0106055	0.0158937
01477_Putative_restriction_endonuclease	0.0106055	0.0158937
01539_hypothetical_protein	0.0106055	0.0158937
01661_Haem-binding_uptake;_Tiki_superfamily;_ChaN;PDZ_domain;PDZ_domain;PDZ_domain	0.0106055	0.0158937
01760_Beta-lactamase	0.0106055	0.0158937
01884_delta-60_repeat_domain	0.0106055	0.0158937
01928_Formate_dehydrogenase_2_subunit_alpha_(cytochrome_c-553)	0.0106055	0.0158937
01941_murein_biosynthesis_integral_membrane_protein_MurJ	0.0106055	0.0158937
02056_Putative_rRNA_methyltransferase_YqxC	0.0106055	0.0158937
02100_Mut7-C_RNAse_domain	0.0106055	0.0158937
02507_hypothetical_protein	0.0106055	0.0158937
02570_Iron_dependent_repressor;_N-terminal_DNA_binding_domain;Iron_dependent_repressor;_metal_binding_and_dimerisation_domain;IclR_helix-turn-helix_domain;MarR_family;MarR_family	0.0106055	0.0158937
02721_selenium_metabolism_protein_YedF	0.0106055	0.0158937
02747_N-carbamoylputrescine_amidase	0.0106055	0.0158937
03075_F420-non-reducing_hydrogenase_vhu_iron-sulfur_subunit_D	0.0106055	0.0158937
03116_Multidrug_resistance_protein_MdtA	0.0106055	0.0158937
03273_Aldo-keto_reductase_YhdN	0.0106055	0.0158937
03400_AAA_ATPase_domain;AAA_domain;_putative_AbiEii_toxin;_Type_IV_TA_system;AAA_domain;RecF/RecN/SMC_N_terminal_domain	0.0106055	0.0158937
03444_tRNA_methyltransferase_complex_GCD14_subunit;Protein-L-isoaspartate(D-aspartate)_O-methyltransferase_(PCMT)	0.0106055	0.0158937
03538_Glycosyl_hydrolases_family_18;NHL_repeat;SMP-30/Gluconolactonase/LRE-like_region	0.0106055	0.0158937
03561_Universal_stress_protein_family	0.0106055	0.0158937
03666_Cold_shock_protein_CspB	0.0106055	0.0158937
03852_Chorismate_synthase	0.0106055	0.0158937
04034_Tyrosine_recombinase_XerC	0.0106055	0.0158937
04156_PAS_domain_S-box_protein	0.0106055	0.0158937
04207_Metal_reductase	0.0106055	0.0158937
04602_B12_binding_domain;Radical_SAM_superfamily	0.0106055	0.0158937
02695_hypothetical_protein	0.0105304	0.0147769
00338_3'(2');5'-bisphosphate_nucleotidase_CysQ	0.0105269	0.00992197
03037_hypothetical_protein	0.0105269	0.00992197
04110_Biotin-protein_ligase;_N_terminal	0.0105269	0.00992197
00499_ribosomal_protein_bS21	0.0104482	0.0208965
00581_Pivalyl-CoA_mutase_small_subunit	0.0104482	0.0208965
00599_Acetyl-CoA_hydrolase/transferase_N-terminal_domain;Acetyl-CoA_hydrolase/transferase_C-terminal_domain;Acetyltransferase_(GNAT)_family;Acetyltransferase_(GNAT)_domain	0.0104482	0.0208965
00662_Cupin_domain	0.0104482	0.0208965
00695_Probable_membrane_transporter_protein_YrkJ	0.0104482	0.0208965
00867_putative_addiction_module_component;_TIGR02574_family	0.0104482	0.0208965
00942_hypothetical_protein	0.0104482	0.0208965
01089_hypothetical_protein	0.0104482	0.0208965
01264_Four_helix_bundle_sensory_module_for_signal_transduction;Methyl-accepting_chemotaxis_protein_(MCP)_signalling_domain	0.0104482	0.0208965
01311_D-alanyl-D-alanine_carboxypeptidase_DacC	0.0104482	0.0208965
01330_Smr_domain	0.0104482	0.0208965
01589_OmpA_family	0.0104482	0.0208965
02049_NUDIX_domain;NADH_pyrophosphatase-like_rudimentary_NUDIX_domain;NADH_pyrophosphatase_zinc_ribbon_domain	0.0104482	0.0208965
02381_Dinitrogenase_iron-molybdenum_cofactor	0.0104482	0.0208965
02518_Probable_peptide_ABC_transporter_ATP-binding_protein_y4tR	0.0104482	0.0208965
02547_Probable_sulfate_transporter_4.2	0.0104482	0.0208965
02548_Cytidylate_kinase-like_family;Response_regulator_receiver_domain	0.0104482	0.0208965
02742_hypothetical_protein	0.0104482	0.0208965
02858_Porin_B	0.0104482	0.0208965
03058_hypothetical_protein	0.0104482	0.0208965
03064_FtsX-like_permease_family	0.0104482	0.0208965
03079_hypothetical_protein	0.0104482	0.0208965
03113_Toluene_efflux_pump_outer_membrane_protein_TtgC	0.0104482	0.0208965
03156_hypothetical_protein	0.0104482	0.0208965
03367_CheW-like_domain;Signal_transducing_histidine_kinase;_homodimeric_domain;Histidine_kinase-;_DNA_gyrase_B-;_and_HSP90-like_ATPase;Hpt_domain	0.0104482	0.0208965
03446_prepilin-type_N-terminal_cleavage/methylation_domain	0.0104482	0.0208965
03841_Repeat_of_unknown_function_(DUF346)	0.0104482	0.0208965
03995_Helix-turn-helix_domain;Bacterial_regulatory_protein;_arsR_family	0.0104482	0.0208965
04106_Ribonuclease_toxin;_BrnT;_of_type_II_toxin-antitoxin_system	0.0104482	0.0208965
04410_Probable_bifunctional_transcriptional_activator/DNA_repair_enzyme_AlkA	0.0104482	0.0208965
04536_Lipid_A_biosynthesis_palmitoleoyltransferase	0.0104482	0.0208965
04669_Methyltransferase_domain;Methyltransferase_domain;Methyltransferase_domain;Methyltransferase_domain;Methyltransferase_domain;ubiE/COQ5_methyltransferase_family	0.0104482	0.0208965
04681_PAS_domain_S-box_protein	0.0104482	0.0208965
00280_Quinone_oxidoreductase	0.0103967	0.0145261
02033_Fimbrial_assembly_protein_(PilN)	0.0103145	0.0145242
02503_GDP-mannose_4;6-dehydratase	0.0102013	0.00885001
03106_Propionyl-CoA_carboxylase_beta_chain	0.0102013	0.00885001
00013_hypothetical_protein	0.0101191	0.00857736
04020_Chaperone_SurA	0.0101191	0.00857736
04117_efflux_transporter;_RND_family;_MFP_subunit	0.0101191	0.00857736
00843_Fibronectin_type_III_domain	0.0100369	0.0147989
00948_SPOR_domain	0.0100369	0.0147989
01386_Alanine_dehydrogenase/PNT;_C-terminal_domain;FAD_dependent_oxidoreductase;FAD_binding_domain;FAD_binding_domain;FAD_dependent_oxidoreductase;4Fe-4S_binding_domain;4Fe-4S_dicluster_domain;Dihydroprymidine_dehydrogenase_domain_II;_4Fe-4S_cluster;4Fe-4S_binding_domain;4Fe-4S_dicluster_domain;4Fe-4S_dicluster_domain;Glucose_inhibited_division_protein_A;HI0933-like_protein;Putative_NAD(P)-bindin…	0.0100369	0.0147989
03393_Oxygen_regulatory_protein_NreC	0.0100369	0.0147989
04380_gloeo_Verruco_repeat	0.0100369	0.0147989
00230_NADH_oxidase	0.00990317	0.0198063
01600_NADH-quinone_oxidoreductase_subunit_M	0.00990317	0.0198063
00095_ATP-dependent_DNA_helicase;_RecQ_family	0.00978992	0.0114188
00159_Uncharacterized_ribonuclease_sll1290	0.00978992	0.0114188
00337_Methylmalonyl-CoA_mutase	0.00978992	0.0114188
00416_Transglutaminase-like_superfamily	0.00978992	0.0114188
00465_radical_SAM_additional_4Fe4S-binding_SPASM_domain	0.00978992	0.0114188
00812_2'-5'_RNA_ligase	0.00978992	0.0114188
00852_(R)-2-hydroxyisocaproyl-CoA_dehydratase_alpha_subunit	0.00978992	0.0114188
00871_PAS_domain_S-box_protein	0.00978992	0.0114188
00904_Bacterial_regulatory_proteins;_tetR_family	0.00978992	0.0114188
00970_Nodulation_protein_G	0.00978992	0.0114188
00972_HAMP_domain;Histidine_kinase-;_DNA_gyrase_B-;_and_HSP90-like_ATPase;GHKL_domain;His_Kinase_A_(phospho-acceptor)_domain	0.00978992	0.0114188
01462_Ribonuclease_3	0.00978992	0.0114188
01613_Acyl-protein_synthetase;_LuxE	0.00978992	0.0114188
01706_Regulatory_protein_AtoC	0.00978992	0.0114188
02661_probable_addiction_module_antidote_protein	0.00978992	0.0114188
02793_Type-4_uracil-DNA_glycosylase	0.00978992	0.0114188
02930_DNA-binding_transcriptional_activator_HyfR	0.00978992	0.0114188
03509_Carbon_monoxide_dehydrogenase_2	0.00978992	0.0114188
03740_hypothetical_protein	0.00978992	0.0114188
04219_CAAX_prenyl_protease_1	0.00978992	0.0114188
04371_Putative_restriction_endonuclease	0.00978992	0.0114188
00378_LPS_export_ABC_transporter_permease_LptG	0.00962552	0.0111955
00447_hypothetical_protein	0.00962552	0.0111955
00851_(R)-phenyllactate_dehydratase_activator	0.00962552	0.0111955
00910_hypothetical_protein	0.00962552	0.0111955
01139_Oxidoreductase_family;_NAD-binding_Rossmann_fold;LpxI_C-terminal_domain;LpxI_N-terminal_domain;Ornithine_cyclodeaminase/mu-crystallin_family	0.00962552	0.0111955
01152_hypothetical_protein	0.00962552	0.0111955
01158_Putative_arsenical_pump-driving_ATPase_1	0.00962552	0.0111955
01166_Cytidylate_kinase-like_family	0.00962552	0.0111955
01204_Glycosyl_transferase_family_2;Glycosyltransferase_like_family_2	0.00962552	0.0111955
01313_Acylamino-acid-releasing_enzyme	0.00962552	0.0111955
01522_Peptidyl-tRNA_hydrolase	0.00962552	0.0111955
01907_Helix-turn-helix	0.00962552	0.0111955
02431_Adenosine_kinase	0.00962552	0.0111955
02949_HAMP_domain;Histidine_kinase-;_DNA_gyrase_B-;_and_HSP90-like_ATPase;His_Kinase_A_(phospho-acceptor)_domain	0.00962552	0.0111955
03029_DSBA-like_thioredoxin_domain	0.00962552	0.0111955
03051_Alpha/beta_hydrolase_of_unknown_function_(DUF1100)	0.00962552	0.0111955
03151_hypothetical_protein	0.00962552	0.0111955
03250_ABC-type_uncharacterized_transport_system	0.00962552	0.0111955
03470_hypothetical_protein	0.00962552	0.0111955
03589_Nitrogen_regulatory_protein	0.00962552	0.0111955
03789_Nodulation_protein_W	0.00962552	0.0111955
03876_Nitrogen_regulation_protein_NtrY	0.00962552	0.0111955
04173_Uridylate_kinase	0.00962552	0.0111955
04364_Poly(3-hydroxyalkanoate)_polymerase_subunit_PhaC	0.00962552	0.0111955
04696_DNA_repair_protein_RecN	0.00962552	0.0111955
02528_hypothetical_protein	0.0095909	0.0112427
02697_DNA_methylase	0.0095909	0.0112427
02913_Protein_of_unknown_function_(DUF3300)	0.0095909	0.0112427
00018_Non-homologous_end_joining_protein_Ku	0.00950513	0.0162093
00360_OmpA_family	0.00950513	0.0162093
00372_C-terminal_domain_of_RACo_the_ASKHA_domain;RACo_linker_region;RACo_middle_region	0.00950513	0.0162093
00642_3-oxoacyl-[acyl-carrier-protein]_synthase_3	0.00950513	0.0162093
02434_Divergent_InlB_B-repeat_domain	0.00950513	0.0162093
02612_Endoribonuclease_MazF	0.00950513	0.0162093
02693_MEMO1_family_protein_MJ0403	0.00950513	0.0162093
02804_FeoA_domain	0.00950513	0.0162093
03004_hypothetical_protein	0.00950513	0.0162093
04256_Acetate_kinase	0.00950513	0.0162093
04379_Fumarate_hydratase_class_II_1	0.00950513	0.0162093
04632_Voltage-dependent_anion_channel	0.00950513	0.0162093
00303_Domain_of_unknown_function_(DUF4276)	0.0094265	0.0110119
00893_F420-non-reducing_hydrogenase_iron-sulfur_subunit_D	0.0094265	0.0110119
01403_Diol_dehydratase-reactivating_factor_alpha_subunit	0.0094265	0.0110119
03902_hypothetical_protein	0.0094265	0.0110119
04601_Maltodextrin_phosphorylase	0.0094265	0.0110119
00233_EtfAB:quinone_oxidoreductase	0.00929637	0.0124881
02753_Nitrogen_regulatory_protein_P-II	0.00929637	0.0124881
03513_hypothetical_protein	0.00921417	0.0124762
03882_Putative_restriction_endonuclease	0.00921417	0.0124762
02031_Signal_peptidase_I	0.00918312	0.0155708
03088_Cell_shape-determining_protein_MreB	0.00918312	0.0155708
04125_Glutamate_5-kinase	0.00918312	0.0155708
02607_hypothetical_protein	0.00893652	0.0150822
00270_L;D-transpeptidase_catalytic_domain	0.00880282	0.0176056
00434_Putative_restriction_endonuclease	0.00880282	0.0176056
00650_chromate_efflux_transporter	0.00880282	0.0176056
00761_Biopolymer_transport_protein_ExbD	0.00880282	0.0176056
01887_hypothetical_protein	0.00880282	0.0176056
01940_Coenzyme_F420_hydrogenase_subunit_beta	0.00880282	0.0176056
02095_Elongation_factor_G	0.00880282	0.0176056
02176_Lactaldehyde_dehydrogenase	0.00880282	0.0176056
02520_Long-chain-fatty-acid--CoA_ligase	0.00880282	0.0176056
02523_Acetyltransferase_(GNAT)_domain	0.00880282	0.0176056
03135_Cytochrome_bd_ubiquinol_oxidase_subunit_1	0.00880282	0.0176056
03307_Cupin_domain;Cro/C1-type_HTH_DNA-binding_domain;Helix-turn-helix;Helix-turn-helix_domain	0.00880282	0.0176056
03471_Dinitrogenase_iron-molybdenum_cofactor	0.00880282	0.0176056
03791_Protein_of_unknown_function_(DUF1634)	0.00880282	0.0176056
04333_Protein_of_unknown_function_DUF262	0.00880282	0.0176056
04507_MlaC_protein	0.00880282	0.0176056
04603_Domain_of_unknown_function_(DUF362)_;4Fe-4S_binding_domain	0.00880282	0.0176056
04650_3-hydroxybutyryl-CoA_dehydrogenase	0.00880282	0.0176056
04674_DNA_polymerase_III;_subunit_gamma_and_tau	0.00880282	0.0176056
00072_Probable_potassium_transport_system_protein_kup_2	0.00868957	0.0105971
00681_ABC_transport_permease_subunit	0.00868957	0.0105971
01416_Modification_methylase_PspPI	0.00868957	0.0105971
01458_dethiobiotin_synthase;adenosylmethionine-8-amino-7-oxononanoate_transaminase	0.00868957	0.0105971
02228_Long-chain-fatty-acid--CoA_ligase_FadD13	0.00868957	0.0105971
02694_hypothetical_protein	0.00868957	0.0105971
03321_hypothetical_protein	0.00868957	0.0105971
03476_Glycine_cleavage_H-protein	0.00868957	0.0105971
03684_hypothetical_protein	0.00868957	0.0105971
00974_hypothetical_protein	0.0086038	0.00994012
01784_RelE-like_toxin_of_type_II_toxin-antitoxin_system_HigB	0.0086038	0.00994012
02492_Acetoin:2;6-dichlorophenolindophenol_oxidoreductase_subunit_beta	0.0086038	0.00994012
03039_Prepilin_leader_peptidase/N-methyltransferase	0.0086038	0.00994012
00085_Radical_SAM_superfamily	0.00852517	0.0103328
00421_Putative_molybdopterin_biosynthesis_protein_MJ0886	0.00852517	0.0103328
00738_Ribonuclease_J1	0.00852517	0.0103328
01476_Antitoxin_YefM	0.00852517	0.0103328
01801_DisA_bacterial_checkpoint_controller_nucleotide-binding	0.00852517	0.0103328
02061_Serine--tRNA_ligase	0.00852517	0.0103328
02859_hypothetical_protein	0.00852517	0.0103328
00004_alpha/beta_hydrolase_fold;Dienelactone_hydrolase_family;Prolyl_oligopeptidase_family	0.00840477	0.0168095
00087_Protein_of_unknown_function_(DUF1638)	0.00840477	0.0168095
00170_hypothetical_protein	0.00840477	0.0168095
00302_AAA_ATPase_domain;AAA_domain;_putative_AbiEii_toxin;_Type_IV_TA_system;AAA_domain;ABC_transporter;RecF/RecN/SMC_N_terminal_domain	0.00840477	0.0168095
00317_Nodulation_protein_T	0.00840477	0.0168095
00391_Argininosuccinate_synthase	0.00840477	0.0168095
00402_Cytochrome_c	0.00840477	0.0168095
00419_Uncharacterized_solute-binding_protein_Pmob_0379	0.00840477	0.0168095
00423_Adenylyltransferase_and_sulfurtransferase_MOCS3-1	0.00840477	0.0168095
00426_hypothetical_protein	0.00840477	0.0168095
00508_Phosphomannomutase/phosphoglucomutase	0.00840477	0.0168095
00600_5'_nucleotidase;_deoxy_(Pyrimidine);_cytosolic_type_C_protein_(NT5C)	0.00840477	0.0168095
00601_Probable_septum_site-determining_protein_MinC	0.00840477	0.0168095
00644_hypothetical_protein	0.00840477	0.0168095
00649_Probable_acyl-CoA_dehydrogenase	0.00840477	0.0168095
00737_1-acyl-sn-glycerol-3-phosphate_acyltransferase_BAT2;_chloroplastic	0.00840477	0.0168095
00888_Histidine_kinase-;_DNA_gyrase_B-;_and_HSP90-like_ATPase;His_Kinase_A_(phospho-acceptor)_domain;PAS_fold;PAS_domain	0.00840477	0.0168095
00929_Probable_3-hydroxybutyryl-CoA_dehydrogenase	0.00840477	0.0168095
00947_Putative_aspartate_aminotransferase_YhdR	0.00840477	0.0168095
01073_Cytochrome_c7_and_related_cytochrome_c;Class_III_cytochrome_C_family;Doubled_CXXCH_motif_(Paired_CXXCH_1)	0.00840477	0.0168095
01082_Glycosyl_transferase_family_2;Tetratricopeptide_repeat;Tetratricopeptide_repeat	0.00840477	0.0168095
01086_Protein_of_unknown_function_(DUF1638)	0.00840477	0.0168095
01094_Cardiolipin_synthase_A	0.00840477	0.0168095
01165_Long-chain-fatty-acid--CoA_ligase	0.00840477	0.0168095
01194_Probable_2;3-bisphosphoglycerate-independent_phosphoglycerate_mutase	0.00840477	0.0168095
01303_type_II_secretion_system_protein_D	0.00840477	0.0168095
01326_Bacterial_regulatory_proteins;_luxR_family;Response_regulator_receiver_domain	0.00840477	0.0168095
01338_Cyclic_nucleotide-binding_domain;Rhodanese-like_domain	0.00840477	0.0168095
01342_HEAT_repeat;HEAT_repeats;Metallo-beta-lactamase_superfamily;Beta-lactamase_superfamily_domain	0.00840477	0.0168095
01430_hypothetical_protein	0.00840477	0.0168095
01520_PAS_domain_S-box_protein	0.00840477	0.0168095
01549_Long-chain-fatty-acid--CoA_ligase	0.00840477	0.0168095
01608_hypothetical_protein	0.00840477	0.0168095
01610_3-hydroxyacyl-[acyl-carrier-protein]_dehydratase_FabZ	0.00840477	0.0168095
01694_hypothetical_protein	0.00840477	0.0168095
01734_hypothetical_protein	0.00840477	0.0168095
01829_Orotidine_5'-phosphate_decarboxylase	0.00840477	0.0168095
02001_Efflux_pump_membrane_transporter_BepE	0.00840477	0.0168095
02027_RNA-binding_protein_CP29B;_chloroplastic	0.00840477	0.0168095
02036_L;D-transpeptidase_catalytic_domain	0.00840477	0.0168095
02143_hypothetical_protein	0.00840477	0.0168095
02201_Uncharacterized_membrane_protein_YngC	0.00840477	0.0168095
02220_Acetyl-CoA_acetyltransferase	0.00840477	0.0168095
02395_Protein_of_unknown_function_(DUF3795)	0.00840477	0.0168095
02460_Chemotaxis_phosphatase;_CheZ	0.00840477	0.0168095
02615_3-oxoacyl-[acyl-carrier-protein]_synthase_2	0.00840477	0.0168095
02671_Probable_aldo-keto_reductase_6	0.00840477	0.0168095
02687_Cytochrome_c_biogenesis_protein_CcsB	0.00840477	0.0168095
02768_PAS_domain_S-box_protein	0.00840477	0.0168095
02805_HD_containing_hydrolase-like_enzyme_;HD_domain	0.00840477	0.0168095
02819_hypothetical_protein	0.00840477	0.0168095
02855_Flavin_containing_amine_oxidoreductase;Cysteine-rich_domain;FAD_binding_domain;4Fe-4S_dicluster_domain;Dihydroprymidine_dehydrogenase_domain_II;_4Fe-4S_cluster;NAD(P)-binding_Rossmann-like_domain;Pyridine_nucleotide-disulphide_oxidoreductase	0.00840477	0.0168095
02995_Uncharacterized_transcriptional_regulatory_protein_YhcZ	0.00840477	0.0168095
03090_hypothetical_protein	0.00840477	0.0168095
03099_YhcH/YjgK/YiaL_family_protein	0.00840477	0.0168095
03174_Rubredoxin-like_zinc_ribbon_domain_(DUF35_N);DUF35_OB-fold_domain;_acyl-CoA-associated	0.00840477	0.0168095
03178_Phenylacetate-coenzyme_A_ligase	0.00840477	0.0168095
03221_50S_ribosomal_protein_L18	0.00840477	0.0168095
03381_dTDP-4-dehydrorhamnose_3;5-epimerase	0.00840477	0.0168095
03496_Polysaccharide_deacetylase	0.00840477	0.0168095
03575_PAS_domain_S-box_protein	0.00840477	0.0168095
03626_Putative_carboxypeptidase_SCO6489	0.00840477	0.0168095
03629_Dihydropteroate_synthase	0.00840477	0.0168095
03700_Histidine_kinase-;_DNA_gyrase_B-;_and_HSP90-like_ATPase;His_Kinase_A_(phospho-acceptor)_domain;Response_regulator_receiver_domain	0.00840477	0.0168095
03770_hypothetical_protein	0.00840477	0.0168095
03785_NADPH-dependent_7-cyano-7-deazaguanine_reductase	0.00840477	0.0168095
03803_Cyclic_nucleotide-binding_domain	0.00840477	0.0168095
03821_Glycosyl_transferase_family_2;Glycosyltransferase_like_family_2	0.00840477	0.0168095
03857_hypothetical_protein	0.00840477	0.0168095
03867_MlaD_protein	0.00840477	0.0168095
04026_hypothetical_protein	0.00840477	0.0168095
04105_AAA_ATPase_domain;AAA_domain;_putative_AbiEii_toxin;_Type_IV_TA_system;AAA_domain;Protein_of_unknown_function_(DUF2813)	0.00840477	0.0168095
04143_Putative_fluoride_ion_transporter_CrcB	0.00840477	0.0168095
04181_Glutaryl-CoA_dehydrogenase	0.00840477	0.0168095
04184_6-oxocyclohex-1-ene-1-carbonyl-CoA_hydrolase	0.00840477	0.0168095
04187_hypothetical_protein	0.00840477	0.0168095
04346_PEP-CTERM_protein-sorting_domain	0.00840477	0.0168095
04521_hypothetical_protein	0.00840477	0.0168095
04546_hypothetical_protein	0.00840477	0.0168095
04555_Glucose-6-phosphate_1-dehydrogenase	0.00840477	0.0168095
04590_50S_ribosomal_protein_L31	0.00840477	0.0168095
04688_Domain_of_unknown_function_(DUF3786);Putative_Fe-S_cluster	0.00840477	0.0168095
04748_Ribosome_maturation_factor_RimM	0.00840477	0.0168095
04754_hypothetical_protein	0.00840477	0.0168095
01895_hypothetical_protein	0.00819602	0.0105159
00061_hypothetical_protein	0.00811382	0.0104903
00131_Tryptophan_synthase_alpha_chain	0.00808277	0.0161655
00611_Pyruvate_synthase_subunit_PorA	0.00808277	0.0161655
01167_Sulfate_transporter_4.1;_chloroplastic	0.00808277	0.0161655
01679_Putative_restriction_endonuclease	0.00808277	0.0161655
02688_Putative_8-oxo-dGTP_diphosphatase_2	0.00808277	0.0161655
02714_Probable_nicotinate-nucleotide_pyrophosphorylase_[carboxylating]	0.00808277	0.0161655
02912_hypothetical_protein	0.00808277	0.0161655
03526_Rubredoxin-like_zinc_ribbon_domain_(DUF35_N);DUF35_OB-fold_domain;_acyl-CoA-associated	0.00808277	0.0161655
03919_Phosphoenolpyruvate-dependent_sugar_phosphotransferase_system;_EIIA_2	0.00808277	0.0161655
03981_Glycine_cleavage_system_H_protein	0.00808277	0.0161655
04136_Putative_transmembrane_protein_(Alph_Pro_TM)	0.00808277	0.0161655
04753_Cysteine-rich_domain;4Fe-4S_dicluster_domain;4Fe-4S_dicluster_domain;4Fe-4S_dicluster_domain;4Fe-4S_dicluster_domain;LUD_domain	0.00808277	0.0161655
01668_Crotonyl-CoA_hydratase	0.00800057	0.0102909
01764_hypothetical_protein	0.00800057	0.0102909
02584_Uncharacterized_aminopeptidase_MT1375	0.00799699	0.00735459
00831_Molybdate-binding_protein_ModA	0.00791837	0.0100333
01142_UDP-3-O-acylglucosamine_N-acyltransferase	0.00791837	0.0100333
03157_hypothetical_protein	0.00791837	0.0100333
04737_Ribosome_maturation_factor_RimM	0.00791837	0.0100333
01510_hypothetical_protein	0.0079148	0.00731489
00194_Probable_GTP-binding_protein_EngB	0.00783617	0.0156723
01343_hypothetical_protein	0.00783617	0.0156723
01689_L-arabinose_transport_system_permease_protein_AraQ	0.00783617	0.0156723
02229_Putative_sigma_L-dependent_transcriptional_regulator_YqiR	0.00783617	0.0156723
03149_Sulfite_exporter_TauE/SafE	0.00783617	0.0156723
03659_Protein_of_unknown_function_(DUF433)	0.00783617	0.0156723
03970_PAS_domain_S-box_protein	0.00783617	0.0156723
04476_hypothetical_protein	0.00783617	0.0156723
00188_Probable_deacetylase_AF_0130	0.00770246	0.0154049
00249_Regulatory_protein_AtoC	0.00770246	0.0154049
00350_type_VI_secretion_system_effector;_Hcp1_family	0.00770246	0.0154049
00484_Acetoacetate_decarboxylase_(ADC)	0.00770246	0.0154049
00732_Siroheme_synthase	0.00770246	0.0154049
01382_CoB--CoM_heterodisulfide_reductase_iron-sulfur_subunit_A_2	0.00770246	0.0154049
01431_hypothetical_protein	0.00770246	0.0154049
01899_Putative_restriction_endonuclease	0.00770246	0.0154049
02575_Dinitrogenase_iron-molybdenum_cofactor	0.00770246	0.0154049
02988_hypothetical_protein	0.00770246	0.0154049
03921_Putative_manganese_efflux_pump	0.00770246	0.0154049
04492_GlcNAc-PI_de-N-acetylase	0.00770246	0.0154049
00125_Helix-turn-helix;Helix-turn-helix_domain	0.00758922	0.0101928
00138_Phospho-2-dehydro-3-deoxyheptonate_aldolase	0.00758922	0.0101928
00340_Domain_of_unknown_function_(DUF4337)	0.00758922	0.0101928
00445_Pyruvate_synthase_subunit_PorB	0.00758922	0.0101928
00449_hypothetical_protein	0.00758922	0.0101928
00754_Type_IV_pilus_assembly_ATPase_PilB	0.00758922	0.0101928
00762_Tol-Pal_system_protein_TolQ	0.00758922	0.0101928
00823_Polysaccharide_biosynthesis/export_protein;SLBB_domain	0.00758922	0.0101928
00858_hypothetical_protein	0.00758922	0.0101928
00907_Type_I_3-dehydroquinase	0.00758922	0.0101928
00957_Response_regulator_Rcp1	0.00758922	0.0101928
00980_Bifunctional_purine_biosynthesis_protein_PurH	0.00758922	0.0101928
00992_Flavodoxin-like_fold;NADPH-dependent_FMN_reductase;SCP-2_sterol_transfer_family	0.00758922	0.0101928
01002_Cytochrome_c7_and_related_cytochrome_c;Class_III_cytochrome_C_family	0.00758922	0.0101928
01047_Reverse_transcriptase_(RNA-dependent_DNA_polymerase)	0.00758922	0.0101928
01540_PAS_domain_S-box_protein	0.00758922	0.0101928
01886_von_Willebrand_factor_type_A_domain;von_Willebrand_factor_type_A_domain;von_Willebrand_factor_type_A_domain	0.00758922	0.0101928
02005_AraC-like_ligand_binding_domain;Cupin_domain;Helix-turn-helix_domain;Helix-turn-helix	0.00758922	0.0101928
02029_Glycolate_oxidase_subunit_GlcD	0.00758922	0.0101928
02361_Carbohydrate-selective_porin;_OprB_family	0.00758922	0.0101928
02453_Domain_of_unknown_function_(DUF3786)	0.00758922	0.0101928
02516_tRNA_uridine_5-carboxymethylaminomethyl_modification_enzyme_MnmG	0.00758922	0.0101928
02707_Calcineurin-like_phosphoesterase;Calcineurin-like_phosphoesterase_superfamily_domain	0.00758922	0.0101928
02803_FeoA_domain	0.00758922	0.0101928
02806_Vacuole_effluxer_Atg22_like	0.00758922	0.0101928
02831_Adenosine_specific_kinase	0.00758922	0.0101928
03009_hypothetical_protein	0.00758922	0.0101928
03054_Transglutaminase-like_domain	0.00758922	0.0101928
03094_Uncharacterized_RNA_methyltransferase_PG_1095	0.00758922	0.0101928
03248_Linearmycin_resistance_ATP-binding_protein_LnrL	0.00758922	0.0101928
03376_Thiamine-monophosphate_kinase	0.00758922	0.0101928
03514_Large_ribosomal_RNA_subunit_accumulation_protein_YceD	0.00758922	0.0101928
03525_Long-chain-fatty-acid--CoA_ligase	0.00758922	0.0101928
03691_hypothetical_protein	0.00758922	0.0101928
03985_Digeranylgeranylglycerophospholipid_reductase	0.00758922	0.0101928
04076_hypothetical_protein	0.00758922	0.0101928
04315_ADP-Ribosyltransferase_in_polyvalent_proteins	0.00758922	0.0101928
04447_hypothetical_protein	0.00758922	0.0101928
04570_hypothetical_protein	0.00758922	0.0101928
04756_Transcriptional_regulatory_protein_ZraR	0.00758922	0.0101928
00899_Putative_restriction_endonuclease	0.00750702	0.00507865
01315_hypothetical_protein	0.00750702	0.00507865
00034_Nif-specific_regulatory_protein	0.00742482	0.00989343
00122_hypothetical_protein	0.00742482	0.00989343
00186_Undecaprenyl_phosphate-alpha-4-amino-4-deoxy-L-arabinose_arabinosyl_transferase	0.00742482	0.00989343
00242_(-)-trans-carveol_dehydrogenase	0.00742482	0.00989343
00410_hypothetical_protein	0.00742482	0.00989343
00610_Ketoisovalerate_oxidoreductase_subunit_VorB	0.00742482	0.00989343
01066_Response_regulator_receiver_domain	0.00742482	0.00989343
01145_Lipoprotein-releasing_system_ATP-binding_protein_LolD	0.00742482	0.00989343
01242_hypothetical_protein	0.00742482	0.00989343
01301_Fimbrial_assembly_protein_(PilN)	0.00742482	0.00989343
01333_hypothetical_protein	0.00742482	0.00989343
01517_4-hydroxy-3-methylbut-2-enyl_diphosphate_reductase	0.00742482	0.00989343
01532_Probable_nicotinate-nucleotide_adenylyltransferase	0.00742482	0.00989343
01612_Acyl-CoA_reductase_(LuxC)	0.00742482	0.00989343
01651_Response_regulator_receiver_domain	0.00742482	0.00989343
01813_PAP2_superfamily	0.00742482	0.00989343
02013_hypothetical_protein	0.00742482	0.00989343
02091_Benzoate--CoA_ligase	0.00742482	0.00989343
02197_TIGR00374_family_protein	0.00742482	0.00989343
02204_Potassium_channel_HX13_20290	0.00742482	0.00989343
02223_Caffeate_CoA-transferase	0.00742482	0.00989343
02335_Mechanosensitive_ion_channel	0.00742482	0.00989343
02352_GlcNAc-PI_de-N-acetylase	0.00742482	0.00989343
02388_Domain_of_unknown_function_(DUF892)	0.00742482	0.00989343
02526_Aerobic_respiration_control_sensor_protein_ArcB	0.00742482	0.00989343
02602_Cytochrome_C_oxidase_subunit_II;_periplasmic_domain;Cupredoxin-like_domain	0.00742482	0.00989343
02629_ATP_synthase_(C/AC39)_subunit	0.00742482	0.00989343
02738_ATPase_family_associated_with_various_cellular_activities_(AAA);AAA_domain_(Cdc48_subfamily);AAA_domain_(dynein-related_subfamily);Magnesium_chelatase;_subunit_ChlI;Sigma-54_interaction_domain	0.00742482	0.00989343
02745_diguanylate_cyclase_(GGDEF)_domain	0.00742482	0.00989343
03010_Anaphase-promoting_complex;_cyclosome;_subunit_3;Coatomer_epsilon_subunit;Tetratricopeptide_repeat;Tetratricopeptide_repeat;Tetratricopeptide_repeat;Tetratricopeptide_repeat;Tetratricopeptide_repeat;Tetratricopeptide_repeat;Tetratricopeptide_repeat;Tetratricopeptide_repeat;Tetratricopeptide_repeat;Tetratricopeptide_repeat;Tetratricopeptide_repeat;Tetratricopeptide_repeat;Tetratricopeptide_r…	0.00742482	0.00989343
03087_Probable_xanthine_dehydrogenase_subunit_A	0.00742482	0.00989343
03146_PAS_domain_S-box_protein	0.00742482	0.00989343
03237_hypothetical_protein	0.00742482	0.00989343
03467_hypothetical_protein	0.00742482	0.00989343
03518_Caffeyl-CoA_reductase-Etf_complex_subunit_CarD	0.00742482	0.00989343
03755_Signal_transduction_histidine-protein_kinase_AtoS	0.00742482	0.00989343
03983_Glyoxalase/Bleomycin_resistance_protein/Dioxygenase_superfamily;Glyoxalase-like_domain;Glyoxalase/Bleomycin_resistance_protein/Dioxygenase_superfamily	0.00742482	0.00989343
04040_Phage_derived_protein_Gp49-like_(DUF891)	0.00742482	0.00989343
04069_Ferric_uptake_regulator_family	0.00742482	0.00989343
04099_Cation_efflux_system_protein_CusA	0.00742482	0.00989343
04171_Isoprenyl_transferase	0.00742482	0.00989343
04302_PAS_domain_S-box_protein	0.00742482	0.00989343
04317_4-hydroxy-3-methylbut-2-en-1-yl_diphosphate_synthase_(flavodoxin)	0.00742482	0.00989343
04508_MMPL_family;Protein_export_membrane_protein	0.00742482	0.00989343
04527_Methyl-viologen-reducing_hydrogenase;_delta_subunit	0.00742482	0.00989343
04567_hypothetical_protein	0.00742482	0.00989343
00251_1;3-propanediol_dehydrogenase	0.00709566	0.00865465
00759_Tol-Pal_system_beta_propeller_repeat_protein_TolB	0.00709566	0.00865465
00760_TonB_family_C-terminal_domain;protein_TolA	0.00709566	0.00865465
01419_Aspartate_kinase	0.00709566	0.00865465
02814_hypothetical_protein	0.00709566	0.00865465
04651_Bacterial_regulatory_proteins;_tetR_family	0.00709566	0.00865465
00199_Bacterial_regulatory_protein;_arsR_family	0.00701347	0.00860947
01188_GTP_cyclohydrolase_1_type_2_homolog	0.00701347	0.00860947
02716_hypothetical_protein	0.00701347	0.00860947
02905_ATP_synthase_subunit_delta	0.00701347	0.00860947
03317_Cytidylate_kinase-like_family	0.00701347	0.00860947
00024_NAD(P)H-binding_;NmrA-like_family	0.00660211	0.0132042
00117_Acetyltransferase_(GNAT)_family;Acetyltransferase_(GNAT)_domain	0.00660211	0.0132042
00156_Aspartate_1-decarboxylase	0.00660211	0.0132042
00555_Leucine--tRNA_ligase	0.00660211	0.0132042
00565_Branched-chain-amino-acid_aminotransferase_2	0.00660211	0.0132042
00821_AAA_domain	0.00660211	0.0132042
00884_PilZ_domain	0.00660211	0.0132042
00979_hypothetical_protein	0.00660211	0.0132042
01065_hypothetical_protein	0.00660211	0.0132042
01209_Cytochrome_bd_ubiquinol_oxidase_subunit_1	0.00660211	0.0132042	cydA
01240_Formate_hydrogenlyase_subunit_5	0.00660211	0.0132042
01267_Methyltransferase_domain;Methyltransferase_domain;Methyltransferase_small_domain;Ribosomal_RNA_adenine_dimethylase	0.00660211	0.0132042
01443_Riboflavin_synthase	0.00660211	0.0132042
01529_DSBA-like_thioredoxin_domain;Thioredoxin	0.00660211	0.0132042
01709_PEP-utilising_enzyme;_mobile_domain;Pyruvate_phosphate_dikinase;_AMP/ATP-binding_domain	0.00660211	0.0132042
01761_Cysteine-rich_domain	0.00660211	0.0132042
01840_Transcriptional_regulatory_protein_GlrR	0.00660211	0.0132042
01894_diguanylate_cyclase_(GGDEF)_domain	0.00660211	0.0132042
01906_Endonuclease_V	0.00660211	0.0132042
01942_AAA_ATPase_domain;AAA_domain;_putative_AbiEii_toxin;_Type_IV_TA_system;RecF/RecN/SMC_N_terminal_domain	0.00660211	0.0132042
02046_Type_II_secretion_system_core_protein_G	0.00660211	0.0132042
02105_Alpha-acetolactate_decarboxylase	0.00660211	0.0132042
02327_Protein_of_unknown_function_(DUF523)	0.00660211	0.0132042
02372_hypothetical_protein	0.00660211	0.0132042
02538_Ribosomal_RNA_large_subunit_methyltransferase_E	0.00660211	0.0132042
02691_Phosphate-specific_transport_system_accessory_protein_PhoU_homolog	0.00660211	0.0132042
02758_hypothetical_protein	0.00660211	0.0132042
02850_Phospho-N-acetylmuramoyl-pentapeptide-transferase	0.00660211	0.0132042
02946_hypothetical_protein	0.00660211	0.0132042
02975_Putative_restriction_endonuclease	0.00660211	0.0132042
03012_Tryptophan--tRNA_ligase	0.00660211	0.0132042
03112_HAD_hydrolase;_family_IA;_variant_3;HAD_hydrolase;_family_IA;_variant_1	0.00660211	0.0132042
03258_hypothetical_protein	0.00660211	0.0132042
03267_Putative_restriction_endonuclease	0.00660211	0.0132042
03365_Cache_domain;HAMP_domain;Methyl-accepting_chemotaxis_protein_(MCP)_signalling_domain	0.00660211	0.0132042
03380_Regulatory_protein_AtoC	0.00660211	0.0132042
03397_Competence_protein_F	0.00660211	0.0132042
03615_Nitrate_reductase_alpha_chain	0.00660211	0.0132042
03642_hypothetical_protein	0.00660211	0.0132042
03805_Right_handed_beta_helix_region	0.00660211	0.0132042
04016_Acetamidase/Formamidase_family	0.00660211	0.0132042
04082_Enoyl-CoA-hydratase	0.00660211	0.0132042
04326_Bacterial_regulatory_proteins;_gntR_family;UTRA_domain	0.00660211	0.0132042
04412_Mycolic_acid_cyclopropane_synthetase;Methyltransferase_domain;Methyltransferase_domain;Methyltransferase_domain;Methyltransferase_domain;Methyltransferase_domain;Protein-L-isoaspartate(D-aspartate)_O-methyltransferase_(PCMT)	0.00660211	0.0132042
04606_Anaerobic_sulfatase-maturating_enzyme_homolog_AslB	0.00660211	0.0132042
04692_PAS_domain_S-box_protein	0.00660211	0.0132042
00098_PAS_domain_S-box_protein	0.00648886	0.0102555
[truncated: 2,715 more rows]

## Sheet: MAG_BA69_anoxic
Annotation	Mean	SD	Gene
01746_Putative_MetA-pathway_of_phenol_degradation	2.38171	0.163242
01665_Adenylylsulfate_reductase_subunit_alpha	1.94446	0.26143	aprA
00200_PEP-CTERM_protein-sorting_domain	1.80424	0.177472
00497_Transglycosylase_SLT_domain	0.911813	0.161089
00579_K(+)-insensitive_pyrophosphate-energized_proton_pump	0.835206	0.183043
01747_hypothetical_protein	0.601754	0.0692098
02647_hypothetical_protein	0.546267	0.0467566
02576_Putative_NADH_oxidase	0.501068	0.0514633
00425_Tungsten-containing_aldehyde_ferredoxin_oxidoreductase	0.49643	0.0748654
01156_Acetyl-coenzyme_A_synthetase	0.484059	0.041951
00998_Cobyrinate_a;c-diamide_synthase	0.459229	0.0892794
03725_PEP-CTERM_protein-sorting_domain	0.45625	0.072718
00892_CoB--CoM_heterodisulfide_reductase_iron-sulfur_subunit_A_2	0.448212	0.0569451
04035_Alanine_dehydrogenase/PNT;_C-terminal_domain;FAD_dependent_oxidoreductase;FAD_binding_domain;FAD_dependent_oxidoreductase;4Fe-4S_binding_domain;4Fe-4S_dicluster_domain;4Fe-4S_double_cluster_binding_domain;4Fe-4S_dicluster_domain;4Fe-4S_binding_domain;4Fe-4S_binding_domain;4Fe-4S_dicluster_domain;4Fe-4S_dicluster_domain;Glucose_inhibited_division_protein_A;HI0933-like_protein;NAD(P)-binding_…	0.44004	0.0581509
01666_Adenylylsulfate_reductase_subunit_beta	0.423095	0.0576599	aprB
02488_Methylcrotonoyl-CoA_carboxylase_beta_chain;_mitochondrial	0.420475	0.120908
02486_Acetoacetyl-coenzyme_A_synthetase	0.415802	0.0752893
02519_Glycosyl_transferase_family_2;Glycosyl_hydrolases_family_2;_TIM_barrel_domain;Glycosyltransferase_like_family_2;Glycosyltransferase_like_family_2;Glycosyl_transferase_family_21;Glycosyl_transferase_family_group_2	0.408201	0.0506394
02272_Sulfate_adenylyltransferase	0.405554	0.074371	sat
02156_Lon_protease_1	0.379501	0.0553997
02902_ATP_synthase_subunit_beta	0.376906	0.0795114
03312_hypothetical_protein	0.374877	0.0941107
00996_Sulfite_reductase;_dissimilatory-type_subunit_alpha	0.366676	0.0570413	dsrA
00895_Flavin_containing_amine_oxidoreductase;FAD_dependent_oxidoreductase;FAD_binding_domain;FAD_dependent_oxidoreductase;4Fe-4S_binding_domain;4Fe-4S_dicluster_domain;4Fe-4S_single_cluster_domain;4Fe-4S_double_cluster_binding_domain;4Fe-4S_binding_domain;4Fe-4S_dicluster_domain;4Fe-4S_binding_domain;4Fe-4S_binding_domain;4Fe-4S_dicluster_domain;4Fe-4S_dicluster_domain;4Fe-4S_dicluster_domain;Glu…	0.36253	0.0595598
00997_Sulfite_reductase;_dissimilatory-type_subunit_beta	0.356382	0.0774842	dsrB
01989_GPR1/FUN34/yaaH_family	0.351441	0.0835406
02642_hypothetical_protein	0.334684	0.0850272
02155_ATP-dependent_Clp_protease_ATP-binding_subunit_ClpX	0.330055	0.0261853
02487_3-hydroxy-3-methylglutaryl-CoA_lyase;_cytoplasmic	0.324597	0.0448675
01835_Phosphate-selective_porin_O_and_P	0.314523	0.0430296
03170_ATP_synthase_subunit_c	0.310364	0.0739365
00945_Flavin_containing_amine_oxidoreductase;FAD_dependent_oxidoreductase;FAD_binding_domain;FAD_binding_domain;FAD_dependent_oxidoreductase;4Fe-4S_binding_domain;4Fe-4S_dicluster_domain;4Fe-4S_double_cluster_binding_domain;4Fe-4S_dicluster_domain;Dihydroprymidine_dehydrogenase_domain_II;_4Fe-4S_cluster;4Fe-4S_binding_domain;4Fe-4S_dicluster_domain;4Fe-4S_dicluster_domain;HI0933-like_protein;Puta…	0.29497	0.0448796
00272_Propionyl-CoA_carboxylase;_carboxyltransferase_subunit	0.291931	0.0469498
02268_Protein_of_unknown_function_(DUF3300)	0.290479	0.051058
04039_FAD_dependent_oxidoreductase;FAD_binding_domain;FAD_dependent_oxidoreductase;4Fe-4S_binding_domain;4Fe-4S_dicluster_domain;4Fe-4S_single_cluster_domain;4Fe-4S_dicluster_domain;4Fe-4S_binding_domain;4Fe-4S_binding_domain;4Fe-4S_dicluster_domain;4Fe-4S_dicluster_domain;NAD(P)-binding_Rossmann-like_domain;Pyridine_nucleotide-disulphide_oxidoreductase	0.284912	0.0529892
03477_Transcriptional_regulatory_protein_ZraR	0.280712	0.0502007
00901_PEP-CTERM_protein-sorting_domain	0.27982	0.0763079
04195_Formate--tetrahydrofolate_ligase	0.272074	0.0403182
03934_Acetoin:2;6-dichlorophenolindophenol_oxidoreductase_subunit_alpha	0.253554	0.0523048
04730_hypothetical_protein	0.247779	0.09524
02533_Carbon_monoxide_dehydrogenase/acetyl-CoA_synthase_subunit_alpha	0.24675	0.0617174
[truncated: 4,673 more rows]

## Sheet: MAG_BA129_oxic
Annotation	Mean	SD	Gene
[truncated: 4,067 more rows]

## Sheet: MAG_BA129_anoxic
Annotation	Mean	SD	Gene
[truncated: 4,067 more rows]

[truncated: 4 more sheets: MAG_BA410_oxic, MAG_BA410_anoxic, MAG_CA64_oxic, MAG_CA64_anoxic]
