# Supplementary material for: Growth of sulfate-reducing Desulfobacterota and Bacillota at periodic oxygen stress of 50% air-O2 saturation
Source: Microbiome. 2024 Oct 4;12:191. doi: 10.1186/s40168-024-01909-7 (PMC11451228; doi:10.1186/s40168-024-01909-7)
Supplement: Supplementary file 5 — Supplementary Material 4. [file 40168_2024_1909_MOESM4_ESM.zip › Source data/Source_Data_Figure_5.xlsx]

## Sheet: Source Data for Figure 3
MAG BO295	Oxic				Anoxic
	R1	R2	R3	R4	R1	R2	R3	R4	P-value	P-value adjusted
sat	ND	ND	ND	ND	ND	ND	ND	ND	ND	ND
aprA	ND	ND	ND	ND	ND	ND	ND	ND	ND	ND
aprB	ND	ND	ND	ND	ND	ND	ND	ND	ND	ND
dsrA	2.86652	1.88177	2.34976	2.61975	6.00517	5.67415	7.9653	4.77499	0.02857	0.0402316
dsrB	2.28736	2.21479	2.31056	2.79722	6.62196	6.42723	9.10851	4.93137	0.02857	0.0402316
dsrC	1.98182	1.0632	0.65857	1.1999	3.15961	2.77794	3.33241	4.78641	0.02857	0.0402316
dsrD	0.430918	0.399142	0.248208	0.404517	0.768592	0.688739	1.17586	1.2007	0.0294	0.0402316
dsrJ	0.336655	0.415773	0.282789	0.186376	0.747862	0.71258	0.855675	0.65935	0.02857	0.0402316
dsrK	0.510573	0.230674	0.302675	0.294948	0.734591	0.734543	0.918861	0.677234	0.0294	0.0402316
dsrM	0.278194	0.229342	0.254292	0.216606	0.595696	0.618104	0.663816	0.469389	0.02857	0.0402316
dsrO	0.331631	0.206974	0.195359	0.182868	0.625264	0.559969	0.704072	0.56307	0.0294	0.0402316
dsrP	0.317566	0.306346	0.344844	0.475171	0.834975	0.875611	1.12269	0.644564	0.02857	0.0402316
dsrT	0.240208	0.118981	0.0691797	0.0946116	0.234901	0.227249	0.157868	0.20282	0.3094	0.349757
qmoA	ND	ND	ND	ND	ND	ND	ND	ND	ND	ND
qmoB	ND	ND	ND	ND	ND	ND	ND	ND	ND	ND
qmoC	ND	ND	ND	ND	ND	ND	ND	ND	ND	ND
MAG BO167	Oxic				Anoxic
	R1	R2	R3	R4	R1	R2	R3	R4	P-value	P-value adjusted
sat	ND	ND	ND	ND	ND	ND	ND	ND	ND	ND
aprA	ND	ND	ND	ND	ND	ND	ND	ND	ND	ND
aprB	ND	ND	ND	ND	ND	ND	ND	ND	ND	ND
dsrA	ND	ND	ND	ND	ND	ND	ND	ND	ND	ND
dsrB	ND	ND	ND	ND	ND	ND	ND	ND	ND	ND
dsrC	3.97925	0	1.37522	1.83899	2.30686	2.6054	2.89274	5.10748	0.2	0.46
dsrD	ND	ND	ND	ND	ND	ND	ND	ND	ND	ND
dsrJ	1.1636	0.25361	0	1.34436	0.475997	0.712908	0.83658	0.834134	1	1
dsrK	0.933864	0.542765	0.62755	0.899126	0.913232	1.12726	1.49828	0.775726	0.2	0.46
dsrM	1.00728	0.878117	0.580188	1.16378	0.653408	0.474372	0.764438	0.747874	0.2	0.46
dsrO	0.643964	0	0.741851	0.74403	0.677404	0.612432	0.938848	1.0222	0.4678	0.632906
dsrP	2.82651	1.32681	2.25423	0.753609	1.27062	1.46731	1.89321	1.57347	0.8857	0.970052
dsrT	0	0	0	0	0.166062	0.154288	0.0532019	0	0.06892	0.264117
qmoA	ND	ND	ND	ND	ND	ND	ND	ND	ND	ND
qmoB	ND	ND	ND	ND	ND	ND	ND	ND	ND	ND
qmoC	ND	ND	ND	ND	ND	ND	ND	ND	ND	ND
MAG CO4	Oxic				Anoxic
	R1	R2	R3	R4	R1	R2	R3	R4	P-value	P-value adjusted
sat	ND	ND	ND	ND	ND	ND	ND	ND	ND	ND
aprA	ND	ND	ND	ND	ND	ND	ND	ND	ND	ND
aprB	ND	ND	ND	ND	ND	ND	ND	ND	ND	ND
dsrA	6.87267	4.53826	4.13589	5.18498	5.82593	4.93449	6.01855	5.30757	0.4857	0.844976
dsrB	8.12132	7.10579	6.14608	8.1845	7.95683	7.24997	7.94853	9.16571	0.6857	0.844976
dsrC	1.18448	0.946547	1.13709	0.684252	1.19322	1.70616	1.9334	3.54506	0.02857	0.3289
dsrD	5.04235	5.49472	2.61394	4.22366	5.9904	4.93348	4.53429	5.14131	0.4857	0.844976
dsrJ	0.865894	0.25162	0.748131	1.08379	1.26331	0.870732	0.693843	1.44951	0.3836	0.844976
dsrK	1.19686	0.589008	0.756103	0.825223	0.836875	0.925486	0.934984	0.834327	0.3807	0.844976
dsrM	1.56162	1.03465	1.47516	1.37122	1.10663	1.5279	0.9677	1.48295	0.7715	0.844976
dsrO	1.35261	0.277456	0.870757	0.597529	0.530665	0.869296	0.722575	1.23507	1	1
dsrP	1.77976	0.987351	0.838748	0.996982	1.36013	1.41593	1.75746	1.47736	0.3429	0.844976
dsrT	0	0.197217	0.521221	0.261369	0.0707268	0.0737787	0.0805672	0.413132	0.6631	0.844976
qmoA	ND	ND	ND	ND	ND	ND	ND	ND	ND	ND
qmoB	ND	ND	ND	ND	ND	ND	ND	ND	ND	ND
qmoC	ND	ND	ND	ND	ND	ND	ND	ND	ND	ND
MAG BO58	Oxic				Anoxic
	R1	R2	R3	R4	R1	R2	R3	R4	P-value	P-value adjusted
sat	2.17536	2.225	5.09363	7.80308	4.42355	3.9995	3.35432	4.15008	1	1
aprA	7.58766	4.72705	7.57881	13.3231	7.20462	6.58756	7.09198	7.14016	0.3429	0.565785
aprB	1.39422	6.55973	2.51119	3.847	3.18948	2.73283	1.87241	2.29076	0.6857	0.942837
dsrA	1.05043	0.644656	2.64881	3.18821	1.91757	2.33765	2.40346	2.45464	1	1
dsrB	4.21547	2.46382	5.85728	4.98492	4.81483	5.49379	5.64938	4.41961	0.6857	0.942837
dsrC	9.76603	9.32298	10.1633	11.9764	8.82624	6.46086	6.23943	6.41845	0.02857	0.134829
dsrD	0	1.16194	1.02307	4.70186	2.69072	2.05096	2.1755	2.48873	0.3429	0.565785
dsrJ	0	0	0	0	0.654248	0.156479	0.193641	0.452274	0.02107	0.134829
dsrK	0	0	0	0.46591	0.292609	0.161741	0.256144	0.277413	0.3005	0.550917
dsrM	0	0	0.486062	0.744539	0.358545	0.218731	0.409383	0.295581	1	1
dsrO	0	0	0	0	0.166114	0.145682	0.151972	0.393719	0.02021	0.134829
dsrP	1.15602	0.472942	0.624654	0.637954	0.454111	0.545178	0.695751	0.865264	0.8857	1
dsrT	0	0	0	0	0.0604084	0.0577929	0.078018	0.190898	0.02021	0.134829
qmoA	0	0.226254	0.398418	0	0.396125	0.285242	0.264056	0.585532	0.1441	0.388235
qmoB	0	0.124165	0	0	0.245457	0.196806	0.214358	0.26594	0.02652	0.134829
qmoC	0.545132	0	0.981846	0.601648	0.730613	0.594517	0.515184	0.716546	0.8857	1
MAG BA69	Oxic				Anoxic
	R1	R2	R3	R4	R1	R2	R3	R4	P-value	P-value adjusted
sat	0.445987	1.71279	1.09927	0.865305	2.21337	2.70659	2.50929	2.55435	0.02857	0.077
aprA	2.57069	2.66485	2.98072	2.92554	8.98766	9.41551	8.48332	5.55657	0.02857	0.077
aprB	7.20845	2.52997	1.68832	2.46815	8.73421	7.07679	7.99423	6.24506	0.1143	0.181841
dsrA	2.97316	1.49869	1.86028	0.57687	2.52957	2.08301	2.47068	1.99739	0.3429	0.413845
dsrB	1.72152	1.3105	2.83975	1.6701	3.02569	2.94995	2.9148	1.53462	0.2	0.28
dsrC	4.17226	1.83945	4.74645	4.04762	7.20627	6.22388	6.65562	4.0812	0.114	0.181841
dsrD	0	0.164545	0	0	0	0	0.0830727	0.619927	0.6198	0.699774
dsrJ	2.49394	0.25656	0	0.403235	0.511852	0.296778	0.194294	0.268499	1	1
dsrK	0	0.481439	0.133093	0.397267	0.392932	0.219277	0.552975	0.332541	0.6857	0.749984
dsrM	0.738938	0.380076	0.210169	0.537646	0.57906	0.445168	0.642847	0.334138	0.8857	0.91175
dsrO	0.242997	0.299972	0.414665	0	0.435255	0.520501	0.47959	0.219761	0.2	0.28
dsrP	0	0.202049	0.279298	0.15879	1.06276	0.964129	0.92661	0.634378	0.02857	0.077
dsrT	0	0	0	0.180279	0.0832118	0.232175	0.038606	0.192053	0.1038	0.181841
qmoA	0	0.185254	0.256078	0.291175	0.537601	0.575929	0.724864	0.659198	0.02857	0.077
qmoB	0	0.10554	0.19452	0.290293	0.392408	0.587524	0.368544	0.298217	0.02857	0.077
qmoC	0	0.447131	0.176597	0.451786	0.625607	0.761993	0.47568	0.260713	0.1102	0.181841
MAG BA129	Oxic				Anoxic
	R1	R2	R3	R4	R1	R2	R3	R4	P-value	P-value adjusted
sat	0.691663	0.645248	0.282322	1.39258	3.5739	3.11358	3.4465	2.89527	0.02857	0.0605294
aprA	11.0144	3.1805	2.43536	3.96013	10.2784	9.03666	12.4017	8.57319	0.2	0.318182
aprB	7.87273	2.62305	1.60681	5.66114	11.434	10.9737	13.7432	9.08332	0.02857	0.0605294
dsrA	2.76006	0.919626	1.12664	0.79389	2.42963	1.97994	2.87714	1.75228	0.2	0.318182
dsrB	1.59813	0.958451	0.978532	0.459681	2.45969	2.25509	3.06408	2.45543	0.0294	0.0605294
dsrC	2.7666	5.16195	12.4225	4.3767	10.0682	9.00798	8.94146	9.9129	0.3429	0.413845
dsrD	0	0	0	0	0	0.223238	0.110344	0.301314	0.06892	0.126921
dsrJ	0	0	0	0	0.505113	0.36111	0.649826	0.634766	0.02107	0.0605294
dsrK	1.6292	0.579016	0.886704	0.624823	0.553219	0.466552	0.688275	0.503784	0.1143	0.200025
dsrM	0	0.228542	0.350035	0.739911	0.506378	0.346232	0.544533	0.447438	0.3836	0.447533
dsrO	1.12791	0.300642	0	0.324421	0.882559	0.770351	0.94182	0.653949	0.3429	0.413845
dsrP	1.51949	0.10125	0.465169	0.327779	1.21698	0.979034	0.835585	0.704777	0.3429	0.413845
dsrT	0	0	0	0	0.174174	0.152031	0.0910881	0.195435	0.02107	0.0605294
qmoA	1.39313	0.371346	0	0.200371	0.493627	0.242363	0.461177	0.508871	0.4857	0.548371
qmoB	1.18891	0.211255	0.0808734	0.341958	0.48561	0.425572	0.623267	0.468723	0.3429	0.413845
qmoC	1.80577	0	0.294857	0.207758	0.698484	0.589511	0.692923	0.728686	0.3429	0.413845
MAG BA410	Oxic				Anoxic
	R1	R2	R3	R4	R1	R2	R3	R4	P-value	P-value adjusted
sat	0.766526	0.420583	0.706162	0.986927	1.02867	1.37531	1.35554	1.1644	0.02857	0.0855273
aprA	1.55737	2.30471	3.73032	3.10138	3.5623	3.36441	5.17169	3.48781	0.2	0.355556
aprB	0.526979	0.660902	1.21372	2.26172	1.66981	1.90466	2.86271	1.44856	0.2	0.355556
dsrA	0.634833	1.02363	0.835484	0.934143	1.28468	1.40009	2.12269	1.49573	0.02857	0.0855273
dsrB	0.627287	0.786708	1.44474	1.88456	1.9175	1.30094	1.74085	0.892399	0.4857	0.575644
dsrC	2.94314	4.15246	6.43954	2.52629	2.33143	1.50063	2.78052	2.07575	0.05714	0.152267
dsrD	0	0.603784	0	0.826505	0.574308	0.248578	0.534434	1.32338	0.6631	0.731413
dsrJ	ND	ND	ND	ND	ND	ND	ND	ND	ND	ND
dsrK	0	0.181137	0.133051	0.123976	0.554566	0.443715	0.643027	0.522384	0.02857	0.0855273
dsrM	0	0.364974	0.428962	0.199841	0.416588	0.474823	0.574623	0.387347	0.1143	0.261257
dsrO	0	0	0.273206	0.254552	0.364813	0.244988	0.329196	0.278874	0.1102	0.261257
dsrP	0.202575	0	1.30639	0.17389	0.56638	0.350402	0.480859	0.337044	0.3429	0.498764
dsrT	0	0.279476	0	0	0.0830717	0.172584	0.184209	0.0644779	0.3005	0.457905
qmoA	0	0	0.170274	0	0.124015	0.0715681	0.150598	0.173802	0.2338	0.39264
qmoB	0.10235	0.0962745	0.23574	0.131786	0.232749	0.129476	0.256249	0.318372	0.1441	0.307413
qmoC	0	0.18203	0.445731	0.498363	0.649299	0.404696	0.411386	0.377982	0.6857	0.731413
MAG CA64	Oxic				Anoxic
	R1	R2	R3	R4	R1	R2	R3	R4	P-value	P-value adjusted
sat	1.48223	1.60641	2.60016	2.57407	6.6825	7.62446	8.94006	5.219	0.02857	0.06468
aprA	1.56372	3.02303	2.99249	3.91045	10.5573	11.826	15.2894	8.0008	0.02857	0.06468
aprB	1.28863	0.924771	4.07584	1.3707	8.9036	9.02228	11.6447	6.63762	0.02857	0.06468
dsrA	0.816666	1.37004	2.07195	2.09835	4.03024	4.64599	6.01285	3.16832	0.02857	0.06468
dsrB	2.39905	4.23033	4.73134	4.52039	8.51193	9.97847	11.9009	7.13141	0.02857	0.06468
dsrC	5.05818	7.60558	10.6657	7.94234	7.77688	7.2017	7.8129	8.78619	1	1
dsrD	0.366689	0.902209	0	1.33727	3.36893	3.03095	3.95022	2.67426	0.02857	0.06468
dsrJ	0	0	0	0	0.349369	0.294229	0.725566	0.369904	0.02107	0.06468
dsrK	0.387623	0.34061	0.309084	0.100979	0.542876	0.618646	0.762637	0.535798	0.0294	0.06468
dsrM	0	0.218242	0.39606	0.485203	0.56149	0.629371	0.723787	0.461137	0.05714	0.0991737
dsrO	0.220281	0.609739	0.737716	0.502092	0.684891	0.690073	0.703382	0.548759	0.4857	0.593633
dsrP	0.231291	0.0948533	0.860665	0.281163	0.971806	0.942822	1.03944	0.757131	0.05714	0.0991737
dsrT	0	0.102179	0	0.605824	0.214048	0.200642	0.150026	0.131951	0.3094	0.4641
qmoA	0.715901	0.26422	0.799191	0.587441	0.886352	0.899796	1.32541	0.868472	0.02857	0.06468
qmoB	0.476643	0.439787	0.886806	0.506994	1.26613	1.14537	1.78205	1.2878	0.02857	0.06468
qmoC	0.451019	0.231196	0.167829	0.548275	1.66341	1.53492	1.98327	1.45469	0.02857	0.06468
