# Supplementary material for: Growth of sulfate-reducing Desulfobacterota and Bacillota at periodic oxygen stress of 50% air-O2 saturation
Source: Microbiome. 2024 Oct 4;12:191. doi: 10.1186/s40168-024-01909-7 (PMC11451228; doi:10.1186/s40168-024-01909-7)
Supplement: Supplementary file 5 — Supplementary Material 4. [file 40168_2024_1909_MOESM4_ESM.zip › Source data/Source_Data_Figure_6.xlsx]

## Sheet: Source Data for Figure 4
MAG BO295	Oxic				Anoxic
	R1	R2	R3	R4	R1	R2	R3	R4	P-value	P-value adjusted
roo/norV	ND	ND	ND	ND	ND	ND	ND	ND	ND	ND
cydA	1.07322	0.612329	0.608122	0.892169	0.745081	0.677707	0.813225	0.784332	1	1
cydB	1.01298	0.872575	0.823114	1.04496	0.669283	0.644176	0.80913	0.646222	0.02857	0.0402316
sodC	ND	ND	ND	ND	ND	ND	ND	ND	ND	ND
catG	0.695386	0.51721	0.500675	0.581844	0.438157	0.401793	0.543844	0.431023	0.1143	0.141514
perR	1.07353	0.714219	0.82989	0.603838	0.189836	0.18153	0.166191	0.175687	0.0294	0.0402316
ahpC	0.30365	0.0805651	0.106461	0.144906	0.668823	0.598113	0.615702	0.558721	0.02857	0.0402316
rub	0.00909872	0.0237962	0.0419271	0.021025	0.0608892	0.0476388	0.0477216	0.0433564	0.03961	0.05148
rbr	2.14201	1.40293	1.19544	1.45539	1.1822	1.04308	1.19199	1.84292	0.2	0.236364
rbo/dfx	ND	ND	ND	ND	ND	ND	ND	ND	ND	ND
tpx	ND	ND	ND	ND	ND	ND	ND	ND	ND	ND
trxA	4.64584	2.96155	2.64426	3.32029	3.06299	2.65071	2.47285	2.83712	0.3429	0.371475
trxB	0.496365	0.225374	0.158836	0.20709	0.0743489	0.0736814	0.0957689	0.0785067	0.0294	0.0402316
msrA	0.0248609	0.0270911	0.00716007	0.0251324	0.0419357	0.0459877	0.0528608	0.0662592	0.02843	0.0402316
clpB	3.75763	2.52751	2.61983	3.02903	0.517548	0.43086	0.402493	0.651799	0.02857	0.0402316
dnaK	5.68353	3.9146	3.46	4.24041	0.984981	0.910595	1.01978	0.912188	0.0294	0.0402316
dnaJ	0.253842	0.313104	0.27998	0.324479	0.150246	0.150502	0.11152	0.138275	0.0294	0.0402316
groL	2.64145	1.82381	1.79209	2.09439	1.42609	1.39237	1.6283	1.39892	0.02857	0.0402316
groS	0.255149	0.148288	0.0857293	0.147395	0.0964267	0.167447	0.1507	0.273042	0.6573	0.683592
htpG	0.127885	0.0671782	0.103882	0.0947137	0.212184	0.19382	0.22079	0.211073	0.0294	0.0402316
MAG BO167	Oxic				Anoxic
	R1	R2	R3	R4	R1	R2	R3	R4	P-value	P-value adjusted
roo/norV	2.09851	0.548823	1.81312	0.848601	0.75544	0.652454	0.762761	0.429815	0.2	0.46
cydA	0.36442	1.42957	0.629699	0.421033	0.98387	0.906388	1.33546	0.883205	0.3429	0.492919
cydB	1.00728	0.987881	0.435149	0.290945	0.794684	0.557274	0.920342	0.636123	1	1
sodC	0	0	0	0	0.172309	0.0898749	0.0163569	0.0559187	0.02107	0.13524
catG	0	0.158827	0.20989	0.421033	0.187402	0.206604	0.363884	0.242572	0.5614	0.679589
perR	0	1.02856	0.679597	0	0.57919	0.690511	1.07213	0.805526	0.3094	0.492919
ahpC	0	0	0.63519	0	0.0515555	0.141177	0.0880952	0	0.5385	0.679589
rub	0.759996	0	0	0	0.0177669	0.0416983	0.0303581	0.12972	0.3005	0.492919
rbr	2.78109	1.41429	2.40285	0.535543	1.06185	1.02575	1.82364	1.58228	0.6857	0.788555
rbo/dfx	ND	ND	ND	ND	ND	ND	ND	ND	ND	ND
tpx	ND	ND	ND	ND	ND	ND	ND	ND	ND	ND
trxA	8.43603	3.34287	1.76695	3.98728	2.8325	2.38442	2.86413	3.11536	0.3429	0.492919
trxB	0.558671	0.487047	0.321803	0.322728	0.777046	0.572187	0.942808	0.896346	0.0294	0.13524
msrA	0	0	0	0	0.0918653	0.114997	0.162198	0.0894321	0.02021	0.13524
clpB	0.800583	1.13411	1.38337	1.56085	0.173104	0.117134	0.133903	0.222046	0.02857	0.13524
dnaK	14.06	7.21008	6.98697	6.76852	1.46288	1.5958	1.33241	2.04688	0.02857	0.13524
dnaJ	0.453562	0.197684	0.522471	0	0.116622	0.0829496	0.0905799	0.0464485	0.3429	0.492919
groL	ND	ND	ND	ND	ND	ND	ND	ND	ND	ND
groS	ND	ND	ND	ND	ND	ND	ND	ND	ND	ND
htpG	0	0.0596871	0.315536	0	0.140859	0.10269	0.202392	0.21037	0.3094	0.492919
MAG CO4	Oxic				Anoxic
	R1	R2	R3	R4	R1	R2	R3	R4	P-value	P-value adjusted
roo/norV	0.314669	0.594368	0.42292	0.363564	0.382585	0.359196	0.345534	0.59062	0.8857	0.925959
cydA	0.542349	0.413703	0.468587	0.835483	0.527518	0.449575	0.531169	0.316393	0.4678	0.844976
cydB	0.499716	0.762374	0.467736	0.793865	0.950405	0.499119	0.389306	1.36888	0.7715	0.844976
sodC	ND	ND	ND	ND	ND	ND	ND	ND	ND	ND
catG	1.31861	1.34944	1.23834	1.09292	3.76397	4.01064	3.43526	4.21407	0.02857	0.3289
perR	ND	ND	ND	ND	ND	ND	ND	ND	ND	ND
ahpC	0.688346	0.120014	0.792969	0.477175	0.0860815	0.134694	0.0490305	0.167609	0.1143	0.52578
rub	ND	ND	ND	ND	ND	ND	ND	ND	ND	ND
rbr	2.06958	0.551284	1.39075	0.730616	1.10234	1.31243	0.49137	1.18982	0.6857	0.844976
rbo/dfx	ND	ND	ND	ND	ND	ND	ND	ND	ND	ND
tpx	ND	ND	ND	ND	ND	ND	ND	ND	ND	ND
trxA	3.61444	1.57549	3.50637	1.86821	2.7358	3.50538	2.06635	5.32687	0.5614	0.844976
trxB	1.42838	0.996175	0.370234	0.495089	0.401904	0.314444	0.114452	0.608646	0.2	0.766667
msrA	0	0	0	0	0.0982893	0	0.0419854	0.143526	0.06892	0.52578
clpB	4.97771	3.51789	3.38212	4.39706	3.26855	2.85279	2.59888	3.72142	0.1143	0.52578
dnaK	9.50548	5.08226	6.49925	5.88619	6.07892	4.73376	4.40812	8.50253	0.4857	0.844976
dnaJ	0.112811	0.0983457	0.129955	0.325833	0.0705367	0.266735	0.341483	0.240342	0.6857	0.844976
groL	ND	ND	ND	ND	ND	ND	ND	ND	ND	ND
groS	ND	ND	ND	ND	ND	ND	ND	ND	ND	ND
htpG	0.135878	0.14807	0.0782694	0.15699	0.127449	0.0997154	0.0846839	0.248148	0.7715	0.844976
MAG BO58	Oxic				Anoxic
	R1	R2	R3	R4	R1	R2	R3	R4	P-value	P-value adjusted
roo/norV	1.34109	0.876866	0.386217	2.32422	0.429382	0.479918	0.821036	0.179156	0.2	0.388235
cydA	0	0.952476	0	0.360661	0.837617	0.915989	1.34992	0.820088	0.1913	0.388235
cydB	0	0.872975	1.15361	1.38836	0.647332	0.707138	0.970451	0.4459	0.4857	0.763243
sodC	0	0.249744	0	0	0.244585	0.136689	0.268666	0.102047	0.1832	0.388235
catG	0	0	0	0.625056	0.0329898	0.0258142	0.056376	0	0.5357	0.80355
perR	ND	ND	ND	ND	ND	ND	ND	ND	ND	ND
ahpC	5.0762	3.31897	1.82742	4.03207	0.890012	1.01423	2.34728	0.762873	0.05714	0.22737
rub	12.4386	17.6209	14.9263	8.38316	3.76121	4.08024	6.02176	3.4617	0.02857	0.134829
rbr	2.84374	7.12738	3.68544	4.10692	2.57968	2.40839	4.81537	1.6145	0.2	0.388235
rbo/dfx	14.8518	4.62408	6.72147	6.74111	2.42607	4.09994	6.82616	2.97599	0.2	0.388235
tpx	0	0	0	0	0.167531	0.486859	0.531637	0	0.06892	0.22737
trxA	0	0	3.30479	3.31445	0.291583	0.273757	0.846995	0.596128	1	1
trxB	0	0	0	0	0.106849	0.125397	0.136933	0.0780203	0.02107	0.134829
msrA	0	0	0	0	0	0.059833	0.056006	0.0319067	0.06675	0.22737
clpB	ND	ND	ND	ND	ND	ND	ND	ND	ND	ND
dnaK	ND	ND	ND	ND	ND	ND	ND	ND	ND	ND
dnaJ	3.64043	0	0	0.420611	0.166511	0.243177	0.27503	0.0648424	1	1
groL	2.47789	2.16017	1.14179	2.86286	2.13069	2.3764	3.28569	1.66608	1	1
groS	0	2.44076	4.03164	4.85211	1.70742	2.10398	5.17853	2.68038	1	1
htpG	1.281	0.372238	3.56636	0.986678	0.338527	0.473691	0.856553	0.361263	0.1143	0.3429
MAG BA69	Oxic				Anoxic
	R1	R2	R3	R4	R1	R2	R3	R4	P-value	P-value adjusted
roo/norV	0.233915	1.2745	0.26946	0.27025	0.328674	0.364296	0.585012	0.539972	0.3429	0.413845
cydA	0	0.276582	0	0	0.582018	0.310032	0.444353	0.126587	0.05451	0.124906
cydB	0	0.0594824	0.314378	0.157651	0.191723	0.225006	0.177457	0	0.7715	0.818258
sodC	0.959278	2.50881	0.414412	1.3854	0.477381	0.351521	0.383859	0.820151	0.1143	0.181841
catG	1.29385	1.55093	0.782511	0.672684	0.35603	0.414863	0.750724	0.188051	0.05714	0.124906
perR	1.29208	2.25281	1.67455	2.98566	0.60518	0.739816	0.484726	0.44188	0.02857	0.077
ahpC	ND	ND	ND	ND	ND	ND	ND	ND	ND	ND
rub	0	0.559397	0	0	0.0751355	0.11757	0.385156	0.109728	0.3005	0.389537
rbr	0	1.63074	1.98914	0.997477	1.2805	1.34458	2.33196	1.72232	0.4857	0.56665
rbo/dfx	0	0.328539	0	0	0.529536	0.0690509	0.0754021	0.193323	0.1832	0.278783
tpx	5.45796	13.3227	10.6888	6.30593	1.91728	2.30007	3.41256	3.17316	0.02857	0.077
trxA	3.14466	2.19314	0.36227	0.544984	0	0.11523	0.0629179	0.107546	0.02857	0.077
trxB	0.747789	0.896352	0.538399	0.323987	0.0218898	0.154137	0.112212	0.095898	0.02857	0.077
msrA	0.247958	0.270199	0.142818	0	0.0145205	0.0340709	0.0496095	0	0.2454	0.330346
clpB	0.59558	0.896823	0.343053	0.53173	0.196535	0.128963	0.30333	0.342552	0.04207	0.10525
dnaK	3.54471	3.73396	2.25442	2.38899	0.466945	0.405918	0.55408	0.391458	0.02857	0.077
dnaJ	3.00691	2.12984	2.16497	3.03982	0.660172	0.826417	0.589084	0.59986	0.02857	0.077
groL	1.92385	2.66821	2.11553	1.97016	0.737246	0.841192	1.48719	1.06167	0.02857	0.077
groS	4.45164	9.05526	1.70942	3.71459	2.02712	1.85788	1.33602	1.26867	0.1143	0.181841
htpG	1.0469	1.20601	1.0768	0.647974	0.113824	0.150719	0.269307	0.281307	0.02857	0.077
MAG BA129	Oxic				Anoxic
	R1	R2	R3	R4	R1	R2	R3	R4	P-value	P-value adjusted
roo/norV	0.959107	0.209038	0	1.38513	0.252247	0.230247	0.483265	0.195346	0.8857	0.939379
cydA	0.208764	0.546	0.240496	0.241216	0.0232957	0.0364498	0.0682343	0.0631753	0.0294	0.0605294
cydB	0	0.760795	0.50265	0	0.0417309	0.0290211	0.0950743	0.0135412	1	1
sodC	2.93541	2.559	1.69077	1.4131	0.194959	0.195241	0.546326	0.0911059	0.02857	0.0605294
catG	0.531505	1.21633	1.07154	1.30494	0.154618	0.347998	0.513918	0.136095	0.02857	0.0605294
perR	2.49982	1.36204	1.0799	0.722037	0.348661	0.506604	1.05534	0.174568	0.05714	0.111028
ahpC	ND	ND	ND	ND	ND	ND	ND	ND	ND	ND
rub	1.49027	1.94878	0	0	0.475096	0.371707	0.832097	0.589726	1	1
rbr	4.69664	0.5118	1.35261	1.35659	0.505332	0.563758	1.40712	0.888268	0.5614	0.614031
rbo/dfx	0	0	0	0	0.110292	0.124641	0.209392	0.429491	0.02107	0.0605294
tpx	13.2848	10.1337	9.24619	10.5523	1.16467	1.13902	2.74389	1.32713	0.02857	0.0605294
trxA	3.20757	5.31289	5.91214	6.30003	0.603311	0.624028	0.733846	0.388248	0.02857	0.0605294
trxB	1.26626	0.551929	0	0.548605	0.0403677	0.0789582	0.16382	0.0294755	0.3094	0.413845
msrA	0	0.222814	0.147218	0.885909	0.0244435	0.0510007	0.111382	0.0118986	0.3429	0.413845
clpB	3.75117	2.0679	2.3513	1.52964	0.119585	0.0687964	0.130716	0.133544	0.0294	0.0605294
dnaK	6.32734	4.00565	5.29325	5.39575	0.168095	0.287455	0.455455	0.347166	0.02857	0.0605294
dnaJ	5.00611	3.49134	3.89273	4.77172	0.363074	0.452631	0.773782	0.52438	0.02857	0.0605294
groL	7.49257	4.66559	5.54876	4.74053	0.978193	0.934408	2.41728	0.967543	0.02857	0.0605294
groS	10.0905	10.1161	6.9745	8.74361	1.01329	1.06963	4.05372	1.99646	0.02857	0.0605294
htpG	0.610185	1.0639	1.318	1.05749	0.116717	0.104634	0.17035	0.113631	0.0294	0.0605294
MAG BA410	Oxic				Anoxic
	R1	R2	R3	R4	R1	R2	R3	R4	P-value	P-value adjusted
roo/norV	0	0.509801	0.299403	0.750709	0.20273	0.22775	0.52405	0.220138	0.6857	0.731413
cydA	1.18434	0.671107	0.341084	0.273667	0.17055	0.259457	1.10495	0.172953	0.1913	0.355556
cydB	0.609479	0.398491	1.14096	0.528125	0.10971	0.152596	0.0885215	0.0890077	0.0294	0.0855273
sodC	0.251748	0.98758	0.58002	0.145434	0.120838	0.0315126	0.137651	0.0882307	0.02857	0.0855273
catG	ND	ND	ND	ND	ND	ND	ND	ND	ND	ND
perR	1.23339	2.28489	1.06565	1.78128	0.382359	0.482504	1.01162	0.540354	0.02857	0.0855273
ahpC	ND	ND	ND	ND	ND	ND	ND	ND	ND	ND
rub	0	0	0	0	0	0.0267369	0	0	0.4533	0.575644
rbr	6.51387	1.89287	3.39464	3.58376	0.272967	0.368886	1.13425	0.289907	0.02857	0.0855273
rbo/dfx	0	0	0.48025	0.481651	0.133407	0	0.0712362	0.0487025	0.8817	0.8857
tpx	0	0.264118	0.698041	0.175022	0.0484753	0.0474075	0.176016	0.123883	0.3807	0.52967
trxA	1.87788	0	0.270404	0.542412	0.262906	0.249774	0.577582	0.411354	0.8857	0.8857
trxB	0	0.445389	0.882814	0.688639	0.1703	0.239832	0.599448	0.338223	0.4857	0.575644
msrA	2.20187	1.72758	1.69102	1.44158	0.223128	0.165383	0.677237	0.360134	0.02857	0.0855273
clpB	1.51309	0.949733	0.906393	0.629352	0.0871538	0.0359884	0.136515	0.0494977	0.02857	0.0855273
dnaK	7.05503	4.5429	4.71017	3.75137	0.234102	0.28101	0.490429	0.323132	0.02857	0.0855273
dnaJ	0.544237	0.770988	0.156734	0	0.0380968	0.0510972	0.223192	0.103321	0.4857	0.575644
groL	8.52551	8.22565	5.73831	9.46269	1.52121	1.45399	4.6257	1.29818	0.02857	0.0855273
groS	0	2.57586	1.23776	0.93104	0.150424	0.100877	0.532429	0	0.2454	0.39264
htpG	ND	ND	ND	ND	ND	ND	ND	ND	ND	ND
MAG CA64	Oxic				Anoxic
	R1	R2	R3	R4	R1	R2	R3	R4	P-value	P-value adjusted
roo/norV	2.22028	1.88949	2.92313	2.56522	1.34282	1.66045	2.71222	1.6919	0.2	0.314286
cydA	0.496024	1.47744	1.14284	0.859635	1.12479	1.15096	1.3373	0.797001	0.8857	0.942842
cydB	0.332201	0.724021	1.40323	1.08748	0.94999	1.3036	1.49327	1.06214	0.4857	0.593633
sodC	3.74966	5.17569	2.1598	4.09154	0.712051	0.726412	0.644128	0.774769	0.02857	0.06468
catG	ND	ND	ND	ND	ND	ND	ND	ND	ND	ND
perR	4.64327	6.45129	11.3666	10.0587	3.82196	4.02505	4.95197	2.75514	0.05714	0.0991737
ahpC	ND	ND	ND	ND	ND	ND	ND	ND	ND	ND
rub	ND	ND	ND	ND	ND	ND	ND	ND	ND	ND
rbr	2.86405	4.51346	4.56836	3.43629	2.94579	3.22318	4.47211	3.01881	0.4857	0.593633
rbo/dfx	7.74264	6.45635	8.33777	11.4737	8.0096	8.79088	11.4211	7.00147	0.8857	0.942842
tpx	2.75522	6.55068	4.32817	2.31511	1.09957	1.31342	2.02944	1.11543	0.02857	0.06468
trxA	0	1.17792	0	0.892057	0.401049	0.374505	0.43106	0.321168	1	1
trxB	0.256579	1.3421	0.591162	0.74111	0.438521	0.326274	0.49586	0.489703	0.3429	0.491987
msrA	1.09868	1.0057	1.20239	1.71366	0.276137	0.270776	0.29254	0.430132	0.02857	0.06468
clpB	1.44768	1.13585	0.389141	0.892057	0.515865	0.585799	0.911857	0.526621	0.4857	0.593633
dnaK	8.19131	10.1931	9.62659	7.59404	3.68142	4.24856	6.53444	4.028	0.02857	0.06468
dnaJ	0.441778	0.866542	0.254465	1.02084	0.173954	0.263512	0.347832	0.383745	0.2	0.314286
groL	7.20489	6.31442	4.81222	4.33924	4.32289	4.82908	7.26805	4.41859	0.8857	0.942842
groS	2.19164	1.91062	3.53466	0.759644	0.778514	1.08029	2.22127	1.99491	0.8857	0.942842
htpG	0.739413	0.615307	0.851804	0.388322	0.885279	1.12971	1.47419	0.845413	0.04207	0.0868312
